# Supplementary material for: Metabolite-Mediated Responses of Phyllosphere Microbiota to Rust Infection in Two Malus Species
Source: Microbiol Spectr. 2023 Mar 14;11(2):e03831-22. doi: 10.1128/spectrum.03831-22 (PMC10101083; doi:10.1128/spectrum.03831-22)
Supplement: Supplemental file 1 — Table S1. Download spectrum.03831-22-s0001.xlsx, XLSX file, 1.3 MB [file spectrum.03831-22-s0001.xlsx]

## Sheet: Table S1
Table S1 Metabolic features retrieved from Gymnosporangium yamadae (Gyy)-infected leaves of both Malus ‘Flame’ and ‘Kelsey’. YQ represents Malus ‘Flame’, and the numbers 1 to 6 represent the six sampling stages. AS represents Malus ‘Kelsey’, AS_1 indicates the sampling of ‘Kelsey’ at the first stage of rust disease, and AS_3 to AS_7 indicate sampling of ‘Kelsey’ at the second to sixth stages of r…
ID	Metabolite	Subclass	Library ID	KEGG Compound ID	YQ_1_1	YQ_1_2	YQ_1_3	YQ_1_4	YQ_1_5	YQ_1_6	AS_1_1	AS_1_2	AS_1_3	AS_1_4	AS_1_5	AS_1_6	YQ_2_1	YQ_2_2	YQ_2_3	YQ_2_4	YQ_2_5	YQ_2_6	AS_3_1	AS_3_2	AS_3_3	AS_3_4	AS_3_5	AS_3_6	YQ_3_1	YQ_3_2	YQ_3_3	YQ_3_4	YQ_3_5	YQ_3_6	AS_4_1	AS_4_2	AS_4_3	AS_4_4	AS_4_5	AS_4_6	YQ_4_1	YQ_4_2	YQ_4_3	YQ_4_4	YQ_4_5	YQ_4_6	AS_5_1	AS_5_2	AS_5_3
pos_20	Pantothenic Acid	Alcohols and polyols	HMDB0000210	C00864	3.56237e+06	2.34047e+06	2.87919e+06	2.1762e+06	1.9052e+06	2.04476e+06	1.33179e+06	1.90001e+06	2.19775e+06	1.45709e+06	1.25794e+06	2.29081e+06	7.11986e+06	7.0993e+06	4.39517e+06	5.81551e+06	4.00211e+06	2.93941e+06	1.52228e+06	1.2836e+06	1.26462e+06	1.37674e+06	2.37757e+06	1.36078e+06	5.69944e+06	6.0787e+06	3.04315e+06	1.63053e+06	7.08784e+06	5.33028e+06	1.44675e+06	3.14313e+06	1.28119e+06	2.7785e+06	1.29296e+06	3.21535e+06	7.4164e+06	4.69002e+06	4.53813e+06	4.38997e+06	3.13949e+06	6.32848e+06	1.68709e+06	2.73217e+06	4.29459e+06
pos_26	8-Deoxy-11,13-dihydroxygrosheimin	Terpene lactones	HMDB0041144	-	511690	521553	559479	620113	304947	495643	264647	327300	376430	338670	268819	336095	928900	843180	811665	1.18549e+06	679167	733358	271418	281285	625252	352091	357829	338483	1.13841e+06	734586	894418	553649	890050	742080	365735	534107	435159	584099	420665	548206	861243	431027	1.11079e+06	768242	718044	627066	458494	463349	476174
pos_28	5-Methoxyindoleacetate	Indolyl carboxylic acids and derivatives	HMDB0004096	C05660	404885	248951	402125	464388	183727	299563	11614.8	4580.3	43496.3	16892.8	9268.4	6102.34	1.19773e+06	938579	535213	1.10852e+06	461495	234465	3551.48	12257.6	87478.7	35776.6	16064.9	6640.5	499767	196950	308960	80224.5	266102	175554	106601	41293.5	108935	81657.1	94679.8	91471.9	82984.7	55658.9	588267	201512	199959	25558.5	81587.8	47680.1	35492.7
pos_46	D-Sorbitol	Carbohydrates and carbohydrate conjugates	HMDB0000247	C00794	1.03343e+08	1.48875e+08	1.28466e+08	1.14255e+08	1.14269e+08	1.30915e+08	147411468	1.35794e+08	1.19456e+08	1.41976e+08	1.0292e+08	115139326	7.99853e+07	8.4897e+07	9.21415e+07	6.71661e+07	7.17101e+07	9.00763e+07	7.98589e+07	6.82689e+07	9.18366e+07	8.96748e+07	7.16606e+07	9.79992e+07	7.03645e+07	7.09773e+07	9.01742e+07	1.01713e+08	7.9296e+07	8.40088e+07	9.35071e+07	7.37823e+07	9.16176e+07	6.98919e+07	9.803e+07	7.94989e+07	8.21077e+07	9.60218e+07	7.49055e+07	7.96482e+07	8.91336e+07	1.16713e+08	1.19999e+08	103746996	8.64293e+07
pos_50	Citric acid	Tricarboxylic acids and derivatives	HMDB0000094	C00158	7.53588e+06	4.23685e+06	3.38838e+06	2.61335e+06	3.70783e+06	2.73488e+06	1.61739e+07	1.17792e+07	1.60374e+07	7.99154e+06	1.68698e+07	8.76571e+06	7.23306e+06	9.6062e+06	4.7475e+06	9.11755e+06	3.73411e+06	2.78559e+06	1.1304e+07	1.02873e+07	6.88856e+06	3.85004e+06	1.85691e+07	1.06037e+07	6.72425e+06	5.38108e+06	2.44399e+06	1.85095e+06	4.99752e+06	2.72165e+06	6.46524e+06	9.58902e+06	6.7129e+06	1.87295e+07	8.46898e+06	1.09523e+07	5.39744e+06	3.04933e+06	3.75964e+06	4.36656e+06	1.78296e+06	2.45406e+06	9.70398e+06	3.64664e+06	9.42584e+06
pos_72	Feruloyl C1-glucuronide	Isoflavonoid O-glycosides	HMDB0041734	-	65954.9	65459.4	22604.8	80777	38798.4	66353.2	71457.9	29392.7	53709.5	34331.9	48130.4	71299.7	195399	109381	90756.1	158113	194094	143499	23141.2	49938.9	72120.8	67816	42783	44113.1	146613	190411	114078	46367.9	241798	220011	26974.3	62181.7	33394.5	43943.9	37485.5	69702.3	199490	114015	174033	177538	141501	106787	87692.5	48765.3	145480
pos_79	Icariside B8	Terpene glycosides	HMDB0036846	-	1.33842e+06	1.67226e+06	2.12667e+06	1.72267e+06	1.27601e+06	1.64068e+06	2.58293e+06	3.45912e+06	3.82731e+06	3.40914e+06	2.93385e+06	3.59212e+06	1.42545e+06	1.32294e+06	1.73346e+06	1.67147e+06	1.74957e+06	1.46864e+06	2.75826e+06	2.40653e+06	3.19737e+06	2.10292e+06	2.5581e+06	3.72764e+06	1.25747e+06	1.18979e+06	2.08906e+06	1.7952e+06	858466	1.11961e+06	2.52105e+06	2.21372e+06	2.3405e+06	2.02897e+06	3.34125e+06	2.79745e+06	604457	1.30139e+06	1.38405e+06	954820	1.73672e+06	366990	2.71305e+06	2.1016e+06	920172
pos_87	Zileuton O-glucuronide	Carbohydrates and carbohydrate conjugates	HMDB0060914	-	3.95015e+06	4.82958e+06	4.42965e+06	4.0329e+06	4.58889e+06	4.5935e+06	2.69948e+06	3.47871e+06	4.6956e+06	3.63236e+06	3.43119e+06	3.46188e+06	1.80121e+06	1.92954e+06	2.72394e+06	2.30504e+06	2.9598e+06	3.00912e+06	2.7409e+06	3.15129e+06	3.08108e+06	2.53881e+06	1.85494e+06	3.84482e+06	1553682	2.15263e+06	1.96131e+06	2.61298e+06	782335	1.41858e+06	1.87766e+06	1.39281e+06	2.37431e+06	1.09446e+06	2.5655e+06	1.51824e+06	1.14221e+06	1.21759e+06	800901	858977	1.08697e+06	573796	1.74545e+06	1.38856e+06	515080
pos_88	N-(4-aminobutyl)-3-[4-hydroxy-3-(sulfooxy)phenyl]prop-2-enimidic acid	Hydroxycinnamic acids and derivatives	HMDB0139637	-	410284	485003	156375	56313	52230.8	100834	183832	90781.5	123253	62187.3	140047	76151.1	6.43639e+06	8.0799e+06	4.51654e+06	572453	2.159e+06	3.60645e+06	265726	333101	226742	298156	196114	138794	1.18334e+06	2.66379e+06	2.35509e+06	2.22351e+06	3.40805e+06	4.40349e+06	159883	349162	182191	1.26294e+06	159332	764683	1.67533e+06	1.73954e+06	835221	1.18744e+06	1.16708e+06	1.96515e+06	406585	213011	46780.3
pos_147	Afzelechin 7-apioside	Flavans	HMDB0030824	-	90745.1	68030.1	89561.9	175790	134945	90832.7	95180.9	88520.7	98081.9	102533	84330	178900	134818	110250	122774	246388	119174	121913	113672	154798	192951	59801.6	323549	165941	808215	363498	171887	122809	552594	443858	270490	570546	211850	228288	266219	309534	1.64367e+06	644428	1.08104e+06	829574	832836	814549	218483	620933	1.99254e+06
pos_168	3,4,5-trihydroxy-6-(3-phenyloxirane-2-carbonyloxy)oxane-2-carboxylic acid	Carbohydrates and carbohydrate conjugates	HMDB0126548	-	157762	204878	177474	209386	157927	200912	24216.8	16007.9	31991.5	26168.9	13583.3	30306.3	112929	95093.8	120295	125341	143462	133979	35963.3	24976.2	33659	38420.5	30886.1	39201.9	65131.3	122626	122154	156074	58536.7	66907.9	33519.2	31154.3	37944.3	18841.2	40257.1	27267.6	23371.4	40124.4	60656	36798.2	75764.2	33732.2	37148.6	26344.4	7136.05
pos_177	Hypoglycin	Amino acids, peptides, and analogues	HMDB0029427	C08287	180886	244517	328572	281111	167507	235383	138476	175972	228741	241653	174677	185462	440567	383783	445391	279452	420008	430321	235604	233176	448842	221735	229137	344531	283143	338948	473429	486049	382723	333241	405414	293520	423504	240789	425441	396814	223297	379536	437078	304981	511438	280928	621654	495510	112617
pos_200	5-(3',5'-Dihydroxyphenyl)-gamma-valerolactone 3-O-glucuronide	Carbohydrates and carbohydrate conjugates	HMDB0041693	-	33569.2	40775.5	57850.3	38111.3	28946	34589.4	51256.5	65327.6	75051.9	67898.7	79931.3	68415	40760.8	39878.3	31987.7	31980	28272.5	30978	39719.1	35238.7	118452	137946	36209.6	63659.7	28918.8	36661	55084.1	59653.1	33981.2	34154.7	133253	109473	141869	198006	142195	152364	25064.4	41259.9	54793	35521.5	77774.7	31858.8	243796	148164	57761.2
pos_201	4-Pyridoxic acid	Pyridinecarboxylic acids and derivatives	HMDB0000017	C00847	414165	355590	479617	379128	400307	394921	429251	703536	832314	452616	687439	851641	335084	316326	302946	312425	405615	461874	226904	265872	388325	189722	186771	406141	317779	397649	540351	866766	359124	416789	243174	240568	226263	190921	282406	238587	277074	276814	342499	332843	281658	264490	389328	278719	256077
pos_257	3,7-Dimethylquercetin	O-methylated flavonoids	HMDB0029263	C01265	632361	195382	121394	679238	701494	501982	319465	377165	215069	57419.5	445964	535161	950238	700745	800707	1.32798e+06	838038	618013	744190	1.56747e+06	525300	415238	1.45992e+06	338507	1.82191e+06	1.11315e+06	778409	138199	1.00866e+06	1.24897e+06	1.16421e+06	1.98408e+06	1.06813e+06	1.26622e+06	637511	1.29587e+06	1.08589e+06	885142	1.07302e+06	1.11981e+06	1.27166e+06	931150	42066.3	1.22199e+06	1.73264e+06
pos_369	Eleutheroside B1	Coumarin glycosides	HMDB0029549	-	30623.5	14932.4	9047.29	37572.1	45541.2	38462.9	78713.3	84298.7	50803	62727.3	82287.5	113930	78959.3	53473.7	67597.8	94848.7	91243.7	73965.4	157845	234392	182309	309128	178405	149681	158730	90148.2	98247.5	17587.3	66042.6	103081	274144	201369	218176	330487	221059	212406	42214.9	63024.7	119982	100379	114627	33667.1	59906	260459	169769
pos_377	Trans-3-Hydroxycotinine glucuronide	Carbohydrates and carbohydrate conjugates	HMDB0001204	-	308541	337057	621046	481476	312126	463337	1.09694e+06	892261	1.55722e+06	1.2399e+06	1.602e+06	1.9537e+06	848610	366787	761908	727897	1.40395e+06	652638	929799	665215	4.52872e+06	1.74467e+06	1.76945e+06	754781	714328	1.28399e+06	1.46674e+06	1.80505e+06	914046	1.03983e+06	2.48435e+06	2.08252e+06	4.59963e+06	2.75961e+06	2.58324e+06	5.10814e+06	1.03984e+06	1.87502e+06	2.24736e+06	1.66463e+06	4.08819e+06	2.05593e+06	5.4383e+06	2.20813e+06	1.13788e+06
pos_398	8-(1,2-dihydroxypropan-2-yl)-9-hydroxy-2H,8H,9H-furo[2,3-h]chromen-2-one	Furanocoumarins	HMDB0128947	-	608572	286040	188280	618555	580735	643528	581172	727518	121656	373250	408300	839500	370803	289169	236461	561489	309880	349351	1.22117e+06	1.38068e+06	528155	666404	682437	512901	347220	574752	316618	147962	470650	595431	691969	1.00181e+06	542547	832887	620171	354621	951633	467334	532735	758938	378711	859208	136111	526453	580639
pos_436	3,4,5-trihydroxy-6-[2-(methoxymethyl)-5-(3,5,7-trihydroxy-3,4-dihydro-2H-1-benzopyran-2-yl)phenoxy]oxane-2-carboxylic acid	Flavonoid glycosides	HMDB0127852	-	187.627	2722.82	204.053	2733.85	1602.94	188.448	181.194	2679.23	209.793	1533.71	3028.26	4714.68	1.60633e+06	1.44314e+06	1.25137e+06	918156	830466	534750	2006.27	5474.87	2185.97	6216.47	66966.6	225.362	3.77885e+06	3.20185e+06	1.86098e+06	403579	5.67869e+06	3.3958e+06	189773	441569	100655	289220	66983.1	1.01045e+06	5.34014e+06	3.48714e+06	2.56142e+06	4.71233e+06	1.41566e+06	5.52738e+06	17477.3	164752	2.26916e+06
pos_467	3,4,5-trihydroxy-6-[4-hydroxy-3-(3-phenylpropanoyl)phenoxy]oxane-2-carboxylic acid	Flavonoid glycosides	HMDB0135367	-	109781	172389	126929	188827	158503	116420	1.29181e+06	1.19709e+06	1.38237e+06	1.06917e+06	891848	1.4233e+06	144873	98329.6	134090	162760	182108	119843	1.85795e+06	1.47297e+06	999684	807291	1.47246e+06	1.82666e+06	144862	274898	187274	186356	164638	104699	882592	994106	1.34153e+06	801003	1.17369e+06	719334	159859	108469	98802.2	150514	199192	161192	630823	799110	874016
pos_508	Goshuyic acid	Fatty acids and conjugates	HMDB0000560;LMFA01030257	-	85950.7	63753.8	113917	70755.5	39340	68651.5	106900	48619.5	82816.1	50963.9	63626.4	62693	262390	291706	212656	165191	210025	180645	107590	186536	161608	128239	134846	107115	300585	280200	237743	255796	323032	278554	188648	246710	190614	287755	238135	180127	275005	280565	312301	314551	239542	289927	229797	204472	207113
pos_521	Neryl butyrate	Fatty alcohol esters	HMDB0038259	-	22595.9	10644.6	40672.5	19741.3	8895.6	14316.8	21465.9	14693.5	32074.4	25949.3	12232.4	19418.8	37797.4	55434.1	41089.1	45647	51824.7	23673.2	38580.2	58758.6	36499.8	30266.1	34532.4	49434.5	54990.2	46634.4	47024.9	72088.8	70499.4	41000.5	60758.3	49793.6	42779.6	73489.8	44714.2	28688.7	44528.3	36459.8	61229.8	74366.3	59020.6	88879.8	37293.5	40169.9	9455.53
pos_601	13-Hydroxy-9-methoxy-10-oxo-11-octadecenoic acid	Lineolic acids and derivatives	HMDB0040901	-	389227	735857	777954	518041	405476	586637	521257	517350	767936	733771	603227	391851	354906	319753	419550	484708	449848	395178	431979	416036	904237	626816	378519	572772	344907	293427	444882	576457	363318	332403	330336	493066	412354	264840	543434	603348	110995	243802	386972	283596	370326	173211	969987	589788	192062
pos_603	Agavoside A	Steroidal glycosides	LMST01080006;HMDB0034391	C08885	1.12435e+06	3.06898e+06	3.39787e+06	1.23644e+06	1.11906e+06	1.9634e+06	855605	1.18905e+06	1.38156e+06	2.03991e+06	1.17907e+06	522600	876892	820323	1.63489e+06	878221	1.20738e+06	992535	1.77767e+06	943173	2.9423e+06	2.36078e+06	1.19786e+06	2.05147e+06	1.1468e+06	807685	1.98916e+06	2.73908e+06	810138	1.19021e+06	1.53305e+06	1.35063e+06	1.72969e+06	1.08328e+06	2.02029e+06	2.55561e+06	54952.1	997282	1.29028e+06	662822	1.27633e+06	440617	4.87012e+06	2.45598e+06	32556.5
pos_638	Glutamylmethionine	Amino acids, peptides, and analogues	HMDB0028825	-	472046	234370	82373.3	400442	275447	370295	1.59266e+06	1.45752e+06	737587	897368	1.25544e+06	2.20401e+06	358946	469554	200032	156105	260005	355221	1.58364e+06	2.2182e+06	863600	1.20148e+06	1.36915e+06	940765	301008	615210	195464	77286.1	641676	268036	1.26263e+06	1.79074e+06	987420	2.3207e+06	1.31702e+06	511556	417930	220898	309974	328660	323345	489594	246085	1.39881e+06	2.59618e+06
pos_697	(3,4,5,6-tetrahydroxyoxan-2-yl)methyl 3-(4-hydroxy-3-methoxyphenyl)prop-2-enoate	Hydroxycinnamic acids and derivatives	HMDB0125101	-	627220	663932	981517	663854	704562	732431	702260	722607	1.1818e+06	729585	945341	736978	1.86175e+06	1.43135e+06	1.75386e+06	1.26999e+06	1.52479e+06	1.29857e+06	642551	641555	1.0707e+06	819605	1.00621e+06	661592	2.27056e+06	2.57665e+06	1.99751e+06	2.14542e+06	2.68542e+06	2.41735e+06	986933	1.57684e+06	944792	1.42517e+06	989079	1.20633e+06	2.79446e+06	2.32816e+06	2.25586e+06	1.77897e+06	1.87553e+06	1.96064e+06	936020	987197	2.38188e+06
pos_732	Melleolide M	Sesquiterpenoids	HMDB0035068	-	27926.8	20478.1	119977	62536.1	42965.5	50125.2	185726	136158	457972	234344	330717	277991	57287.2	8880.54	95253.7	34981.8	128337	78726.9	68403.8	39471.3	544059	499982	206351	67068.2	67182.2	128052	185708	415615	63818.4	62557.4	408894	287080	556059	661204	378019	675879	20907.6	153600	349625	125588	301551	90837.2	773422	250346	44894.5
pos_774	5,7-dihydroxy-2-(3-hydroxyphenyl)-3,6-dimethoxy-4H-chromen-4-one	O-methylated flavonoids	HMDB0130273	-	239838	65745.5	45513	249610	325663	230237	103843	121197	59838.7	9857.91	146045	176165	364177	250827	341473	614095	327552	251160	348861	714276	169194	124586	715362	96188.7	955299	539796	350048	42445.8	478479	627851	622861	1.06136e+06	467156	594753	258298	677494	412805	428157	455359	456982	613312	384394	3699.78	508107	734653
pos_781	6-{[3-(2,4-dihydroxyphenyl)-7-hydroxy-4-oxo-3,4-dihydro-2H-1-benzopyran-5-yl]oxy}-3,4,5-trihydroxyoxane-2-carboxylic acid	Isoflavonoid O-glycosides	HMDB0133849	-	657488	322397	80470.7	702155	326006	608067	142931	320092	141465	69951.7	149482	250184	502001	228424	298573	759366	323928	176530	178969	224607	48798.1	305276	116899	165698	490264	374617	130363	6296.54	294945	295525	53121	77316	26599.7	43315.8	19288.3	30468.6	453856	139183	453071	374496	280950	182271	19.9198	106181	426871
pos_816	1-(Malonylamino)cyclopropanecarboxylic acid	Amino acids, peptides, and analogues	HMDB0031700	-	87314.8	104958	98865.7	57039.7	119403	52693.8	320301	127123	318180	112151	145984	251395	531666	541810	290218	240144	232970	275792	318226	278263	113164	224746	218556	269108	271994	423542	294975	197969	707832	439285	284328	343370	310335	581268	300167	517741	564574	568165	305503	434834	306531	696537	291312	141253	282470
pos_825	3,4,5-trihydroxy-6-[4-(5,6,7-trihydroxy-4-oxo-4H-chromen-2-yl)phenoxy]oxane-2-carboxylic acid	Flavonoid glycosides	HMDB0128609	-	2.08403e+06	1.81716e+06	1.74107e+06	1.78075e+06	1.8022e+06	1.82289e+06	1.17907e+06	1.75881e+06	1.57064e+06	1.14497e+06	1.41263e+06	1.78525e+06	1.14816e+06	898861	1.16763e+06	998305	1.25774e+06	1.53455e+06	1.10682e+06	1.19122e+06	1.32395e+06	1.13973e+06	1.03974e+06	1.7098e+06	382113	867747	861929	1.42423e+06	490083	842428	1.00299e+06	712473	904586	391917	868555	496059	193459	610896	491137	300362	450597	207087	573790	607864	101317
pos_909	N-Methyl-L-glutamate	Amino acids, peptides, and analogues	HMDB0062660	C01046	699066	505351	675508	664199	384896	458512	88313.6	53249.3	63573	60911.5	46311	67072.2	1.26723e+06	2.59031e+06	515578	801636	409152	615654	68169.2	83952.7	119631	141933	186955	89234.2	356935	293147	256343	128351	316884	331514	129662	198865	115537	176906	147888	458898	386124	359248	444854	429315	345426	386655	81817.1	262683	280495
pos_958	2-{3-[(6-carboxy-3,4,5-trihydroxyoxan-2-yl)oxy]phenyl}-3-hydroxy-5-sulfino-3,4-dihydro-2H-1-benzopyran-7-olate	Flavonoid glycosides	HMDB0127815	-	123523	33357.2	30121.2	32851.2	28503.5	65230.8	193842	186389	393503	107921	299150	117837	237401	339595	161850	211568	187225	104145	699031	895015	773071	140478	1.17531e+06	796251	427661	328973	171029	191170	318686	179424	868530	1.14855e+06	758333	2.53311e+06	827873	2.6977e+06	713042	240858	339430	318419	180678	229614	2.11397e+06	1.64778e+06	1.761e+06
pos_1018	N-Acetylglutamine	Amino acids, peptides, and analogues	HMDB0006029	-	2726.85	1818.87	3135.06	1513.12	1686	2372.04	3772.27	3155.24	4327.6	3324.57	3353.04	2957.49	2859.96	3154.12	3103.24	2158.77	2254.06	1854.2	3569.98	3653.99	4795.35	6412.62	3507.96	3811.3	2810.4	4706.18	11287.5	8404.12	13548.4	2798.36	4929.73	3785.09	5257.98	7568.62	4604.2	5518.79	2964.08	2170.23	3402.18	303866	5688.98	5289.41	5947.55	4670.45	3560.13
pos_1032	3,4,5-trihydroxy-6-{[8-(2-hydroxy-3-methylbut-3-en-1-yl)-2-oxo-2H-chromen-7-yl]oxy}oxane-2-carboxylic acid	Coumarin glycosides	HMDB0132709	-	68458.6	64368.9	106877	77636.3	67633.2	90507.6	96041.2	78475.3	162315	121560	159843	121073	79119.2	72206.5	105589	96447.5	111120	95779.6	75612.7	64157.7	153455	215701	100974	74344.7	77702.2	90746.8	134336	212800	61646.9	84714.3	161706	103934	173633	230182	145192	147959	45206.1	93343.6	126913	76513.3	175715	99172.8	218791	82406.4	30509.5
pos_1107	4-Hydroxybenzoic acid	Benzoic acids and derivatives	HMDB0000500;MJDBOTE0001079	C00156	1.01454e+06	1.14017e+06	1.44026e+06	1.43517e+06	712678	1.11175e+06	569387	445013	719936	494806	497275	422345	1.95582e+06	1.80509e+06	1.53189e+06	1.55863e+06	1.45282e+06	1.8551e+06	888812	934715	552637	685470	556082	837383	1.22341e+06	1.27036e+06	1.29442e+06	1.0183e+06	1.71924e+06	1.4056e+06	426822	637055	504287	1.21299e+06	417892	940148	655816	867065	1.06798e+06	822804	776218	1.25002e+06	349679	504139	828096
pos_1111	5,7-dihydroxy-2-(3-methoxyphenyl)-3,4-dihydro-2H-1-benzopyran-4-one	O-methylated flavonoids	HMDB0130322	-	2.36319e+06	1.9429e+06	1.73861e+06	1.84765e+06	2.57369e+06	2.10085e+06	1.62463e+06	1.66174e+06	1.44921e+06	1.7176e+06	1.30837e+06	1.54595e+06	2.93499e+06	2.88543e+06	2.31358e+06	1.269e+06	1.08453e+06	1.44218e+06	888619	639160	847003	322885	1.05798e+06	839415	399931	647670	634876	382334	847311	899408	321971	554200	562259	1.39824e+06	761177	1.04485e+06	1.05295e+06	988110	665951	534296	470240	584984	453733	482767	450209
pos_1161	Vanilpyruvic acid	Phenylpyruvic acid derivatives	HMDB0011714	-	1025.36	563.459	631.697	593.286	528.158	583.391	2302.6	1054.47	4041.96	5388.02	1408.1	3221.98	3038.13	3030.51	3700.26	1295.26	2228.31	2162.19	833.374	713.113	3508.26	5173.62	907.846	3711.4	14885.7	14738.1	18279.1	25924.9	16722.3	12550.1	5364.39	5444.34	4256.31	5513.34	5611.99	6572.97	25492.3	13621.3	14879.4	121313	7395.51	21645	8848.31	8388.3	7794.49
pos_1232	6-{[3,5-dihydroxy-2-(3-methoxyphenyl)-3,4-dihydro-2H-1-benzopyran-7-yl]oxy}-3,4,5-trihydroxyoxane-2-carboxylic acid	Flavonoid glycosides	HMDB0127775	-	95.5424	332.318	135.76	215.06	87.5995	68.1739	2568.98	41.2778	46.5056	45.2868	52.1922	42.2118	22269.3	15819.9	10199.1	19316.6	107.652	14272.7	2510.22	43.0626	11692.4	30339.5	20246.9	7213.14	24652.1	19163.3	28224.5	16355	45570.4	50455.4	53531.7	132168	55011.4	45972	66633.2	43624	94169.1	25187.9	29655.1	44164.2	15167.1	54281.8	26973.3	17679.3	115599
pos_1247	6-[3,5-dihydroxy-2-(3-phenylpropanoyl)phenoxy]-3,4,5-trihydroxyoxane-2-carboxylic acid	Flavonoid glycosides	HMDB0128100	-	704632	820414	1.45666e+06	743810	935706	964947	880839	1.17186e+06	1.87865e+06	1.39214e+06	1.25892e+06	1.13075e+06	715786	567498	1.05722e+06	621679	865213	886793	632647	465199	1.15634e+06	1.49279e+06	777875	505176	531487	719887	1.14996e+06	1.59293e+06	465563	704136	944360	483202	982191	1.03318e+06	855207	776955	253541	797878	950906	620842	1.01855e+06	677596	1.13373e+06	573265	163723
pos_1307	2,4,5,7alpha-Tetrahydro-1,4,4,7a-tetramethyl-1H-inden-2-ol	Alcohols and polyols	HMDB0036684	-	703732	899884	1.10501e+06	831792	635794	856670	1.31466e+06	1.69207e+06	2.08444e+06	1.74887e+06	1.5437e+06	1.78053e+06	948379	814245	1.09153e+06	1.07262e+06	1.06961e+06	931670	1.55388e+06	1.41136e+06	2.05431e+06	1.30433e+06	1.52918e+06	2.04486e+06	835319	814945	1.30824e+06	1.25228e+06	604931	723550	1.52588e+06	1.33897e+06	1.59013e+06	1.50088e+06	2.05866e+06	1.83141e+06	426558	837181	914241	666503	1.1188e+06	274032	1.81358e+06	1.41578e+06	680630
pos_1323	Diosbulbinoside F	Terpene glycosides	HMDB0036783	-	7.28417e+06	5.49304e+06	4.83402e+06	4.82497e+06	4.72868e+06	4.90003e+06	1.54823e+06	1.83934e+06	1.75646e+06	1.41366e+06	2.23968e+06	1.697e+06	5.21328e+06	4.63196e+06	4.30135e+06	7.20136e+06	4.41696e+06	3.84755e+06	1.55417e+06	1.21629e+06	2.77286e+06	2.34724e+06	2.70303e+06	1.35083e+06	2.77713e+06	3.5666e+06	1.95897e+06	2.0354e+06	2.18731e+06	2.11829e+06	1.6983e+06	1.88655e+06	1.82495e+06	2.54796e+06	1.43862e+06	1.71188e+06	1.58126e+06	1.01739e+06	1.34939e+06	695052	885288	759655	1.91598e+06	876016	870352
pos_1468	3-O-Feruloylquinic acid	Alcohols and polyols	HMDB0030669	C02572	810629	482250	361402	375968	308731	418374	467871	303857	229752	316219	216118	218844	1.92335e+06	1.81995e+06	1.35803e+06	1.35502e+06	1.05345e+06	782481	326161	383693	378197	448959	1.07073e+06	252805	2.25237e+06	3.02798e+06	927192	445130	2.6354e+06	2.38842e+06	839831	1.58791e+06	565810	1.02791e+06	417570	808771	2.03739e+06	1.36803e+06	1.67077e+06	2.1255e+06	828066	1.5707e+06	82470.7	318374	1.56456e+06
pos_1538	Xerocomic acid	Benzenediols	HMDB0029460	-	1422.98	1629.97	1547.55	1453.45	1293.9	1429.21	3510.84	1412.23	1591.09	1549.39	4222.84	1444.19	1914.02	27507.6	1855.88	30708.6	1740.4	1651.45	1561.45	6490.34	13446.8	1728.47	1602.99	1709.17	14656	1931.86	1912.04	1761.62	2000.29	1911.56	1710.3	29365.8	8061.16	5946.82	3203.15	50296.5	1754.97	1805.85	1929.5	1853.01	7013.86	1818.12	3266.6	27124.7	92526.1
pos_1634	3,4,5-trihydroxy-6-{[1-hydroxy-1-(1-oxo-1H-isochromen-3-yl)butan-2-yl]oxy}oxane-2-carboxylic acid	Carbohydrates and carbohydrate conjugates	HMDB0130067	-	18006.5	12673	7158.57	26325.8	8949.1	17705.8	70962.5	100370	83005.2	64797.8	93601.5	131685	22776.4	29155.1	13781.2	31064.9	17426.1	14315.9	131419	189275	125029	293318	105630	116411	18034.2	11576.7	10133.3	3505.07	9072.1	10423.4	125270	93989.7	85020.1	199165	131749	53245.8	10563.2	8606.83	21116.7	6581.96	8284.93	9153.76	36053.6	70742.2	20580.2
pos_1652	(2E)-3-(2-hydroxy-4-methoxyphenyl)prop-2-enoic acid	Hydroxycinnamic acids and derivatives	HMDB0131172	-	397700	444793	574997	444015	411846	442581	680640	671487	1.06898e+06	648305	891624	760866	962381	739627	844154	644673	842148	887109	590624	716209	1.0336e+06	805151	886525	730755	1.2295e+06	1.45003e+06	1.22464e+06	1.21117e+06	1.5996e+06	1.46184e+06	1.13753e+06	1.76393e+06	963112	1.57514e+06	1.11623e+06	1.30589e+06	1.67035e+06	1.22954e+06	1.57103e+06	1.29743e+06	1.42724e+06	1.50567e+06	1.12441e+06	1.35901e+06	2.65042e+06
pos_1697	3,4,5-trihydroxy-6-{3-hydroxy-4-[(E)-2-(3-hydroxy-5-{[3,4,5-trihydroxy-6-(hydroxymethyl)oxan-2-yl]oxy}phenyl)ethenyl]phenoxy}oxane-2-carboxylic acid	Stilbene glycosides	HMDB0134120	-	72534.6	33704.1	11324.9	44478.7	36921.8	38138.1	7487.14	12976.8	3588.38	1710.78	1493.96	5100.81	198568	64246.8	199186	85273.1	109653	39942.8	4204.99	1995.25	3485.79	1908.51	2163.12	2096.63	538993	347328	132124	16813.7	629780	512938	26461.2	67879.3	42017.2	31406.4	2053.2	260637	865008	659376	677536	626194	346800	861563	4090.12	6693.19	489403
pos_1701	3,4-Di-O-caffeoylquinic acid	Alcohols and polyols	HMDB0030707;HMDB0030705	C10468	338560	274514	41249.2	266383	60813.8	176545	442.32	1244.6	172.725	825.064	303.05	58.3336	593659	505808	408688	557668	437182	364001	2806.68	501.523	2707.1	2619.36	24120.8	3863.52	523741	519114	135673	29182.8	672575	546236	8415.51	156819	54762	15957.7	8555.41	34984.2	793717	307902	261400	222839	505126	776910	5356.27	3364.64	427643
pos_1755	D-Phenyllactic acid	Not Available	HMDB0000563	C05607	60637.7	49477	83839.8	50324.5	45824.6	60523	85819	99979.7	162457	109971	116929	100233	184190	168219	157332	130879	127940	112981	92470.6	81915.3	206333	166672	135519	115081	133084	184117	163048	172950	205022	172158	143975	217628	183750	272410	200173	214674	178088	174511	147658	203057	132565	183424	207360	114856	245039
pos_1810	[4,5-dihydroxy-2-(5-hydroxy-7-methoxy-4-oxo-2-phenyl-4H-chromen-8-yl)oxan-3-yl]oxidanesulfonic acid	Flavonoid glycosides	HMDB0127260	-	1.11024e+06	1.02912e+06	1.19973e+06	876613	1.11204e+06	953009	689347	756243	961739	756430	735152	813329	567512	840464	768357	670400	547708	648484	619249	358716	376488	589036	443519	616283	389425	384241	643005	823238	417126	478226	285317	376880	282517	305576	302624	386242	589934	947300	460015	771800	592411	733078	395964	413779	956105
pos_1848	[(16R)-5,11-dihydroxy-8,8,12,16-tetramethyl-3-[1-(2-methyl-1,3-thiazol-4-yl)prop-1-en-2-yl]-10-methylidene-9-oxo-17-oxa-4-azabicyclo[14.1.0]heptadec-4-en-7-yl]oxidanesulfonic acid	Thiazoles	HMDB0127602	-	1.12577e+06	925207	1.49364e+06	998092	1.13097e+06	1.29291e+06	1.20934e+06	1.22824e+06	1.88382e+06	1.06368e+06	1.62953e+06	1.38943e+06	729530	535570	695626	499186	721596	618710	399498	278288	1.0269e+06	968716	354446	319762	73445.2	371857	449503	1.22316e+06	98283.5	120345	368492	160297	452559	958149	423199	372109	290.972	35653.5	21645.5	32575.5	38153.8	301.444	447684	4077.58	240.284
pos_1876	Matricin	Gamma butyrolactones	LMPR0103410003;HMDB0036643	C09499	551.741	535.223	1270.38	563.554	501.69	554.155	532.824	547.573	616.922	600.755	625.524	559.963	3495.44	5463.71	5575.91	1980.46	12777.4	9116.26	605.428	3179.89	5569.74	670.189	621.538	662.705	8605.42	8038.31	20699	37836	12701	9888.19	10283.7	9643.59	11220.4	1025.22	16133.2	12986.3	5456.12	18820.4	48377.8	11583.3	27770.9	15000.6	23874.5	15225.9	887.563
pos_1937	Deoxyguanosine	Purine 2'-deoxyribonucleosides	HMDB0000085	C00330	158546	171060	327982	242151	318501	263464	202596	157179	305712	226515	273674	206975	149625	82101.5	147967	101852	248918	182938	189797	197201	354438	630005	212166	193569	146498	281336	294248	628801	137334	129818	367748	285839	301572	642801	299619	577785	98542	252991	335762	142543	332671	227027	638807	329596	156025
pos_2002	Fragransol C	Not Available	HMDB0030333	-	362373	783574	1.51561e+06	322975	752517	531472	361983	383710	1.00531e+06	1.0428e+06	463220	203353	363334	396754	817626	140587	382901	368477	658787	149540	1.21586e+06	815830	470479	757320	402124	400692	1.04902e+06	1.56109e+06	227602	377785	508878	253911	751235	341474	700224	815146	6246.09	471701	172661	279586	669538	100608	2.30415e+06	810237	43480.8
pos_2019	3,4,5-trihydroxy-6-[(4,5,6-trihydroxy-2-{[(3-methoxy-3-oxopropanoyl)oxy]methyl}oxan-3-yl)oxy]oxane-2-carboxylic acid	Carbohydrates and carbohydrate conjugates	HMDB0130022	-	681.213	335.066	375.644	352.802	314.074	346.918	333.564	342.797	386.212	376.091	328.425	350.554	255095	549423	148931	130060	56918.5	21858.4	379.016	357.619	476.651	419.559	389.101	414.873	178761	96099.4	21101.5	427.606	120572	90393.2	415.149	13888.6	426.845	454.649	451.366	3437.94	64480.2	10533.6	36395.9	80416.3	39185.7	90113.3	506.716	415.677	23469.6
pos_2046	2,5-Dimethylbenzaldehyde	Benzoyl derivatives	HMDB0032014	-	431076	394884	401138	371017	370754	349256	409948	369334	402430	403648	346555	394888	296944	413153	393281	340612	459752	446275	395503	396402	419271	402022	368591	475716	442589	468467	379009	474134	344726	341854	386029	348018	513888	348417	367210	373530	394213	323634	356027	506106	465562	384873	443390	394298	403928
pos_2104	6-{4-[3-(3,7-dimethylocta-2,6-dien-1-yl)-5,7-dihydroxy-6-(4-hydroxy-3-methylbut-2-en-1-yl)-4-oxo-3,4-dihydro-2H-1-benzopyran-2-yl]-3-hydroxyphenoxy}-3,4,5-trihydroxyoxane-2-carboxylic acid	Flavones	HMDB0129788	-	87687.2	71506.9	6516.96	89743.8	148597	65955.3	36791.3	59962.6	79109	40104.7	68576.3	79353.4	30590.9	34770.7	18765.7	38278.2	95469.4	115419	118182	196337	135651	82846.4	169028	93521.8	30549.3	15740	52777.6	64961.3	4529.99	40391.3	136164	148262	64249.9	80822.9	194411	159561	3494.79	21488.8	15634.1	3690.04	16328.9	3620.56	81765	142475	33713.1
pos_2198	1,2-Di-(9Z,12Z,15Z-octadecatrienoyl)-3-(Galactosyl-alpha-1-6-Galactosyl-beta-1)-glycerol	Glycosylglycerols	HMDB0011127	-	2.44706e+07	2.01006e+07	1.76166e+07	1.77507e+07	2.18507e+07	2.01598e+07	1.38115e+07	1.24689e+07	1.39825e+07	1.28893e+07	1.4123e+07	1.80134e+07	1.75803e+07	2.32869e+07	1.8674e+07	2.17825e+07	2.26857e+07	2.12826e+07	1.43094e+07	1.82521e+07	9.56094e+06	1.42113e+07	1.64118e+07	1.19583e+07	1.4297e+07	1.70962e+07	1.68065e+07	2.05909e+07	1.60044e+07	1.66614e+07	1.47389e+07	1.49062e+07	1.48134e+07	1.62093e+07	11938833	1.0775e+07	1.83123e+07	1.81111e+07	1.84738e+07	1.56976e+07	1.66354e+07	1.60173e+07	8.335e+06	1.06355e+07	1.89993e+07
pos_2199	DG(18:3(6Z,9Z,12Z)/18:3(9Z,12Z,15Z)/0:0)	Lineolic acids and derivatives	HMDB0007279	-	2.52443e+06	2.05177e+06	1.80932e+06	2.10391e+06	2.03123e+06	2.169e+06	1.35622e+06	772812	1.09342e+06	1.37682e+06	1.12672e+06	1.51207e+06	2.56746e+06	2.32969e+06	1.51714e+06	2.12875e+06	2.69614e+06	2.33555e+06	1.11558e+06	1.76376e+06	619658	1.14544e+06	1.76576e+06	885505	1.895e+06	1.2175e+06	2.26963e+06	2.39736e+06	1.5249e+06	1.65252e+06	1.61749e+06	1.66308e+06	1.05915e+06	1.49964e+06	1.28909e+06	726830	1.27107e+06	1.84509e+06	2.20122e+06	1.28672e+06	1.45008e+06	1.64965e+06	542882	803392	1.53528e+06
pos_2264	PC(16:0/18:3(9Z,12Z,15Z))	Glycerophosphocholines	HMDB0007975;LMGP01010601	-	3.51885e+07	2.75171e+07	3.01202e+07	2.73984e+07	2.15114e+07	2.42687e+07	4.66966e+07	3.45292e+07	2.74417e+07	4.80744e+07	6.41074e+07	4.73447e+07	2.50137e+07	2.16532e+07	1.26151e+07	1.32665e+07	1.64721e+07	1.27608e+07	3.13685e+07	2.69216e+07	2.84007e+07	2.66481e+07	2.83989e+07	3.32294e+07	1.27073e+07	1.14576e+07	1.44728e+07	2.13307e+07	7.21274e+06	1.03501e+07	2.92198e+07	1.7786e+07	1.87349e+07	2.36864e+07	3.21857e+07	2.93753e+07	8.56101e+06	1.23614e+07	1.15432e+07	1.08095e+07	1.00172e+07	1.54098e+07	2.65211e+07	1.01709e+07	1.56286e+07
pos_2355	3-O-Sulfogalactosylceramide (d18:1/18:0)	Glycosphingolipids	HMDB0012314	C06125	3.06477e+06	1.766e+06	1.86744e+06	1.76354e+06	1.54391e+06	1.65556e+06	3.24879e+06	2.72617e+06	1.8319e+06	3.248e+06	6.11083e+06	3.82178e+06	5.64584e+06	896104	605799	842910	874887	715242	2.41538e+06	1.87635e+06	2.10305e+06	1.78192e+06	1.94979e+06	2.64935e+06	5.28871e+06	480335	632436	1.01399e+06	241371	314020	1.87945e+06	1.19165e+06	1.31805e+06	1.47998e+06	2.27377e+06	2.44493e+06	687250	554449	407919	482248	422075	582610	1.53036e+06	290383	770237
pos_2385	Myristoleic acid	Fatty acids and conjugates	LMFA01030051;HMDB0002000	C08322	12819.3	553.519	2338.55	1796.94	518.841	15627.8	9196.92	566.292	12664.3	19165.4	542.549	12502.8	2789.25	10063	744.189	5439.73	8111.92	662.217	3827.81	11435.1	3890.38	5642.95	7827.47	12388	7472.08	774.658	10351.7	5316.98	3801.24	1156.91	20432.4	1893.92	4026.82	19336.1	3800.3	2018.11	5803.98	724.128	13956.1	6246.68	729.57	11565.4	4403.2	1706.47	5015.83
pos_2435	6-{4-[3-(3,7-dimethylocta-2,6-dien-1-yl)-7-hydroxy-8-(3-methylbut-2-en-1-yl)-4-oxo-4H-chromen-2-yl]-3-hydroxyphenoxy}-3,4,5-trihydroxyoxane-2-carboxylic acid	Flavonoid glycosides	HMDB0129666	-	643033	812390	363622	644953	786453	668485	262572	216472	288199	453164	237857	174399	1.02983e+06	912243	889558	861653	1.00591e+06	1.24138e+06	1.35753e+06	1.51642e+06	1.08504e+06	822040	2.126e+06	1.0909e+06	1.01925e+06	815829	1.15466e+06	599592	688580	959471	3.03752e+06	2.74258e+06	2.44445e+06	1.88919e+06	3.0313e+06	2.73482e+06	684884	685569	623825	507399	985794	452056	952059	1.47733e+06	1.03654e+06
pos_2545	Cortol	Hydroxysteroids	HMDB0003180;LMST02030228	C05482	33732	56100.5	73345.1	63244	53992.1	47776.8	29297.5	36236.6	46526.3	31456.7	26843	26134.3	42400.6	46416.2	63470.5	71578	62375.3	58612.6	31955.8	25614.6	46273.8	27231.8	23747.4	35817.7	47089.2	33625.8	91760	112806	40383.1	38610.6	30599.8	23399.3	25156.2	23261	36750.7	29455.1	24189.7	50859.5	36361.5	45550.8	43888	16108.9	36870.7	44915.5	27027.7
pos_2712	Ganolucidic acid C	Triterpenoids	HMDB0039691	-	54820.1	218751	266049	123415	96845.5	167145	174363	162693	182591	249842	242883	89467.3	477357	460878	307537	155957	289632	318173	162997	160120	361920	210197	172056	224950	546970	823412	460457	391807	1.81653e+06	789682	249872	267518	279838	295143	278765	304706	1.25283e+06	1.13953e+06	829035	1.22006e+06	770721	2.7109e+06	571701	349593	593456
pos_2747	Gamma-L-Glutamyl-L-methionine sulfoxide	Amino acids, peptides, and analogues	HMDB0038613	-	4203.91	927.774	1040.13	976.885	3106.08	960.592	923.616	3123.12	2250.55	1041.37	6899.13	6816.76	106878	76801.5	112706	245697	63317.2	58783	5404.54	3549.25	3303.2	7280.8	4426.83	2636.07	84998.8	51696.8	27833.7	1184.01	50011.7	79996.1	2311.64	15217.9	3323.83	21675.4	1249.8	2079.27	91117.2	158576	73152.6	118869	1779.3	55874.3	1403.06	1150.98	47177.6
pos_2778	Asiatic Acid	Triterpenoids	HMDB0035782;MJDBOTE0001625	C08617	58510.8	85345.2	46567.3	112856	28041.5	89471.6	30176	20393.1	6012.46	13984.5	19835.8	7101.23	619780	563688	512806	313820	496666	493078	53342.7	198706	197925	73478.4	85401.1	88237.8	646473	785880	773613	766187	1.49874e+06	914181	247550	334463	299850	400054	267795	265262	1.01745e+06	716000	1.40602e+06	888388	1.10624e+06	1.1359e+06	577612	367859	459793
pos_2786	Isokobusone	Alcohols and polyols	HMDB0036791	C16977	16688.8	22415.6	22658.2	27693.6	6220.99	22634.9	19418.9	13517.3	12690.4	15576.9	16396.8	13480.9	73232.8	54235.2	57491.4	42781.5	64067.4	65698.9	21224.9	41528.2	51467.4	18803.5	31106	35668.5	66773	90437.5	79309.7	63921.6	177318	102016	50861.5	48827.3	41932.8	59509.9	57446.5	45151.1	97358.3	88342	100829	96617.1	84868.5	130366	82344.8	49505.4	45938.4
pos_2799	Phenylacetic acid	Not Available	HMDB0000209	C07086	71679.6	35181.8	22632.7	58421.2	75544.8	52621.6	68439	47016.9	38114.3	38911.8	24288.9	50386	31124.4	31872.6	30441.7	120012	41926	32559.3	63426.2	120851	16985.5	73387.6	86443.1	38639	140132	72775.5	20075.4	10060	77632.4	55776	39345.6	94482.5	27889.4	36288.9	23336	34402.4	478951	177771	215760	182568	274934	170619	4267.59	68215.2	414482
pos_2859	Rubraflavone D	Flavones	HMDB0030631;LMPK12110920	-	1.41659e+06	1.01578e+06	936681	970351	907605	926895	1.43398e+06	968474	854705	1.38687e+06	821357	1.00918e+06	1.48152e+06	1.74938e+06	1.19113e+06	1.38878e+06	1.22112e+06	1.23889e+06	872778	1.34027e+06	1.55799e+06	1.3794e+06	1.77048e+06	1.36711e+06	1.14433e+06	1.35958e+06	1.28658e+06	1.10251e+06	1.45364e+06	1.42495e+06	1.36417e+06	1.6149e+06	1.33283e+06	1.61228e+06	1.67244e+06	1.19939e+06	1.89867e+06	1.03947e+06	1.36367e+06	1.45752e+06	1.19555e+06	993843	1.14696e+06	871485	1.22806e+06
pos_2876	Trichocarposide	Carbohydrates and carbohydrate conjugates	HMDB0031723	-	0.0887	877.045	1936.3	28.6439	204.39	293.132	131.082	38.4062	128.077	3667.42	58.7039	65.0067	355297	358681	136470	43104.2	75557.9	156551	162.51	8.9878	46.9088	37.7061	3435.35	0.1066	63271.2	183948	67055.7	26587.7	422364	220183	0.1066	0.8044	17.3588	10217.3	0.756	243.237	174301	209840	57890.4	210580	8267.27	395689	0.1301	0.9067	15908.3
pos_2884	Lucidenic acid G	Triterpenoids	HMDB0035599	-	4.37329e+06	9.15563e+06	9.02995e+06	3.31253e+06	3.12359e+06	6.77942e+06	2.70428e+06	3.27251e+06	4.59348e+06	6.47982e+06	3.4937e+06	1.70691e+06	3.27354e+06	2.82589e+06	4.45187e+06	2.38279e+06	2.96435e+06	2.72406e+06	9.29373e+06	4.22818e+06	1.03393e+07	8.98256e+06	5.17463e+06	9.85877e+06	4.20041e+06	3.0834e+06	5.46546e+06	5.57449e+06	3.06953e+06	4.78357e+06	7.05014e+06	6.14642e+06	7.70823e+06	6.90618e+06	7.95664e+06	9.10214e+06	1.06536e+06	4.05723e+06	5.74753e+06	3.2591e+06	5.53902e+06	3.586e+06	1.58728e+07	9.44406e+06	712309
pos_2937	Tavulin	Terpene lactones	HMDB0036773	-	4069.57	16355.2	29204.7	7419.25	4464.73	17465.9	3720.94	1147.63	1905.86	3774.98	1885.13	1173.59	33568.1	34037	34971.9	30333.7	57024.4	33889	10119	5578.71	13067	11988.4	4006.31	9792.14	62458.4	50539.5	104455	143038	85343.2	79155	11126.2	13782.3	17451.3	12999.7	22176.6	27431.6	53857.8	99229.3	172410	107788	109361	93643.7	47857.3	18859.7	8246.9
pos_2960	6-{4-[(E)-2-(3,5-dihydroxyphenyl)ethenyl]phenoxy}-3,4,5-trihydroxyoxane-2-carboxylic acid	Stilbene glycosides	HMDB0128511	-	198663	111304	66029.9	87158.6	141735	83130.6	70589.5	105678	125482	90496.5	93611	68455.5	38768.9	39817.6	26073.3	35840.5	81190	89974.5	30822	44677.8	3678.05	64216.3	52769.8	43401.2	74298.5	49007.6	31756.2	7700.68	121051	111345	8316.07	0.0436	0.0443	994.526	0.0469	0.0467	186263	189207	199753	441946	100481	285861	0.0526	0.0432	17681
pos_2974	6-(3-{8-[1-(2,4-dihydroxyphenyl)-3-(3,4-dihydroxyphenyl)-2-hydroxypropyl]-3,5,7-trihydroxy-3,4-dihydro-2H-1-benzopyran-2-yl}phenoxy)-3,4,5-trihydroxyoxane-2-carboxylic acid	Flavonoid glycosides	HMDB0135124	-	904036	216357	95957.3	600493	564810	558202	413232	499385	93205.2	557448	272961	849387	1.2935e+06	956897	951330	2.06046e+06	640100	370293	1.56397e+06	2.02995e+06	355771	1.41101e+06	1.44389e+06	983991	1.43345e+06	1.10328e+06	472952	66499.4	855636	1.20054e+06	1.32775e+06	2.0886e+06	1.49149e+06	1.86041e+06	1.80913e+06	997857	2.27059e+06	833769	1.07083e+06	1.2721e+06	738953	1.35427e+06	67158.7	1.36385e+06	2.53003e+06
pos_3015	5-Deoxydiplosporin	Pyranones and derivatives	HMDB0030681	-	37277.6	36083.1	58953.4	47060.6	48063.4	54475.7	68681.7	83870.5	72871.9	86371.8	68237.4	85759.3	68561.1	54509.7	62149.5	65092.6	68203.8	66432.1	74088	67347.5	104912	75058.7	80012.5	82175.2	59606.9	58723.8	81322.4	70949.4	68135.2	63846.5	85039.9	83094.7	80580.4	70876.5	97312.6	100378	54218.1	64195.1	85186.2	58140.1	73733.9	49693.7	129645	99424.3	50904.4
pos_3035	6-(4-{3,7-dihydroxy-4-[3,5,7-trihydroxy-2-(3-hydroxyphenyl)-3,4-dihydro-2H-1-benzopyran-8-yl]-3,4-dihydro-2H-1-benzopyran-2-yl}-2-hydroxyphenoxy)-3,4,5-trihydroxyoxane-2-carboxylic acid	Biflavonoids and polyflavonoids	HMDB0135102	-	335610	234835	87618.8	284268	269853	288582	255845	271308	57355.6	318040	132322	362173	437829	329172	341172	477634	210986	157691	480295	738728	254754	584683	421769	459126	607728	365047	162735	38807	466635	433408	461154	494525	478818	612926	722854	283679	377820	99210.7	398364	285806	194028	245182	67059	357766	224731
pos_3041	L-Threoneopterin	Pterins and derivatives	HMDB0000727	-	24232.7	12957.7	9990.07	29742.4	38805.2	23976.6	13584.7	6037.77	1316.93	1.5521	6861.63	17334.6	37145.9	26461.2	22572.1	74411.6	38616.1	14469.6	5084.84	10461.6	1543.82	4431.34	37172.8	1.7121	113617	66640	24133.7	3260.82	80858.8	71917.4	13701.2	54615.4	6407.67	11765.6	3023.2	34394.9	183148	123293	129308	99854.9	81466.8	117549	2.704	55787	202174
pos_3052	(2Z)-3-(3-hydroxyphenyl)-2-methylprop-2-enal	Not Available	HMDB0133596	-	5911.64	7581.82	13726	8497.76	7896.73	10102.9	9859.1	7549.92	10262.8	9333.51	9613.69	10631.7	131324	206237	88724	88458.5	63542.6	61473.9	4636.16	5809.17	12931.9	12676.5	16787.7	4808.2	105283	86658.1	68205.7	40497	127280	76186	16145.4	24404.8	17987.2	28692.6	11279.7	36109.8	60790.9	46432.4	74245.4	129666	49196	125960	15204.1	8067.6	24125.7
pos_3056	6-{2-[6-carboxy-5-(2,4-dihydroxyphenyl)-3-methylcyclohex-2-en-1-yl]-3-hydroxyphenoxy}-3,4,5-trihydroxyoxane-2-carboxylic acid	Carbohydrates and carbohydrate conjugates	HMDB0126425	-	132494	97012.2	136917	74818.3	119191	63148.7	22546.2	9720.8	44954.1	17598.6	26898.5	204.959	220577	339055	298384	181218	138607	238524	18406.4	15200.5	180.495	158.876	55127.1	5038.51	435892	457867	358773	126824	553079	746656	17590.5	108312	2675.29	30247.3	12684.5	82801.8	590101	787176	291066	557221	359702	587729	3840.29	44918.6	218636
pos_3072	Rishitin	Alcohols and polyols	HMDB0035593	C09715	9855.1	1356.9	8135.13	13047	5523.28	11293.5	34859.7	63142.4	21632.8	24194.8	17020.3	44715.5	23902.1	16565	16705.5	9691.32	20137.2	22028	21583	28862.4	154427	60096.6	45783.7	34581.7	12702.2	13424.8	22525.6	20260.7	25884.2	19824.6	37044.8	30738.8	42706.1	39632	43755.3	92309.1	9165.33	12885.7	22312.2	12487.4	25350.5	17101.9	152454	60333.5	35802.1
pos_3096	Nonate	Fatty acids and conjugates	HMDB0011717	-	51012.7	74357.9	67298	55059.9	95436.8	62110	36326	29547.6	41209.1	28714.1	23953.1	32722.6	55655.5	67350.6	59396	44818.8	48309.7	48039.4	26688.7	25742.3	33167.4	42582.5	53276.5	46636.9	48891.7	82610.9	31235.2	37647.9	84526.8	62352.2	187797	32042.8	64181.8	98037.5	47339.9	29890.2	144463	121952	72114.7	61629.1	108131	61862.3	35057.4	37679.3	323162
pos_3145	3-Hydroxymandelic acid	1-hydroxy-4-unsubstituted benzenoids	HMDB0000750	-	3.04978e+06	831002	473984	3.65825e+06	3.76188e+06	2.53332e+06	2.48437e+06	1.84669e+06	669241	177288	1.79581e+06	4.18118e+06	2.44476e+06	1.90426e+06	2.46288e+06	6.02955e+06	3.17696e+06	1.95542e+06	3.11577e+06	4.51068e+06	1.64979e+06	2.54015e+06	6.58222e+06	818120	8.17602e+06	6.33831e+06	3.1841e+06	480288	7.26486e+06	6.76898e+06	4.98397e+06	7.89383e+06	3.87703e+06	4.87475e+06	2.5148e+06	6.04199e+06	1.25154e+07	8.83584e+06	9.66177e+06	9.34442e+06	9.01667e+06	1.00562e+07	177247	8.90023e+06	1.43963e+07
pos_3177	3-[(1E)-but-1-en-1-yl]-5,6-dihydroxy-1H-isochromen-1-one	Not Available	HMDB0130045	-	16520.7	22340.8	20692.7	16174.2	21229.1	31552.8	109901	79998.4	84045.5	136285	80299.7	151678	21589.3	31810.9	30727	43651.3	33206.6	8583.79	38301.6	35807.2	66903.8	60480.4	132217	15863.4	101321	118506	70647.3	32095.2	130879	125360	124676	159914	63125.7	52437.6	39686.6	67783.4	150906	151422	124226	210496	185358	219652	9729.72	290504	670523
pos_3213	Carissanol	Tetrahydrofuran lignans	HMDB0030081	-	31818.7	33164.1	55656.6	43642.8	45697.5	58789.8	34875.1	44068.6	59950.5	39454.1	64461.2	41536.2	57126.5	30319.6	40278.8	48723.6	54631.8	51762.5	11398.2	7342.71	45932.1	55234.2	52833.7	6002.44	49635.3	67733.3	61766.3	89481.6	60123.4	27463.2	39238.7	47718.7	51311.6	73487.3	36710.9	67815.8	14643.7	35823.4	59031.3	26936	57434.1	26156.2	79633.5	18115.9	9636.67
pos_3225	Urolithin A	Not Available	HMDB0013695	-	44189	25399	21744.4	39114.9	41590.3	33733	31103.6	27401.6	3288.44	24155.9	19643.4	34901.8	107999	114822	101894	91229.9	46476.6	48594.3	56888.1	90823.8	43823.6	70571	81747.7	53319.3	233363	352010	178051	48598.3	581880	470718	127602	154186	130061	211906	72964.7	146812	908823	968567	503637	1.21597e+06	297549	1.1682e+06	45015.1	86799.4	717781
pos_3260	5-Hydroxyferulate	Hydroxycinnamic acids and derivatives	HMDB0035484;HMDB0035485;HMDB0127490	C05619	5979.53	375.194	420.632	10411.8	7301.25	3318.99	9204.06	7125.09	432.466	421.132	4964.21	18828.3	13275.6	494.646	6739.64	46698	14504.6	9279.11	31099.8	35121.8	4857.37	6665.89	62463.5	1916.8	107609	44631.5	27362.9	14079.2	60863.7	64380.5	46592.2	84108.4	34823.3	41569.3	22080.6	49220.6	213149	94671.1	109464	128867	138526	144023	811.16	78691.5	211702
pos_3261	3-Isopropenylpentanedioic acid	Fatty acids and conjugates	HMDB0032352	-	511600	307912	235356	394209	441599	450830	323417	375629	335592	407372	374041	454833	776993	678482	701814	873209	569409	479333	964040	994247	583690	792888	830650	717699	878302	862421	585560	330376	756131	837992	1.07798e+06	1.0571e+06	1.11554e+06	1.53156e+06	965441	825912	938089	678807	798170	859096	603347	916512	409924	702124	954214
pos_3324	LysoPA(0:0/18:2(9Z,12Z))	Glycerophosphates	HMDB0007852	-	1.95281e+06	1.3796e+06	2.09138e+06	2.17608e+06	713255	1.4363e+06	192507	54223.8	193748	2183	115105	2034.77	3.37172e+06	4.2282e+06	3.74031e+06	6.75875e+06	3.39489e+06	2.06107e+06	227429	292495	934944	710616	806830	376792	5.40515e+06	3.27394e+06	3.84905e+06	2.03975e+06	4.20622e+06	4.33184e+06	304866	2.0827e+06	747103	1.8659e+06	407551	1.5436e+06	5.50459e+06	1.75783e+06	5.98436e+06	4.82786e+06	2.38214e+06	2.17421e+06	335063	905109	2.58741e+06
pos_3383	6-{3-[3-(2,4-dihydroxyphenyl)-3-[2-(3,4-dihydroxyphenyl)-3,5,7-trihydroxy-3,4-dihydro-2H-1-benzopyran-8-yl]-2-hydroxypropyl]phenoxy}-3,4,5-trihydroxyoxane-2-carboxylic acid	Flavans	HMDB0135111	-	165177	43834.3	20774.9	278498	136542	76270.1	284721	167367	91750.9	694.551	331132	476219	23135.5	815.794	13132.9	44378.5	112606	39412.7	13236.7	10081.5	880.262	774.827	352569	766.174	304913	268786	60442	897.829	532434	185280	114163	316938	24214	869.549	833.568	277488	1.99746e+06	970205	1.145e+06	908467	619265	1.08099e+06	936.798	877310	5.3367e+06
pos_3403	Osmundalin	Carbohydrates and carbohydrate conjugates	HMDB0031304	-	961388	965178	780681	814023	783362	972466	284862	246436	210458	236486	309736	304336	1.13539e+06	1.10504e+06	967943	1.02024e+06	868388	979848	175839	194027	282085	257846	244718	235785	842228	1.05326e+06	782556	806324	897801	876350	218636	201542	198755	259246	270649	157758	658498	522613	575298	412088	441156	575092	178892	151245	91246.3
pos_3412	6-{[8,8-dimethyl-6-(2-methylpropanoyl)-2-oxo-4-phenyl-2H,8H-pyrano[2,3-f]chromen-5-yl]oxy}-3,4,5-trihydroxyoxane-2-carboxylic acid	Coumarin glycosides	HMDB0126094	-	1.61101e+06	1.52163e+06	1.46709e+06	1.17104e+06	1.4725e+06	1.34013e+06	872329	781024	731028	832180	888754	853195	1.00478e+06	990515	1.12476e+06	729041	851616	1.21911e+06	532694	570401	524868	617916	518307	667282	802657	791640	992991	1.2215e+06	791713	968150	476778	484563	540622	574332	545523	382369	779193	626011	511545	475026	584655	616746	461585	330183	285834
pos_3433	Tryptophol	Indoles	HMDB0003447;MJDBOTE0000453	C00955	391483	312848	117924	180107	200646	251385	56266.2	39197	12906.4	767.584	13396.9	7822.66	670814	502243	398492	1.63139e+06	510927	379647	37270.8	33630.4	191279	80830.1	361203	24504.8	411004	345893	91544.6	12634.8	297012	239019	61805	168887	41487.3	146022	33410.9	149984	258616	212254	63357.3	236907	75995.1	345396	3544.36	24320.9	174056
pos_3436	6-({3-[(1E)-buta-1,3-dien-1-yl]-1-oxo-1H-isochromen-5-yl}oxy)-3,4,5-trihydroxyoxane-2-carboxylic acid	Carbohydrates and carbohydrate conjugates	HMDB0130059	-	15821.8	25955.1	38856	34330.1	27473.8	20054.1	415810	262832	333704	354285	159606	396479	486342	275349	243578	89068.3	160606	285277	195733	240366	100473	447946	385914	230918	424276	452826	357855	257338	1.2669e+06	702840	139414	252928	173613	243567	141932	255747	931961	655923	501618	607591	785173	1.30806e+06	129163	259794	924926
pos_3458	Corticrocin	Fatty acids and conjugates	HMDB0034384;LMFA01031041	-	1836.13	4384.98	6785.35	2384.75	2627.55	4244.8	1772.01	1049.11	2551.06	813.529	3421.36	1127.34	5627.65	5297.95	5007.14	3489.52	12862.8	8002.06	2649.05	2460.07	8097.88	3376.07	3802.85	3310.13	13066.8	17178.8	28997.2	44864.5	27857.3	27394.8	16126.2	10436.4	12473.3	11478	10148.2	33902.4	17234.6	33578	43281.9	19187.7	38835.9	34572.9	30286.6	13659.6	50985.8
pos_3469	Lipoyl-GMP	Purine ribonucleotides	HMDB0013617	-	627356	344266	206379	491732	436541	590406	433818	487723	187435	303553	253512	435402	537690	329054	419001	959435	406243	240032	1.04193e+06	1.06049e+06	405121	790531	918868	586517	760250	491150	355782	94975.6	352259	574790	1.00171e+06	1.28791e+06	723948	951918	514625	632892	388645	223033	399679	571896	295121	181020	64231.6	431104	433365
pos_3492	Methionyl-Glutamate	Amino acids, peptides, and analogues	HMDB0028972	-	1.00746e+06	632407	481288	632577	522772	550031	885463	874593	694206	725904	1.05248e+06	837007	498379	388628	372886	1.06746e+06	378764	355511	444743	422698	770682	718849	1.19756e+06	452582	235767	271912	150201	92378.5	188070	174767	359708	556978	378616	488373	322635	385374	110609	52686.8	134013	63236.6	64640.8	34866.1	196144	132862	277714
pos_3493	Arabinosylhypoxanthine	Not Available	HMDB0003040	-	8.3914	8.1401	9.1259	72.0495	7.6301	8.4281	55829.6	80149.4	33823.5	50712	64492	26363	21645.7	4204.62	41623.4	286.082	25532.1	9.7386	1470.09	235.763	352.199	3877.79	260.73	1797.88	81979.9	74254.8	16867.1	579.581	195287	117046	2887.99	361.081	2468.01	8027.41	3125.69	746.224	226312	115593	94610	59737.5	58494.7	177991	1486.73	1099.05	741.823
pos_3495	6-{[6-(3,4-dihydroxy-6-methyl-5-oxooxan-2-yl)-5-hydroxy-2-(3-methoxyphenyl)-4-oxo-4H-chromen-7-yl]oxy}-3,4,5-trihydroxyoxane-2-carboxylic acid	Flavonoid glycosides	HMDB0127336	-	649066	326891	227741	585679	651870	601322	552176	695905	305715	455255	528492	763899	588132	426472	631372	923697	478270	345027	1.2234e+06	1.51931e+06	580767	1.32016e+06	1.2026e+06	772876	1.13809e+06	683518	459624	160809	600327	855397	1.58462e+06	2.07985e+06	1.16538e+06	1.56445e+06	677335	1.05697e+06	639369	429533	414285	412656	568025	450812	78903.1	564231	551028
pos_3553	8-[2-(acetyloxy)-1-hydroxypropan-2-yl]-2-oxo-2H,8H,9H-furo[2,3-h]chromen-9-yl (2E)-2-methylbut-2-enoate	Furanocoumarins	HMDB0129093	-	141010	231943	360483	202778	219965	285652	274254	278495	370549	323468	282834	209890	112153	84154	143496	60650.3	160653	152980	445205	216203	610783	363361	249147	431463	113408	117008	251387	323222	60376.9	70846.6	308650	209035	331066	259708	378202	362807	4189.46	94844	84423.8	50202.8	184234	33740.5	537364	267067	13303.7
pos_3557	Serinyl-Hydroxyproline	Amino acids, peptides, and analogues	HMDB0029040	-	778205	809369	556163	555139	597328	672752	757559	526333	444961	502952	613515	626654	1.06234e+06	1.12014e+06	894245	1.11556e+06	953135	912095	391104	353283	908887	833376	1.35039e+06	591850	1.31916e+06	1.34428e+06	896929	624952	1.09231e+06	1.44137e+06	907176	846511	646857	878915	523282	762458	1.82276e+06	748454	1.36745e+06	1.16209e+06	1.0698e+06	832629	570871	514395	614731
pos_3568	3,5,7-trihydroxy-2-(4-hydroxy-3-methoxyphenyl)-6-methoxy-3,4-dihydro-2H-1-benzopyran-4-one	O-methylated flavonoids	HMDB0128751	-	160512	109341	53820.2	133973	152579	171132	187518	182442	67016.1	109814	137034	195324	486731	396196	331572	343259	300971	329079	405551	554691	308895	305848	346976	291673	421167	495140	424035	371624	801410	605616	468565	445694	383645	561793	350071	321841	442745	415228	453516	410269	478745	924007	170584	405564	260780
pos_3569	3,7,8,15-tetrahydroxy-16,17-dimethoxytricyclo[12.3.1.1,]nonadeca-1(17),2,4,6(19),14(18),15-hexaen-9-one	Cyclic diarylheptanoids	HMDB0133709	-	63715	89792.4	94503	102339	86777.3	97810	18323.5	19013.5	34000.5	53737.6	41811.2	21462.4	113157	106343	107451	91664.9	117435	121481	60589	27947.7	116821	25116.2	38839.1	91557.9	88455.1	103131	127254	196158	129370	73917.5	56247.1	32997.5	72091.2	28375.8	111244	102036	62509.9	102432	146626	100415	140424	113519	196526	110008	26096.7
pos_3574	(E)-2-Tridecene-4,6,8-triyn-1-ol	Fatty alcohols	HMDB0030931	-	2363.36	387.348	2008.86	396.766	1282.58	2044.69	980.062	385.514	1729.54	2212.51	3836.86	2721.34	2012.29	2146.47	892.341	3017.97	1188.88	2980.2	2782.83	402.183	4079.61	471.841	4448.95	613.314	3478.77	4079.8	1193.19	4531	11273.5	4563.4	768.293	4050.24	1843.22	4810.63	3661.92	2372.73	1232.4	7481.28	5451.84	6859.33	4721.37	6182.8	10537.4	2329.32	2435.6
pos_3730	Ferulic Acid	Hydroxycinnamic acids and derivatives	HMDB0000954;HMDB0125096;MJDBOTE0000796	C01494	1.57863e+06	1.37459e+06	1.19497e+06	1.21679e+06	1.26057e+06	1.27132e+06	2.9233e+06	2.19254e+06	2.7808e+06	1.6565e+06	2.43089e+06	1.72661e+06	4.21871e+06	3.48311e+06	4.50774e+06	4.23132e+06	2.96817e+06	3.14551e+06	2.31601e+06	3.00267e+06	1.784e+06	2.56309e+06	3.90704e+06	2.48858e+06	3.35408e+06	3.35023e+06	2.63048e+06	1.58336e+06	3.81162e+06	3.98977e+06	3.00615e+06	4.70359e+06	2.73747e+06	3.58498e+06	2.2355e+06	2.68854e+06	2.86195e+06	2.8351e+06	2.4608e+06	2.66788e+06	2.87263e+06	3.43687e+06	1.17818e+06	4.08153e+06	6.86239e+06
pos_3742	6-{[2-(1,2-dihydroxypropan-2-yl)-7-oxo-2H,3H,7H-furo[3,2-g]chromen-9-yl]oxy}-3,4,5-trihydroxyoxane-2-carboxylic acid	Coumarin glycosides	HMDB0132922	-	3894.75	4821.6	2204.88	2279.18	810.893	3132.26	4172.07	8949.13	17212.6	8915.72	11956.1	11350.6	15974.3	45181.9	2526.95	6234.21	5322.64	1937.47	10101.4	10022.2	12749.6	9305.18	9465.16	7239.11	5135.63	7298.67	1188.16	5646.02	15509.4	7614.82	101342	74150.9	63369.5	9908.29	10883.6	33359.6	11864.6	3379.89	15040.9	10468.4	22645	12829.3	3916.13	94686	1.0094e+06
pos_3780	3,4,5-trihydroxy-6-[(2-oxo-3-phenylpropanoyl)oxy]oxane-2-carboxylic acid	Carbohydrates and carbohydrate conjugates	HMDB0132501	-	57837.7	68247	49497.4	63551.5	91389.1	79134.5	35730.2	53100.2	47315.4	39801.4	29149.6	99843.9	46482.2	49227	38762.5	65076.5	65363	40614.8	52179.7	50117.1	58226.7	73255.5	35692.1	62062.2	98059.3	96989.3	92657.4	44342.3	90851.5	134245	50135.4	32756.9	62028.4	36539.1	48515.2	52748.2	222298	136013	69090.7	111974	313418	24008.2	61333.5	53319.7	26825.5
pos_3811	Oleoside 11-methyl ester	Terpene glycosides	HMDB0041550	-	424725	218244	148771	513392	267591	306827	416862	463522	533932	141575	479505	1.17836e+06	320402	271698	248058	789120	265653	217894	730226	1.9232e+06	313233	1.01501e+06	1.20661e+06	463476	533160	459414	190491	127220	786349	333848	9.35696e+06	6.25818e+06	4.99403e+06	1.49973e+06	849766	465217	402359	131904	590223	536809	428982	408461	11665	8.12277e+06	6.70495e+07
pos_3824	Sinapyl alcohol	Methoxyphenols	HMDB0013070	C02325	57496.1	70507.8	75488.4	65677.6	54451.8	62648.5	116687	92552.5	161587	120773	137270	121782	176692	131233	151560	165628	156595	138879	115853	118577	231449	264170	183217	151055	334219	414087	331696	243962	428150	387488	255703	306758	312485	456952	280052	393075	719565	391077	370914	421207	467565	793489	386522	333731	779260
pos_3889	5,7-dihydroxy-2-(3-hydroxyphenyl)-3,6-dimethoxy-3,4-dihydro-2H-1-benzopyran-4-one	O-methylated flavonoids	HMDB0130274	-	23686.4	916.915	2735.05	27924.9	32558	28376	13952.2	5585.33	1056.88	1029.18	14482	24242.3	47162.8	28892.8	59155.9	102410	40692.3	26525.7	38989.4	96304.3	27453.3	14488.3	115393	9014.22	160572	95149.8	37117.7	1170.15	58385	93564.3	102654	176381	70716.8	98477.4	26081.2	112704	66213.8	65401	50017.3	75477.6	92582.1	56563.9	1386.64	65709.5	91783.1
pos_3890	Hydroxytanshinone	Diterpenoids	HMDB0036635	-	1257.02	1219.39	4385.53	1283.94	1142.99	2397.57	4005.41	4846.97	10212.5	6670.06	2560.5	6630.15	1690.79	1607.61	1696.66	1594.05	8590.67	1458.85	1379.34	1301.47	10035	1526.88	1543.14	4320.6	4873.84	6672.23	9787.6	13443.7	4880.75	4044.82	7105.1	6594.78	20399.1	13693.4	15580.3	3655.29	2154.29	3912.21	6356.83	5803.82	4310.87	3886.16	18545	1512.76	1280.22
pos_3962	3,4,5-trihydroxy-6-[2-hydroxy-4-(3-oxobut-1-en-1-yl)phenoxy]oxane-2-carboxylic acid	Carbohydrates and carbohydrate conjugates	HMDB0135679	-	88864.8	95823	126830	146026	92381.3	136308	187130	174443	199778	226668	182014	271110	268152	132130	227796	182135	235242	227978	292039	326929	484439	800492	223106	317842	213562	320408	417611	327646	258022	234846	640694	461572	553219	686746	656279	521514	305975	264687	456742	299859	504659	472178	492385	554106	447072
pos_3983	2,4-Dihydroxybenzoic acid	Benzoic acids and derivatives	HMDB0001856;HMDB0029666;MJDBOTE0000661	C00230	102986	57040.9	55873.1	84674.7	41502.5	70646.7	297096	390305	218190	194258	301620	529922	580216	415049	446492	306852	442961	364529	505906	636259	424013	647313	486588	252807	249501	294792	159623	150191	267601	319914	347496	446144	254598	642283	313986	258615	180334	181560	111165	120610	84828.5	169753	258945	487153	235026
pos_4038	3,4,5-trihydroxy-6-[(5,6,7-trihydroxy-4-oxo-2-phenyl-4H-chromen-3-yl)oxy]oxane-2-carboxylic acid	Flavonoid glycosides	HMDB0125421	-	1.2863e+06	1.16582e+06	1.04591e+06	1.27007e+06	1.22031e+06	1.15854e+06	882195	1.37964e+06	922012	685843	954583	1.40016e+06	769696	599882	902729	600251	1.00523e+06	1.25968e+06	782571	744739	1.10806e+06	794226	724953	1.22291e+06	282918	797569	856444	1.0094e+06	393831	805318	872288	786356	786279	243350	873254	482255	155427	458641	332777	228799	447379	166189	481486	588890	81193.8
pos_4127	3-hydroxyadipic acid 3,6-lactone	Gamma butyrolactones	HMDB0029171	-	146863	166985	226944	222295	160167	188009	177477	165840	227162	191170	180484	195500	279403	229760	243717	181027	257989	271919	249114	247175	295071	225609	208247	283580	172806	252453	241787	267152	265204	238112	314117	266357	287803	321272	339443	316806	172944	221827	262494	183296	277026	364111	466139	360561	192845
pos_4146	3,4,5-trihydroxy-6-{[3-(4-methoxyphenyl)prop-2-en-1-yl]oxy}oxane-2-carboxylic acid	Fatty acyl glycosides	HMDB0135652	-	19929.2	15567.1	16802.5	20128.1	13425.3	16188	35281.3	40154.6	55023.1	47260.7	44743.5	42405.9	32279.1	27457	28262.4	21240.8	34760.6	32023.8	50143.6	41698	65439.1	19399.6	38847.4	67320.3	22681.5	23121.4	28450.7	36174.4	29672.9	27260.6	28709.3	34211.8	46782.7	33114.6	47186.2	34888.3	14876.2	20814.4	31231.4	22125	35953.7	16711.5	63212.1	52813.4	30752.9
pos_4185	2-{3-[(6-carboxy-3,4,5-trihydroxyoxan-2-yl)oxy]-5-methoxyphenyl}-3-hydroxy-5-sulfino-3,4-dihydro-2H-1-benzopyran-7-olate	Flavonoid glycosides	HMDB0127817	-	446407	342821	797273	570899	211575	308899	785486	419940	631328	440279	593952	438042	1.7053e+06	1.72131e+06	964899	908849	1.21752e+06	831240	893162	874597	1.32203e+06	647221	1.49236e+06	1.03314e+06	926998	1.27627e+06	607760	486063	1.27982e+06	697522	1.17545e+06	1.43891e+06	1.11393e+06	1.80363e+06	1.6745e+06	2.02166e+06	817349	573280	1.01533e+06	635103	633716	537548	2.90252e+06	771986	831202
pos_4213	Oxaceprol	Amino acids, peptides, and analogues	HMDB0000725;MJDBOTE0001679	C01157	2.87055e+06	2.24497e+06	1.87723e+06	1.87064e+06	1.38617e+06	1.65474e+06	2.33625e+06	2.22932e+06	7.03117e+06	2.18691e+06	3.76801e+06	3.2302e+06	9.01239e+06	1.20877e+07	6.84655e+06	6.52613e+06	4.45759e+06	4.18572e+06	1.54315e+06	1.79893e+06	1.79744e+06	1.07369e+06	3.07625e+06	1.21341e+06	7.39151e+06	8.10263e+06	4.58618e+06	1.2596e+06	1.30965e+07	1.04701e+07	1.91393e+06	4.25599e+06	1.6233e+06	5.30217e+06	1.0616e+06	4.45449e+06	1.44271e+07	1.27991e+07	5.27112e+06	1.10134e+07	6.57292e+06	1.65848e+07	463384	2.8452e+06	9.02313e+06
pos_4419	{2-[5,7-dihydroxy-2-(4-methoxyphenyl)-4-oxo-6-[3,4,5-trihydroxy-6-(hydroxymethyl)oxan-2-yl]-4H-chromen-3-yl]-3,5-dihydroxy-6-(hydroxymethyl)oxan-4-yl}oxidanesulfonic acid	Flavonoid glycosides	HMDB0127061	-	661886	1.21214e+06	1.0731e+06	749553	1.42798e+06	810903	361480	294033	389500	718773	163263	138804	520060	460504	696732	208873	519487	764325	831996	197594	391787	160555	718791	658518	470759	526986	734308	486741	321662	340523	1.04652e+06	621379	1.19874e+06	267510	1.29826e+06	662368	97471.6	423130	170197	97167.6	215566	554787	900804	100821	1710.27
pos_4424	{2-[5,7-dihydroxy-2-(3-hydroxy-4-methoxyphenyl)-4-oxo-3-[3,4,5-trihydroxy-6-(hydroxymethyl)oxan-2-yl]-4H-chromen-8-yl]-3,5-dihydroxy-6-(hydroxymethyl)oxan-4-yl}oxidanesulfonic acid	Flavonoid glycosides	HMDB0126929	-	452858	606610	689584	556363	711102	597737	480502	528292	444153	585004	329168	443399	588793	626752	533357	401642	465111	596347	1.05692e+06	664346	744286	821121	739259	924298	500249	509320	440803	277642	563392	593118	1.22849e+06	855900	1.21149e+06	769411	1.08307e+06	916521	410129	771783	653968	403226	499507	1.20011e+06	834074	667103	241776
pos_4465	L-Carnitine	Quaternary ammonium salts	HMDB0000062	C00318	46968	36807.2	34892.1	17576.2	29501.3	19400	15253.5	22001	27826.7	7611.41	13204.9	18560.1	215056	242667	114682	223858	104115	29123.2	10228.3	4424.35	12837.5	9712.62	27818.3	914.413	782595	677624	290629	14248.7	727066	694216	240100	446807	122665	365493	53848.2	1.97466e+06	3.03514e+06	2.21505e+06	1.6263e+06	1.25589e+06	2.02126e+06	3.03822e+06	5777.66	2.41047e+06	3.04594e+06
pos_4487	3,4,5-trihydroxy-6-{3-[(E)-2-(2-hydroxy-4-{[3,4,5-trihydroxy-6-(hydroxymethyl)oxan-2-yl]oxy}phenyl)ethenyl]-5-{[3,4,5-trihydroxy-6-(hydroxymethyl)oxan-2-yl]oxy}phenoxy}oxane-2-carboxylic acid	Stilbene glycosides	HMDB0134114	-	1.19913e+07	1.79432e+07	1.63721e+07	1.92939e+07	1.30813e+07	2.04004e+07	1.16912e+06	864086	667506	1.01719e+06	626562	827038	8.11594e+06	5.12257e+06	1.44959e+07	3.74646e+06	1.48842e+07	1.61593e+07	1.75497e+06	2.58576e+06	7.15222e+06	8.98512e+06	2919019	2.14437e+06	7.0438e+06	9.24474e+06	1.48565e+07	2.10469e+07	9.32187e+06	1.05455e+07	9.49598e+06	5.22485e+06	4.79442e+06	4.37858e+06	5.99043e+06	6.87516e+06	3.49519e+06	1.1595e+07	6.40418e+06	5.96197e+06	1.54322e+07	6.7625e+06	8.84025e+06	8.20685e+06	9.41264e+06
pos_4512	Niacinamide	Pyridinecarboxylic acids and derivatives	HMDB0001406	C00153	1.2884e+06	1.51053e+06	1.11391e+06	1.69941e+06	1.63552e+06	1.44225e+06	1.21059e+06	1.42717e+06	924787	1.30411e+06	1.19618e+06	1.0716e+06	971814	791331	946997	1.69026e+06	1.37958e+06	1.18896e+06	573568	387028	1.10758e+06	1.60052e+06	1.2066e+06	646550	1.56328e+06	1.23921e+06	1.0783e+06	827745	1.0009e+06	1.25732e+06	524635	994577	618366	656489	762267	908799	1.24406e+06	1.05088e+06	1.23934e+06	364012	1.19228e+06	1.1299e+06	508308	885350	1.01316e+06
pos_4514	Aspergillomarasmine A	Amino acids, peptides, and analogues	HMDB0029450	-	381328	229954	424734	212623	69620.9	134213	5.81619e+06	4.18627e+06	6.92478e+06	4.73593e+06	5.78917e+06	5.35576e+06	259229	344757	33632	156456	114684	38404	3.77293e+06	3.24693e+06	477827	12004.5	690295	3.58574e+06	25057.2	9618.67	29027.1	26469.6	24359.8	13582.6	114714	93397.5	89331.3	168798	335507	506959	10965.9	1476.94	39882.1	8346.98	14463.8	43.8841	448690	217100	407954
pos_4518	3-(3,4-dimethoxyphenyl)-7-methoxy-8-methyl-5-{[3,4,5-trihydroxy-6-(hydroxymethyl)oxan-2-yl]oxy}-4H-chromen-4-one	Steroid lactones	HMDB0129571	-	1.11287e+07	7.66221e+06	4.09249e+06	3.90326e+06	3.75665e+06	1.19247e+07	2.59226e+06	1.27072e+06	1.23108e+06	964261	1.28375e+06	1.0729e+06	2.91945e+06	2.88949e+06	1.87264e+06	2.74093e+06	1.68524e+06	1.74121e+06	1.24081e+06	2.31018e+06	3.34542e+06	3.80663e+06	1.6553e+06	1.92237e+06	1.64054e+06	2.30914e+06	983080	962504	2.2063e+06	2.38775e+06	1.22793e+06	2.16124e+06	1.48881e+06	3.92286e+06	1.56458e+06	2.41166e+06	1.75297e+06	1.38984e+06	2.39945e+06	3.48845e+06	1.24743e+06	1.67176e+06	2.01026e+06	2.15643e+06	1.93116e+06
pos_4554	Cytosine	Pyrimidines and pyrimidine derivatives	HMDB0000630	C00380	153984	129243	139967	119243	118980	103505	63353.3	68223.1	75503.5	100865	59538.1	55328.6	91439.3	100787	79485.4	105617	56915.4	74471.5	54129.7	56020.5	94344.7	93949.6	80747.3	95393	88154.9	77222.1	63519.4	54819.2	66341.1	61471.2	65414	81655	66077.1	68356.6	91808.3	141109	78545.1	78604.1	94332.1	87730.6	79933.3	76882	69277.5	92038.2	96315.3
pos_4583	3,4,5-trihydroxy-6-{4-[(1E)-3-(4-hydroxy-3,6-dioxo-2-{[3,4,5-trihydroxy-6-(hydroxymethyl)oxan-2-yl]oxy}cyclohexa-1,4-dien-1-yl)-3-oxoprop-1-en-1-yl]phenoxy}oxane-2-carboxylic acid	Carbohydrates and carbohydrate conjugates	HMDB0126622	-	2.42776e+06	1.93225e+06	2.73014e+06	2.68005e+06	2.08092e+06	1.67008e+06	502044	673608	1.01656e+06	567547	554912	819499	1.83625e+06	1.7671e+06	2.15801e+06	1.62369e+06	1.3521e+06	1.57617e+06	407566	435792	529609	449479	354838	755942	967980	1.20313e+06	1.25083e+06	1.3274e+06	1.06606e+06	1.35302e+06	328588	282329	401019	252995	444598	288148	506344	1.01334e+06	930935	852530	854995	616144	356560	292951	43957.3
pos_4630	B-D-Glucuronopyranosyl-(1->3)-a-D-galacturonopyranosyl-(1->2)-L-rhamnose	Carbohydrates and carbohydrate conjugates	HMDB0039728	-	964989	1.35338e+06	2.16417e+06	2.01377e+06	967522	1.30182e+06	1.31957e+06	1.06815e+06	1.09141e+06	1.55972e+06	1.13922e+06	915414	1.89543e+06	1.32197e+06	1.77316e+06	791278	1.82733e+06	2.09282e+06	1.33052e+06	1.15932e+06	2.58069e+06	1.21824e+06	1.43381e+06	1.88298e+06	993488	1.29568e+06	1.41177e+06	1.92909e+06	1.48956e+06	1.28894e+06	1.9957e+06	1.12221e+06	1.86269e+06	1.22318e+06	2.24258e+06	1.86618e+06	533183	1.29916e+06	1.37753e+06	583135	1.90572e+06	1.15672e+06	3.85691e+06	1.77126e+06	439365
pos_4641	6-[(2-{[3,4-dihydroxy-2,5-bis(hydroxymethyl)oxolan-2-yl]oxy}-3,5-dihydroxy-6-(hydroxymethyl)oxan-4-yl)oxy]-3,4,5-trihydroxyoxane-2-carboxylic acid	Carbohydrates and carbohydrate conjugates	HMDB0125621	-	707531	1.06338e+06	2.29392e+06	1.51221e+06	749466	975700	1.08147e+06	845537	969794	1.23464e+06	918358	800215	1.45194e+06	1.33721e+06	1.29667e+06	648743	1.39715e+06	1.45867e+06	946714	878340	1.91264e+06	1.26282e+06	1.18375e+06	1.50696e+06	948277	1.18362e+06	1.11616e+06	1.51439e+06	1.48676e+06	1.13729e+06	1.69632e+06	1.25319e+06	1.55116e+06	1.23742e+06	2.02519e+06	1.63204e+06	819319	1.1435e+06	1.42979e+06	618085	1.59616e+06	1.21622e+06	3.45117e+06	1.71035e+06	822764
pos_4661	(Z)-3-(1-Formyl-1-propenyl)pentanedioic acid	Fatty acids and conjugates	HMDB0033091	-	45234.8	33651	21382.7	19784.1	16865.7	25406.1	23100.9	14484.2	13508	14980.1	18420.5	15466.9	101231	112570	71027.6	88738.6	52490.6	35499.9	15416.9	18271.7	28334.9	28000.4	40672.9	14971.3	75626.2	71692.3	31818.8	14378.4	98087.3	56609.5	28468.3	39453.5	35906.8	86741.9	29391.1	75979.5	149546	78378.3	64722.1	80628	32394.6	86977.8	44268.9	35376.3	92900.5
pos_4682	6-Hydroxy-5-methoxyindole glucuronide	Carbohydrates and carbohydrate conjugates	HMDB0010362	C03033	59053.1	141480	140027	55708.9	101261	172833	104213	124897	74374.4	125450	111069	81679.2	111227	159897	150942	130055	139702	156416	119272	111464	261685	402373	230851	171946	197502	206634	180235	178475	173595	203853	185158	132691	216392	265668	167695	96352.1	149549	212342	179300	100245	133009	224104	266584	168550	92287.8
pos_4688	5-Hydroxymethyl-4-methyluracil	Pyrimidines and pyrimidine derivatives	HMDB0000544	-	53996.7	60336.3	11183.6	93062.3	40649.9	34703.4	577757	263799	227785	186498	232727	213708	38934.1	21454.8	21597.1	39133.1	30864.8	30874.5	55021.1	80970.9	72244	147265	62409.9	69493.6	40219	75370.4	137417	83261.6	43543.9	228153	357817	237901	249608	325549	371260	127294	221752	111896	204691	540256	341916	352803	402300	523672	207781
pos_4724	L-Homocysteic acid	Amino acids, peptides, and analogues	HMDB0002205	C16511	41329.2	36942.3	51331.7	36494	32474.1	40273.6	19587.4	19283.5	24250.5	29199.7	21526	24112.1	95083.2	83049.4	55641.5	69414.2	56379.8	45443.5	30099.9	33073	42538.8	33209.2	41604.7	49564.5	53845.3	57497.6	51322.5	46389.9	60613.1	54112.3	35250.2	43259.1	39962.5	41095	38867.4	74752.3	54159.8	65904.5	55855	41179.9	74094.4	61027.9	40210.3	77411.1	68085.3
pos_4894	Guanine	Purines and purine derivatives	HMDB0000132	C00242	912607	644362	262407	483327	656949	512512	319623	164081	63836.9	36298	92246.9	162109	156580	93968	94589	480985	210597	110747	71224.2	149532	70967.6	195293	240053	39827.9	491699	275998	114287	38653.1	273534	229513	120737	323194	70560.1	87157	86086.5	484918	357587	255585	333924	358401	340644	412055	17471.1	358879	747632
pos_4903	(S)-17-Hydroxy-9,11,13,15-octadecatetraynoic acid	Fatty acids and conjugates	HMDB0038995	-	51833.8	111421	112734	104453	56819.6	80504.5	103171	59677.5	44573.8	107559	49357.5	54523.9	86568.3	72264.2	129202	33805.1	129453	184427	126002	80690.6	136123	92883.1	101394	101206	44480.6	63829.5	82427.5	120834	83169.6	54450.6	102314	64588.1	139317	64436.4	117060	61650	11671.4	67697.9	54817.3	34617.3	88242.5	43695.7	110439	67968.3	5149.24
pos_4904	Hypoxanthine	Purines and purine derivatives	HMDB0000157	C00262	132532	117590	107971	98325.6	73876.6	251368	42530.3	33176.6	31856.6	29648	25290.6	29141.5	35563.8	21883.4	23305.2	54489.4	26781.1	24618	37807.3	20766.7	21434.9	24710.7	21043.9	20524.8	21599.8	26743.4	22209.4	21839.8	20990.1	22413	17894.5	19732	17316.8	17149.8	18773.6	48472.3	19299.9	20129.8	22635	125249	19527.4	21636.4	15308.7	21958.6	118254
pos_4920	(R)-Pantothenic acid 4'-O-b-D-glucoside	Fatty acyl glycosides	HMDB0033965	-	107439	162660	135759	111827	74271	120409	109125	142096	114788	199491	110662	135078	217785	214854	230378	133055	181841	214750	163236	154260	305384	131739	139378	322709	121226	188788	249266	270541	143069	139163	340869	146540	357056	275030	407723	213339	30488	98157.5	185334	57852.7	169957	92242	445698	277146	14235.5
pos_4923	7-Methylinosine	Not Available	HMDB0003950	-	295113	500256	971738	964415	355567	482009	1.42198e+06	1.79963e+06	2.97226e+06	1.47163e+06	3.20848e+06	1.29973e+06	646326	371109	583209	238779	695804	790571	1.00584e+06	808100	1.66943e+06	426180	892170	1.18175e+06	290818	431852	574470	723536	420965	316364	884687	779286	1.16623e+06	673312	1.06979e+06	1.28025e+06	179774	366384	453933	149857	877799	289147	2.47476e+06	783680	724696
pos_4943	Gamma-Glutamylcysteinylserine	Amino acids, peptides, and analogues	HMDB0039733	-	96015.2	92572.4	135733	122573	80015.7	94208.1	139435	137401	155888	143537	126525	158121	235269	212202	169832	125175	157196	182080	169355	161543	199926	151030	161326	207882	156385	209114	182431	155179	252580	197026	211194	214926	199925	198202	259075	212659	203620	220808	193546	190211	207624	331578	286078	233168	216355
pos_4960	({6-[3-(4-hydroxyphenyl)-3-oxoprop-1-en-1-yl]-5-methoxy-2-methyl-2H-chromen-2-yl}methoxy)sulfonic acid	Chalcones and dihydrochalcones	HMDB0125873	-	27764.3	27373.9	34297.9	22433	29738.9	33829.6	25780.2	32574.9	55153.1	33908.2	40191.9	28196	19992.9	15531.2	25448.5	21712.6	25834.9	20690.1	19760	14058.3	38206.1	60817.8	30944.8	14308.3	22586.7	25061.7	34509.1	50977	12371.1	20236.2	26379.5	22073.6	39100.3	34999.9	32555.6	29832.8	12448.3	29807.5	22847.4	24466.7	35436.6	9047.88	30191	16142.3	9986.11
pos_4993	Hydroxyprolyl-Leucine	Amino acids, peptides, and analogues	HMDB0028867	-	129399	106292	151950	162247	89458.7	138876	327276	207903	191112	201978	245463	252918	33422	44926	14514.9	81238	34431.1	31659.9	428903	508246	72992.4	52465	212314	511114	58187.4	24428.9	49753.7	15114.6	18476.1	22528.8	25811.3	28665.2	7579.65	9871.02	32598.9	68069.8	2936.83	11281.2	31559.1	33530.7	41426	10606.6	35712.7	35661	42326
pos_5001	3-Methylbutyrolactone	Gamma butyrolactones	HMDB0035143;HMDB0002167	-	19209.8	23181	27283.6	21999.9	19975	20634	28751.7	29914.3	39485.3	37934.1	28285.9	35850.2	27067.8	25420.9	27571.1	23002.6	24745.8	25504.7	33786	34185.2	50122.9	48580.5	34008.9	40590.9	24928.8	30282.1	32595.7	35398.4	30496	29388.5	50072	40728.8	47092.3	39498.6	55654.6	53316.4	19909.8	26900.1	27957.5	28019.7	29730.2	34193.2	66410.9	56968	27426.4
pos_5008	Neohesperidose	Carbohydrates and carbohydrate conjugates	HMDB0029523	C08244	12592.3	11226	8604.43	28941.2	4996.25	12494.4	14082.4	19175.5	31342.6	2465.42	35027.1	9924.58	76585.9	47716.3	42910.3	60226.8	60199.7	45099.9	24808.9	43083.5	60976.6	29990.4	69385	28960.1	97473.8	108125	55155.1	35149.7	152477	125040	50859.1	139231	54688.7	72689.3	37260.8	101992	160855	69487.7	126180	140325	82990.2	150576	28641	72863.4	338948
pos_5023	5-Hydroxyindoleacetaldehyde	Hydroxyindoles	HMDB0004073	C05634	3403.67	3293.16	3758.85	1922.86	728.631	2780.37	6326.28	9052.02	12610.8	10993	8496.91	7772.27	9436.66	6874.48	9993.06	10385.5	4412.72	2849.34	15288.7	22644.8	22946.6	16302.4	15338.4	23165.2	12517.1	10472.3	9742.34	4686.66	11032.8	14330	30682.9	39253	34222.7	36489.6	32152.2	27488.6	17418.9	10910.4	10291.1	16774.2	7852.85	9160.1	23349.3	39937.1	37737.6
pos_5029	2-Phenylaminoadenosine	Not Available	HMDB0001069	-	51915.3	110846	91610.5	80223.9	93350.8	105773	39795.1	19386.4	44205.6	32534.1	34601.1	35006	14317.9	33664.6	22635.2	28363.3	46720.4	110665	18179.2	31155.5	72599.7	87537.7	40519.6	31140.8	24846.1	16083.5	91961	173487	10994.5	6628.64	55986.6	59540.9	124375	100959	86083.4	86759.6	2215.09	46953.9	18233.3	3316.17	27317.3	6286.18	718192	99444.4	39701.6
pos_5036	Phenylglyoxylic acid	Benzoyl derivatives	HMDB0001587;MJDBOTE0000577	C02137	253.667	589.716	275.932	259.098	230.656	254.777	1724.16	1356.78	2862.54	3123.38	1639.83	986.933	17608.4	21226.8	4738.45	326.693	3151.32	5235.8	1946.77	1624.75	3916.53	4785.57	1591.31	2572.08	2965.62	9673.62	3973.52	1551.87	17469.1	10080.5	5008.71	4275.58	3240.64	3642.59	3446.9	2298.19	10238.1	7484.71	4973.77	6216.79	5101.81	12795.7	1881.33	2637.47	3345.34
pos_5050	1-(3-Methoxy-4-hydroxy)-phenyl-6,7-dihydroxy-isochroman	Methoxyphenols	HMDB0029303	-	262276	46688.5	500.223	33237.9	58451.7	58151.2	276769	78891.1	514.296	500.817	26233.7	54506.8	363591	697253	138766	70741.4	110421	95037.1	504.713	20170.1	4611.9	558.702	62509.1	6526.84	429657	509807	53473.7	569.417	160918	202148	53195.5	73900.4	568.404	286929	36047.8	42526.8	138171	154415	4014.75	111025	81670.3	918834	674.763	553.533	59298.4
pos_5127	Folinic acid	Pterins and derivatives	HMDB0001562	C03479	96135.1	63202	58940.5	25679.6	36764.4	36860.4	13068.3	915.319	11169.4	6877.86	5221.56	8774.3	238192	270437	113916	226324	108771	72273.6	1248.26	3383.47	15540	21006.2	60167	1829.98	127671	107305	50235.8	31010	137529	71922.6	15495.6	34187.7	6590.17	30904.8	3605.7	57554.1	85549.9	71023.3	67414.7	123433	57123	75024.2	8858.55	26028.1	82169.7
pos_5130	Diketogulonic acid	Carbohydrates and carbohydrate conjugates	HMDB0006511;HMDB0005971	C04575	102264	52181.3	44379.5	49827.5	28667.8	41180.3	23748.8	5023.53	796.355	775.485	677.2	722.829	42834.4	36793.2	13027.4	49021.4	10707.2	20595.5	1963.98	737.398	7196.23	5219.85	16401.4	917.026	2331.98	966.914	956.995	881.707	1001.16	956.755	856.021	865.964	880.139	937.469	930.701	927.467	878.376	903.843	965.731	1081.36	910.636	909.987	1044.83	857.111	725.362
pos_5156	5-Hydroxyindoleacetic acid	Indolyl carboxylic acids and derivatives	HMDB0000763	C05635	102436	91537.2	72966.8	53106.5	85457.3	65518.7	53987.1	58073.3	56740.6	60212.7	43726.7	65750.8	17564.6	26598.8	18853.4	22864.5	14180.7	17564.9	41755.6	55063.2	28100.3	38518.3	58183.1	67833.5	12164.2	15667.3	10868.9	17313	7903.5	10548.5	28903.5	20954.3	20584.4	19120.6	29161.1	15175.3	10180.3	7701.52	8142.55	7499.45	5957.88	5624.19	7946.29	10387.6	6949.23
pos_5162	Ethyl (S)-3-hydroxybutyrate glucoside	Fatty acyl glycosides	HMDB0031693	-	71773.2	79790.5	92091.1	79935.2	72060.1	74339.6	64647.6	69490.9	123989	86711.3	84507	82072.1	87722.6	91122.7	99045.8	73591.1	122379	131955	70185.6	96483.9	129927	233590	111546	86163.6	120252	129193	145633	181368	83622.8	77408.6	152395	106039	132278	262790	142773	170836	47137.9	100370	128554	67377.6	118404	72514.5	211340	121831	38787.6
pos_5178	Succinyladenosine	Not Available	HMDB0000912	-	27483.4	31636.1	23814.8	13358.6	29108.5	10632.6	33670.7	31522.3	44509.8	50138.5	25933.9	28939.2	10130.7	14166.2	12574.8	13352.9	13045.4	9042.17	50144.6	42361.6	146451	43992.9	39398.2	74234.1	13072.9	12413.6	23617.5	19574.9	9293	14049.6	102044	111333	212481	168047	166901	82013.2	20005.4	17385.6	20428	20764	21816.4	13862.2	461972	150956	65989.6
pos_5212	DTDP-4-acetamido-4,6-dideoxy-D-galactose	Pyrimidine nucleotide sugars	HMDB0012222	-	270715	148885	119843	258724	304743	289282	243084	407948	119969	240955	189649	400385	285867	169609	280302	361635	199520	170374	725512	938816	391799	590154	609219	543918	307057	206724	171545	107897	109743	285466	678352	783401	518074	774629	370128	471374	72524.8	74191.4	101954	83377.6	114108	61499	116587	333682	150027
pos_5215	N-lactoyl-phenylalanine	Amino acids, peptides, and analogues	HMDB0062175	-	7308.44	8779.02	9789.96	8451.59	7250.21	7856.38	22313.8	19935.7	17222.8	18874.3	18262.1	22140.2	20486.2	21605.9	18109.3	14463.8	12214.6	14719.7	29395.6	32471.6	31553.6	26095.2	26280.1	38608	19361.3	17011.8	14095.8	14520.7	22766.9	16981.1	28282	30293.6	32818	42781.6	39556.4	43609.5	16128	14519	24783.4	14281.9	16390.2	17916.3	54956.7	45890.4	24562.5
pos_5217	Gibberellin A1 glucosyl ester	Terpene glycosides	HMDB0038609	-	67.6499	65.6245	73.572	2561.58	61.5131	1294.74	4266.1	6038.35	18414.3	10800.5	23146.4	6614.44	1605.19	86.5177	88.2301	85.7878	24081.3	30989.3	7213.34	8880.16	23373	82.1731	3130.5	6881.29	84.5637	1333.65	16517.8	31030.8	1325.42	1457.62	5502.38	8764.67	1695.35	2642.59	24330.2	42101.1	83.4327	1614.93	91.73	88.0938	15767.4	86.4352	50153.9	44098.1	16464.8
pos_5331	5-Taurinomethyl-2-thiouridine	Not Available	HMDB0011610	-	201850	85423.4	76322.5	166711	247792	194434	148958	278965	77387.4	141911	143394	264841	189164	137318	182581	261394	155557	97693.1	461248	589089	255133	367091	451849	324983	258457	148181	124077	73200.1	97719.8	192189	446538	636439	350804	526025	230738	352797	25654.8	35757.2	54969.6	43866.1	90924.6	21179.3	42582.1	214085	81931.7
pos_5333	Doxorubicin-semiquinone	Carbohydrates and carbohydrate conjugates	HMDB0060822	-	3.77619e+06	3.48809e+06	2.79418e+06	2.52135e+06	3.06484e+06	3.03824e+06	5.1854e+06	5.03539e+06	3.54767e+06	7.09468e+06	3.64464e+06	3.85357e+06	3.78525e+06	4.34971e+06	3.31757e+06	3.23891e+06	2.00977e+06	2.0431e+06	3.29811e+06	2.75212e+06	2.83242e+06	2.91793e+06	2.93983e+06	3.31384e+06	1.52833e+06	1.72377e+06	1.55054e+06	1.06054e+06	1.53576e+06	1.66735e+06	2.35384e+06	2.03254e+06	2.63729e+06	3.78269e+06	3.50392e+06	2.92155e+06	1.8764e+06	1.29192e+06	1.75256e+06	1.55163e+06	912638	1.21066e+06	2.51618e+06	2.16879e+06	1.13248e+06
pos_5433	5-[(2,4,5-trihydroxyphenyl)methyl]oxolan-2-one	Benzenetriols and derivatives	HMDB0128183	-	149755	109218	87098.3	69579.2	113169	107352	297982	353328	297933	395755	273578	404663	65417.5	69086.8	48357.1	86174.2	57700.3	39943.9	582902	774081	107099	73548.1	193681	533339	39658.2	27707.3	42594.5	20617.4	25239.2	22418	43825.9	45294.9	31211.9	38033.7	84422.8	53575	4361.34	10963	29890.3	29784.8	1203.18	537.404	62634.5	70458.3	76445.5
pos_5497	6-(4-ethyl-5-hydroxy-2-methoxyphenoxy)-3,4,5-trihydroxyoxane-2-carboxylic acid	Carbohydrates and carbohydrate conjugates	HMDB0128044	-	17477.7	3944.42	1158.2	39106.5	21335.7	25025.2	32270.3	16592.4	1130.1	1126.12	12580.4	31613.4	18707.1	7640.34	9978.26	48519.2	17150	17749	80302.5	183362	26226.8	37632.4	60401.1	26241.5	34350	14734.6	2814	2967.82	33689.9	28105.5	25220.4	105644	36306.9	27290.6	12568.9	16847.9	44168.4	27309.4	41720.7	63527.5	27836.1	36373	2.6892	61479.3	87795.5
pos_5520	3-(2H-1,3-benzodioxol-5-yl)-3-hydroxy-1-(4-methoxy-1-benzofuran-5-yl)propan-1-one	Butyrophenones	HMDB0129366	-	351458	129859	111244	217929	466016	297599	22717.1	17565.2	11407.8	11948.2	19412.8	26127.6	68421.3	106529	67328.3	244946	129926	85038.3	11530.4	22469	10737.6	26521.4	26186.3	16011.3	111082	118838	41768.3	20561.4	72652.8	128557	12983.6	29116.6	8263.09	17438.7	12970.5	19061.3	187938	68853.5	80755.4	124649	30808.2	61098	5880.6	9028.46	25634.6
pos_5523	3-Pyridylacetic acid	Not Available	HMDB0001538	-	101713	42355.4	26644.3	33229.5	41821.5	33992.4	171300	59122.3	44286	17382.9	103277	27047.6	39454.9	31710.8	19440.7	40932.9	31852.1	31811.2	32280.2	35150.4	42825.5	50800.7	228305	27729	28556.1	31493.4	18063.2	14871.9	45035.8	26860	31737.2	119803	20814.3	48711.4	25353.8	95778.8	35636.1	21262.5	18419.9	22404.4	18733.8	19680.5	14111	24230.9	379448
pos_5550	5-Deoxymyricanone	Cyclic diarylheptanoids	HMDB0030799	-	1820.27	866.177	1490.13	3082.92	811.91	896.816	31933.9	19333.9	11993.1	5843.54	29307.4	7932.01	1906.54	1141.95	1164.55	1132.31	1092.08	1036.27	6782.9	3434.34	5941.06	8889.88	7265.44	3557.53	1496.02	1212.23	1199.79	1105.4	1255.16	1915.39	16243.2	27677.8	40571.2	59969.9	46690.9	32345.1	1101.23	2061.23	1210.74	1162.75	2658.14	1288.28	59731.8	5957.95	37177.2
pos_5560	6-{[3,5-dihydroxy-2-(3,4,5-trihydroxyphenyl)-3,4-dihydro-2H-1-benzopyran-7-yl]oxy}-3,4,5-trihydroxyoxane-2-carboxylic acid	Flavonoid glycosides	HMDB0141559	-	17225.1	4035.64	2350.56	37215.8	9365.92	18150.5	16316.4	23891.9	4702.39	1259.36	27253.8	39729.7	60254.1	17555.9	44602.1	78227	52084.2	42768	81255.4	120014	28541.1	35041.9	62031.6	19843.3	85332.2	96363.1	37557.3	1431.86	93171.3	116048	33603.9	121184	47098.3	45594.7	23562.3	39288	120056	74323.2	49641	100755	112641	133550	1696.76	47546.6	61324.1
pos_5561	Senecioic acid	Fatty acids and conjugates	HMDB0000509;MJDBOTE0000639	-	4987.5	5608.59	5421.02	4849.11	5126.54	5122.39	6336.5	5707.49	6999.84	7173.76	5856.28	6081.97	6371.38	6260.4	5981.8	6584.7	4300.45	4684.67	5549.57	3292.41	6373.8	7408.9	6454.93	6706.71	6182.25	6377.74	5676.17	5806.67	6413.56	6894.11	4482.6	5235.34	7717.57	5829.17	6317.64	11146.4	9485.09	7914.43	6759.62	8914.44	9134.26	9087.67	7073.62	9894.87	12164
pos_5571	5,6,7-trihydroxy-2-(3-hydroxyphenyl)-4H-chromen-4-one	Flavones	HMDB0126024	-	468906	483275	349105	334142	484578	442276	311720	370087	272147	772884	222534	318085	465128	340457	439995	365104	312050	300387	805924	857686	696016	769724	731311	937824	227703	364002	349034	330888	157630	270337	1.08354e+06	641147	964610	895972	1.13572e+06	730240	104607	122179	146684	85641.9	142556	108229	612404	561262	48639.4
pos_5599	Threoninyl-Leucine	Amino acids, peptides, and analogues	HMDB0029065	-	5257.11	10676.8	628.536	34406.3	8274.88	5460.87	354375	147251	109369	113635	195231	126663	15047.1	996.015	753.761	16569.1	9819.96	1484.98	63374	57160	68504.3	73118	38470.1	71257.7	3145.61	5188.37	60184.6	40204.7	1367.87	39760.2	214264	87353.9	47674.5	144891	220670	69777.4	3020.8	25155	79617	242808	314170	56159.2	190809	263152	2074.97
pos_5615	1,4-Ipomeadiol	Not Available	HMDB0030471	-	38716.1	36767.7	60110.7	36588.5	42520.1	45578	28306.2	37230.1	69254	39203.4	55083	36647.8	67166.5	41454.6	54130	47461.8	64446.9	63855.6	24885.8	14977.6	60216.2	45780.2	46280.9	16943.6	72446.8	86898.9	78894.7	157409	68943	62116.7	31020	26788.5	50086.8	71227.2	34248.3	57982.8	33908.1	66765.7	89724.1	51405.4	88882.3	54320.6	75565.8	28091.1	13159.3
pos_5633	Dihydroxycitracridone I	Benzoquinolines	HMDB0031401	-	5635.65	10652.2	12015.1	1631.31	1727.79	11024.1	9673.34	17729.8	17902	25080.8	12217	4999.65	2148.24	3382.38	17972.5	8527.73	41562.1	6642.95	13542.2	6065.38	73650.9	21223.6	21154.4	10602.6	7541.32	8955.45	27374.4	73678.6	19259.1	6277.31	15728.5	6434.1	47764.5	16719.5	44668.7	46356.5	4607.99	19143.3	50027.1	21808.2	48020	8229.17	130118	35872.9	1626.59
pos_5646	Candesartan N2-glucuronide	Carbohydrates and carbohydrate conjugates	HMDB0013843	-	609570	237268	22138.1	261686	186523	259000	15745.7	10229	1.5848	1.5433	1.3477	1.4385	360643	327867	116473	302065	158617	238597	1.5553	17437.4	88428.1	1.7217	164963	7150.08	88714.7	302223	47069.9	10254.7	308463	231006	14521.3	206734	47467.2	20425.5	1.8522	93931	91103.8	87491.3	97086.3	1.02251e+06	10199.7	83444.7	2.0793	1.7058	54303.2
pos_5680	2-(2-hydroxyphenyl)-4H-chromen-4-one	Flavones	HMDB0141529	-	163859	82774.7	110896	410022	139989	229158	784459	810406	538698	281898	760109	642798	608636	518287	360308	584346	617470	653807	2.51078e+06	3.3892e+06	1.93232e+06	756936	1.36369e+06	2.57024e+06	346580	347570	293637	121376	391421	369134	911379	1.33457e+06	1.62132e+06	923156	1.12682e+06	937633	300786	277200	645618	283728	236041	198454	420910	1.05481e+06	855303
pos_5701	1-(2-Furyl)butan-3-one	Not Available	HMDB0032290	-	20382.6	18949.1	17450.4	16889	15913	14423.2	16864.1	17931.9	20404.7	15785.6	20704.5	17718.4	31478.1	27964.5	23724	35307.4	23787	20090.2	14511.7	17196.4	25848.9	24375.6	25415.4	17048.2	28320.4	30580.8	20528.2	14359.4	25282.6	30595.5	20662.4	30969.6	18194.8	34608.8	20852.6	28622.5	28748.4	12543.5	19028.2	15879.2	15277.3	12769.7	17685.7	12243.2	14817
pos_5707	Phenylacetaldehyde	Not Available	HMDB0041610;HMDB0006236;MJDBOTE0000703	C00601	43613.6	56315.6	60582.2	45554.6	47908.6	55280.4	42410.4	46740.2	66327.5	53462.7	54431.9	52439.4	53067.3	47948.1	56204	47363.4	61153.5	63204.1	47110.2	41856.6	76501.1	63875.8	45601.5	54767.4	51517	61207.8	71160.4	85104.8	48711.7	50066.1	51625.3	50691.1	64950	79036.6	62613.9	65300.3	37504.1	46537.9	54100.9	41723.3	58517.5	40771.3	94184.1	61283.2	29340.4
pos_5733	5-hydroxy-8,8-dimethyl-4-phenyl-2H,8H-pyrano[2,3-f]chromen-2-one	Prenylated neoflavonoids	HMDB0126080	-	40504.2	50257.8	25308.9	37791.8	24805.8	46088.5	54563.7	30664.4	37831.5	33646.1	36617.5	60142.2	41522.1	38296.5	34811.6	51382.8	47938.1	29196.1	40391.7	49925.9	37058.8	44381.4	53721.1	51911.7	49342.3	57529.3	28849.3	35586.7	38036.3	46776	52876.9	61567.5	61419.4	67107	45869.5	63656.1	42449.5	41886.2	33632.9	38833.6	44089.2	38969.6	100558	48766.5	128018
pos_5735	4-Hydroxy-5-(3',4'-dihydroxyphenyl)-valeric acid-O-methyl-O-glucuronide	Carbohydrates and carbohydrate conjugates	HMDB0059972	-	568145	517376	696935	407495	542846	560585	212292	167536	248508	274413	198124	184710	385025	502439	521642	592978	470778	554839	217882	198748	288382	274514	240490	256932	263938	389194	633064	1.02104e+06	223522	306058	207966	196384	289674	240350	270486	236946	165023	295351	272369	163026	316779	169675	302171	102167	56837.6
pos_5741	Armillarivin	Sesquiterpenoids	HMDB0038917	-	1170.5	1135.45	1272.96	1889.97	1064.31	1175.62	30309.3	15394.6	5346.31	1636.31	31964.5	5003.67	1574.41	1496.95	1526.58	1484.32	1431.59	1358.43	2326.67	4074.3	4845.91	5108.87	3938.07	4695.73	1463.14	1589.08	1572.78	1449.05	1645.37	1572.38	17811.8	26653.1	41208.2	64008.5	56694.4	45668.2	1443.57	1485.43	1587.13	1524.22	1496.59	2622.93	78017.9	5238.88	26443.6
pos_5785	Aucubin	Terpene glycosides	LMPR0102070006;HMDB0036562	C09771	7.4985	7.274	8.1549	7.659	6.8183	279.15	3407.28	1800.79	8.3843	1627.99	7.1298	4501.03	10.086	9.5898	9.7796	9.5089	13.1526	8.7024	354.886	3225.67	10.3477	3141.52	8.447	2041.12	255.444	7584.49	11329.1	14.5491	59252.6	10623.9	207.506	153.836	9.2664	9.87	9.7988	9.7647	22247.8	11037.3	12047.1	8047.66	14539	135621	1456.9	222.336	7.6369
pos_5787	Epsilon-(gamma-Glutamyl)-lysine	Amino acids, peptides, and analogues	HMDB0003869	-	195442	233531	205797	233727	209155	198904	287124	357469	358771	276440	302959	360666	271977	268711	270529	130138	239561	283770	327112	364325	426599	336573	299548	422309	167225	298837	269804	220666	302082	216899	300226	207960	467843	325529	320393	219838	119000	122065	165281	117066	127725	180427	241978	274672	104714
pos_5793	2-(2,4-dihydroxyphenyl)-5-hydroxy-8,8-dimethyl-3-{[3-methyl-3-(4-methylpent-3-en-1-yl)oxiran-2-yl]methyl}-4H,8H-pyrano[3,2-g]chromen-4-one	Flavones	HMDB0129839	-	498507	501354	586835	368920	525502	282858	213826	183115	168781	273190	75095.5	389603	286852	406092	305295	533758	269406	212685	55227.3	61244.8	105729	36110.7	42568.5	129459	147487	178857	391563	685926	141232	174469	19008.8	54010.2	244494	18616	59607.8	144966	172632	221446	174412	376005	187290	97336.5	117021	69190.1	28857
pos_5813	Prenyl glucoside	Fatty acyl glycosides	HMDB0031876	C09808	14137.1	25646.1	29857.8	22828.9	13557.7	18555.3	21108	14669.5	16853.6	16760.7	20981.8	15201.2	41086.6	30302.6	37794.8	19637.2	40601.4	43412.5	12747.9	17079	38910.7	25431.5	25249.9	25029.8	23335.3	26829.9	34948.1	47990.4	30727.3	21929.1	31724.9	23071.6	39451.2	27127	33368.5	42725.4	10591.4	31494.8	25565.6	15040.7	45968.3	23434.1	88537.9	38150.5	7528.69
pos_5874	3,4,5-trihydroxy-6-[6-hydroxy-2,3-dimethoxy-4-(3-oxopropyl)phenoxy]oxane-2-carboxylic acid	Carbohydrates and carbohydrate conjugates	HMDB0128704	-	363597	285821	348894	214365	261087	338838	43569.8	21733	50310.8	54612.1	51024	24732.6	279044	302754	339207	419155	280397	295643	43227.4	40072.7	52651.2	43318.6	47051.1	51592	112068	219718	365731	407229	106430	153882	20850.4	36240.8	54457.3	57078	39085.8	41860.7	66732.3	139607	134417	82711.2	123496	68609.7	33412.5	409.259	346.35
pos_5891	2-benzyl-2,3-dihydro-1-benzofuran-2,3,4,6-tetrol	Not Available	HMDB0133549	-	56177.8	33767.9	113092	101265	57808.7	47885.5	10486.8	10761.2	10953.1	6340.04	8379.23	14516.1	3678.53	3619.99	1913.23	1081.94	40636.1	20363	22134.4	19218	18340.4	32505.5	13885.8	29640.7	407.69	5514.81	5595.9	29248.6	2091.13	2305.67	41427.6	4164.6	8986.93	11989.5	18331.7	3358.49	54.2966	15900.3	5986.75	57.3301	16704.3	56.2507	80163.2	15604	591.985
pos_5927	3,4,5-trihydroxy-6-{[7-hydroxy-2-(4-hydroxy-3-methoxyphenyl)-3-{[3,4,5-trihydroxy-6-(hydroxymethyl)oxan-2-yl]oxy}-8aH-chromen-5-yl]oxy}oxane-2-carboxylic acid	Carbohydrates and carbohydrate conjugates	HMDB0128115	-	832047	582038	493594	436761	485170	519743	127172	171549	151408	118391	202047	140792	398515	392388	377449	592552	331484	315937	116682	54343.8	229957	204973	213965	96293.1	181466	246901	120802	139315	86939.9	102826	108400	77245.9	129070	178020	64587.2	91088.3	63727.6	19034.7	58560.4	858.645	16611.3	16213.7	159095	26790.7	14594.9
pos_5976	6-(4-{8-[5,7-dihydroxy-2-(4-hydroxyphenyl)-4-oxo-3,4-dihydro-2H-1-benzopyran-3-yl]-5,7-dihydroxy-4-oxo-3,4-dihydro-2H-1-benzopyran-2-yl}-2-hydroxyphenoxy)-3,4,5-trihydroxyoxane-2-carboxylic acid	Biflavonoids and polyflavonoids	HMDB0129212	-	163741	134911	98992.5	123257	209378	196481	85934.7	105967	40108.2	202728	43807.8	83722.5	188669	129467	199179	215325	123704	108465	427707	438738	211538	326724	334106	333749	173582	151871	125582	71833.1	62216.2	135467	697071	457475	503802	595003	475075	327215	32649.3	32710.1	46478.3	28227	58322.7	27457.5	140822	167966	44698
pos_5999	3,4,5,11,14,20,21,22-octahydroxy-13-(hydroxymethyl)-9,12,16-trioxatetracyclo[16.4.0.0,.0,]docosa-1(22),2,4,6,18,20-hexaene-8,17-dione	Hydrolyzable tannins	HMDB0137009	-	778344	460167	386786	582396	901060	676462	581155	865634	575281	388778	499674	881383	293239	284581	309220	416228	349789	401565	625425	748258	463245	435596	598549	606461	265602	252534	255220	214876	167294	275586	625550	596581	562291	566094	502767	405994	259039	245560	294036	259848	234666	155493	197879	320322	214565
pos_6090	6-[3,4,5-trihydroxy-6-(hydroxymethyl)oxan-2-yl]-2-(2,4,5-trihydroxyphenyl)-3,4-dihydro-2H-1-benzopyran-3,5,7-triol	Flavonoid glycosides	HMDB0126678	-	148508	66984.4	39256.5	65636.9	136658	142084	18427.5	10504.3	15394.7	26383.5	10384.3	8936.4	188045	209528	134344	347284	121700	116016	51896.2	96979.5	73947.1	60712.6	113122	78258.5	285144	154912	101981	53372.5	163915	160725	154001	173914	141158	132732	156599	98807.7	97692.7	86687.1	127575	133451	101019	77660	75060.5	120718	67213.6
pos_6156	Alpha-Furyl methyl diketone	Carbonyl compounds	HMDB0032920	-	32165.8	13306.7	10425	74625.8	34412.1	24041.9	18010.6	7158.97	15735.8	5310.89	13313.9	22656	57637.3	42225.4	43519.3	75031.4	67939.5	40450.9	14397.7	17412.1	13185	16407.1	37335.4	9644.19	306135	278902	88476.7	24677.9	398918	334383	48306.2	53338	23270.6	32870.5	16178.4	40413	495031	383968	690788	793234	280016	981940	19664.3	50252.7	169099
pos_6162	7-hydroxy-2-(4-hydroxyphenyl)-6-methoxy-4H-chromen-4-one	O-methylated flavonoids	HMDB0130929	-	27091.7	7765.23	4801.62	712.826	6892.17	700.937	673.956	692.611	780.33	759.88	663.572	708.283	255504	637456	68772.7	28241.8	15800.2	73209	1819.3	21485.1	963.058	875.257	79691.7	838.239	401763	300838	41887.4	863.964	395500	270696	1050.14	48368.6	29724.8	205023	2795.79	51578.5	378450	196483	100414	195884	29092.2	315877	1023.8	8724.32	5749.95
pos_6184	6-(4-{5,7-dihydroxy-4-oxo-3,6-bis[3,4,5-trihydroxy-6-(hydroxymethyl)oxan-2-yl]-4H-chromen-2-yl}phenoxy)-3,4,5-trihydroxyoxane-2-carboxylic acid	Flavonoid glycosides	HMDB0127006	-	417.81	405.3	454.385	426.755	379.908	419.637	403.484	414.653	467.168	454.925	397.268	424.035	152706	138695	31017.1	8500.85	37428.8	47387.8	458.464	432.582	576.564	507.505	470.663	501.837	40621.8	134737	29172.1	13773.4	754003	198102	502.17	508.003	516.318	2776.6	545.98	544.082	214439	357437	58974.2	318920	50047.9	1.06321e+06	612.931	502.81	49266.9
pos_6185	3,4,5-trihydroxy-6-{3-[2-(2-hydroxyphenyl)ethyl]-5-methoxyphenoxy}oxane-2-carboxylic acid	Not Available	HMDB0135762	-	5300.34	33256.1	49735.1	21747.8	18927.9	22812	26505.5	43173.1	110293	64324.6	59270.4	48237.2	5641.57	11388.4	12450.2	4982.9	43251	46785.9	30636.6	14299.1	140268	74461.1	40439.5	29708.6	20376.2	39351.4	36437.4	107081	9892.81	11600.9	87769.1	73211	117828	79717.9	95813.5	98616.8	10273.4	46268.8	34004	54721.1	64970.8	33739	210510	77941.2	26183.2
pos_6227	Herniarin	Not Available	HMDB0029758	C09268	2519.33	1919.45	1944.93	1522.34	1849.92	1696.75	2013.75	1956.78	2196.71	1269.29	1989.13	2024.65	16914.9	22096.3	18591	4794.37	5749.36	6554.86	1504.95	490.453	1561.24	1540.31	861.631	662.896	51637.8	64890.2	16970.4	2076.97	87811.6	44059.5	272.045	7577.85	1705.81	4521.81	179.079	23671.6	127591	61531.1	53028	94196.8	28420.7	102779	681.254	134.175	56705.9
pos_6270	3,4,5-trihydroxy-6-[4-(7-methoxy-2-oxo-2H-chromen-6-yl)-2-oxobutoxy]oxane-2-carboxylic acid	Fatty acyl glycosides	HMDB0128980	-	1.97522e+06	2.54622e+06	2.97651e+06	2.38085e+06	1.78243e+06	2.14493e+06	927084	1.26811e+06	1.28643e+06	1.33134e+06	944955	1.22545e+06	2.20949e+06	2.27308e+06	2.4304e+06	1.74793e+06	2.08617e+06	2.35219e+06	1.31118e+06	948521	1.4007e+06	1.1748e+06	856262	1.42782e+06	1.61937e+06	1.8622e+06	2.45938e+06	2.63605e+06	2.34343e+06	2.14239e+06	1.09375e+06	926696	1.21789e+06	940601	1.2721e+06	1.1521e+06	1.84864e+06	2.38535e+06	2.02806e+06	1.92479e+06	2.07714e+06	2.64312e+06	1.62905e+06	1.39879e+06	941899
pos_6281	Kinetin-7-N-glucoside	Carbohydrates and carbohydrate conjugates	HMDB0012243	-	9286.38	916.409	13747.8	7857.86	19510.4	14444.4	95880.1	49855	163671	37255.4	61740.2	79195.2	191297	207195	161451	149826	161956	134509	113481	222416	182112	136430	301623	34498.8	891944	610206	320492	189160	874374	636937	209331	454111	136062	322454	91091.4	410617	1.13671e+06	642340	542412	551873	336342	622997	175112	175239	298748
pos_6311	6-{[3-(3,7-dihydroxy-5-methoxy-2,2-dimethyl-3,4-dihydro-2H-1-benzopyran-6-yl)-4-oxo-4H-chromen-7-yl]oxy}-3,4,5-trihydroxyoxane-2-carboxylic acid	Isoflavonoid O-glycosides	HMDB0126000	-	154712	158914	110105	87946.7	171270	127958	392608	333856	218551	525872	247874	355093	57163	88153.5	74293.6	59240.4	43531.4	61317.8	351553	453367	368385	266805	297868	521323	38894.6	66275.6	52012.7	87866.5	12147.2	23723.7	334711	218366	244138	247558	403719	218430	54.5482	4601.29	59.973	6272.84	17014.4	56.5113	275320	203194	14513.7
pos_6346	3,4,5-trihydroxy-6-{[2-(hydroxymethyl)-2-methyl-2H-chromen-5-yl]oxy}oxane-2-carboxylic acid	Carbohydrates and carbohydrate conjugates	HMDB0126423	-	57539.9	34931.2	17725.7	42565.2	58293.7	64498.9	133241	93835	55547.1	10501.5	111802	179016	52360.7	40207.2	28256	32247.7	31270.3	8156.46	36596.7	41175.6	34225.1	22641.7	22721.7	47824.7	66463.5	45448.4	11919	2108.34	9791.33	21054.9	96730.2	54356.8	12297	92109.4	66089.9	35344.7	2100.37	2161.27	2309.26	8448.02	26816.4	18361.1	7568.63	9014.36	35749
pos_6402	Lacto-N-biose I	Carbohydrates and carbohydrate conjugates	HMDB0006575	C06372	105426	119262	170932	144179	139922	164775	139883	119959	379564	189892	270351	105904	129902	108740	113563	61979.3	143478	125844	55312.6	29216	196580	232909	211302	33576.5	106690	213422	162212	230848	131405	135741	121769	94483.9	154214	622275	96932.6	275302	12846.7	77800.1	126213	20967	113121	60579.8	323095	75977	23856.1
pos_6418	N-(4-aminobutyl)-3-(4-hydroxy-3-methoxyphenyl)oxirane-2-carboximidic acid	Methoxyphenols	HMDB0139612	-	3591.29	3212.22	5330.29	4376.08	1239.39	869.868	5119.9	1927.92	5103.18	6297.72	2385.31	9778	59546	36382.9	49128.8	58003.7	37990.3	26308.9	9726.7	8732.2	35809.5	18006.6	9833.11	13155	45768.5	56119.5	61687	26056	78573.8	77204	31477.2	25445.3	37037.9	26189.1	42563.8	46157.5	89549.1	73891.1	72548.5	105658	90562.9	77447.7	77140.5	82918.1	18453.2
pos_6538	3,4,5-trihydroxy-6-{2-hydroxy-4-[(1E)-3-oxo-3-[(3,4,5,6-tetrahydroxyoxan-2-yl)methoxy]prop-1-en-1-yl]phenoxy}oxane-2-carboxylic acid	Carbohydrates and carbohydrate conjugates	HMDB0125184	-	110060	180868	124484	97935.2	70538.7	63445.9	213298	110754	148854	128800	85248.5	118886	334968	403647	205694	526372	278389	264781	193139	66642.9	160375	170082	196226	144003	404176	173560	364339	111722	285541	221049	95406.4	216998	144687	368121	156968	220938	356490	259140	310972	287826	104595	267496	109446	275030	537591
pos_6667	2-{[5,7-dihydroxy-2-(4-hydroxyphenyl)-4-oxo-4H-chromen-3-yl]oxy}-4,5-dihydroxy-6-methyloxan-3-yl (2E)-3-(4-hydroxyphenyl)prop-2-enoate	Flavonoid glycosides	HMDB0136117	-	6972.78	2376.72	2549.31	13659.3	6020.62	1816.28	5064.6	1794.71	2022.01	1969.02	1719.46	6028.16	11918.9	4809.91	7568.56	27019	17067.9	3214.39	1984.34	6752.21	2495.5	2196.6	61076	2172.07	164929	70842.5	11104.5	2238.72	119712	44956.7	73383.2	172516	28124.3	25622.3	2363.12	58099.6	250762	54596	184998	135301	109058	119125	2652.91	93341.6	544909
pos_6685	3-Hydroxycinnamic acid	Hydroxycinnamic acids and derivatives	HMDB0125104;HMDB0001713;MJDBOTE0001787	C12621	3.0649e+06	1.41589e+06	730432	4.039e+06	1.75889e+06	3.1686e+06	1.33668e+06	487498	272191	52055	965663	489852	2.97701e+06	2.17014e+06	1.70871e+06	3.68564e+06	3.53567e+06	2.43849e+06	552562	1.08385e+06	567118	701464	2.5904e+06	284938	4.56991e+06	3.39996e+06	1.56039e+06	338933	3.86381e+06	3.02545e+06	1.15718e+06	4.00149e+06	817419	1.92992e+06	1.04192e+06	1.66965e+06	4.3498e+06	2.45063e+06	5.35707e+06	5.09731e+06	2.30761e+06	3.56063e+06	49533.7	1.2935e+06	4.06089e+06
pos_6789	Citracridone I	Benzoquinolines	HMDB0030375	-	319897	198165	401168	256834	293129	348764	71652.9	39478.6	135041	93050.9	81167.2	50151.2	279218	319902	314620	695540	443178	366178	140716	133757	212953	227478	176522	156048	283804	399318	497306	672872	264021	322998	220044	260101	262809	545971	244981	308829	342663	294156	500207	283671	425697	368286	486149	161996	126111
pos_6811	7-hydroxy-6-(hydroxymethyl)-2H-chromen-2-one	Hydroxycoumarins	HMDB0136775	-	32820.5	17770.4	14969.7	27262.6	43758	36466.4	25725.3	30359.1	1555.38	18969.3	14175.7	37446.3	32237.5	19579.1	42710.3	62957.1	24364	15664.3	95235.3	111565	40853	86889.1	94360	47137	61511.1	39047	23756.7	6756.58	21961	51136.3	113633	166720	91150.3	128838	55347.9	59436.4	22569.2	15202.7	18991.8	20766.7	31994.5	7521.14	2040.68	36881.6	30752.6
pos_6889	2-[4,6-dihydroxy-2-methoxy-3-(3-methylbut-2-en-1-yl)phenyl]-7-hydroxy-3,4-dihydro-2H-1-benzopyran-4-one	Flavans	HMDB0124793	-	1668.83	2203.02	2104.82	1704.56	1517.45	1676.13	11017.5	1656.22	2653.75	1817.08	2267.21	1693.7	39137.4	65951.4	26929.2	12198.8	13235.6	49654	6933.51	1727.84	8079.78	7883.76	8669.32	2597.33	98208	187936	152531	100163	380131	333233	2642.78	13151.8	8092.53	4408.86	4685.03	8470.87	224093	209790	76487.8	83874.2	119438	276411	14415.3	2008.34	9843.91
pos_6895	Limonene-1,2-epoxide	Not Available	HMDB0035158;LMPR0102090015	C07271	106447	96944.3	101830	82980.4	86800.3	101074	186995	89016.5	109901	139178	112051	99197.5	118683	121529	104002	203125	122617	108285	221024	238588	247561	284172	260226	230497	111543	122170	129867	164617	101464	121248	253872	260339	289063	289006	283702	222215	95181.3	80759.2	136006	112101	82031.2	82429	230892	166849	109735
pos_6908	6-{5-[2,3-dioxo-3-(2,3,4,6-tetrahydroxyphenyl)propyl]-2,3-dihydroxyphenoxy}-3,4,5-trihydroxyoxane-2-carboxylic acid	Flavonoid glycosides	HMDB0125302	-	32164.5	30460.2	3693.26	38723.7	14617.7	37571.2	294263	392197	205827	139797	415190	370645	2980.79	8668.66	2890.23	3262.78	12779.8	29345.1	206516	264959	88789	35121.7	112421	216090	13342.9	12231.8	10670	3282.3	3115.13	4220.23	94143.6	100965	57445.1	83740.3	92829.7	47551	33607.6	29235.5	3668.4	9818.34	14118.6	83171.8	71608.6	185264	110005
pos_6921	Perilloside A	Terpene glycosides	HMDB0038706	-	132805	131026	184803	191557	157636	189319	61497.1	74981.9	91610.3	65843.9	91023.9	102487	238742	151681	227001	166630	215726	199994	45748.9	34224.2	137549	69482	57393	46486.7	177219	254334	225025	306995	185349	186595	59970.5	53301.4	115114	104934	76439.7	73127.4	142490	136093	175046	125854	176762	147816	98571.1	24897.5	32642
pos_6928	S-Adenosylmethionine	5'-deoxy-5'-thionucleosides	HMDB0001185	C00019	4582.23	2446.36	14604.8	15267.4	1672.1	6249.83	27842.6	28633.2	33418.3	15564	26046.8	41133.5	48454.3	41460	37728.7	11764.7	44498.8	44570.9	34833	66835.6	47289.6	39951.8	36189.5	30562.5	61936	93657.7	105450	86818.1	179538	149152	58739.2	96419.3	39035.6	60581.9	58126.9	51395.8	198447	173991	151502	186806	144675	176105	49336	77030.3	96031.4
pos_6944	3-Indolebutyric acid	Indoles	HMDB0002096	C11284	58493.2	47335.8	15461	24523.4	30277.9	37868.9	7585.92	4187.62	511.508	498.103	550.848	651.489	110332	76271.5	63368.4	265830	81138.6	58583.2	4392.7	3256.43	28374.4	10080	58813.2	1303.81	63206.7	54450.8	13766.3	566.331	46287.1	38496.3	9661.73	25980.6	5473.05	18887.1	2404.41	20584.7	42771.4	35154.9	5868.09	35844.4	9614.03	55076.4	671.106	2760.9	30072.8
pos_6960	3,4,5-Trimethoxycinnamic acid	Hydroxycinnamic acids and derivatives	HMDB0002511	-	504.685	489.576	2816.27	1097.41	458.903	506.893	170836	104472	138804	139697	75827.9	154235	692.763	2621.76	658.218	639.998	1074.8	2798.92	85970.8	117010	46148	191745	169235	103957	630.866	685.167	2664.62	1521.72	858.141	677.969	66175.7	62908	68814.1	101207	60225.7	48012.4	688.476	640.475	684.329	657.202	1197.53	741.288	35479.9	66615.9	128552
pos_6979	Melledonal A	Sesquiterpenoids	HMDB0035865	-	100930	142310	92605.8	119115	91250.4	157342	87698.7	87117.1	72715.9	67883.3	88054.3	88980.7	351279	349128	338416	404898	268275	253785	169297	181357	353823	268046	345578	239839	616651	703057	385484	241874	586233	618039	314370	387580	247957	316835	194910	264002	862705	880361	452535	696113	479141	912383	181435	219840	638648
pos_6982	Leucopelargonidin	Flavans	HMDB0032322	C03648	826323	654233	495244	1.15165e+06	776640	1.11078e+06	2.35439e+06	2.004e+06	984930	858495	1.69808e+06	2.24003e+06	1.13082e+06	1.12676e+06	771830	907093	1.22451e+06	1.29157e+06	1.94622e+06	3.46914e+06	1.82509e+06	2.03835e+06	2.1632e+06	1.67292e+06	1.36725e+06	1.66274e+06	699407	462534	1.80781e+06	1.46511e+06	2.50948e+06	2.67567e+06	1.90448e+06	2.72252e+06	2.01561e+06	1.50459e+06	2.07182e+06	1.33954e+06	1.42186e+06	1.7619e+06	892025	1.81821e+06	604624	2.15087e+06	2.57383e+06
pos_7022	Methyl 4-hydroxybenzoate	Benzoic acids and derivatives	HMDB0032572;MJDBOTE0000425	-	16842	14035.7	13283.2	12428.7	13112.6	15664.5	17877	16630.4	21893.8	20572.2	19173.6	19069.8	141764	133321	92924.9	31487.1	61191.1	109365	30624.5	32406.6	23991.7	44389.9	30584.3	17295.9	116111	135484	94886.9	91399.6	176630	223855	22741.4	28720.8	25819.5	41029.2	29400.2	30061.4	169131	95041.2	72303.9	94874.3	50863.2	104793	23859	23813.4	24678.5
pos_7026	3,4,5-trihydroxy-6-(4-methoxy-1-benzofuran-5-carbonyloxy)oxane-2-carboxylic acid	Carbohydrates and carbohydrate conjugates	HMDB0129409	-	3399.34	10322.1	1209.08	5107.84	2928.43	9977.76	904.458	929.494	1047.21	1019.77	890.523	6247.5	14954.9	20827.2	13535.2	11979.2	12194.2	16926.4	1027.7	969.684	1292.44	1442.8	1055.05	2896.46	41933.7	95154.9	19791.8	25475.3	85490.9	44998.1	5696.65	4142.15	1960.63	1232.78	1223.88	1219.63	187599	84983.9	64889.9	78466.7	100441	158682	1373.96	7232.17	16550
pos_7113	2-amino-4-({1-[(carboxymethyl)-C-hydroxycarbonimidoyl]-2-[(1-hydroxy-2-methyl-3-oxo-1-phenylbutan-2-yl)sulfanyl]ethyl}-C-hydroxycarbonimidoyl)butanoic acid	Amino acids, peptides, and analogues	HMDB0133697	-	1241.99	759.817	0.0086	460.745	0.0072	0.008	20725.5	10377.7	11705.5	5372.71	6678.1	21661	2756.12	4624.8	0.0103	12823.7	0.0097	983.727	8180.48	17168.8	29702.9	24880.1	83427.8	2074.58	29219.4	16439.7	3468.89	0.0098	11215.5	8814.57	108810	103945	43033.7	71674.8	17153.9	58636.5	23854.6	12494	2328.72	13363.1	3055.78	5133.22	5233.24	37937.9	227575
pos_7158	3,4,5-trihydroxy-6-{[7-methoxy-3-(3-methoxyphenyl)-8-methyl-4-oxo-4H-chromen-5-yl]oxy}oxane-2-carboxylic acid	Isoflavonoid O-glycosides	HMDB0129591	-	309137	126523	77222.6	317912	256634	309416	260732	386611	59313.2	159536	188956	384171	166438	128368	92091.9	271701	147576	183824	600565	689840	239415	335013	316152	253644	144990	231619	127259	58668	172392	274545	345121	478833	272607	404896	311821	150147	387425	195366	169770	286471	101249	286036	26078.8	238840	181243
pos_7211	(S)-p-Mentha-1,8-dien-10-yl acetate	Monoterpenoids	HMDB0037018	-	61317.7	44015.1	42225.6	27225.1	27975.7	29406.5	1978.63	4056.94	3984.04	3302.3	1320.08	1407.31	169858	194651	99468.4	224146	93925	40458.8	3822.64	10063	12097.9	8974.45	29783.1	5147.52	70005.4	116024	33667.7	6859.78	73771.8	55062.9	11502.5	20323.4	2172.14	18966.5	3392.91	14445.9	113504	102084	23259.2	85353.7	15431	145404	10631.9	5856.81	19456.5
pos_7216	2-amino-4-({1-[(carboxymethyl)-C-hydroxycarbonimidoyl]-2-{[1-(2,6-dihydroxyphenyl)-3-hydroxy-3-methylbutan-2-yl]sulfanyl}ethyl}-C-hydroxycarbonimidoyl)butanoic acid	Amino acids, peptides, and analogues	HMDB0126374	-	140826	74244	13362.9	88720.6	118611	100765	22726.7	23843.2	0.031	54604.6	0.0264	20998.1	230119	147701	196144	234040	149101	161225	254514	417764	129522	245183	281622	192461	240400	272127	75573.6	0.0344	204386	185007	530007	466126	561355	672691	557775	188068	413033	155462	168082	183696	89309.9	348259	18360.3	165846	104266
pos_7224	Clozapine glucuronide	Carbonyl compounds	HMDB0060901	-	5838.13	5663.34	6349.2	5963.12	5308.53	5863.67	5637.96	5794.02	6527.82	6356.75	5551.09	5925.12	39736.1	52510.1	32354.7	48636.8	23456.9	13195.4	6406.2	6044.55	8549	7091.46	56272.9	7012.26	50260.4	53364.3	17263.8	7227.47	50202.4	36270.7	7016.92	82485.3	27875.3	47725.9	28846.9	161606	57811.8	17174.1	46069.5	55455.2	26223.4	30597.2	9230.53	47304.3	330254
pos_7232	Glycylprolylhydroxyproline	Amino acids, peptides, and analogues	HMDB0002171	-	9238.1	4141.61	25086.7	9138.39	9045.91	12476.5	64289.7	65569.3	118649	86797.3	97561.7	84104.1	8840.41	1859.27	11523.7	4341.11	11713.4	9879.57	40279.9	23161.2	143833	109339	70373.1	40864.1	3694.09	3034.54	19219.7	25345.5	2043.6	4641.04	117863	78339.3	156714	148233	117351	153314	1792.97	6295.57	26212.3	4081.81	19776.5	5133.52	212511	70002.3	22015.5
pos_7253	6-Methylcoumarin	Not Available	HMDB0032394	-	493133	328934	203002	231089	180976	183286	112543	90615.7	100171	46401.4	71523.9	44634.9	296603	263693	229394	731187	220965	188685	74321.3	91028.7	171544	126033	458441	100764	298775	246294	186223	118042	172750	177228	123404	329622	183738	212166	215403	283035	126553	104410	241983	188171	118676	152588	71231.4	121713	300425
pos_7287	Quassinol	Terpene lactones	HMDB0037235	-	35162.6	57821.9	125631	78323.5	33952.6	46898.7	82775.9	122625	202428	192275	152798	110090	111695	76196.1	93469.9	42188.4	92882.8	131307	85974.2	46675.2	305360	115433	62814.1	229221	15412.7	35688.8	127210	202007	36550.2	48601.1	102095	25646.9	142436	76696.5	200530	190351	7859.84	29450.2	83255	8298.95	99106	8515.51	561357	149367	6490.64
pos_7289	4-Hydroxybenzaldehyde	Carbonyl compounds	HMDB0011718	C00633	2.04512e+06	736165	415852	2.39468e+06	2.48832e+06	2.02495e+06	2.27393e+06	1.65669e+06	704601	517634	2.02142e+06	3.27704e+06	2.53964e+06	1.94836e+06	2.28335e+06	4.23585e+06	2.44196e+06	1.67546e+06	4.1996e+06	5.00188e+06	2.05425e+06	2.28315e+06	5.16188e+06	1.5859e+06	6.60325e+06	5.21804e+06	2.93539e+06	476251	5.31831e+06	5.33994e+06	5.00058e+06	6.42562e+06	4.08812e+06	5.04821e+06	3.16526e+06	5.00887e+06	7.92888e+06	6.36503e+06	6.66028e+06	7.46199e+06	6.23998e+06	7.73777e+06	264901	6.2833e+06	1.0503e+07
pos_7296	3,4,5-trihydroxy-6-[(2-oxo-2H-chromen-4-yl)oxy]oxane-2-carboxylic acid	Coumarin glycosides	HMDB0137928	-	3.991e+07	4.00915e+07	3.30084e+07	4.42602e+07	4.45915e+07	5.07893e+07	32950571	3.18631e+07	2.3138e+07	2.39265e+07	2.79645e+07	3.65583e+07	4.79635e+07	4.31565e+07	3.94686e+07	4.34195e+07	5.04797e+07	4.93068e+07	2.97109e+07	3.82995e+07	3.42579e+07	4.05892e+07	3.30245e+07	3.02256e+07	5.72923e+07	6.14201e+07	3.66407e+07	2.87109e+07	6.01272e+07	4.61014e+07	3.2745e+07	3.19456e+07	3.39974e+07	3.71498e+07	3.11567e+07	2.53367e+07	5.77191e+07	4.83412e+07	4.58664e+07	4.76346e+07	5.0771e+07	5.72809e+07	2.0076e+07	3.83264e+07	3.09996e+07
pos_7307	2-{[hydroxy(4-methoxy-1-benzofuran-5-yl)methylidene]amino}acetic acid	Amino acids, peptides, and analogues	HMDB0129408	-	846074	452503	360860	755424	927389	574447	761672	774652	505928	311333	702735	812874	416146	536399	586691	429347	536773	469463	707058	414931	454499	531503	479605	533099	215119	365220	599470	314449	280546	447584	403132	362397	412671	343162	397714	432370	209866	510359	297226	395063	280353	394846	71293.3	385527	419331
pos_7316	P-Mentha-1,3,5,8-tetraene	Phenylpropenes	HMDB0029641	-	342591	320377	515732	590799	214072	380210	671354	698577	741497	689807	688281	781326	1.04915e+06	661638	1.00225e+06	846028	794503	823244	580224	797535	1.25895e+06	885386	641365	970182	880594	943950	990619	769592	1.15054e+06	913783	835950	919263	971360	1.03672e+06	1.0113e+06	918015	731630	695782	1.26131e+06	931634	1.01334e+06	757907	1.15441e+06	1.22796e+06	720435
pos_7350	A-L-Fucopyranosyl-(1->2)-b-D-galactopyranosyl-(1->2)-D-xylose	Carbohydrates and carbohydrate conjugates	HMDB0041222	-	12708.2	7051.78	18647	9780.69	963.18	1939.22	521042	373366	697797	561106	486121	289672	133331	257667	107142	65721.2	77352.5	115451	457756	357305	267152	195130	372599	638374	179346	126267	238057	101808	278818	227635	350828	357309	605635	384399	512386	390375	361381	247574	121417	187189	134051	329424	691686	167376	255668
pos_7355	2-(4-ethyl-3-hydroxyphenyl)-3,4-dihydro-2H-1-benzopyran-3,5,7-triol	Flavans	HMDB0127866	-	82668.5	147299	217980	56715.6	121498	99405	93484.4	101774	182129	220395	98990.3	71031.8	86645.4	94868.3	122208	31223	82933.7	64545.3	112736	32692.1	237188	199197	107824	179518	64979.7	93684	131400	161224	69614.6	71009.5	132994	79870.4	161984	136262	165162	177445	9004.79	56403.5	47653.7	42238.2	51315	35608.8	266494	160124	34112.1
pos_7373	(6-{[2-(3,4-dihydroxyphenyl)-5,7-dihydroxy-4-oxo-4H-chromen-3-yl]oxy}-3,4,5-trihydroxyoxan-2-yl)methyl (2E)-3-(4-hydroxyphenyl)prop-2-enoate	Amino acids, peptides, and analogues	HMDB0126572	-	230630	167948	116962	223003	203968	289661	150681	135457	98112.5	47670.6	127294	162879	193892	297021	148237	282701	194944	181496	152197	440636	124590	295073	244968	132211	109330	143299	82551.6	39584.3	142344	105961	104533	162451	104829	250445	107464	87357.2	96016.3	36362.9	91377.6	54350.3	45415.3	62506.7	3934.85	167431	106777
pos_7397	Cholic acid glucuronide	Steroidal glycosides	LMST05010044;HMDB0002577	-	1987.79	1928.28	2161.81	2030.35	1807.47	1996.49	1919.64	1972.78	2222.63	2164.38	1890.06	2017.42	2673.74	2542.2	2592.51	2520.75	2431.19	2306.95	2181.21	2058.08	2743.09	2414.54	2239.25	2387.57	2484.78	2698.65	2670.97	2460.84	2794.25	2670.3	2389.15	2416.9	2456.47	2616.48	2597.59	2588.56	2451.55	2522.63	2695.35	2588.51	2541.58	2539.77	2916.12	2392.2	2024.48
pos_7405	Calcitroic acid	Vitamin D and derivatives	HMDB0006472	C18230	85171.8	104097	171388	158514	95322.8	111980	224601	174232	250903	196608	255976	198539	196124	138704	165661	119840	166742	190504	303418	342465	569047	205810	328006	438943	118608	158298	160922	170923	212254	105088	431205	396245	418487	441819	510762	547800	80893.1	108918	134445	124449	164418	205349	1.20132e+06	680450	298255
pos_7456	6-[2,3-dihydroxy-1-(1-oxo-1H-isochromen-3-yl)butoxy]-3,4,5-trihydroxyoxane-2-carboxylic acid	Carbohydrates and carbohydrate conjugates	HMDB0130077	-	371755	412693	322550	383049	411386	438033	3.69634e+06	3.93183e+06	4.51165e+06	2.25624e+06	4.55154e+06	3.91655e+06	556000	540368	334715	476254	591620	435667	3.40311e+06	2.35116e+06	2.00204e+06	4.63632e+06	3.58949e+06	2.75517e+06	513533	641716	271329	255850	716550	371905	1.41741e+06	2.17111e+06	1.7295e+06	2.08113e+06	1.70968e+06	1.30985e+06	406910	349825	541415	509753	557328	638566	1.32265e+06	2.16243e+06	2.33503e+06
pos_7458	3-Hydroxy-beta-ionone	Sesquiterpenoids	HMDB0036821	-	794355	775146	826984	1.02714e+06	448977	843381	1.92878e+06	2.00587e+06	1.90229e+06	1.86591e+06	2.1595e+06	2.47201e+06	2.11034e+06	1.52867e+06	1.58685e+06	1.95697e+06	1.52424e+06	1.41639e+06	2.52061e+06	2.91252e+06	3.96014e+06	2.66098e+06	2.61347e+06	3.3738e+06	1.55894e+06	1.54038e+06	1.38435e+06	1.06086e+06	1.74943e+06	1.4876e+06	3.62991e+06	3.20731e+06	3.91466e+06	3.73215e+06	4.08967e+06	3.78015e+06	1.19436e+06	1.01869e+06	1.91079e+06	1.50222e+06	1.43575e+06	1.34637e+06	4.90068e+06	3.80736e+06	2.71415e+06
pos_7489	3,5,7-trihydroxy-2-(1-hydroxy-3-methoxy-4-oxocyclohexa-2,5-dien-1-yl)-6-methoxy-4H-chromen-4-one	1-benzopyrans	HMDB0128750	-	142863	174512	130629	168584	149982	187305	69503.4	47691.3	47327.6	42129.3	54735.1	73985.3	153535	154224	114891	141025	155986	159863	46129.3	65692.5	54078.1	64118.6	75379.1	58220.3	155770	182497	133333	111366	178058	132689	54897.8	56315.9	65432.8	57770.7	42003.2	44259.8	174931	149582	143158	137631	141801	163105	25361.5	68925	90877.4
pos_7510	Alpha-D-Galactopyranuronosyl-(1->4)-alpha-D-galactopyranuronosyl-(1->4)-D-galacturonic acid	Carbohydrates and carbohydrate conjugates	HMDB0039751	-	687572	596014	254471	565477	735976	596676	844854	796662	717309	1.02549e+06	647948	970660	465211	541820	375932	790690	467128	535928	2.29302e+06	1.77403e+06	1.34389e+06	1.27844e+06	1.31245e+06	1.74049e+06	435832	503622	567371	502993	263075	519205	2.28477e+06	2.33976e+06	2.08565e+06	1.60808e+06	2.18762e+06	1.34191e+06	669412	396705	490640	454312	242871	603640	1.04907e+06	1.14044e+06	680257
pos_7526	Osmaronin	Fatty acyl glycosides	HMDB0032769	-	163527	86701.2	50089.5	91534.5	46912.5	81370.3	21016.1	1425.9	5548.93	1564.39	1366.12	1458.16	9133.02	10354.5	1873.84	136775	16056.9	4925.8	12144.5	1487.55	22326.9	3675.16	45054.1	1725.71	5897.84	15389.2	1930.55	3201.23	5638.91	1930.06	1726.85	4251.24	1775.51	1891.16	3248.08	1870.98	25622.5	1823.32	2268.53	4159.25	1837.03	1835.72	2107.74	1729.05	17804.7
pos_7533	2-amino-4-[(2-{[1-carboxy-2-hydroxy-2-(2-hydroxyphenyl)ethyl]sulfanyl}-1-[(carboxymethyl)-C-hydroxycarbonimidoyl]ethyl)-C-hydroxycarbonimidoyl]butanoic acid	Amino acids, peptides, and analogues	HMDB0134091	-	299061	324746	372490	279715	283057	334070	293971	322870	270120	264805	273528	291177	306625	254569	273899	210979	307171	340415	296165	347844	284744	289313	217169	342957	235688	331943	235095	270276	295355	320887	262830	227700	279392	265305	309179	219710	298128	290595	343624	326705	239480	358819	237822	211754	104827
pos_7535	1-Methyl-2-propylbenzene	Phenylpropanes	HMDB0032627	-	189969	145345	160450	165935	116808	209579	311535	443315	412890	524887	409176	506837	219800	216257	200288	347845	175253	180554	558929	583264	897150	469235	492265	738038	165734	190451	183596	162920	204223	186193	802814	684509	668674	834980	995673	746735	124924	113433	201263	153211	132842	117202	1.19835e+06	889881	266561
pos_7554	UDP-L-rhamnose	Pyrimidine nucleotide sugars	HMDB0012305	C02199	1.04439e+06	971719	1.03122e+06	728930	933616	847137	730929	792155	1.13623e+06	944360	839805	797055	430601	648877	704020	548691	470448	530699	720034	359049	364960	605359	467241	642978	290276	332438	548082	712285	253657	346329	306060	285293	376333	341931	333136	332583	374476	670575	370684	460956	386992	450951	409653	328949	502247
pos_7617	Tsangane L 3-glucoside	Terpene glycosides	HMDB0040824	-	1975.48	1916.34	2148.41	2017.77	1796.28	1984.12	26035.7	31675.9	43865.3	10150.9	21848.1	9093.41	20496.3	25789.5	12863.8	77584.9	7812.61	7464.24	49572.8	58248.4	115232	113099	171576	33184.6	69369.2	28822.9	32680.5	9058.3	42568	36190.5	120338	275369	131785	260474	90133.9	431628	65693.5	22688.6	124915	70104.3	59413.1	46859.4	52685.1	110828	440846
pos_7634	6-{[1-(6,7-dimethoxy-2H-1,3-benzodioxol-5-yl)-3-oxopropan-2-yl]oxy}-3,4,5-trihydroxyoxane-2-carboxylic acid	Carbohydrates and carbohydrate conjugates	HMDB0128706	-	20103	12255.1	112806	20010.3	7193.51	15975.6	452.108	4797.03	117.099	5652.4	2443.06	2938.16	265632	611442	224879	105222	330462	305718	6378.33	10989.6	144.519	1769.64	117.975	125.789	560195	370045	718896	583217	657166	744703	264.389	127.334	594.585	1444.46	136.853	136.378	781031	858300	768740	879269	676964	677883	153.635	126.032	33822.5
pos_7682	3,4,5-trihydroxy-6-({6-[(E)-2-methoxyethenyl]-2-oxo-2H-chromen-7-yl}methoxy)oxane-2-carboxylic acid	Carbohydrates and carbohydrate conjugates	HMDB0135799	-	8439.69	11257.3	1165.78	11444.9	974.698	9990.71	1035.18	2294.09	1198.57	1167.16	1019.24	2350.09	389485	359239	231472	105362	159429	169732	1176.24	1109.84	1479.24	1302.06	1207.54	1287.52	499457	536157	393446	192021	1.29884e+06	756273	13865	7133.44	24451.2	40287.9	2942.52	46331.8	778392	1.16446e+06	589023	1.27403e+06	641684	2.33429e+06	22447	32270.5	93493.5
pos_7692	Phenylglucuronide	Carbohydrates and carbohydrate conjugates	HMDB0059806	-	13901	1671.91	1874.39	24755	25835.5	15299	9544.7	6616.43	1927.12	1876.62	4473.08	33612.9	12924.9	5858.49	17364.7	69170.6	26678.3	6162.45	8783.75	49799.9	4533.35	12705.3	85251.2	2070.14	128909	92019.6	16218.5	2133.67	121750	100003	54425	126163	38543.1	61787.6	19923.7	63888.2	219851	144026	174452	164813	147314	167142	2528.42	141438	247077
pos_7703	Taraxinic acid glucosyl ester	Terpene lactones	HMDB0035249	-	357277	399806	268896	265352	219177	387550	97068.8	61674.5	51629.7	44756.2	49106.9	34015	690864	707655	569088	837091	562930	436120	57712.7	40860.5	221781	145194	306960	85488.6	636132	805841	524291	324432	551495	557366	172247	217482	109088	273460	16177.4	173131	897273	410248	447219	478368	363761	401153	30664.8	70489.2	424969
pos_7710	Methyl helianthenoate A glucoside	Fatty acyl glycosides	HMDB0040899	-	128541	149287	248446	162502	155740	217900	2106.48	2811.37	17719.8	1058.21	7731.13	3055.46	231425	142946	264634	113825	235428	211900	1066.44	1006.24	9884.81	15580.7	1094.82	1167.34	134045	268560	260752	515807	134719	119829	11608.1	1467.83	7754.13	22440.8	9397.99	45786.9	46807.7	136683	267570	134644	251259	137549	68878.2	2577.73	989.816
pos_7728	(4R,6S)-p-Menth-1-ene-4,6-diol 4-glucoside	Terpene glycosides	HMDB0038980	-	121542	133002	171936	155476	133776	159460	112027	105840	134659	95481.1	139372	107866	213775	144037	192733	187493	205450	190763	51673.4	36435.1	143007	112147	113626	53309.5	169900	235785	235473	298294	116138	157563	81619.7	92789.3	87414.5	155526	104468	90285.4	200368	142401	157361	118216	189630	128872	105451	40102.7	113674
pos_7809	Chlorogenoquinone	Alcohols and polyols	HMDB0029383	-	1.74589e+06	2.59526e+06	1.83271e+06	1.42131e+06	1.42063e+06	1.23662e+06	293327	243466	191688	204550	194623	281024	2.49124e+06	2.07686e+06	1.66355e+06	1.18132e+06	2.46706e+06	2.77392e+06	257255	369348	326941	349286	497449	261265	1.02873e+06	1.1218e+06	1.33585e+06	1.25346e+06	1.39658e+06	1.08145e+06	336336	457398	286043	335435	283430	327320	810226	792665	834931	618394	1.37485e+06	1.19621e+06	175650	312030	279500
pos_7811	Kiwiionoside	Terpene glycosides	HMDB0038691	-	587.173	4.0822	14505.3	13701.9	4277.17	4847.11	16503.5	14246.8	39927.5	36854	28003.7	18953.6	23155	4736.57	31168.2	27145.9	26789.6	44018.6	61244.5	72540.7	154952	103625	31750.6	84304.2	32775.1	16973.7	57064.6	57850.6	22652.5	15693.8	52917.9	47474	40676.4	46350.2	96530.4	83472.9	6432.75	36490.4	40513.6	32593.7	50133.7	23142.2	192913	104876	19173.4
pos_7836	Sterebin A	Sesquiterpenoids	HMDB0035337	-	1133.76	3720.91	10551	2804.89	1030.91	1181.02	1094.89	1125.19	1267.7	1234.48	1078.02	1150.65	17117.2	17116.8	3930.92	8169.45	18129.7	8219.53	1471.23	1173.85	7846.25	1779.98	4204.82	3125.64	29456.2	10920.5	28125.3	30953	23848.4	21470.3	8699.73	13368.6	8293.37	6499.35	11764	19431.1	12337.9	13818.8	47886.2	33036	24325.3	14372.1	21877.1	16862.8	4697.1
pos_7848	(S)-(-)-Perillyl alcohol	Monoterpenoids	HMDB0003634	C02452	68843.8	53362.8	76828.3	93710.9	40126.6	50466.4	31873.1	22718.6	26947.9	16806.6	23509.8	19181	121949	127713	117253	161840	106731	78763.2	34024.6	46525	56998.5	47217.4	62864.4	45061	229058	126540	170542	126303	216112	189598	45278.1	131684	57067.7	158759	55930.6	78667.7	232111	88717.2	262731	241782	111470	117188	48300.9	59156.5	77470.6
pos_7867	7alpha-hydroxy-3-oxochol-4-en-24-oic Acid	Bile acids, alcohols and derivatives	LMST04010239;HMDB0062744	-	11075.7	18153.6	24393.6	32108.6	10864.8	24857.5	58040.5	25633.4	38235	47172.8	39170.3	42868.6	105252	50185	65336	22798.6	67487.4	76665.6	77832.7	72833.1	148482	52730.4	91495.5	93820.1	38121.9	74270.3	52311	73393.1	102118	48757.9	91170.9	71102.4	106142	124241	100705	127764	32272.3	40469.4	44301.4	8227.87	46594.2	64627.1	202550	125744	26428.3
pos_7941	CITROPTEN	Not Available	HMDB0032952	-	369304	394552	817285	495554	487488	536796	650588	564460	1.18885e+06	743277	869344	746983	626517	393151	665133	482027	707870	552621	467043	452147	1.15611e+06	1.42933e+06	553611	548446	714415	1.11135e+06	1.0104e+06	1.75606e+06	791746	679274	1.0029e+06	864793	913648	1.72335e+06	927954	1.37028e+06	866375	1.15203e+06	1.20938e+06	1.37579e+06	1.12025e+06	1.33149e+06	1.68166e+06	879427	1.39165e+06
pos_7993	(3beta,17alpha,23S)-17,23-Epoxy-3,28,29-trihydroxy-27-norlanost-8-en-24-one	Diterpenoids	HMDB0035221	-	0.0037	0.0036	0.004	0.0038	0.0034	0.0037	0.0036	0.0037	0.0041	0.004	0.0035	0.0038	0.005	0.0047	0.0048	0.0047	0.0045	0.0043	0.0041	0.0038	0.0051	0.0045	0.0042	0.0045	0.0046	0.005	0.005	0.0046	0.0052	0.005	0.0045	0.0045	9549.83	0.0049	6480.51	5594.16	0.0046	0.0047	0.005	0.0048	0.0047	3743.96	20825.7	11138.8	5547
pos_7999	11-Hydroxy-9-tridecenoic acid	Fatty acids and conjugates	HMDB0035881;LMFA01050437	-	34419.9	36318	59592.9	43109.1	30053.5	43851.3	11256.3	9560.39	12738.1	6635.15	9257.37	4300.12	93652.7	84472.8	90703.2	99803.2	74598.3	69227.2	15039.5	16712	19278.1	15469	15716.5	17805.9	85351.6	89390.6	98735.1	101416	99107.1	104961	10469.5	10112.9	4127.28	9465.57	13829.1	12054.3	58895.7	66149.2	106776	120221	96055.5	78036.5	31225.4	19963.8	8593.99
pos_8002	1,2,3-Trihydroxybenzene	Benzenetriols and derivatives	HMDB0013674	C01108	214000	159684	223894	295915	324685	286802	270178	276484	208356	249153	262017	283973	149309	153406	168437	140383	181086	174814	337308	207641	292127	350488	204238	257837	130583	153551	166654	140526	134501	152340	240432	191860	207252	231500	195266	205329	139275	147475	140792	133040	107125	119453	155434	211726	105635
pos_8027	6-[2-(2H-1,3-benzodioxol-5-yl)ethyl]-4-hydroxy-5,6-dihydro-2H-pyran-2-one	Not Available	HMDB0131691	-	155964	61376.7	44976.8	102675	92453.3	106737	80364.9	93709	46244	127866	50566.9	125915	242584	217190	200040	376201	142176	100090	303248	362356	97049.5	295464	245146	206954	224374	240539	116749	38978.5	192069	209551	287846	386589	273329	400970	342664	199986	404417	155617	230543	227890	152339	300820	45362.5	256667	414800
pos_8029	Glyceryl 5-hydroxydecanoate	Fatty alcohols	HMDB0032297	-	373843	1.04898e+06	577453	113069	1.95024e+06	214399	214228	326697	381618	1.09143e+06	264237	278563	131752	170837	219791	919898	1.32661e+06	2021611	1.74683e+06	243419	938793	2.31633e+06	436827	544144	365443	564063	1.99187e+06	2.22458e+06	104862	642006	923269	215958	364671	284703	941457	389666	138666	313771	222251	178676	248924	159355	2.08819e+06	1.48094e+06	328973
pos_8087	6-{4-[2-(2,4-dihydroxyphenyl)-2-oxoethyl]-5-hydroxy-2-(4-hydroxy-3-methylbut-2-en-1-yl)-3-methoxyphenoxy}-3,4,5-trihydroxyoxane-2-carboxylic acid	Stilbene glycosides	HMDB0125475	-	106582	57795	24571.3	89881.8	69548.5	106075	562077	475070	235786	320257	405908	672978	46171.5	63527.9	5216.95	5722.05	54768.1	77325.6	764119	945502	509445	645216	551169	349235	21839.4	97288.2	9574.15	12249.9	154683	12306.4	628121	810023	420601	1.25334e+06	640835	242359	32055.2	28552.9	38609.6	74.5814	30312.9	110529	120320	685105	816433
pos_8091	Auberganol	Sesquiterpenoids	HMDB0039715	-	1136.18	1018.22	1141.53	1072.12	954.428	1163.19	1013.66	1041.72	1173.65	1142.89	998.04	1336.11	12923.2	5175.72	13638.4	10467.7	16857.7	11258.7	15619	53528.8	92908.2	37138.4	41622.4	15557.4	34600.1	24885.2	45388.3	77355	30986.9	32682.7	26989.2	108229	210316	221946	55922.3	85195.6	12085.1	29842	95016.1	16679.9	67074.7	47332.4	166494	114703	58696.4
pos_8097	Leukotriene E4	Eicosanoids	HMDB0002200;LMFA03020075;LMFA03020002	C05952	136929	245019	400034	258274	116646	225917	125014	191239	227507	280143	164064	195157	497196	287495	524576	256527	612124	601000	368569	299250	803932	315397	337563	422234	281861	424632	769222	838783	331356	346005	537344	398369	608419	387241	668469	680002	126419	462929	630831	187843	814311	199657	1.26467e+06	810687	153454
pos_8112	Notoginsenoside R10	Steroidal glycosides	HMDB0039051	-	7676.06	48465.1	54953.1	31122.8	11355.5	41689.6	14763.7	18782.5	35613	44124.2	31111.3	29160.8	86602.2	51605.1	72659.5	35200.3	75591.9	81603.3	52006.8	36962.3	93610.8	31726.7	53509.5	43519.2	55884.1	161783	98037.7	92471.4	430604	144516	87631.8	61811.7	86214.7	64554.4	97629.9	86263.8	245563	245870	128432	177652	211983	774652	219808	119325	96153.1
pos_8195	3,4,5-trihydroxy-6-[(8-methoxy-4-oxo-2-phenyl-3,4-dihydro-2H-1-benzopyran-7-yl)oxy]oxane-2-carboxylic acid	Flavonoid glycosides	HMDB0133293	-	3181.66	3086.41	3460.19	3249.78	2893.04	3195.58	3072.58	3157.63	3557.54	3464.3	3025.24	3229.08	4279.59	4069.04	4149.58	4034.71	3891.37	3692.5	3491.25	3294.16	4390.6	3864.71	3584.15	3821.55	18259.6	45973.7	4275.16	3938.83	84510.7	56023.9	3824.08	3868.5	3931.82	4187.93	4157.7	4143.25	245454	115639	86518.7	234781	23801.5	157645	4667.54	6996.57	300402
pos_8197	(3S,3'S,5R,5'R,6R)-3,6-Epoxy-5,6-dihydro-3',5,8'-trihydroxy-beta,kappa-caroten-6'-one	Tetraterpenoids	HMDB0037795	-	4.01322e+06	5.23178e+06	5.71706e+06	4.79917e+06	4.63644e+06	3.94429e+06	1.49976e+06	1.42543e+06	1.80413e+06	3.13862e+06	1.12772e+06	1.03584e+06	4.27139e+06	4.68203e+06	5.14128e+06	3.22825e+06	3.0713e+06	2.46021e+06	5.36431e+06	3.05235e+06	4.53824e+06	1.00813e+07	4.11112e+06	5.49951e+06	2.84764e+06	3.87169e+06	4.68758e+06	4.50428e+06	2.41484e+06	2.97515e+06	6.63077e+06	3.30426e+06	8.08861e+06	5.2287e+06	5.79809e+06	2.82808e+06	1.69938e+06	3.49233e+06	2.34571e+06	2.08679e+06	2.82201e+06	1.98055e+06	5.13419e+06	2.92578e+06	604645
pos_8204	(1S,16R)-5,7,10,11-tetrahydroxy-8,8,10,12,16-pentamethyl-3-[1-(2-methyl-1,3-thiazol-4-yl)prop-1-en-2-yl]-17-oxa-4-azabicyclo[14.1.0]heptadec-4-en-9-one	Thiazoles	HMDB0127526	-	55683.3	75980.9	95618.6	93996.7	60886.1	75244.6	73134	63781.2	105412	88392.9	68516.8	84816.1	69319.9	87013.1	99147.8	80617.6	117186	135465	144899	167324	241850	108719	149031	217089	64281.1	91238.8	90765.6	104772	38467.9	37804.2	350363	135812	202735	179468	294500	230894	97320.7	98107.7	91811.1	77332.8	58759.1	47389.7	317595	242645	80210.9
pos_8214	3-beta-Hydroxy-4-beta-methyl-5-alpha-cholest-7-ene-4-alpha-carboxylate	Cholestane steroids	HMDB0011662	C04840	2086.11	2023.66	2268.73	2130.78	1896.87	2095.24	4947.53	6113.51	3706.66	3306.08	2216.63	7508.12	2805.99	2667.94	2720.74	2645.43	2551.44	2421.05	29624.9	29061.9	60697.2	64081.7	18369.6	16031.1	2607.68	2832.13	2803.08	2582.56	2932.45	2802.38	38129.4	23838.9	78091.8	46120.3	35117.9	74815.6	2572.8	2647.4	2828.67	2716.54	2667.29	2665.39	167431	101921	29778.4
pos_8231	Withaperuvin F	Steroid lactones	HMDB0034400	-	198127	631815	1.17701e+06	146015	515552	341720	194604	246881	860767	771054	337361	76316.4	245320	249755	611080	33086.9	274188	194060	290681	21975.8	958199	521620	307144	592458	270622	260400	791491	1.23634e+06	124625	260313	266118	147502	581431	188318	511048	671846	18976.2	339193	111672	211653	577705	27846.9	1.92868e+06	553176	2981.05
pos_8247	Goshonoside F2	Terpene glycosides	HMDB0038540	-	457708	696401	856425	583887	575231	516268	456535	319170	667341	380948	449436	446137	753101	830569	881761	607803	762945	555838	538901	516911	778476	537769	544266	579289	508790	928454	1.01498e+06	725292	464434	462609	964759	698570	681100	593741	854470	816790	362988	691775	453137	1.0743e+06	431692	570006	881427	655293	311574
pos_8252	Nummularine B	Amino acids, peptides, and analogues	HMDB0029334	-	104514	267193	250583	107842	77244.8	131045	54004.2	86893.8	69964.8	162357	73883.3	41074.3	22272.5	38663.1	81091.7	22129.7	72054.8	98264.5	119356	97149.4	269875	193502	80696.4	163735	66441.7	69914.2	168389	186574	51521.9	74503	143478	121549	177978	56880.9	249614	176506	7087.63	45026.2	111619	742473	95402.1	19134.7	313873	206737	5852.96
pos_8257	Macrophorin C	Carbonyl compounds	HMDB0030455	-	790009	882150	1.39377e+06	1.18065e+06	1.14992e+06	1.08148e+06	553715	616699	632089	702144	580178	424484	654494	694093	966457	819603	896534	854402	1.12155e+06	999068	1.03215e+06	924228	734162	1.19161e+06	462659	404621	1.03317e+06	1.317e+06	346296	395430	403908	492224	819878	395923	577223	823488	68873.6	457326	262509	284016	338370	36554.9	644293	385096	119876
pos_8290	3-O-Methylniveusin A	Terpene lactones	HMDB0039084	-	302904	298588	212141	874308	507103	320226	1.01076e+06	928663	437538	385410	540660	1.10723e+06	10252.9	17736.8	29892.6	87062.8	242118	99894.8	25121.3	48853.6	40205.3	122276	71997.3	33459.2	44808.9	56315.6	63834.8	38033.8	2153.78	50063	12440.8	38594.4	1893.43	2016.76	25301.3	12243	6100.23	215716	95681.4	20874.4	88768.7	3171.19	2247.72	36835.1	1560.46
pos_8331	(24R)-5b,8b-Epidioxyergosta-6,22E-dien-3b-ol 3-glucoside	Steroidal glycosides	HMDB0037956	-	93.4367	90.6393	137.846	95.4372	84.9606	93.8455	90.2331	92.7308	139.012	274.234	88.8428	1995.94	125.68	119.496	121.862	118.488	692.528	108.439	102.528	96.7403	455.439	113.496	105.257	112.228	116.798	126.851	368.091	2822.66	131.344	125.518	112.303	113.607	115.467	122.988	231.572	121.676	115.236	118.576	126.696	121.673	119.468	119.383	898.047	112.446	95.1613
pos_8334	Octyl phenylacetate	Fatty alcohol esters	LMFA07010982;HMDB0037713	-	2893.06	8521.58	8605.41	898.721	800.065	2448.59	5216.12	3212.1	3737.52	6437.75	3069.2	3775.96	36493.2	44434.3	26142.9	18818.3	20821.6	25712.9	5919.13	7451.29	14181.2	8790.51	20107.5	6387.13	45445.6	40745.3	26219.5	22450.4	60704.4	41294.1	21638.2	34320.9	21460.3	32267	12092.9	23298	52892.8	41570.8	44048	52784.7	28973.1	65326.1	21469.4	18002	47591.9
pos_8348	6-Hydroxymelatonin glucuronide	Carbohydrates and carbohydrate conjugates	HMDB0060786	-	3247.7	3150.46	3532	3317.23	2953.08	3261.9	3136.34	3223.16	3631.37	3536.2	3088.02	3296.09	10187.7	4153.49	8926.42	4118.44	3972.13	3769.13	3563.71	3362.52	4481.72	3944.91	3658.53	3900.86	71167.6	90683.6	13177.7	4020.57	95648.3	49318.2	3903.44	3948.78	4013.42	4274.84	4243.98	4229.23	143473	53362.4	247679	115218	104776	204942	4764.41	3908.41	3475.77
pos_8372	Agavoside B	Steroidal glycosides	HMDB0034211	-	130160	185030	192698	59323.1	125312	89119.9	73515.2	108104	105880	183782	80648.7	99482.3	8084.95	10591.4	55387.4	84985	93834.2	94095	243461	79980.3	249898	320966	127248	187536	20048.7	5808.86	135180	290163	9198.85	13882.3	366928	108605	189687	84364	431743	152448	233.325	32378.4	7903.22	6455.32	68318.2	6891.65	675134	385450	168.081
pos_8386	Beta-oxymorphol	Not Available	HMDB0061076	-	2610.16	1191.71	366.475	344.191	306.408	618.705	7132.34	11641.6	6212.2	5106.76	3391.88	16183.1	162326	172392	119622	96476.3	56958	37574.2	2171.15	4981.99	7361.4	3104.17	14452	6911.65	69260.4	87699.1	32296.3	1445.49	103691	88851.5	14343	53613.7	7911.34	23295.2	9629.64	23364.7	73382.9	76846.9	41050.2	43164.5	22323.7	85364	3303.63	3936.04	52147.3
pos_8387	25-Hydroxyvitamin D2-25-glucuronide	Vitamin D and derivatives	HMDB0010342	-	4259	14103.8	15712.2	6457.35	1036.66	4287.07	1101	5218.85	1274.77	4204.85	1084.03	1713	4223.75	1458.06	1703.91	1445.76	1841.17	2236.71	1251.02	1180.4	5042.25	1384.84	2305.33	1369.37	1425.13	2737.52	186868	133800	62044.8	1531.53	1370.28	5133.79	1408.89	2360.56	2480.03	1859.44	5792.59	1446.83	2376.83	1.82433e+06	1457.71	7395.72	2803.65	1372.03	11793.8
pos_8414	MG(0:0/16:0/0:0)	Monoradylglycerols	HMDB0011533;LMGL01010025	-	1.04428e+06	891326	564565	831255	1.07493e+06	641555	523812	575757	1.13391e+06	638842	697477	544826	224577	221060	166619	313635	727187	861149	340079	778737	418154	471594	667986	572493	175708	122217	220914	478655	122361	95038.5	495010	489137	328961	93143.9	626940	250198	51992.6	160881	143378	73179.4	138412	45417	368789	339355	143682
pos_8419	3,4,5-trihydroxy-6-{[5-hydroxy-2-(4-hydroxy-3-methoxyphenyl)-4-oxo-6-[3,4,5-trihydroxy-6-(hydroxymethyl)oxan-2-yl]-4H-chromen-7-yl]oxy}oxane-2-carboxylic acid	Flavonoid glycosides	HMDB0127359	-	717.037	1479.53	592.61	1208.09	3473.69	472.689	714.59	1039.12	270.711	462.107	1057.37	1077.74	114234	225348	54070.6	44019.5	36237	19298.7	1096.23	2059.72	1503.4	66.2414	18616.2	493.91	104245	91129.8	28152.7	109.256	109291	91821.7	15834.3	81540.9	48620.7	33664.3	2786.53	38620.3	54421	47870.3	66559.1	102733	50811.8	93578	230.027	436.749	152538
pos_8431	3-Dehydrocarnitine	Short-chain keto acids and derivatives	HMDB0012154	C02636	134296	139875	139506	124568	137638	117637	125174	147952	147741	129072	122433	134031	123317	132717	137549	126021	109300	119472	137347	108705	115387	127936	106052	126384	106268	124845	121199	104913	133129	118838	107733	107264	109085	121097	121184	110438	131072	130538	120460	123127	111194	146016	103436	112140	127140
pos_8471	Phosphocholine	Quaternary ammonium salts	HMDB0001565	C00588	7978.8	2841.87	2305.39	1953.34	3291.02	2463.74	6507	2629.37	6839.34	4426.23	2861.93	7144.34	20352.9	8725.25	7726.04	5451.47	6201.06	1631.22	3100.03	5017.22	2114.94	2872.36	5165.96	3862.23	12669.7	6627.47	4372.53	1751.51	8273.09	4184.4	989.808	3744.38	796.628	4591.15	1491.16	4409.33	23464.7	6273.04	14247.1	21744.6	6217.42	10210	621.244	4489.64	6434.19
pos_8522	Lupeoside	Terpene glycosides	HMDB0039242	-	94252.7	189431	325773	83817.5	110283	120509	473496	389177	751572	645799	428221	179348	65562	110997	118451	86961.4	92805.3	46274.1	671924	287825	680914	523713	398500	733346	92480.2	90541.9	95419.4	118004	87546.3	100301	375585	341626	419611	296081	604495	516454	33797.9	152349	143816	106494	103428	103090	951491	546469	22856.8
pos_8536	2-amino-4-({1-[(carboxymethyl)-C-hydroxycarbonimidoyl]-2-[(2-hydroxy-5-oxo-1,7-diphenylheptyl)sulfanyl]ethyl}-C-hydroxycarbonimidoyl)butanoic acid	Amino acids, peptides, and analogues	HMDB0133948	-	77603.7	44314.8	2766.73	33404	59535.1	53303	74940.4	58190	33016.4	68265.1	70403.3	58545.4	50262.8	75197	15550.5	64469.3	68581.3	60906.2	148842	212054	94428	41345.3	131902	113957	38892	26034.5	69809.5	10998.1	8063.56	22617.6	190874	153488	64419.3	66165.7	250846	253156	3137.54	20922.5	19773.8	9410.58	71250.3	3250.46	25667.5	215124	87248.3
pos_8546	2-amino-4-({1-[(carboxymethyl)-C-hydroxycarbonimidoyl]-2-({4-hydroxy-6-[3-(4-hydroxyphenyl)-3-oxopropyl]-5-methoxy-2,2-dimethyl-3,4-dihydro-2H-1-benzopyran-3-yl}sulfanyl)ethyl}-C-hydroxycarbonimidoyl)butanoic acid	Flavonoid glycosides	HMDB0125909	-	955340	890437	493768	841450	1.50782e+06	747582	679122	848218	1.09617e+06	824036	805575	685344	220332	341847	250918	191459	735163	1.04504e+06	331119	362850	788293	385400	660654	453666	149772	130338	467701	969292	91657.7	291267	434109	432263	237688	121786	420876	552511	57933.3	305148	178729	131657	309395	49487.3	657051	593874	232856
pos_8552	DG(16:1(9Z)/18:3(9Z,12Z,15Z)/0:0)	Lineolic acids and derivatives	HMDB0007134	-	135930	156072	160098	126575	136276	188195	87081.5	59980.4	58048.9	84804.1	41455.1	68746.8	147182	167307	83818	88978.9	142485	102664	15511.4	41698.4	44030.8	36494.1	51403.8	60367.5	105877	69534.6	240216	238031	68173.9	50794	80204.5	27648	36700.9	46485.6	53556.6	18345.5	25488.8	105038	44820.2	45048.2	96612.4	22004.3	12214.5	34763.6	11346.9
pos_8649	4-Deoxyannoreticuin	Fatty alcohols	HMDB0033165	-	262.504	8597.3	11522.4	11016.8	4131.76	13980.5	32592.1	9899.5	31700.4	59413.2	6967.67	15129.7	353.089	8283.76	5265.44	4088.54	5268.56	6711.36	30187.7	18236.2	49779	20288.6	38670.8	43424.3	13809.2	3655.79	27151.3	19328.1	369.002	352.635	40045.9	23767.8	13331.5	345.526	69909.5	30983.8	323.746	333.133	18163.7	3019.9	3180.38	335.397	126849	34268.7	267.349
pos_8668	DG(16:0/18:4(6Z,9Z,12Z,15Z)/0:0)	Lineolic acids and derivatives	HMDB0007106	-	432175	527486	1.01339e+06	792167	462347	659386	383530	255150	427695	604176	437789	482339	812913	711768	941076	271088	982276	643133	401806	557765	815435	580296	637670	713668	638289	440985	1.04453e+06	1.44314e+06	296274	469521	642633	364415	456347	704284	552422	466882	34401	710846	341906	388516	577228	191385	1.01816e+06	498195	12901.6
pos_8717	Sphinganine	Amines	HMDB0000269;LMSP01020001	C00836	1.36011e+06	1.73509e+06	1.80532e+06	1.19691e+06	1.4538e+06	2.51936e+06	1.55434e+06	1.25994e+06	2.69627e+06	2.63854e+06	1.48048e+06	1.92256e+06	2.00469e+06	2.15467e+06	2.1354e+06	1.96004e+06	1.93201e+06	1.79331e+06	3.03581e+06	2.16578e+06	1.77854e+06	3.03076e+06	2.39887e+06	1.31847e+06	1.10893e+06	1.25024e+06	1.89059e+06	2.27938e+06	1.98737e+06	2.36976e+06	1.77541e+06	1.60255e+06	2.06293e+06	2.66844e+06	1.35337e+06	1.56044e+06	1.60077e+06	1.75475e+06	2.34064e+06	1.24249e+06	2.06298e+06	2.16295e+06	1.88419e+06	1.71408e+06	1.45929e+06
pos_8773	PE(18:2(9Z,12Z)/16:1(9Z))	Glycerophosphoethanolamines	HMDB0009089;LMGP02010659	-	1.37699e+06	624068	508898	617246	364778	506603	517438	410857	288294	308602	586223	460053	692051	868970	667007	1.05695e+06	581918	464384	740370	688338	568724	416243	612892	549209	644848	622886	528512	367573	560796	617188	640112	813939	632426	980855	675847	994892	1.21638e+06	670765	944101	1.04027e+06	688154	880689	250664	540823	833573
pos_8809	PG(18:3(6Z,9Z,12Z)/22:6(4Z,7Z,10Z,13Z,16Z,19Z))	Glycerophosphoglycerols	HMDB0010674;LMGP04010396	-	4.01667e+06	117710	1.46935e+06	10634	327556	261214	698920	461458	986312	83577.8	547593	4.18466e+06	2.85918e+06	399836	964.905	97491.8	7072.07	904562	433257	429098	213534	852996	1.03691e+06	657377	3.09618e+06	262185	5224.66	526229	190632	2444.82	8749.73	1.76081e+06	17381	203605	114536	854200	2.97462e+06	2159.74	717373	963.415	70592.2	106576	4087.25	219464	586270
pos_8876	PS(16:0/18:2(9Z,12Z))	Glycerophosphoserines	HMDB0012358;LMGP03010976	-	405163	445445	254534	335442	552392	267196	1.10898e+06	1.09192e+06	624946	1.05786e+06	2.21591e+06	573675	269287	315860	340165	144583	213566	219238	448531	240381	527485	1.03582e+06	591450	487055	448243	332106	354981	361922	232727	418841	874491	481903	672001	421796	1.05244e+06	678161	367194	350442	200181	218340	233594	130005	636033	596375	921797
pos_8879	N-[(4E,8Z)-1,3-dihydroxyoctadeca-4,8-dien-2-yl]hexadecanamide 1-glucoside	Glycosphingolipids	HMDB0034623	-	103.038	99.9529	112.058	105.244	93.6908	103.489	72537.2	83135.9	134483	189433	90478.7	65778.8	138.594	131.775	134.383	130.664	126.022	119.581	464023	196987	796630	754682	349625	248429	128.799	139.885	138.45	127.558	144.84	138.416	349065	195189	662710	211180	455551	471364	127.076	130.761	139.714	134.176	131.744	131.65	827995	467913	141770
pos_8890	PC(14:1(9Z)/20:1(11Z))	Glycerophosphocholines	HMDB0007912;LMGP01011398	C00157	4.92939e+07	2.80052e+07	2.58218e+07	3.31618e+07	2.58837e+07	2.03233e+07	4.35496e+07	3.33426e+07	2.45488e+07	4.41719e+07	5.82626e+07	3.23625e+07	3.1124e+07	3.69704e+07	1.76418e+07	1.6824e+07	1.74488e+07	1.41347e+07	1.86135e+07	2.22397e+07	2.13392e+07	2.39736e+07	2.60591e+07	2.55843e+07	1.91432e+07	1.31652e+07	1.06545e+07	1.04926e+07	1.41083e+07	1.37641e+07	2.05573e+07	2.29905e+07	1.40612e+07	2.11389e+07	2.15003e+07	3.06207e+07	2.38133e+07	1.536e+07	2.0465e+07	2.2406e+07	1.35397e+07	2.1856e+07	1.12196e+07	1.28209e+07	2.51449e+07
pos_8932	PC(14:1(9Z)/20:0)	Glycerophosphocholines	HMDB0007911;LMGP01011397	C00157	6.43699e+06	4.20109e+06	3.60931e+06	3.26009e+06	4.91293e+06	2.84411e+06	5.56449e+06	4.79093e+06	3.58702e+06	4.91916e+06	8.33903e+06	3.8244e+06	5.11891e+06	5.61475e+06	2.88919e+06	2.66086e+06	1.6323e+06	1.59232e+06	2.27978e+06	2.05784e+06	2.24034e+06	4.14048e+06	3.2665e+06	2.1982e+06	2.3983e+06	1.93596e+06	1.24857e+06	1.00241e+06	1.54509e+06	2.31253e+06	2.2216e+06	2.66324e+06	1.64523e+06	4.10221e+06	1.71785e+06	5.6513e+06	3.12506e+06	2.39858e+06	2.96019e+06	2.8619e+06	2.00287e+06	3.5892e+06	842835	1.48401e+06	4.44841e+06
pos_9352	Trichloroethanol glucuronide	Carbohydrates and carbohydrate conjugates	HMDB0042049	C14869	2.05148e+07	2.07385e+07	1.97949e+07	2.03565e+07	2.00823e+07	2.05355e+07	2.02951e+07	2.22128e+07	2.45362e+07	2.19883e+07	1.87431e+07	2.16906e+07	1.35213e+07	2.25542e+07	2.30562e+07	2.46949e+07	1.90697e+07	1.85006e+07	2.2568e+07	2.05494e+07	1.45401e+07	2.15864e+07	1.67732e+07	2.0523e+07	1.23503e+07	1.31551e+07	1.45205e+07	1.47601e+07	1.5035e+07	1.72423e+07	1.64112e+07	1.60662e+07	1.57987e+07	1.81881e+07	1.54202e+07	1.64077e+07	1.54609e+07	1.86853e+07	1.62917e+07	1.6479e+07	1.368e+07	1.96033e+07	1.37152e+07	1.65321e+07	2.21207e+07
pos_9436	PC(15:0/18:3(9Z,12Z,15Z))	Glycerophosphocholines	HMDB0007942;LMGP01011417	-	47.8699	46.4367	52.0604	48.8948	43.5274	48.0793	46.2286	47.5082	53.525	52.1223	1164.55	8981.03	789.603	61.2209	62.4326	60.7044	58.5478	55.5557	9725.3	49.5624	66.0589	58.1466	53.9255	57.4972	59.8382	64.9887	64.322	59.2618	67.2907	64.306	57.5354	58.2036	59.1564	8125.02	62.5548	62.3374	59.0379	60.7496	7579.74	62.3362	61.2062	61.1626	70.2257	57.6086	48.7534
pos_9453	DG(16:0/18:2(9Z,12Z)/0:0)	Lineolic acids and derivatives	HMDB0007103	C00165	3449.71	9707.38	3751.7	3523.57	3136.77	4937.97	15348.6	13170.3	3857.24	23194.2	314401	18204.2	4803.39	4411.84	4499.16	4374.62	4219.2	4003.58	3785.38	8998.61	16464.1	6665.4	11738.8	22017.9	4312.2	13293.5	4635.32	4270.66	4849.26	10644.2	5004.71	4900.36	4263.06	5221.48	4507.96	13822.7	23352.7	22385.6	12962.4	21316.5	4410.78	26965.7	5060.76	4151.52	132385
pos_9505	4-Hydroxy-6-pentacosanone	Fatty alcohols	HMDB0035630	-	28303.1	13165.1	35384.4	61834.6	4310.62	30982.3	605579	606473	667664	717499	500351	708050	61004.4	41228.2	66484.2	91900	80528.6	55969.6	778188	793456	505226	706217	388769	916321	33219.1	47331	62745.3	72797.1	76515.7	70878.5	639759	516396	744123	625809	692222	407689	36166.3	40782	62401	90187	111164	33843.3	379075	448071	143784
pos_9508	Artemoin A	Fatty alcohols	HMDB0033604	-	808022	105605	87519.6	39894.1	43045	12989.2	132113	138024	76551.9	82999.6	288350	518669	6.15116e+06	135100	270778	151312	63148.1	41499.1	203687	155782	98758.9	246340	70508.2	158580	2.22244e+06	195199	195436	54420.9	58766.9	192744	203049	116021	153661	236131	185837	214387	869782	239784	157874	170594	324636	130800	120116	100696	318685
pos_9547	13'-Hydroxy-alpha-tocopherol	Quinone and hydroquinone lipids	HMDB0012559	-	253839	360440	439025	249198	157212	338896	175101	189453	364277	369622	165434	300106	650009	416753	441852	475756	421461	248540	441350	449573	215470	398651	284696	240696	302040	237596	471682	477439	252074	528405	709008	387094	326242	835344	440973	392525	361912	568605	496341	302796	310805	575026	287157	283110	349094
pos_9549	PC(14:1(9Z)/22:5(7Z,10Z,13Z,16Z,19Z))	Glycerophosphocholines	HMDB0007924;LMGP01012135	-	6.02336e+06	4.07807e+06	4.33203e+06	5.47513e+06	2.89413e+06	3.09202e+06	2.4357e+06	1.79009e+06	1.60833e+06	2.40466e+06	2.42867e+06	2.94273e+06	3.41192e+06	3.32561e+06	2.26627e+06	3.03074e+06	2.64459e+06	2.14738e+06	2.90909e+06	3.51185e+06	1.97074e+06	1.78826e+06	2.18426e+06	2.66286e+06	2.01133e+06	1.41346e+06	2.28271e+06	2.26198e+06	1.29723e+06	2.46461e+06	2.72834e+06	2.11935e+06	1.78833e+06	2.51985e+06	2.78399e+06	3.14381e+06	1.54289e+06	1.90679e+06	2.22048e+06	2.09736e+06	1.59871e+06	1.7105e+06	1.24692e+06	1.25203e+06	1.75659e+06
pos_9556	PC(18:2(9Z,12Z)/18:4(6Z,9Z,12Z,15Z))	Glycerophosphocholines	HMDB0008142;LMGP01011627	-	2.05453e+07	1.22632e+07	1.15319e+07	1.86045e+07	8.98445e+06	9.0486e+06	9.71017e+06	9.05305e+06	5.92794e+06	9.10551e+06	1.15157e+07	8.87366e+06	9.46355e+06	1.15664e+07	8.4844e+06	7.52838e+06	8.34623e+06	8.76061e+06	9.77746e+06	1.14232e+07	8.67129e+06	6.03987e+06	7.83479e+06	1.14361e+07	6.50184e+06	5.40996e+06	6.24777e+06	7.61753e+06	5.49543e+06	5.17059e+06	8.64658e+06	8.73693e+06	7.89969e+06	8.15677e+06	1.04824e+07	1.10701e+07	5.09051e+06	5.17545e+06	5.43881e+06	7.30581e+06	6.07619e+06	4.30093e+06	4.89151e+06	5.77546e+06	4.20715e+06
pos_9564	DG(18:2(9Z,12Z)/18:3(9Z,12Z,15Z)/0:0)	Lineolic acids and derivatives	HMDB0007250	-	201379	76180.2	51576.9	85193.6	33615.3	39070.3	108941	54545.3	61442.6	98667.5	217564	53861.6	121049	144643	107454	123021	65616.8	41722.6	125351	93999.2	74216.6	72586.8	78997.4	111475	129386	120940	62707.5	24786.1	111906	116625	102737	144801	60334	153163	117986	188882	303575	160487	186553	247848	129160	247487	10607	113500	290002
pos_9590	PS(16:1(9Z)/18:3(9Z,12Z,15Z))	Glycerophosphoserines	LMGP03010213;HMDB0012370	-	2.10213e+06	2.59757e+06	1.28434e+06	2.34711e+06	3.73935e+06	2.15911e+06	2.6797e+06	3.09357e+06	2.15108e+06	2.69635e+06	2.7306e+06	2.80002e+06	704086	1.48955e+06	978243	848479	2.18492e+06	2.24826e+06	1.92233e+06	2.71981e+06	1.87617e+06	4.18242e+06	3.22314e+06	1.88207e+06	840875	1.38013e+06	2.16034e+06	2.48174e+06	665829	1.31198e+06	4.55423e+06	2.74186e+06	3.70464e+06	1.17635e+06	4.44843e+06	1.85555e+06	327489	1.63127e+06	313042	629362	1.1342e+06	306965	1.87705e+06	2.61598e+06	374497
pos_9600	(3b,5a,22E,24S)-Stigmasta-7,22,25-trien-3-ol 3-glucoside	Stigmastanes and derivatives	HMDB0033089	-	83563.4	101646	138979	155101	78816.3	57041.5	4833.48	13628.2	6537.24	28952	13842.1	5803.56	20829.7	19031.7	24411.6	28968.6	58390.1	33307.6	53078.8	7124.16	134176	39153.3	59144.6	57648.2	14979.1	5285.55	44656.5	22885.6	25639	14832.1	72327.1	14851.2	97932.2	16703.8	92473	111803	3940.2	15284.8	23865.2	17266.9	45231.3	4082	274565	76012.5	3253.81
pos_9632	PE(18:3(9Z,12Z,15Z)/16:0)	Glycerophosphoethanolamines	HMDB0009154;LMGP02010047	C00350	730059	441350	405572	394928	203171	393481	343506	257815	229907	212597	338752	282390	356060	546346	353964	860771	445603	269560	610625	471847	317649	285212	450190	353144	324417	410284	327118	242342	373091	456054	467052	465899	346865	840740	458457	571629	636548	510405	746700	655820	462312	616181	155987	300588	523719
pos_9637	Glycerol 2-(9Z,12Z-octadecadienoate) 1-hexadecanoate 3-O-[alpha-D-galactopyranosyl-(1->6)-beta-D-galactopyranoside]	Glycosylglycerols	HMDB0041511	-	603654	591272	597391	260445	393416	476953	165164	172890	247749	264162	248611	207079	916106	873100	829692	628177	528676	439629	169307	143578	200587	258977	161184	115854	727721	848862	562402	450104	934315	1.01908e+06	328087	265623	247863	413034	261802	330003	1.41605e+06	954979	747851	943732	453661	786417	122760	216013	832526
pos_9640	DG(18:2(9Z,12Z)/18:4(6Z,9Z,12Z,15Z)/0:0)	Lineolic acids and derivatives	HMDB0007251	-	514168	380300	308032	402419	325301	430886	338059	214120	280348	323994	299388	436395	466794	461186	185312	405738	504224	255236	357881	446935	185404	257188	401047	177181	250418	207529	342901	375956	196746	295359	491656	321406	254564	404560	301931	292884	290148	336553	345421	255082	195632	286183	93931.8	228777	330707
pos_9642	Alpha-dimorphecolic acid	Lineolic acids and derivatives	HMDB0004670;LMFA02000188	C14767	23206.2	18016.5	8542.3	28993.7	18909.6	22986.7	14840.3	4256.31	10218.2	21982.4	6687.02	31369.5	32266.2	28353.6	3399.38	13937.1	38419.4	15016	6837.22	32258.8	3030.89	14946.4	30711.7	5769.5	9873.17	5451.94	18120.8	20445.3	4127.28	12212	38122.5	15174	7101.38	18959.3	12698.6	3532.91	5571.83	18804.9	13214.3	4906.91	2545.5	12262.3	3435.1	10819.3	14650.6
pos_9693	MG(0:0/24:1(15Z)/0:0)	Monoradylglycerols	HMDB0011559	-	64229.6	68706.7	41984.6	53318.2	43338.7	47892.9	125264	205995	127078	62981.4	165615	123888	43857.7	38516.7	52959.2	54109.1	65604.2	81635.1	88471	85626	78390.6	67501.5	54380.4	95454.8	38881.5	34733.7	49811	37703.3	76968.5	45033.6	31417.9	55198.6	80051.2	47474.1	51272.5	69062.7	72436	57692.8	55400.8	92485.3	115343	50936.2	56958.2	70672.6	56751
pos_9717	PS(14:1(9Z)/18:3(9Z,12Z,15Z))	Glycerophosphoserines	LMGP03010123;HMDB0012348	-	6.61131e+06	7.49505e+06	3.36983e+06	5.89723e+06	1.08149e+07	5.66877e+06	1.00177e+07	1.1469e+07	9.18594e+06	1.12114e+07	1.20526e+07	1.35035e+07	1.81727e+06	3.94965e+06	2.3057e+06	3.35639e+06	6.30354e+06	5.10008e+06	7.04651e+06	7.43485e+06	5.17681e+06	1.00994e+07	1.01772e+07	6.62827e+06	944818	3.72957e+06	2.9309e+06	4.01588e+06	1.72422e+06	2.46005e+06	5.92504e+06	6.2426e+06	5.73788e+06	3.58195e+06	6.58914e+06	3.63533e+06	424066	4.63864e+06	1.0917e+06	1.68765e+06	2.1679e+06	1.53238e+06	3.08047e+06	5.43702e+06	3.14552e+06
pos_9728	DG(20:4(5Z,8Z,11Z,14Z)/22:6(4Z,7Z,10Z,13Z,16Z,19Z)/0:0)	Diradylglycerols	HMDB0007527	-	517153	440937	295888	220093	85857.4	322668	28291.3	1188.61	1339.14	1304.05	7795.88	15812.8	309168	90733.4	41465.9	150796	17246.7	3780.26	25528	13731.5	39425.3	13531.7	33972	38054	60821.1	21309.7	21941.4	27820.4	22752.4	15054.4	8836.7	20352.1	42979.9	33956.4	14808.3	30976.5	1477.07	17507.2	13091.7	8137.18	5348.06	21439	32478.1	6165.96	1219.76
pos_9778	PS(14:1(9Z)/18:2(9Z,12Z))	Glycerophosphoserines	LMGP03010121;HMDB0012347	-	1.84228e+06	1.07122e+06	916590	944135	939753	1.26511e+06	173129	29982.6	123804	107322	118023	35212.3	307837	1.04972e+06	216741	728447	188277	179715	105100	119666	124633	139666	194585	127508	94705.5	300621	353192	386847	151072	315813	31146.9	59084	19336.2	107604	33945.9	24791.5	22073.9	266267	8566.48	105100	18957.8	74022.5	43427.4	23777.9	43769.7
pos_9790	Corchoroside A	Steroid lactones	HMDB0033846	-	157566	166242	73138	126147	339010	110924	175284	244248	227744	147925	446322	166618	54591.3	42024.4	63670.5	14672.7	125063	272811	96554.5	97457.7	262523	118342	126592	114478	31847.4	45942.6	81744	108774	23582.1	58159.4	86470.6	124262	61510.3	4584.98	109914	229299	5381.01	60282.6	3777.33	13720.2	70766.2	3559.3	157109	262644	25307.2
pos_9941	1,2-Di-O-palmitoyl-3-O-(6-sulfoquinovopyranosyl)glycerol	Glycosylglycerols	HMDB0041202	-	7745.84	51.4003	62317.5	20735.4	48.18	13072.2	51.1699	52.5863	16961.5	4957.55	50.3815	53.7762	2.04881e+06	9520.69	119060	57924.5	23895.9	8100.44	28879	6284.65	19433.4	69657.2	59.6895	27046.9	81917.4	82767.5	135093	107628	54365.7	72642.3	13257.2	64.425	32417.4	69.7448	8417.44	13432.5	65.3484	38551.4	71.8473	19818.1	22687.6	18464.3	82331.3	14043.6	53.9646
pos_9968	(1R,16Z,24E,26E,28Z)-1,18-dihydroxy-12-[1-(4-hydroxy-3-methoxycyclohexyl)propan-2-yl]-19,30-dimethoxy-17,21,23,29,35-pentamethyl-15-methylidene-11,36-dioxa-4-azatricyclo[30.3.1.0,]hexatriaconta-16,24,26,28-tetraene-2,3,10,14,20-pentone	Not Available	HMDB0127646	-	749416	1.03307e+06	529652	687129	911660	839205	367672	434685	314779	253475	196219	436470	433055	707766	554175	628366	697048	689235	169369	259530	132589	289022	240196	206116	422463	468080	831846	780069	459177	305798	342964	165837	234401	209490	167620	86668.1	251737	778699	276965	353835	559017	269260	35588.5	148921	214938
pos_9986	Jubanine A	Amino acids, peptides, and analogues	HMDB0030205	-	48933.5	34935.3	59808	22799	16472.4	12225.4	3356.36	3976.58	2465.55	7040.56	9816.58	1132.68	199036	136390	210889	79507.8	86353.6	61823.2	6636.37	10564.4	30322	8395.25	3702.59	4808.08	80839.6	97818.6	123325	133054	141488	179116	5097.84	5329.67	17632.6	22128.6	12486.2	59077.3	16009.2	59969.5	54505.9	51414.5	63849.5	78873.4	135347	6902.23	1136.65
pos_10003	Gamma2-Solamarine	Steroidal glycosides	HMDB0029371	-	194853	475471	903064	295107	348080	268992	219542	396329	405799	638729	406453	235518	271554	270297	434936	85103.5	230746	209601	564414	211107	1.16462e+06	692715	247232	664851	82760.8	228260	546877	1.01509e+06	148594	153332	378623	214597	659696	436107	876923	702550	176.156	64046.9	67890.5	40834.6	132016	126200	2.16219e+06	209548	145.47
pos_10014	3-Hexaprenyl-4-hydroxy-5-methoxybenzoic acid	Polyprenylphenols	LMPR02010044;HMDB0000977	C05313	567354	843772	770042	551712	778944	576069	411978	487575	433707	575755	413854	416826	320718	454991	448554	313009	402173	344059	361428	259384	514956	787672	435134	420636	286454	199433	374895	310989	202362	238243	197466	128973	275166	132855	268402	215810	65894.8	238600	124587	187703	174668	46060.8	346850	167873	11744
pos_10055	Ganoderiol H	Triterpenoids	HMDB0037783	-	131120	60171.1	186452	88798.6	48406.8	94667.6	220449	152047	172089	167583	232391	131249	225176	292486	236922	211315	271467	131758	222810	328246	207637	186984	197446	279942	323342	235965	262118	403123	259611	182967	374509	283047	266077	386171	299794	165129	166970	181528	270426	348643	241447	265355	217868	247842	75394
pos_10057	Lepidiumterpenoid	Diterpenoids	HMDB0036844	-	2542.55	2289.41	11724.4	8493.65	2145.98	2370.39	3496.19	3377.39	10220.5	11734.8	2244.03	6988.65	10339.7	20094.9	17354.9	14769.6	26595.1	5318.68	17984.2	28219.3	15021.9	2903.05	15231.6	25738.2	22379.6	25786.6	18528.3	34060.6	22371.7	13271.9	34485.9	27052.3	27065.1	42160	25969.8	4437.7	25602.2	22980.8	48118.1	41577.8	39020.4	44291.9	26486.2	20904.3	2589.81
pos_10058	Palmitic amide	Fatty amides	HMDB0012273	-	75162.6	85393.8	77791.2	88855.1	41891.5	64403.6	69499.9	54927.2	70165	122361	28345.3	53292.3	69751.5	121756	91928	72514.8	105461	78454.8	60865.6	94026.5	103614	58589.3	87575.2	92331.3	65925.2	41064.7	60673.3	114732	114085	60632.5	75069.2	90713.1	84481.3	70135	96345.3	68527.9	114160	67689.8	157283	135792	88124.2	83300.9	115390	68745.5	93166.1
pos_10076	Annosquamosin A	Diterpenoids	HMDB0031137	-	353350	514168	308707	660044	581792	493387	1.56542e+06	913044	620837	530660	688673	1.2426e+06	455576	579410	262729	391182	714959	465378	129117	609685	129802	178877	264336	175674	404190	360977	309407	469012	395398	299689	261952	333718	93637.7	183840	274757	324593	192508	264957	289325	164576	214110	133500	74390.4	129889	1.18318e+06
pos_10085	Maslinic acid	Triterpenoids	HMDB0002392;LMPR0106180014	C16939	1.0007e+06	509765	1.44229e+06	772989	544667	732179	1.283e+06	798146	1.37914e+06	1.26064e+06	805710	902084	1.41452e+06	1.73186e+06	1.68615e+06	1.59638e+06	1.82788e+06	1.12806e+06	1.6605e+06	1.90108e+06	1.72199e+06	1.38067e+06	1.48553e+06	1.86598e+06	1.83224e+06	1.64006e+06	1.81396e+06	2.18259e+06	1.47472e+06	1.39839e+06	2.04152e+06	1.86607e+06	1.82892e+06	2.12967e+06	1.90394e+06	1.26437e+06	1.15638e+06	1.22669e+06	1.40491e+06	1.81642e+06	1.46489e+06	1.1429e+06	1.64051e+06	1.68333e+06	447186
pos_10106	Cloversaponin I	Terpene glycosides	HMDB0039892	-	745568	655411	517919	565718	598028	482501	1.03873e+06	627248	881781	683466	881293	526435	615681	505453	475430	446701	628706	695625	436972	560911	484169	493277	766798	607361	239392	242189	288160	333052	499587	246616	285609	313687	278060	209029	308487	194888	217115	276798	287071	281162	308742	237891	327989	255118	452255
pos_10117	LysoPE(0:0/18:4(6Z,9Z,12Z,15Z))	Glycerophosphoethanolamines	HMDB0011480	-	1.0756	1.0434	1.1698	1.0987	0.9781	1.0803	954996	490339	43374.9	346998	985390	116846	4228.02	1.3756	1.4028	1.364	1.3156	1.2483	1.1803	1.1137	1.4843	1.3065	1.2117	1.292	1.3446	1.4603	1.4453	1.3316	18416.2	24487.8	1.2928	1.3078	1.3292	1.4158	1.4056	1.4007	15823.2	23343.6	1.4585	1.4007	1.3753	4017.79	1.578	1.2945	1.0955
pos_10123	Dehydrosoyasaponin I	Terpene glycosides	HMDB0039331	C13837	2.43952e+06	2.32777e+06	2.3197e+06	2.93273e+06	2.01684e+06	2.84167e+06	2.57388e+06	2.741e+06	3.2615e+06	3.30774e+06	2.53821e+06	2.50986e+06	1.60063e+06	1.67282e+06	1.83701e+06	1.64115e+06	2.09756e+06	2.1072e+06	2.33094e+06	2.47744e+06	1.86729e+06	1.77834e+06	1.78719e+06	2.54757e+06	1.04576e+06	1.45221e+06	1.40824e+06	1.51058e+06	1.40263e+06	1.57833e+06	1.44579e+06	1.47107e+06	1.34155e+06	1.36022e+06	1.48773e+06	1.48647e+06	1.17982e+06	1.80534e+06	2.13787e+06	1.33555e+06	1.45517e+06	1.34056e+06	2.45119e+06	1.8721e+06	649603
pos_10170	N-di-Demethyl roxithromycin	Carbohydrates and carbohydrate conjugates	HMDB0060612	-	1.14054e+06	1.67002e+06	2.3677e+06	1.68526e+06	2.03772e+06	1.53212e+06	697979	876848	1.44878e+06	1.49413e+06	587070	826511	828482	1.24683e+06	1.55858e+06	687325	1.45908e+06	1.55926e+06	1.52608e+06	801560	1.40727e+06	1.57767e+06	823672	1.65825e+06	1.49567e+06	1.49367e+06	3.05569e+06	4.16218e+06	606502	1.02579e+06	1.04356e+06	502825	1.19934e+06	1.19462e+06	1.17837e+06	1.24776e+06	285978	1.6776e+06	842749	688415	1.08817e+06	409327	1.35147e+06	673166	110518
pos_10204	3-hydroxydecanoyl carnitine	Fatty acid esters	HMDB0061636	-	42615.7	35930.6	40843.6	56377.8	42720.2	54282.4	4121.33	5718.9	6032.16	7562.42	1516.83	9264.13	58908.9	51698.1	33601.8	108874	46518.1	31304.6	4352.79	460.555	18381.8	11773.2	14261.2	2222.11	122237	57908.6	96094.4	43388.3	164709	119400	9256.48	31415.4	8195.54	12633.9	6403.1	31388.2	122575	34572.6	117644	80245.8	73862.9	60238.5	9627.45	18821.5	194017
pos_10236	(1S,16R)-5,7,11-trihydroxy-8,8,12,16-tetramethyl-3-[1-(2-methyl-1,3-thiazol-4-yl)prop-1-en-2-yl]-10-methylidene-17-oxa-4-azabicyclo[14.1.0]heptadec-4-en-9-one	Thiazoles	HMDB0127533	-	7.0282e+06	3.94735e+06	2.8735e+06	6.02588e+06	6.5566e+06	3.52547e+06	3.91911e+06	3.17356e+06	5.48876e+06	2.58647e+06	3.62869e+06	4.30359e+06	4.60426e+06	5.2009e+06	3.13694e+06	4.65259e+06	8.5264e+06	9.13237e+06	2.60767e+06	8.02742e+06	2.12406e+06	2.51055e+06	4.81504e+06	3.52903e+06	3.29998e+06	2.76534e+06	2.46395e+06	3.35648e+06	3.19479e+06	3.01519e+06	3.96014e+06	6.04988e+06	2.24377e+06	1.92528e+06	3.57296e+06	3.07159e+06	5.28749e+06	3.86827e+06	5.41328e+06	2.47583e+06	2.89856e+06	2.15653e+06	1.42933e+06	3.02144e+06	5.16136e+06
pos_10238	(3b,16b,20R)-Pregn-5-ene-3,16,20-triol 3-glucoside	Steroidal glycosides	HMDB0041331	-	57619.9	35377.5	27127.7	74803.9	67196.3	39661.7	37672.6	21979	40928.4	32350	33921.1	13934.3	26722	43423.4	14190.8	22684.1	81358.6	71105	9089.41	61072.8	15421	21022.6	38753.7	34289.4	23133.6	13023.6	19860.5	48409.8	25140.9	3445.21	39054	42975.3	11856.4	3246.45	31072.8	21482.1	19268.1	7186.47	18562.7	8708.25	5973.85	46273.7	3618.23	16986.1	4428.75
pos_10254	13,14-Dihydro PGE1	Eicosanoids	HMDB0002689	-	22.5498	1231.01	1122.8	23.0326	1179.51	1022.5	964.768	22.3794	25.2137	24.5529	894.269	22.8858	589.811	1712.21	29.4097	2644.19	3718.64	1009.75	2777.34	823.975	2096.04	1328.18	25.4023	895.638	4951.69	3390.94	1585.8	752.557	5526.53	1533.57	81.7155	747.058	29.6055	29.6816	29.4673	646.648	3380.28	1719.19	3966.76	45673.5	3989.74	7142.05	2593.69	2559.64	10165.6
pos_10306	3alpha,7alpha-Dihydroxycoprostanic acid	Bile acids, alcohols and derivatives	HMDB0000359	-	35565.7	91608.9	61349.2	19360	61426.3	19879.8	138703	102428	23549.7	65029.5	164173	16088.3	50756.3	9054.99	27485.7	32957.3	29822.4	29263.9	9365.06	4679.52	37061	24196.2	11642.5	9158.91	72082.6	155181	37119	54562.4	320901	118849	55668.6	47542.4	16323.2	94194.5	37273.7	39937.6	244958	77116	208305	134840	225003	379838	63239.8	25394.5	225063
pos_10308	PE(22:2(13Z,16Z)/22:6(4Z,7Z,10Z,13Z,16Z,19Z))	Glycerophosphoethanolamines	LMGP02011101;HMDB0009573	-	247958	1.21195e+06	850112	315316	489984	736888	216340	459285	632213	312124	307450	482863	231171	148213	314019	388943	211456	318889	621791	243598	410697	760611	281751	211687	280446	323862	710683	558220	68978.9	292528	230486	281963	466139	222893	424073	635020	3591.68	259715	229159	97295.6	346169	62062.3	475046	640919	2966
pos_10325	Ganodermic acid Jb	Triterpenoids	HMDB0035334	-	909617	702186	1.35412e+06	725825	408558	834326	1.16941e+06	430819	895074	482329	680696	577050	1.73597e+06	2.30263e+06	1.70738e+06	1.67064e+06	1.88708e+06	1.55521e+06	1.27807e+06	2.07472e+06	1.65063e+06	1.42471e+06	1.07098e+06	960351	2.36116e+06	2.31849e+06	2.32612e+06	2.77633e+06	2.53175e+06	2.42687e+06	1.56756e+06	2.09882e+06	1.78204e+06	2.66723e+06	2.53919e+06	1.478e+06	2.25412e+06	2.00671e+06	2.3423e+06	2.81586e+06	2.01997e+06	1.83357e+06	2.32541e+06	2.10894e+06	1.20235e+06
pos_10330	Guaiazulene	Sesquiterpenoids	HMDB0036648;LMPR0103410006;MJDBOTE0001678	C09675	5472.46	6405.35	7867.46	5338.9	2228.87	3854.27	7462.68	3251.74	3969.08	2617.65	3954.22	3893.98	24074.9	29174	19464.2	13856.1	14185.4	14979.6	6957.05	10991.6	12596	9916.19	8184.21	5503.42	21423.4	21607.1	17549.5	19872.2	39845.6	26585.5	11290.4	15122.6	12649	18805.1	17077.3	11929.9	28487.1	23496.9	23401.9	28098.1	20063.5	33106	19198.4	14214.1	9970.7
pos_10379	Avocadene 1-acetate	Fatty alcohols	HMDB0031043;LMFA05000640	-	115482	141580	159395	135639	118772	104794	96666	54085.5	97923	64375.7	67320.3	42314.4	158006	174487	136602	293160	168047	95648.1	71644	84981.7	121220	100717	88407	79839.1	176326	123834	176816	125164	183575	144256	63316.2	122304	79794.8	132285	101396	101682	126551	171035	144521	283257	124199	85488.9	93394.2	107490	185221
pos_10420	Crustecdysone	Bile acids, alcohols and derivatives	HMDB0030180	C02633	173005	264333	289534	408871	267236	251197	343101	510424	347057	334902	336162	430804	94757.7	98896.2	121149	60547.2	255619	180773	54243.8	110884	144844	130264	70196.6	111405	72488.8	93714.9	133875	241560	124838	60286.9	105771	91283.9	68982.3	42614.4	155782	168464	36318.1	97151.6	66535.1	33146.7	130654	69223.1	120559	86657.7	47360.1
pos_10461	Citroside A	Terpene glycosides	HMDB0030370	-	3.24638e+06	4.09534e+06	4.60579e+06	3.36797e+06	2.80199e+06	3.68695e+06	2.57662e+06	3.12612e+06	3.78715e+06	3.32124e+06	2.78248e+06	3.32969e+06	927533	1.22864e+06	1.58945e+06	2.22825e+06	1.85828e+06	1.87048e+06	2.89587e+06	2.10958e+06	2.94333e+06	2.9637e+06	1.90591e+06	2.55081e+06	1.11168e+06	880392	1.85658e+06	2.56259e+06	681403	733760	1.61699e+06	1.7622e+06	2.18454e+06	1.27536e+06	2.88689e+06	2.65714e+06	176400	935706	1.07926e+06	630732	911126	319210	3.05067e+06	2.40609e+06	183375
pos_10463	8-[(6-carboxy-3,4,5-trihydroxyoxan-2-yl)oxy]-3-hydroxy-7-(4-hydroxy-3,5-dimethoxyphenyl)-12-(4-hydroxyphenyl)-6lambda,11,13-trioxatetracyclo[7.4.1.0,.0,]tetradeca-1,3,5(14),6,8-pentaen-6-ylium	Biflavonoids and polyflavonoids	HMDB0134861	-	3367.74	3266.91	3662.55	3439.84	3062.23	3382.47	3252.27	3342.29	3765.59	3666.91	3202.16	3417.92	1.37645e+06	2.94695e+06	892491	1.88773e+06	755702	472463	3695.43	3486.81	4647.37	4090.72	18867.4	4045.04	1.85058e+06	1.18766e+06	305441	11887.1	834083	1.03779e+06	156822	640832	539291	235458	4400.85	90552.6	599212	288156	789776	924025	623645	542275	4940.51	54489.2	1.18429e+06
pos_10517	Blasticidin S	Amino acids, peptides, and analogues	HMDB0030452	C02010	706304	852770	149788	184621	999707	280530	434240	145693	21184.4	113771	19329.5	119357	2996.9	24868.7	5563.75	33556.8	16749.3	13025.6	0.2636	17278.2	0.3316	16133.4	18159.5	6957.26	14750.1	5588.74	0.3228	0.2974	8463.43	0.3228	0.2888	0.2921	0.2969	0.3163	0.314	0.3129	22254.3	9177.04	0.3258	7393.6	3050.31	3374.39	0.3525	0.6374	2292.22
pos_10530	3,4,5-trihydroxy-6-{[5-hydroxy-2-(4-hydroxyphenyl)-4-oxo-7-{[3,4,5-trihydroxy-6-(hydroxymethyl)oxan-2-yl]oxy}-4H-chromen-3-yl]oxy}oxane-2-carboxylic acid	Sesquiterpenoids	HMDB0127470	-	667.763	647.77	726.219	682.06	607.187	670.684	644.868	662.718	2184.67	727.083	634.932	6131.9	1.07853e+06	2.46938e+06	683721	982795	594939	233583	732.739	691.373	921.492	811.119	15309.3	802.06	1.9482e+06	1.31947e+06	226654	826.675	1.33235e+06	910813	39744.5	235794	154974	63340	872.611	21619.1	776781	169242	953286	948946	823556	570356	979.616	14063.3	438571
pos_10547	Momordicin II	Steroidal glycosides	HMDB0035966	-	63268	29457.7	27925.8	87134.1	28720.1	113996	96028.4	20112.7	23062.3	53855.8	80384.1	53542.2	147920	49348.8	124010	83650.2	191600	256740	381288	817147	417392	492369	367241	457632	18493.5	124714	91358.2	191268	107681	43547.3	623794	431752	542083	767973	526772	328380	21258.5	107469	109579	13791.8	146223	102357	216895	363626	35404.9
pos_10562	Mocimycin	Carbohydrates and carbohydrate conjugates	HMDB0030465	-	2.05761e+06	3.12748e+06	3.54695e+06	2.52953e+06	2.01844e+06	2.55903e+06	1.32094e+06	2.03975e+06	2.09172e+06	2.91454e+06	1.48493e+06	1.54416e+06	1.51813e+06	1.38692e+06	2.383e+06	1.55485e+06	2.07022e+06	1.88885e+06	1.78981e+06	1.07859e+06	2.76261e+06	2.99691e+06	1.54201e+06	2.19679e+06	1.25793e+06	1.32816e+06	2.6093e+06	3.93256e+06	1.0045e+06	1.29603e+06	2.73235e+06	1.62482e+06	2.37256e+06	1.67661e+06	3.14882e+06	2.4524e+06	330045	1.57666e+06	1.34189e+06	804256	1.63346e+06	797839	3.46786e+06	2.49029e+06	137309
pos_10586	Cyclomorusin	Pyranoflavonoids	HMDB0030687;LMPK12110913	C17867	2724.05	2642.49	2962.52	2782.37	2476.94	2735.97	2630.65	2703.47	3045.86	2966.04	2590.12	2764.64	296733	78126.5	193679	91626.9	51292.8	41982.2	2989.11	2820.36	3759.11	3308.85	3068.65	3271.9	363915	313724	132275	3559.37	556192	290885	3274.07	3312.1	3366.31	3585.59	3559.7	3547.33	210400	55905.4	250308	145275	189764	438737	3996.22	3278.24	8204.16
pos_10593	2-(2,4-dihydroxyphenyl)-5,7-dihydroxy-6-(3-methylbut-2-en-1-yl)-3,4-dihydro-2H-1-benzopyran-4-one	Flavans	HMDB0132506	-	1385.72	1344.23	1507.02	1415.39	1260.01	1391.78	1338.21	1375.25	1549.42	1508.82	1317.59	1406.37	96854.3	116233	67296.4	72340.3	27714.7	6342.88	1520.55	1434.71	1912.25	1683.2	1561.01	1664.41	352473	298063	52551.5	1715.49	303608	159964	1665.51	3017.97	1712.44	1823.98	1810.81	1804.52	419539	102705	311781	408868	324682	310023	2032.86	1667.63	46604.7
pos_10600	Aminoacetone	Carbonyl compounds	HMDB0002134	C01888	230741	196813	260945	336846	163546	262689	299216	253166	287972	407459	300535	239768	253189	249390	239281	217230	239626	243796	244118	265726	343953	250128	270632	393507	239772	273067	280034	278985	338450	324703	443439	322172	395752	312942	482832	335157	375911	316775	386911	409763	336592	374882	468255	486495	391607
pos_10659	Phytosphingosine	Amines	HMDB0004610;LMSP01030001	C12144	202885	167796	119100	165339	78317.8	137610	15395	9121.97	17799.2	10967.7	9138.53	9035.03	122229	159619	65276.5	276712	73713.5	89791.6	23775.5	16513.9	27468.5	20732.7	40413.7	16162.6	63587.4	72528.8	23703	5657.31	50721.9	45406.2	16832.5	52283.9	16831.4	33351.8	13618.4	45910.5	74867.2	59201	35569.5	60584.2	38840.6	89423.6	3497.06	26434.2	112047
pos_10668	Ganoderic acid A	Triterpenoids	LMST01010391;HMDB0033024;HMDB0034931	-	45715.4	125923	146693	101399	76947.3	78569.9	142269	91832.5	136479	122958	125308	94498.6	380081	237892	214269	124795	163031	177839	95231.9	114693	150167	100928	63987.3	125519	375615	608675	244823	176874	1.42533e+06	663914	80392.3	87119.6	83304.3	125203	91670.6	135993	1.1253e+06	873218	550008	986534	445241	2.52417e+06	143122	103635	272202
pos_10674	Arginyl-Arginine	Amino acids, peptides, and analogues	HMDB0028703	-	1238.12	1201.05	1346.5	1264.62	1125.8	1864.25	7167.49	1818.08	2117.72	1348.1	1434.38	1256.57	12376.7	10660.5	7644.67	1596.82	7574.7	6111.46	1358.59	1281.89	5373.07	1503.92	12958.8	1487.12	6991.47	13168.9	10618.9	1532.76	19240.8	15440.9	4221.19	27208.3	5620.11	8435.15	2080.93	7474.98	23782.3	12517.1	11877.3	38932.5	10572.7	23144.8	1816.33	8884.85	6673.52
pos_10703	Goshonoside F5	Terpene glycosides	HMDB0038541	-	37086.8	53009.3	35980.4	25868.3	260730	23813	8528.42	17884.8	12582.7	47265.2	4199.45	5779.9	16852.6	39253.9	21681.4	401575	124739	343389	95862.3	5543.25	18299.9	107703	11814.6	12564.9	13968.3	36427.7	243038	292072	47974.3	86430.5	51009.4	9352.93	51332	15693.4	79482.1	22274.2	43048.8	80078.8	11362.3	16855.2	18266.6	52724.9	294279	122636	2796.19
pos_10711	Asteltoxin	Not Available	HMDB0029464	-	10484.6	26532.1	8995.9	7207.12	28955.7	8508.65	4275.31	4264.79	11753.8	7491.26	2131.74	5361.66	215628	243231	161145	131471	63758	142428	6771.22	0.5958	12883.2	8099.13	15036	0.6912	279559	298768	147682	40940	383878	393177	0.6917	11338.2	3680.78	14091.8	3670.85	3690.56	529723	256949	358630	249199	307379	348287	0.8443	8138.16	33406.6
pos_10723	3,6-Epoxy-5,5',6,6'-tetrahydro-b,b-carotene-3',5,5',6'-tetrol	Tetraterpenoids	HMDB0029654	-	779904	925370	676381	744078	694500	669544	642940	424549	572733	785076	375851	423178	749283	557727	1.00706e+06	553889	704090	318402	723151	497215	573029	788245	481933	1.01144e+06	210974	298690	423126	529496	249735	325318	544862	232807	311937	432100	473957	166882	151723	240420	240250	205625	346218	200856	786178	233301	120387
pos_10737	Isonuatigenin 3-[rhamnosyl-(1->2)-glucoside]	Steroidal glycosides	HMDB0030132	-	511538	1.33457e+06	1.36746e+06	700764	494536	869762	435683	581664	667923	903475	513381	258102	295597	329447	745571	260671	518416	497550	621567	422396	1.07201e+06	958373	435418	874005	442225	332294	922242	1.46392e+06	208733	400247	621643	500265	674750	318969	956289	852805	4949.07	461318	405041	146396	522762	93226.4	1.4836e+06	889594	7.3031
pos_10741	Sarmentosin	Fatty acyl glycosides	HMDB0030697	C08340	116743	12872.8	4928.95	20547.9	9123.78	5270.07	47239	20688.8	15815.1	4934.81	4309.37	4599.74	427450	601168	272052	676544	204047	245054	57779.8	240590	22504.2	98773	283357	90136.6	306663	178616	35167.6	5610.76	299382	151597	191480	531218	105701	433080	45517.2	104929	1.78877e+06	514271	454887	593706	927978	627067	6648.79	408593	2.20229e+06
pos_10745	Ganoderenic acid B	Triterpenoids	HMDB0035709	-	19256.3	14722.7	29800.1	13451.4	8435.13	7733.85	11879.6	20218.7	6446.99	24346	15492.1	19738.5	5288.58	16576	19945.8	26623	14747.8	17270.1	41330.4	29572.7	22842.8	5199.75	10080.6	25129.7	22073.9	30754.1	11641.7	16817.4	218538	14121.6	3565.17	5214.39	1276.73	3890.57	21396	19313.3	59216.2	27404.5	49476.4	35452	14631.7	454445	22003.3	6393.16	8460.11
pos_10769	3,4,5-trihydroxy-6-{4-[1-hydroxy-3-(5-methoxy-2,2-dimethyl-2H-chromen-6-yl)prop-2-en-1-yl]phenoxy}oxane-2-carboxylic acid	Flavonoid glycosides	HMDB0125876	-	20.9994	20.3707	22.8377	21.449	19.0944	21.0912	20.2794	20.8407	23.4802	22.8648	19.9669	21.3123	14063	48078.3	7156.97	26.6296	5461.01	13222.3	23.0427	21.7418	28.9785	25.5075	23.6558	25.2227	3117.34	28.509	10739.5	9544.64	40384.9	83531.9	25.2394	25.5325	25.9505	27.6408	27.4413	27.3459	49855.9	54056.5	35540.9	14098.7	31198.2	21780.3	30.8063	25.2715	93.8051
pos_10774	Tyramine glucuronide	Carbohydrates and carbohydrate conjugates	HMDB0010328	C03033	75047.8	65638.8	42469.2	181578	143006	74168	239139	248016	95003.8	62049.1	133620	260603	2905.47	6490.34	4063.94	12611.1	60260	37311.4	6448.05	31777.8	1764.41	47461.8	32023.4	5372.9	19610.2	14825.9	17027.8	16806.3	1797.32	20614.8	5363.67	21779.3	1580.05	2896.28	9199.24	8217.66	4534.29	63343.3	22909.4	10583.2	31937.7	2861.7	3447.5	9290.55	7332.13
pos_10775	2,3-Dinor-6-keto-prostaglandin F1 a	Eicosanoids	HMDB0002277	-	12059.6	22141.2	43525.2	28734.3	14927.2	20004	27734.2	26931.7	23374.9	19847.2	16434.8	22828	31148.4	38578.3	23538.9	45229.9	28191	31044.2	17842	22080.8	19605.6	26143.3	15894.9	13160.6	13211.3	18926.8	28214.4	36829.2	40132.9	21674.5	8521.63	7421.62	7228.23	4277.93	6666.87	15168.5	17175.3	37502.2	16781.1	42967.2	26741.9	21750.5	35569.1	20660.7	11331
pos_10818	2-amino-4-({1-[(carboxymethyl)-C-hydroxycarbonimidoyl]-2-[(2-hydroxy-5-oxo-1,7-diphenylhept-3-en-1-yl)sulfanyl]ethyl}-C-hydroxycarbonimidoyl)butanoic acid	Amino acids, peptides, and analogues	HMDB0133930	-	1615.99	1567.61	1757.45	1650.59	1469.4	1623.06	1560.58	1603.78	1806.9	1759.54	1536.54	1640.07	68057.2	17743.8	11337	12708.4	25016.7	7693.06	1773.23	1673.13	2230.01	1962.91	1820.41	1940.99	8784.28	145466	53964.5	17237.8	193529	159564	1942.28	1964.84	1997	2127.08	2111.72	2104.38	194444	438528	38959.5	37307.3	10051.6	410446	2370.68	1944.75	17384.7
pos_10821	6-(3-{8,8-dimethyl-2-oxo-2H,8H-pyrano[2,3-f]chromen-3-yl}-2-hydroxy-6-methoxyphenoxy)-3,4,5-trihydroxyoxane-2-carboxylic acid	Isoflavonoid O-glycosides	HMDB0135726	-	2820.14	2735.71	3067.02	2880.52	2564.32	2832.48	2723.45	2798.84	3153.31	3070.67	2681.49	2862.17	62079.3	107178	20559.4	94637.8	21305.5	18164.6	3094.55	2919.85	3891.71	3425.57	3176.9	3387.32	74345.9	91230.9	22389.1	7734.31	100409	74419.2	3389.57	5822.09	3485.06	3712.07	3685.27	7369.33	390097	142209	117957	328484	164947	190044	4137.18	3393.88	72130.6
pos_10827	3-hydroxy-1-(2-hydroxy-4,6-dimethoxyphenyl)-3-(4-hydroxyphenyl)propan-1-one	Chalcones and dihydrochalcones	HMDB0132898	-	974.111	944.947	1059.39	11529.2	1747.3	1452.01	38285.2	26314	14066.1	16947.4	31249.1	47330.3	18413.3	9096.79	5055	10071	12500.5	9037.43	30412.6	68476.8	29560.9	12991	51210.2	39390	9031.1	19272.3	1308.9	1205.93	28036.2	22501.3	68183.2	98949.2	61391.6	90949.3	53561.5	63171.4	33050.5	12337.8	23433	13290.6	13199.5	28273.1	24489.6	119097	259988
pos_10838	Cystathionine sulfoxide	Amino acids, peptides, and analogues	HMDB0002399	-	1101.34	1068.37	1197.75	1124.92	1001.43	1106.16	1063.58	1093.02	1231.45	1199.18	1047.19	1117.75	136569	327009	73596.6	150720	52511.9	26261.2	1208.51	1140.28	1519.82	1337.78	2529.78	1322.84	103138	47680.7	15416.5	1363.43	40424.6	42462.1	3947.03	31206	2715.2	9569.49	1439.2	3315.05	17431.5	11300.9	10304.7	45910.4	14942.3	29049.5	1615.68	1325.4	15371.4
pos_10878	(1alpha,4beta,5beta)-4-Hydroxy-7(11),10(14)-guaiadien-8-one	Sesquiterpenoids	HMDB0036449	-	58267.3	136501	304729	46302.2	121188	93994.4	38498.8	55311.4	212703	201376	91111.5	22307.8	61879.6	62632.5	165276	9878.55	63494.5	55849.9	77795.5	8606.04	270558	149820	84528.7	152691	82524.6	83554.5	216584	308963	26254	67097.1	70738.8	36011.2	139577	50316.7	138280	190653	1306.06	83649.3	32211.4	61014.6	154015	14364.5	493230	158867	1078.54
pos_10880	[(6-{[5,7-dihydroxy-2-(4-oxocyclohexa-2,5-dien-1-ylidene)-2H-chromen-3-yl]oxy}-3,4-dihydroxy-5-{[3,4,5-trihydroxy-6-(hydroxymethyl)oxan-2-yl]oxy}oxan-2-yl)methyl][1-hydroxy-3-(4-hydroxy-3-methoxyphenyl)prop-2-en-1-ylidene]oxidanium	Hydroxycinnamic acids and derivatives	HMDB0125098	-	299170	467868	600134	252868	457441	223026	517245	852467	1.28105e+06	708622	484381	607954	6291.8	13295.6	88814.3	56712.1	105057	99277.7	95734.6	4627.22	85137.8	134609	27433	94721.3	28321	6067.44	174921	213278	6282.36	18614.6	5371.59	5433.97	5522.92	5882.67	10485.7	5819.91	5511.86	98195.6	29135.5	12257.2	61650.8	5710.22	6556.37	5378.42	4551.69
pos_10915	2-{6-[2,4-dihydroxy-3-(3-methylbut-2-en-1-yl)benzoyl]-5-(2,4-dihydroxyphenyl)-3-(hydroxymethyl)cyclohex-2-en-1-yl}-5-[(E)-2-(2,4-dihydroxyphenyl)ethenyl]benzene-1,3-diol	Linear diarylheptanoids	HMDB0126250	-	2.60848e+06	1.93852e+06	2.87985e+06	1.89739e+06	2.92473e+06	2.45703e+06	2.77003e+06	3.08417e+06	3.31228e+06	4.65978e+06	2.7433e+06	2.19927e+06	1.27183e+06	1.53747e+06	1.93954e+06	866171	1.85974e+06	1.50016e+06	3.30471e+06	1.68397e+06	3.54091e+06	3.84081e+06	2.17668e+06	3.58312e+06	837362	1.29748e+06	1.70981e+06	1.97908e+06	585260	980521	2.70983e+06	1.94587e+06	3.05058e+06	2.95007e+06	2.46777e+06	2.50134e+06	128940	748369	442447	561022	740523	309171	2.34641e+06	2.43354e+06	271098
pos_10925	Fexofenadine	Diphenylmethanes	HMDB0005030	C06999	120165	98255.6	48248	127648	89418.5	90194.7	130128	88035.7	131627	160818	78060.7	98616.9	101661	62788.1	57659.3	60232	102210	112044	144696	248551	143990	259688	153604	281391	13293.1	86366.9	29276.9	67962	61875	8285.44	146618	68528.7	126974	89285.8	99510.2	49473.4	25500.4	27293	29784	17691.8	25078.7	22483.1	168860	86050.5	26573.2
pos_10960	[(16R)-5,7,10-trihydroxy-8,8,10,12,16-pentamethyl-3-[1-(2-methyl-1,3-thiazol-4-yl)prop-1-en-2-yl]-9-oxo-17-oxa-4-azabicyclo[14.1.0]heptadec-4-en-11-yl]oxidanesulfonic acid	Thiazoles	HMDB0127560	-	332207	272214	282029	192922	356319	404469	372158	361629	233376	486427	300792	320976	119153	135295	204815	58425	117499	166273	523419	345684	483527	495660	325228	484856	57836.6	159169	170178	177993	70401.9	142386	382698	308930	387542	214235	474190	249702	43752.9	116143	63959.3	35815.8	39395.1	35864.8	421661	397906	10618.3
pos_10964	T2 Triol	Sesquiterpenoids	HMDB0035396	-	112.772	109.395	760.371	115.186	102.541	113.265	108.905	111.919	126.094	122.79	107.227	114.452	88247.4	12359.4	147.078	2674.67	137.927	2438.06	123.745	116.759	155.621	136.981	127.037	135.452	140.966	153.1	3654.76	139.608	3242.71	3389.64	135.542	137.116	3208.22	148.438	147.366	146.854	139.081	143.113	12480	9392.7	144.189	1.69996e+06	165.437	135.714	2954.72
pos_10980	O-Desmethyltramadol glucuronide	Carbohydrates and carbohydrate conjugates	HMDB0060856	-	185546	87057	47839.1	172085	216692	124903	189275	128712	93423.4	67787.1	67728.5	117027	56495.9	68491.1	54930	305032	71250.2	62402	135695	274966	14973.7	171188	183955	92644.2	377630	152565	48266.8	5016.05	174707	119028	59395.3	183627	40772	32262.4	28999.4	82135.9	1.711e+06	511680	614030	651194	961846	439004	7015.45	164926	1.33463e+06
pos_10997	Perilloside B	Terpene glycosides	HMDB0040465	-	1487.02	1442.5	1617.19	1518.86	1352.13	1493.52	1436.03	2135.99	1662.69	1619.12	1413.91	1509.18	11049.8	11192.4	3732.22	10749.5	14322.5	4265.44	1631.71	1539.6	2052.04	1806.25	1675.13	1786.08	58574.1	25148.9	64980.8	53058.2	98805	87427.7	1787.27	7410.21	2633.21	4280.23	1943.19	3300.31	235717	112857	176786	175766	142417	103396	9002.81	11668.2	13691.1
pos_11003	Vitamin D3	Vitamin D and derivatives	HMDB0000876;LMST03020001	C05443	2430.95	2358.17	2643.75	2482.99	2210.42	2441.58	2347.6	2412.58	2718.13	2646.9	2311.43	2467.17	78437.7	83680.9	56125.7	42590.6	57609.6	81274.6	2667.49	12346.9	3354.63	2952.82	2738.47	2919.85	86196.8	108068	144670	127033	261184	142867	6204.07	27868.5	9312.02	38048.6	9259.32	4157.17	144532	65630.3	237175	133181	110437	149825	33613.1	8107.53	44236.9
pos_11015	2-amino-4-({1-[(carboxymethyl)-C-hydroxycarbonimidoyl]-2-[(1-{2,6-dihydroxy-4-[(E)-2-(4-hydroxyphenyl)ethenyl]phenyl}-1-hydroxy-3-methylbutan-2-yl)sulfanyl]ethyl}-C-hydroxycarbonimidoyl)butanoic acid	Amino acids, peptides, and analogues	HMDB0129022	-	25.6952	27.9971	237.5	20.334	43.533	222.063	81.801	89.6592	269.675	32.0598	222.584	4.7052	506411	1.83259e+06	126340	1.49685e+06	134827	76696	76.9495	4.8	63.9644	16.7885	5.2226	86.6659	566965	260023	55161.8	52.3323	356694	173922	5.5722	18089.1	9142.17	31.6174	113.684	7101.78	201949	169426	40937.1	256627	149378	253164	108.257	5.5793	512747
pos_11051	Curcumenol	Sesquiterpenoids	HMDB0033960;MJDBOTE0000956	C16942	354689	287399	390382	366518	208842	333235	91788.9	76514.8	88443.8	109039	77319.6	68525.3	529339	503622	446072	773536	414425	393725	94634.5	93168.6	122180	99813.6	81067.4	103971	543916	520019	626954	426597	760688	586935	90526.1	113196	108744	126514	119119	133266	349254	307256	619018	369032	466288	487977	158120	112637	123645
pos_11083	6-({8,11-dihydroxy-17-methoxy-10-oxo-2-oxatricyclo[13.2.2.1,]icosa-1(17),3,5,7(20),15,18-hexaen-4-yl}oxy)-3,4,5-trihydroxyoxane-2-carboxylic acid	Cyclic diarylheptanoids	HMDB0133433	-	123859	116181	175717	119901	91529.2	91581.9	128278	96480.8	83828	93380.2	89729.5	106336	483142	566168	342069	317858	337543	333834	169523	229298	110055	109632	194382	120573	564040	696509	450114	307999	925698	723010	262285	281050	200679	328489	189591	274026	946360	704334	699075	1.14151e+06	387004	953385	86505.8	189870	827186
pos_11088	2-(2,4-dihydroxyphenyl)-5,7-dihydroxy-6-(4-hydroxy-3-methylbut-2-en-1-yl)-4H-chromen-4-one	Flavones	HMDB0132502	-	129450	59449.5	50412.6	114907	112899	82240.1	118602	124700	70817.6	41125.8	87958.4	191830	23952.8	32607.2	14594.5	69643	49839.6	58296.2	47973.4	59142	26838.8	54232.8	29785.2	35877.8	17861.9	24038.9	12345.3	16464.4	19539.2	25690	22910.4	33738.1	15792.3	15192.8	36472.5	9875.01	54749.9	24080.5	40592.8	14898.4	2734.64	18529	25317.2	30529.7	10159
pos_11111	Licorice glycoside E	Flavonoid glycosides	HMDB0031996;LMPK12140032	-	930.12	902.272	1011.54	8103.32	855.206	934.188	16221.5	24593.2	22172.8	1012.75	884.39	41697.1	102593	104808	96473.1	80161.1	24869.7	1079.46	6539.58	6740.46	1283.54	1129.8	21750.3	1117.18	853574	394088	79766.4	1151.47	715298	351207	6470.34	1130.91	1149.42	1224.29	1215.45	1211.23	470765	83074.8	434006	464075	718810	384495	1364.5	1119.35	26711.9
pos_11161	Phlorisobutyrophenone 2-glucoside	Carbohydrates and carbohydrate conjugates	HMDB0029651	-	150104	74957.9	28835	37242.7	20026.4	26455.6	6.6348	6.8184	7.682	17.1863	16.2155	6.9727	371134	389368	218913	501222	202578	151035	7.5389	7.1133	18.3992	8.3453	178205	1574.35	371630	284821	108072	2745.03	231968	190873	26438.8	121280	38177.4	111604	58480.8	204216	230988	130331	399540	234450	77271.6	177247	10.0789	13300.7	161972
pos_11179	Clusin	Tetrahydrofuran lignans	HMDB0029542	-	352.139	180.968	202.884	190.547	169.63	187.369	1168.72	254.909	208.592	911.266	382.215	189.333	314500	296850	368502	150188	153035	196313	1997.65	741.345	257.438	1252.97	12207	224.072	400032	519055	248177	75583.9	687139	583251	3041.28	28683.6	230.538	12142.5	3149.38	9584.93	770607	422018	421436	388962	372493	664818	2593.07	224.506	139051
pos_11180	3,4,5-trihydroxy-6-{5-methoxy-2-[(1E)-3-oxopent-1-en-1-yl]phenoxy}oxane-2-carboxylic acid	Carbohydrates and carbohydrate conjugates	HMDB0132990	-	2869.65	2783.74	4126.47	2931.09	2609.34	2882.21	2771.26	2847.97	3208.67	3124.58	2728.57	2912.42	1.18646e+06	1.48722e+06	557236	47663.2	206253	687852	3148.88	2971.12	3960.03	3485.71	3232.67	3446.79	37312.4	649502	167694	63169.4	1.40731e+06	649467	3449.07	8948.5	3546.25	67194.4	3749.97	13058.4	283942	486878	53327	73305.6	22013	619951	4209.82	3453.46	2922.62
pos_11196	3,17-Androstanediol glucuronide	Benzophenones	HMDB0010321;HMDB0010339;LMST05010037	-	129238	280166	273949	96848.9	75016.3	215901	85720.5	108736	149782	201276	105930	32131.3	100303	105978	124309	94534.4	88849.1	88091.4	314034	153536	416058	302322	188990	369843	154517	95285	176095	156005	152709	147830	263088	246241	285629	268137	273546	329737	45213.9	125158	165386	107923	203407	163954	542501	401547	22575.8
pos_11226	2-[2,5-dihydroxy-4-(methoxymethyl)phenyl]-3,4-dihydro-2H-1-benzopyran-3,5,7-triol	Flavans	HMDB0127847	-	40554	17269.3	17930.5	52388.7	31819.2	33711.4	57621	51672.1	18044.1	33722.9	49842.9	78212.3	82193	63694	52270.2	137746	81786.5	57254.2	66666.3	126824	46101.1	48129.3	136944	45247.5	156722	139792	52355.4	20746	152907	118078	94377.6	224162	67004	110218	61426.7	134097	416465	213865	196294	245305	138104	226628	15261.3	157815	568923
pos_11230	Perilloside C	Terpene glycosides	HMDB0040563	-	405073	636893	1.01828e+06	588672	584896	687682	488904	473350	761963	563533	581766	398718	322534	378249	498265	376989	429921	460165	769461	664656	806509	692805	520794	807464	205834	268749	450661	532868	264129	183216	265786	416304	429560	187747	490529	466744	66185.1	254014	265996	130074	222395	138608	674494	375048	82649.4
pos_11298	[3,5-dihydroxy-2-(hydroxymethyl)-6-{1,2,6-trihydroxy-5-[hydroxy(3,4,5-trihydroxyoxan-2-yl)methyl]-3-[(2E)-3-(4-hydroxyphenyl)prop-2-enoyl]-4-oxocyclohex-2-en-1-yl}oxan-4-yl]oxidanesulfonic acid	Hydroxycinnamic acids and derivatives	HMDB0128266	-	92.4374	89.6699	100.529	94.4165	84.052	92.8418	89.2681	91.739	103.358	100.649	87.8927	93.8149	35127.9	16182.2	22610.4	117.221	113.057	107.279	101.432	95.7057	127.561	112.282	104.131	111.028	48911	46820.8	26931.8	114.435	60713.5	52743.5	111.102	112.392	114.232	121.673	120.794	120.374	71059.8	7485.66	51118.5	54907	80942	20554.2	135.607	111.243	13014.9
pos_11390	5,7-dihydroxy-6-(3-methylbut-2-en-1-yl)-2-(2,4,5-trihydroxyphenyl)-3,4-dihydro-2H-1-benzopyran-4-one	Flavans	HMDB0132519	-	113967	31263	14238.9	64688.7	41271.6	72952.8	47347.1	49568.7	15625.2	86411.2	21773.6	75858.7	177366	123184	123683	262059	77930.7	57241.9	203472	250832	39185.1	196772	163578	151376	133013	164079	58722.7	6481.61	108791	139266	192741	279354	191991	279136	241777	138539	301129	103377	145043	154141	101563	194544	8745.75	158623	295377
pos_11408	4'-Methyl-(-)-epigallocatechin 7-glucuronide	Flavonoid glycosides	HMDB0041676	-	6836.44	2214.43	4653.74	690.386	2905.79	6880.74	363306	364103	291821	236807	355201	219781	19196.4	20593.4	17945	10895.9	5154.41	1447.03	148650	162193	124781	336820	392213	426517	8456.71	17106.6	2399.97	836.767	7151.98	2258.13	119161	80369.1	93206.2	85286.6	135551	70060.1	30670.9	6525.03	916.508	13971.6	2203.01	24840.2	48871.7	54022.6	2443.15
pos_11480	({6-[5,7-dihydroxy-2-(3-hydroxy-4-methoxyphenyl)-4-oxo-8-[3,4,5-trihydroxy-6-(hydroxymethyl)oxan-2-yl]-4H-chromen-3-yl]-3,4,5-trihydroxyoxan-2-yl}methoxy)sulfonic acid	Flavonoid glycosides	HMDB0126927	-	1.32016e+06	2.75401e+06	2.34446e+06	1.73328e+06	1.65178e+06	1.19659e+06	516139	857817	1.41935e+06	1.19682e+06	316439	570948	121300	136790	201066	103926	339942	747343	180503	93227.1	72087.8	295732	63924.7	264015	10503.8	7786.56	280362	997218	1296.09	1247.97	113020	34934.3	66582.9	105502	168110	7922.76	5772.66	108984	26846.5	1200.66	7472.26	5788.05	1352.62	19887.8	10088.4
pos_11492	6-(3-{8-[1-(2,4-dihydroxyphenyl)-2-hydroxy-3-(3-hydroxyphenyl)propyl]-3,5,7-trihydroxy-3,4-dihydro-2H-1-benzopyran-2-yl}phenoxy)-3,4,5-trihydroxyoxane-2-carboxylic acid	Flavonoid glycosides	HMDB0135143	-	615798	760279	1.10039e+06	566787	950991	822778	665360	801872	1.02022e+06	1.14533e+06	724043	575963	214834	225099	331949	113807	375168	318786	719978	356127	835863	926547	476600	733553	79359.2	195163	345546	462534	71496.9	112933	533457	246223	450113	285834	422350	518395	4985.01	137568	55879	34403.5	80274.6	15868.4	548462	462129	4116.61
pos_11499	3,4,5-trihydroxy-6-[(4-hydroxy-7-methoxy-2,2-dimethyl-3,4-dihydro-2H-1-benzopyran-5-yl)oxy]oxane-2-carboxylic acid	Carbohydrates and carbohydrate conjugates	HMDB0125816	-	8051.22	15312.6	12215.2	3933.4	328.224	27908.1	5378.26	5405.59	2745.91	393.036	22521.1	17491.1	13106.7	13640.3	470.782	2563.12	20076.4	16440.9	4139.79	5333.31	54042	15935.7	16025.2	29984.4	24328.7	50355.1	25398	47320.5	117451	41339.3	8305	12683.7	6736.6	7891.38	10552	20072.3	102128	47971.8	58573.8	69416.8	46522.3	257660	47192.6	15116	23332
pos_11601	3,4,5-trihydroxy-6-({2-[2,4,6-trihydroxy-3-(3-methylbut-2-en-1-yl)phenyl]acetyl}oxy)oxane-2-carboxylic acid	Carbohydrates and carbohydrate conjugates	HMDB0125495	-	1044.31	1013.05	1309.82	1066.67	949.577	1048.88	5560.85	2632.66	11108.1	8586.85	2374.32	8172.92	161142	302853	107590	1324.3	72119.9	166048	5339.02	4002.27	5751.6	12067.2	2448.98	2512.6	254633	311777	453175	374170	756368	499659	8534.47	6223.39	2834.98	12119.2	8475.15	40969	544016	399059	256975	221495	397967	374806	18927	3809.07	9281.87
pos_11633	3,4,5-trihydroxy-6-{1-methoxy-1,3-dioxo-3-[(3,4,5,6-tetrahydroxyoxan-2-yl)methoxy]propan-2-yl}oxane-2-carboxylic acid	Not Available	HMDB0130025	-	6443.84	6250.92	7007.94	6581.81	5859.29	6472.03	22444.6	6395.16	7205.1	7016.27	6127.03	44293.4	8667.47	8678.89	8404.16	78499.6	7881.21	7478.44	182650	374848	8892.3	7827.21	202840	7739.8	170368	42051.6	8658.5	7977.33	25245.9	43683	79214.8	264344	8797.71	114027	27171.6	129658	41641.9	8177.61	36784.8	76506.3	39672.2	40216.2	9453.19	233346	960897
pos_11692	6Z-8-Hydroxygeraniol 8-O-glucoside	Terpene glycosides	HMDB0035025	-	200151	209005	286971	245826	255428	268993	218561	141619	201262	125915	210652	168062	192180	172590	224031	191597	241676	190695	119187	85650.6	190175	156558	145832	107373	166547	271768	271048	458265	186682	169420	121798	126455	141069	173680	135073	178674	83848.4	151808	191281	134017	241440	156098	178059	89028	106758
pos_11699	[(16R)-5,7-dihydroxy-8,8,12,16-tetramethyl-3-[1-(2-methyl-1,3-thiazol-4-yl)prop-1-en-2-yl]-10-methylidene-9-oxo-17-oxa-4-azabicyclo[14.1.0]heptadec-4-en-11-yl]oxidanesulfonic acid	Thiazoles	HMDB0127601	-	469637	463055	682557	500163	601369	584350	136098	91322.8	155219	70376.1	176126	99909.5	435936	363407	453720	367856	501238	329236	6002.68	4746.41	88921	93268.7	149102	5506.3	311773	496422	438429	919167	344758	301449	37441.6	94643.4	9184.34	76725	82829.1	76229.1	195320	344007	243458	179775	354552	307339	14035.4	13950.8	102988
pos_11806	[(4-{3-[6-(2,4-dihydroxyphenyl)-2-{4-[(E)-2-(2,4-dihydroxyphenyl)ethenyl]-2,6-dihydroxyphenyl}-4-methylcyclohex-3-ene-1-carbonyl]-2,6-dihydroxyphenyl}-2-methylbut-2-en-1-yl)oxy]sulfonic acid	Linear diarylheptanoids	HMDB0126299	-	234049	325852	480513	499578	271872	928124	75759.8	50234	33194	47912.3	51626.8	27217.6	82088.4	69059.5	71261.4	91569.3	207018	189570	86025.3	29668.8	168883	139865	22337.1	42403.7	35206.6	35344.3	85470.7	130645	72266.9	122180	53186.2	57927.6	50665.4	24829.1	18205.3	34053.4	18371.3	162432	67278.3	102974	56787.7	71487.8	54927.6	54375.5	4507.31
pos_11838	1-O-E-Cinnamoyl-(6-arabinosylglucose)	Cinnamic acid esters	HMDB0030294	-	1189.21	1153.61	1293.32	1214.68	1081.34	1194.42	1148.44	1180.23	1329.7	1294.86	1130.75	1206.94	127606	190605	75723.7	55623.4	35793.5	52383.9	1304.93	1239.62	1641.08	1638.01	6903.3	1428.38	144131	157717	92136.1	31101.2	235120	193680	3165.21	10001.3	2522.57	10333.5	1554.03	54775.4	195805	106563	172742	292285	98400.9	256061	1744.59	43806.3	62607.4
pos_11842	2-HYDROXYXANTHONE	1-benzopyrans	HMDB0032997	-	359.078	348.327	390.512	366.766	326.505	360.649	346.767	356.365	401.498	390.976	341.424	364.429	16679.8	23195.6	12588.7	11430.5	8427.57	8207.43	394.018	371.774	495.516	436.165	2143.51	431.294	23522	24108.3	14650.8	4140.84	30627.5	29310.8	431.58	3582.49	443.74	521.67	469.231	8802.09	29097.2	13994.9	23991.6	41498.9	11983	32910.5	526.772	495.481	8648.24
pos_11876	6-(2,4-dihydroxyphenyl)-2-(2,6-dihydroxyphenyl)-4-(hydroxymethyl)cyclohex-3-ene-1-carboxylic acid	Benzenediols	HMDB0126470	-	11076	9019.23	24119.2	15798.3	10675.9	14039.5	22046.3	25346.5	28851.1	19370.3	37369.7	28183.5	46001.5	36713.1	35946.5	16878.8	26581.3	26053.7	7090.77	7509.78	42266.5	30509	18994.3	10527.4	74148.5	81788.6	40496.3	53898.3	135027	85675.4	23231.8	26272	24554.4	39574.2	22345.1	35743.5	148939	93853.6	139473	134450	104323	235367	31479.7	10593.6	19705.8
pos_11907	Alpha-Calacorene	Sesquiterpenoids	HMDB0036453	-	268073	179324	325849	304640	150160	222238	61330.5	27746	56034	19600.9	40349	21767.7	485293	544596	482768	526821	399521	353222	59306.1	108253	157435	98073.6	98269.5	88638.7	464530	561987	530322	399013	667484	579328	76930.4	281295	130734	302657	137228	191493	401884	268834	676088	545598	389599	391420	130742	130191	134708
pos_11988	3,4,5-trihydroxy-6-({2-[3-hydroxy-6-(2-methylbut-3-en-2-yl)-7-oxo-2H,3H,7H-furo[3,2-g]chromen-2-yl]propan-2-yl}oxy)oxane-2-carboxylic acid	Furanocoumarins	HMDB0130314	-	15.9769	15.4986	499.726	16.319	96.5148	16.0468	15.4292	15.8562	17.8644	17.3962	15.1914	16.215	795841	1.08927e+06	496913	88348.8	158926	185457	17.5316	119.18	22.0477	19.4069	774.154	19.1902	375714	222412	97449	19179.4	561581	388190	19.2029	19.4259	868.212	389.488	20.8782	20.8056	865810	443721	521055	703547	339728	918297	23.4384	1672.65	16.2718
pos_12018	2-(3,5-dihydroxyphenyl)-3,5,7-trihydroxy-3,4-dihydro-2H-1-benzopyran-4-one	Flavans	HMDB0125208	-	3.8723e+06	3.68026e+06	2.51039e+06	3.20834e+06	3.82829e+06	3.81569e+06	7.30206e+06	7.41623e+06	6.41203e+06	4.91019e+06	6.66699e+06	6.75794e+06	5.86964e+06	5.23411e+06	3.98001e+06	6.27464e+06	5.33328e+06	4.13314e+06	8.26825e+06	7.75234e+06	5.80886e+06	1.14157e+07	9.36005e+06	7.87006e+06	8.07613e+06	8.19058e+06	3.70499e+06	2.35891e+06	8.75603e+06	5.33907e+06	5.19942e+06	6.30366e+06	6.23085e+06	6.49589e+06	5.47462e+06	4.39298e+06	7.88238e+06	5.5626e+06	6.80143e+06	6.97411e+06	8.50754e+06	1.05414e+07	2.83082e+06	5.75937e+06	4.70239e+06
pos_12021	6-({16,18-dioxo-6,8,19-trioxapentacyclo[10.7.0.0,.0,.0,]nonadeca-1(12),2(9),4,10,13(17)-pentaen-11-yl}oxy)-3,4,5-trihydroxyoxane-2-carboxylic acid	Furanocoumarins	HMDB0126143	-	4.88565e+06	2.70563e+06	1.95119e+06	4.10231e+06	4.58771e+06	3.9908e+06	3.80756e+06	3.79643e+06	2.56661e+06	533518	3.41141e+06	4.48392e+06	2.94822e+06	3.26061e+06	3.31962e+06	3.68723e+06	2.93519e+06	3.06007e+06	4.58027e+06	3.6825e+06	2.92166e+06	3.61952e+06	3.51159e+06	2.3464e+06	2.92906e+06	2.828e+06	3.12494e+06	1.42038e+06	2.69893e+06	3.21883e+06	3.47804e+06	3.07168e+06	3.6149e+06	3.19996e+06	2.74517e+06	3.33535e+06	4.06052e+06	4.31351e+06	3.28305e+06	3.53757e+06	3.289e+06	3.98943e+06	179526	3.98908e+06	5.26573e+06
pos_12136	(6-carboxy-3,4,5-trihydroxyoxan-2-yl)[3,5-dihydroxy-2-(3,4,5-trihydroxyphenyl)-7H-chromen-7-ylidene]oxidanium	Hydroxyflavonoids	HMDB0130420	-	24962.5	2503.76	2806.98	23751.2	35723.5	39006.8	5394.94	2561.53	2885.95	2810.32	5711.91	3532.28	292017	432769	188511	225552	164051	88779.5	102675	138423	21967.7	30641.9	81159.8	10959.4	359657	299039	173054	21074.5	436693	355146	164985	126286	133533	190259	117785	136999	241035	214693	300080	954875	229712	426056	3786.41	48837.7	33555.6
pos_12138	8-Acetyl-T2 tetrol	Sesquiterpenoids	HMDB0036160	-	313174	447326	790154	311268	585734	519077	565966	515507	698128	918093	560518	356806	217759	269559	379338	110928	284841	260432	535993	234508	843970	853818	377904	653994	196346	276801	416389	564460	151452	188719	438723	279230	464363	387280	493462	557092	66850.1	215075	136952	163017	175344	114203	865291	453895	28449.9
pos_12265	Leonuriside A	Carbohydrates and carbohydrate conjugates	HMDB0031721	-	26091.5	19575.7	7250.58	5659.16	18360	23377.3	70021.5	72184.7	96103.9	102350	84546.2	76836.8	84136.8	69915.5	55050.7	59297	43895.1	41096.7	151033	121259	105528	101036	66479	112063	53666.7	63869.8	65867	35415.6	51317.7	92210.3	82010.9	56532.5	83030.4	96686.2	75163.9	72074.5	40339.6	60678.9	43281.1	79799.6	37353.2	57282.9	107344	65516.3	16851.2
pos_12272	2-amino-4-{[2-({4-[5-(2-carboxy-2-hydroxyethyl)-2-hydroxyphenyl]-3-hydroxy-2-methylbutan-2-yl}sulfanyl)-1-[(carboxymethyl)-C-hydroxycarbonimidoyl]ethyl]-C-hydroxycarbonimidoyl}butanoic acid	Amino acids, peptides, and analogues	HMDB0133280	-	196809	190524	442331	293592	375608	331805	402827	402351	615001	346986	527753	607982	122400	28964.3	161141	119914	162342	121213	159852	113245	358642	232000	171560	138041	93834.8	131267	138030	270902	30570.4	47285.3	158911	160737	151659	246732	158309	247723	5655.26	95297.4	39056.4	24676	55477	13311.5	228700	99556.3	35069.7
pos_12288	6-(4-ethyl-3-hydroxyphenoxy)-3,4,5-trihydroxyoxane-2-carboxylic acid	Carbohydrates and carbohydrate conjugates	HMDB0126441	-	16.6263	16.1285	18.0818	712.989	15.118	16.699	16.0562	16.5007	18.5905	18.1033	15.8088	16.874	90636.9	45495.4	130163	21988.7	37025.8	23988.1	18.2441	17.2141	1031.8	20.1956	18.7295	19.9701	312638	268341	94043.3	22258.9	377575	211459	3980.25	1331.38	737.796	2292.58	21.7267	3723.25	448824	331060	342498	604799	212267	656388	1178.82	20.0088	2716.46
pos_12291	3,4,5-trihydroxy-6-[2-hydroxy-4-(3-oxo-3-{2,4,6-trihydroxy-3-[3,4,5-trihydroxy-6-(hydroxymethyl)oxan-2-yl]phenyl}propyl)phenoxy]oxane-2-carboxylic acid	Flavonoid glycosides	HMDB0132666	-	8301.14	1329.14	1490.1	1399.49	22010.3	1376.15	547586	489945	492673	238644	470180	268754	1842.97	1752.3	1786.98	2107.9	1675.79	1590.15	336983	282128	258483	605779	597690	611059	1712.72	1860.14	1841.06	1696.22	1926.03	1840.6	89060.8	278314	112586	142490	290239	173435	1689.82	1738.81	1857.87	14011.3	1751.88	1750.63	152058	141838	46149.8
pos_12317	4-{hydroxy[(3,4,5,6-tetrahydroxyoxan-2-yl)methoxy]methylidene}cyclohexa-2,5-dien-1-one	Carbonyl compounds	HMDB0125177	-	108434	134188	101920	109818	134240	138033	90295.6	105366	109553	92014.7	90776	105788	96715.5	89752.7	126084	72182.2	96693.7	115686	83953.1	104832	89406.6	94240.2	73815.8	84325.6	68266.7	95242.1	79959.5	89850.2	108627	97456	64822	62391	61178.1	77074.4	64789.2	56619.6	58402.2	80915.9	67770.2	47319.2	74428.3	65072.7	57152.1	66734.8	19348.9
pos_12373	Serylglutamine	Amino acids, peptides, and analogues	HMDB0029037	-	2492.33	2707.06	1489.29	1797.6	705.831	977.304	749.633	1948.38	867.951	1855.99	738.083	787.815	122531	381812	66108.9	172057	45057.5	33123.6	851.779	904.852	1071.2	1800.12	6075.22	932.363	78941.8	49923.2	18244.8	6495.11	41773.9	48254.8	1055.9	22153.9	1718.65	2201.67	3757.29	12027.4	8422.49	18222.4	27823.6	35113.2	41425.5	23792.8	7073.92	3614.53	76447.1
pos_12384	Ligustroside	Carbohydrates and carbohydrate conjugates	HMDB0034751	-	597684	944572	1.93423e+06	412680	884743	758813	609434	610069	1.42695e+06	1.73067e+06	750982	390463	426034	640340	784878	138170	418628	309720	891790	180746	1.22782e+06	1.12956e+06	565897	1.17569e+06	302853	381494	656258	988934	220830	302820	703746	294881	817717	588418	759813	1.01196e+06	34152.6	321053	180656	230190	343277	132219	1.52571e+06	1.00757e+06	44274.1
pos_12439	4,5-Dihydroniveusin A	Terpene lactones	HMDB0032844	-	168665	260417	491591	315348	239014	405284	1868.12	1919.83	2162.98	2106.29	1839.34	1963.28	314818	134927	390219	322551	742964	400267	2122.68	2002.85	2669.48	2349.74	2179.16	2323.5	289032	554187	499136	1.14488e+06	197248	302745	2325.04	2352.04	2390.54	2546.26	2527.88	2519.09	66336	392530	378348	196340	790946	326327	2837.86	2328	1970.15
pos_12452	4-(Methylnitrosamino)-1-(3-pyridyl)-1-butanol glucuronide	Amino acids, peptides, and analogues	HMDB0060383	C19605	30705.1	43625.6	45656	48253.8	39311.9	51217.3	28406.6	27895.5	14817.9	16831.2	20914.7	25284.3	95570.6	84310.1	87034.5	57595	65107.6	57052.8	71638.6	69284	77366.4	95838.6	77023.2	55384.5	85200	90352.6	85816.7	101260	82931	91464.7	103638	68765.8	147790	67014.1	102956	80430.9	81766.8	70098.3	95068.9	75989.2	79274.3	91959.9	97955.6	65597.4	44991.9
pos_12563	Arecaidine	Not Available	HMDB0030352	C10128	15415.1	13348.3	20307.7	14790	16213.3	14037	14434.5	15803.9	21961.8	22129.8	13453.5	17844.8	30171.5	27538.2	27567.5	18900	22282.9	18214.8	16751.3	14991.5	25676.5	17122.6	13431.3	20621.1	22067.4	28914.2	29042	27656	48513.3	27761.5	16387.7	14820.8	16249.9	20055.1	12919.3	20965.4	22948	23022.7	26673.6	31804.3	28456.6	44658.1	31835.8	19719.5	18349.7
pos_12567	6-({3,5-dihydroxy-2-[3-hydroxy-4-(methoxymethyl)phenyl]-3,4-dihydro-2H-1-benzopyran-7-yl}oxy)-3,4,5-trihydroxyoxane-2-carboxylic acid	Flavonoid glycosides	HMDB0127851	-	13281.1	25157.3	46759.8	16990.2	27499	26676.1	83157.9	99403.7	152167	175621	111097	85051.1	18721.7	17728.1	40352.4	18349	21737.3	31270.3	73407.1	52093.5	168956	229049	89955	54812.4	36650	64297.4	66302.1	99232.1	36367.9	52904.3	154994	102203	208086	271327	175631	189227	32538.6	66372.7	57849.3	35201.8	46605	55128.3	235469	91210.8	24810.2
pos_12621	Abscisic alcohol 11-glucoside	Terpene glycosides	HMDB0039636	-	65639.7	89751.1	215028	157519	86619.6	128035	32452	21213.9	21061.1	16682.3	15862.2	14033.2	121698	85139.5	123272	108857	153893	130254	31958.4	37980.1	41499.6	43413	43833.3	39485.3	159407	210058	177166	361459	144663	102112	25861.3	42046.2	31433.1	45857.4	44214.2	67306.8	63467.6	105987	253458	114054	197746	138797	37835.8	24717	11818.2
pos_12626	Isoalantolactone	Terpene lactones	HMDB0035934	C09484	40898.4	31046.2	50084.6	41794.5	17655.1	33744.6	1949.78	2837.1	7291	4517.58	6435.96	1614.86	77631.9	103910	72955.8	113327	57212	56531.3	7199.92	5951.87	20605.1	12086.5	6374.03	8837.79	61879.7	54625.4	47335.7	43601	82477	72551.9	10876.8	18593.1	20038.1	14447.9	18082.1	20921.9	32020.7	26717.4	55280.8	42528.2	30890.8	38047.4	31975.9	13545	9030.92
pos_12665	2-(7-hydroxy-3,4-dihydro-2H-1-benzopyran-3-yl)-3,5-dimethoxybenzene-1,4-diol	O-methylated isoflavonoids	HMDB0130882	-	29720	47779	76016.2	23302.7	35439.3	35447.3	26949.7	24200.2	65942.1	42475.1	29451.6	22736.7	41313.6	45347.9	56572.2	57220.8	50100.2	35210	35250.5	7596.85	71874.3	45137.6	30935.2	45960.7	217292	76248	71827.6	52789.5	102610	89337.1	41587.5	64669.1	56614.2	49258.3	43225.7	79566.3	587157	233002	200893	219012	462571	247385	68511.1	131865	363129
pos_12683	(4-Methylphenyl)acetaldehyde	Phenylacetaldehydes	HMDB0029639	-	45627.7	48275.9	76200.4	81666.3	32773.9	53785.2	93675.8	93122.1	99033.6	97253.9	91952	106299	161732	98627.6	143861	118920	126218	123990	73575.6	111707	167893	123334	86059.2	139212	121925	127581	142280	120023	156565	127668	114484	122885	138762	142549	137784	132365	94799.3	93707.3	171768	116323	143831	99900.2	164263	160125	95123.8
pos_12693	4-hydroxy-5-(2,4,5-trihydroxyphenyl)pentanoic acid	Benzenetriols and derivatives	HMDB0128185	-	649.767	630.313	706.647	663.678	590.823	652.609	627.488	644.857	726.528	707.488	617.821	659.449	7125.21	20232	6901.55	3770.8	11240.1	7804.31	712.991	672.74	1349.63	789.259	731.963	780.444	26855.7	19597.1	41093.8	54601.8	22431.4	12299.2	1722.82	5466.48	3331.96	8579.54	2177.27	12576.6	14089.2	21412.2	34385.2	23287.6	20395.6	25573.8	19850.2	4455.01	3552.64
pos_12723	[(6-{[5,7-dihydroxy-2-(4-oxocyclohexa-2,5-dien-1-ylidene)-2H-chromen-3-yl]oxy}-3,4,5-trihydroxyoxan-2-yl)methyl][1-hydroxy-3-(4-hydroxyphenyl)prop-2-en-1-ylidene]oxidanium	Hydroxycinnamic acids and derivatives	HMDB0125088	-	8066.58	25009.7	32346.4	14096.5	7334.83	21334.4	117031	81344.8	205607	116153	124528	66232.4	90300.7	97474.9	113557	27788.3	74476.5	84659	107259	120802	89487.6	141907	58643.7	133599	178077	174424	318801	229822	349156	334621	78986.4	143734	122851	64853.7	112687	146573	490935	526128	375902	447010	383550	326725	284684	197010	455077
pos_12724	3,4,5-trihydroxy-6-({5-hydroxy-8,8-dimethyl-4-oxo-2-phenyl-4H,8H-pyrano[2,3-f]chromen-3-yl}oxy)oxane-2-carboxylic acid	Pyranoflavonoids	HMDB0127415	-	2.60154e+07	2.44356e+07	2.42277e+07	2.62174e+07	2.89688e+07	3.36629e+07	8.20053e+06	8.09142e+06	5.33618e+06	5.8724e+06	5.13579e+06	7.85778e+06	1.55839e+07	2.08869e+07	1.77228e+07	1.46391e+07	1.9932e+07	2.24908e+07	4.09328e+06	6.44393e+06	4.7554e+06	8.77523e+06	4.13661e+06	7.10137e+06	1.23233e+07	1.63505e+07	1.54748e+07	1.52112e+07	1.46143e+07	1.44228e+07	2.65861e+06	2.47735e+06	2.95897e+06	3.68085e+06	2.90585e+06	2.76188e+06	8.62891e+06	1.0797e+07	8.99184e+06	7.99312e+06	8.46564e+06	8.32159e+06	2.03828e+06	3.70154e+06	668865
pos_12750	2-Feruloyl-1-sinapoylgentiobiose	Hydroxycinnamic acids and derivatives	HMDB0030334	-	1.30879e+06	1.12139e+06	734793	882960	934444	1.09224e+06	1.61127e+06	1.69467e+06	775589	2.0872e+06	1.02174e+06	1.31169e+06	1.0489e+06	997064	909771	951316	691558	820303	2.20339e+06	2.33576e+06	1.7393e+06	2.22262e+06	1.16965e+06	2.62902e+06	516113	652118	699676	817705	408556	549180	1.69094e+06	1.3641e+06	1.59849e+06	2.14248e+06	2.05619e+06	1.18211e+06	209012	283993	323688	255626	242966	273171	1.58885e+06	770071	144552
pos_12770	Acaciabiuronic acid	Carbohydrates and carbohydrate conjugates	HMDB0029938	-	88564.5	111581	107179	154207	57623.4	108902	128009	108272	114481	175336	128799	135426	172182	107664	124560	80143.9	151264	168997	121766	122251	207075	98877.6	87938.6	224552	20466.2	88297.6	118951	125586	99304.3	61781.7	160483	92785.3	153655	135661	215102	135729	34532	47327.7	81828.7	13486.5	94451.2	66235.5	229549	105229	12498.7
pos_12845	3,4,5-trihydroxy-6-{[7-hydroxy-6-(3-methylbut-2-en-1-yl)-4-oxo-2-(2,4,5-trihydroxyphenyl)-3,4-dihydro-2H-1-benzopyran-5-yl]oxy}oxane-2-carboxylic acid	Flavonoid glycosides	HMDB0132626	-	150927	82739.7	32011.4	122873	136102	113733	105744	189796	45310.7	88871.6	84287.7	194061	113569	62102	85697.7	124739	78425.5	96937.4	364142	362342	148292	195254	217722	184887	79499.2	67212.8	64151.2	20078.3	69364.8	72441.5	246882	298203	181958	331889	156337	126270	105987	51475.2	45164.4	61095.4	34416.5	71595.8	22627.4	113323	62640.1
pos_12860	6-(4-ethenyl-3-hydroxyphenoxy)-3,4,5-trihydroxyoxane-2-carboxylic acid	Carbohydrates and carbohydrate conjugates	HMDB0126429	-	127565	62062.2	19117.5	86911.2	90678.7	116522	21057.5	26381.3	6462.5	54058	12391.2	30460.3	231019	169110	194119	270145	140980	113084	232682	299467	93927.2	233553	233036	143662	240082	263462	121369	19563.9	213709	239760	467545	336026	456231	620111	420148	163519	390267	209876	206939	219403	119200	381152	14897.1	128356	111884
pos_12871	6-(5-{[(2E)-3-(3,4-dihydroxyphenyl)prop-2-enoyl]oxy}-3,4-dihydroxycyclohex-1-ene-1-carbonyloxy)-3,4,5-trihydroxyoxane-2-carboxylic acid	Carbohydrates and carbohydrate conjugates	HMDB0130153	-	9527.47	21685.4	12244.3	4162.34	3705.42	4092.92	50295.9	48192	50882.8	78771.9	38021.9	37719.7	67051.9	65826.6	46751.2	50003.7	35652.9	22461.4	139990	121148	107395	79396.3	51431	99064.1	35781.9	43066.5	60172.1	34551.3	50986.3	95029.6	65944.7	60442.3	56556.9	106310	66220.1	54853.4	42912.1	50346.5	24239	74650.1	27226.8	70600	78686.8	65499.8	14641.7
pos_12891	Melleolide K	Sesquiterpenoids	HMDB0035001	-	178076	294172	610146	377568	379787	462993	512369	447533	1.21191e+06	783377	709865	653028	266837	120995	431723	281431	715052	497134	372161	236907	1.21609e+06	1.14802e+06	593203	253118	404019	621046	777463	1.44968e+06	249297	346176	678839	457300	784651	977539	655289	857560	181462	920333	1.0376e+06	642090	998864	616857	795274	280986	186448
pos_12913	DIMBOA-Glc	Carbohydrates and carbohydrate conjugates	HMDB0029710	-	750560	300385	233333	593150	801871	602689	409177	689207	194685	475833	271308	802073	585905	281031	567528	989360	343997	286515	1.41057e+06	1.7044e+06	495177	929548	1.36299e+06	803981	1.35568e+06	666112	477190	159481	328463	811753	1.57941e+06	2.65091e+06	1.34573e+06	1.82228e+06	868293	979672	512264	293896	507257	452818	583286	214149	113733	518325	604867
pos_12949	Vanilloside	Carbohydrates and carbohydrate conjugates	HMDB0029664	-	139817	127261	107525	134491	156116	136754	118204	160415	105917	125136	100655	162139	245288	209688	207853	244892	158343	143488	158752	199961	132992	131462	142959	145753	263467	241651	193453	125304	192199	299874	231632	166221	192800	252067	180793	151585	205749	172871	147808	246432	157475	193470	85196.1	114995	107409
pos_12981	Hibiscitrin	Methoxybenzenes	HMDB0029678	-	631032	703801	606405	374203	499073	415969	324871	297570	305529	592734	226826	257348	478735	559389	588164	436074	352829	389698	560216	393276	400289	523788	450757	744745	297862	475615	545424	570480	252758	374644	581443	355810	647551	568634	702569	465867	206511	344351	293974	268576	329154	261784	419653	366652	126558
pos_13023	3,4,5-trihydroxy-6-{[1-(4-methoxyphenyl)-4-methylpentan-3-yl]oxy}oxane-2-carboxylic acid	Fatty acyl glycosides	HMDB0132969	-	536071	434867	308141	309317	351582	502245	111516	57265.8	53057	42467.4	77226.5	43002.7	199498	84356.2	166586	509787	262060	162987	46127	40458.3	145787	113236	221398	36504.4	198743	216670	156252	81881	127925	129096	25455.8	77458.9	24200.7	34585.6	46106.3	1426.77	174743	116997	123023	94758	135147	105302	1528.87	55757.5	213467
pos_13045	(3,4,5,6-tetrahydroxyoxan-2-yl)methyl (2E)-3-(3,4-dihydroxyphenyl)prop-2-enoate	Hydroxycinnamic acids and derivatives	HMDB0125114	-	111007	52748.3	74615.8	181534	118786	160825	226105	207975	184399	87006.3	194867	215219	291913	189401	259602	348313	328166	288588	438160	625314	397388	506588	334882	286060	298268	350071	211108	131474	250972	280361	284465	427279	282206	354353	264473	261185	425151	346401	359450	305885	187992	243798	69036.1	290095	275934
pos_13066	ISOPIMPINELLIN	Furanocoumarins	HMDB0034312	C02162	741.746	719.539	806.679	757.627	674.459	744.991	716.314	736.142	829.374	807.638	705.278	810.66	46604.5	49275	34845.2	18961.9	17316.4	9216.18	813.921	767.972	1023.59	1714.02	2844.45	890.923	77881.4	92591.4	39491.3	5639.56	137860	80306.4	8042.7	13833.1	2877.85	6682.65	2119.17	12626.3	177310	124609	101382	209843	77688.7	238870	2602.73	23337.1	183998
pos_13158	Fluvoxamino acid	Trifluoromethylbenzenes	HMDB0060950	-	97838.1	67325.9	106340	129223	50141.7	76989	1464.08	1504.61	1695.16	1650.74	1441.52	1538.65	332530	266508	176127	303314	117597	67949.8	1663.58	1569.66	2092.11	1841.53	1707.84	1820.96	150110	33974.1	60516.8	10169.1	68653.3	36710.7	1822.17	1843.33	1873.51	1995.54	1981.14	1974.25	12109	4750.62	118853	40364.2	33567	1937.04	2224.08	1824.49	1965.42
pos_13182	Kaempferol 3-O-caffeoyl-sophoroside 7-O-glucoside	Flavonoid glycosides	HMDB0029268	-	13705.9	1414.62	1585.94	44577.3	99128.9	51771	12420	17169.9	1630.56	1587.83	1386.59	13350.4	56579.3	13761.3	55194.9	54565.7	14903.8	19545	135513	154397	36519.9	99844.4	170740	23541	149092	29379.2	9517.67	1805.32	18983.9	83105.3	127756	360005	110197	249429	30727.9	139232	10426.2	24431.4	9680.15	11151.2	30806.4	10243.6	2139.32	26441.5	45262
pos_13188	Methyl 10-undecenoate	Fatty acid esters	HMDB0029585;LMFA07010937	-	96627.1	19355.2	57704.4	26651.1	61312.1	66140.3	1229.94	853.248	1543.15	1778.63	817.474	872.555	2542.9	1740.97	1121.29	5887.26	13040.4	27479.1	943.4	2658.41	4872.46	1516.93	7388.02	1610.78	1074.7	1410.97	11998.9	12020.1	1208.54	1154.94	4392.98	1498.8	1173.45	1131.66	1123.49	9020.41	1060.32	15811.5	10250.8	33133.4	45203.1	2850.8	36269.3	31527.7	875.612
pos_13190	Biochanin A 7-(6-methylmalonylglucoside)	Isoflavonoid O-glycosides	HMDB0030641	-	136133	38074.2	48300.3	187501	255771	199105	56384.7	107715	27575.9	26649.9	62860.8	120864	195596	132841	207583	238543	140930	124952	382085	491964	120121	259642	445942	156674	419999	210308	150989	34169.1	121572	272615	482626	870377	386253	563890	205065	370679	76907.6	66595.5	95631.2	83408.8	207675	66059.3	9548.34	158746	138416
pos_13197	Niveusin C	Terpene lactones	HMDB0034474	C09517	20846.9	27511.2	59343.2	25593.9	25784.6	47321.1	4.1137	4.2276	4.763	4.6382	4.0503	4.3232	35639.2	22449.8	51836.2	33039.9	87345.2	48974.2	4.6743	4.4104	1252.13	5.1742	1421.18	5.1165	46583.9	80975.6	88866.5	206650	36104.5	35106.3	5.1199	5.1793	1418.45	5.607	5.5665	5.5472	12040.3	49464	71066.4	39501.4	138191	34668.8	6.2491	5.1264	4.3384
pos_13209	6-[(2-{4-[(3-{[3,4-dihydroxy-4-(hydroxymethyl)oxolan-2-yl]oxy}-4,5-dihydroxy-6-(hydroxymethyl)oxan-2-yl)oxy]phenyl}-4-oxo-3,4-dihydro-2H-1-benzopyran-7-yl)oxy]-3,4,5-trihydroxyoxane-2-carboxylic acid	Flavonoid glycosides	HMDB0124935	-	31953.1	26149.5	3153.38	12266.5	57492.2	8746.04	18610.4	34446.5	28696.8	92012.3	22727.3	22551.1	1214.77	7054.19	3771.07	12364.4	7584.15	28220.8	43693.3	22103.7	227089	111298	10843.8	172595	1128.92	8588.97	10450.1	9133.45	2223.71	1897.5	19907.5	4927.58	1116.06	1188.76	22109.4	4000.16	1113.82	7117.99	1224.59	2604.73	1154.73	1153.91	24929.7	6345.68	2106.6
pos_13256	6-{[2-(3,4-dihydroxyphenyl)-5-hydroxy-4-oxo-7-{[3,4,5-trihydroxy-6-(hydroxymethyl)oxan-2-yl]oxy}-4H-chromen-3-yl]oxy}-3,4,5-trihydroxyoxane-2-carboxylic acid	Flavonoid glycosides	HMDB0135159	-	363966	258793	196206	226950	372222	324214	224072	297079	247181	183461	272688	294270	136902	116722	141476	127632	166511	175048	237340	276575	280616	244422	260220	262857	158157	80215.5	123694	112194	68808.9	138128	209198	242809	209768	135044	160459	151215	362369	219407	131896	236721	334775	196376	72026	150774	303868
pos_13271	Cymorcin monoglucoside	Carbohydrates and carbohydrate conjugates	HMDB0029777	-	153562	172047	238318	225602	182288	218555	339786	449711	554141	491816	424434	526859	309629	234993	313687	221418	264128	219094	353097	397731	558594	592763	422132	441831	227465	281500	264741	235472	187419	275070	414148	413987	369328	444496	440377	292368	124755	278524	212831	208547	262046	222857	401537	266340	155493
pos_13278	Lucidenic acid K	Triterpenoids	HMDB0035890	-	362991	150880	170420	122883	100880	204904	6128.84	4769.12	3643.17	11884.4	2026.3	28908.5	377359	473883	230475	680178	371719	99209.1	3700	5607.1	10199.1	2936.27	10625.2	7154.66	142531	280811	109842	59317.3	285906	354304	2561.37	44341.7	41697.4	9226.94	2784.82	55385	378236	289286	207801	192345	61964.9	293667	3126.32	11734.7	39714.1
pos_13393	7-hydroxy-6-methoxy-3-(1,2,5-trihydroxy-4-oxocyclohexa-2,5-dien-1-yl)-4H-chromen-4-one	1-benzopyrans	HMDB0125005	-	37420.3	49523.4	54782.8	24247.8	24928.5	29276.8	2186.3	1099.98	6317.74	19015.5	3889.69	1031.45	58224.8	65328.1	58891.2	32424	28419.6	36063.5	22205	6578.32	18210.1	29911.9	12682	45617.9	44607.9	47274.7	45410.4	48279.9	50806.6	32000.6	36239.6	13864.4	77637.2	64346	70777	32394.3	20889.3	14889.2	32640.5	28264.2	28092.5	17701.9	36684.3	35236.5	1615.01
pos_13467	1-Naphthol	Naphthols and derivatives	HMDB0012138	C11714	18476.1	16804.8	25531.5	20458.7	16529.4	20496.9	22301.8	22467.4	33176.2	30349.1	35702.7	39714.1	62478.1	62406.1	52262.5	47860.6	54176.4	37394.2	20758.5	17424.4	85562.9	42043.7	45721.2	20252.7	57482.6	68742.2	55457.5	53363.8	67138.3	57533.8	58373.8	50424.9	86769.9	61570.5	58845.1	102463	59703.5	62879.5	86318.3	72673.5	91181.5	87459.6	107727	47115.5	41022.8
pos_13583	3,4,5-trihydroxy-6-{[5-hydroxy-2-(4-hydroxyphenyl)-6-methoxy-4-oxo-4H-chromen-7-yl]oxy}oxane-2-carboxylic acid	Flavonoid glycosides	HMDB0128594	-	12129	1675.53	1531.21	1438.1	1280.23	1855.6	77591.3	80224.9	52253.7	66557.7	102791	137302	1893.81	2249.58	1836.28	1785.45	1722.01	1634.01	162811	128958	139223	358716	79477.9	142038	1932.67	4099.64	1891.85	1743.02	1979.16	1891.38	142846	75766.8	105864	288705	138589	32647.4	1736.43	1786.78	1909.12	1833.44	1800.2	1798.92	47289.2	127819	22715
pos_13611	4-Phenyl-3-buten-2-ol	Not Available	HMDB0031616	-	20482.6	20684.1	26049.9	26401.1	17166.7	22174	17693.7	14332.7	18509.8	15858.6	19927.4	16032.1	51517.9	43194.1	41789.1	51699.3	37877	36575.9	21299.1	22819.6	32410.8	23727.4	23125.4	25039.9	49358.7	44449.6	38532.5	36841.9	59234.7	43047.1	26161	31477.7	26905.7	41945.4	29359.9	33040.2	48022.6	30134.8	52936.5	44502.2	37930.8	38008.1	36285.4	27962.7	24180.3
pos_13619	Nivalenol	Sesquiterpenoids	HMDB0004304	C06080	43.3496	806.833	3538.45	706.837	904.914	43.5392	523.582	234.82	450.928	133.429	96.5593	43.9955	58.3086	55.4399	4054.87	54.9721	863.214	1338.37	47.5676	44.8823	136.277	52.6559	48.8334	52.0678	2413.88	5411.1	4351.88	8409.54	11470.3	9561.39	52.1024	1089.43	53.5703	329.725	56.6478	1003.26	14243.3	15707.8	9173.98	13716.8	13680.9	23844.4	753.641	78.2746	1006.92
pos_13701	6-(4-{3,5-dihydroxy-4-oxo-7-[(3,4,5-trihydroxy-6-methyloxan-2-yl)oxy]-4H-chromen-2-yl}phenoxy)-3,4,5-trihydroxyoxane-2-carboxylic acid	Flavonoid glycosides	HMDB0126554	-	0.0039	0.0038	61.9122	0.004	0.0035	0.0039	5.1845	0.0038	92.5229	7.2639	12.4536	1.8999	7280.87	2656.07	0.5296	0.0049	0.0047	0.0045	0.0043	0.004	13.7027	0.0047	0.0044	1.2047	11796.6	32193.8	7735.12	151.888	63049	19364.8	0.0047	5.8589	0.0048	12.6674	0.0051	31310.1	83234.8	61532.3	18038	42124.7	30809.8	120191	0.0057	0.0047	101215
pos_13706	DTDP-D-glucose	Pyrimidine nucleotide sugars	HMDB0001328	C00842	1.2796e+06	520429	325475	895334	1.4627e+06	1.05227e+06	508106	639212	351377	153200	567901	926592	586541	685951	694412	898381	620885	688477	1.0713e+06	1.2085e+06	632828	749188	1.16664e+06	680193	825648	649340	582210	198521	441386	739063	1.05985e+06	975970	1.11112e+06	922288	903620	813313	611840	802502	508657	605286	737570	504119	40673	738601	1.12709e+06
pos_13733	BERGAPTEN	Furanocoumarins	HMDB0030637	C01557	133697	47682.3	33273.6	126523	156491	139810	44076.1	56823.6	28242.1	5713.85	57958	76179.3	227239	169254	201305	252886	188154	147144	155844	312273	115554	109876	290848	89885.2	298223	235475	175018	42574.5	223344	250895	350288	377817	314574	372311	235612	218063	206456	165983	212917	237570	189927	214416	13646.4	171547	159572
pos_13761	N-Acetyl gemifloxacin	Diphenylmethanes	HMDB0060633	-	19.8181	2463.41	7042.13	2698.99	36.7658	2933.69	19.1386	19.6684	12078.8	21.5786	5544.25	3109.14	17713.5	10247.8	25023.1	27967.6	7265.78	10295.6	13845.6	136160	11461.2	24411.6	812.554	22326.1	31139.9	17462.2	38363.4	40377.2	19446.8	39741.4	10077.9	26675.5	10339	20873.1	15688.2	12943.2	38195.7	35709.5	56140.2	23348	21559.2	33349.8	25733.1	96697.4	3949.62
pos_13814	Fragransol D	Not Available	HMDB0030439	-	137021	129165	117153	117343	117967	164251	33959.6	28609.2	31450.3	24821.9	42946.6	27735.6	155876	88971.1	110984	191763	176571	120206	27846.7	24707.3	57911.5	66988.4	74014.4	14835.3	177428	244942	149650	198568	134362	122457	23318.3	48763.5	24722.3	57693.9	23730	33052.8	142365	114542	145477	159462	154858	110182	30492.5	14517	121217
pos_13849	2,4,6-Trihydroxybenzophenone	Benzophenones	HMDB0137958	C06356	66050.3	51035.6	51599.1	70983.9	42853.1	39657.8	157379	132427	225381	133765	130458	189159	6.25677e+06	6.54492e+06	4.81151e+06	3.91586e+06	2.68675e+06	2.01144e+06	254217	268963	221636	218047	612983	191292	7.81059e+06	8.03256e+06	3.77719e+06	988460	1.06377e+07	7.58697e+06	1.18471e+06	2.04133e+06	977239	1.17985e+06	575054	1.47054e+06	1.03163e+07	7.24918e+06	8.0824e+06	1.26742e+07	6.55759e+06	1.46779e+07	331821	800930	5.2707e+06
pos_13894	Cynaratriol	Terpene lactones	HMDB0034983	-	15683	15558.8	27078.1	17183.1	16123.8	24640.9	41768.4	20204.6	36555.7	33435.7	46585.8	30448.1	11780.6	9438.05	13624.4	27965.7	26266.7	22274.1	12221.3	15217.7	59529.4	145836	47990.4	11501.9	14405.5	21122.3	22050.2	49016.2	8268.62	5193.63	48730.3	37467.7	42712.7	74774.5	39562.7	48022.4	2029.99	10707.7	26634.3	7015.93	22811.4	2494.18	35236.2	15938.4	1676.37
pos_13949	Delta-Decalactone	Delta valerolactones	HMDB0037116;LMFA07040028	-	12951.7	14824.1	18561.7	17090.2	12117	16648.6	10294.8	10955.3	9793.01	12625.9	12835.1	13663.4	18677.6	17758.1	19683	14357.6	20111.4	23155.8	17996.2	25878.3	30465	23212.8	16265.7	29694	16021.5	20643.1	24806.7	25528.9	16174.8	12713.8	33364.2	19340.5	22794.6	28061.9	33422.5	24165.4	6266.94	11808.9	17269.1	11251.3	17689.7	11208.2	37247.3	31170.5	5080.26
pos_14036	Ferulaldehyde	Methoxyphenols	HMDB0141782;MJDBOTE0001257	C02666	104091	105731	139119	108185	102066	126998	150400	173454	242401	194637	168778	175339	288082	209983	271044	177809	245073	249422	216060	206147	228577	202054	207952	191111	295055	254917	453406	678335	418551	495227	198952	213931	217535	222893	248787	275633	352977	447226	430984	405394	504172	533698	545207	311820	347429
pos_14170	2-{2,6-dihydroxy-4-[6-hydroxy-7-(3-methylbut-2-en-1-yl)-1-benzofuran-2-yl]phenyl}-6-(2,4-dihydroxyphenyl)-4-(hydroxymethyl)cyclohex-3-ene-1-carboxylic acid	Not Available	HMDB0126150	-	4568.81	4858.18	9242.9	9958.17	4154.35	4588.79	66061.3	48183.4	336222	111511	169451	129885	46742	20867.9	11714.5	16418.2	38303.7	39610.8	20598.2	11269.2	706014	189675	100356	22067.4	15400.7	18242.2	106491	144253	16299	17121.1	469223	414183	826778	587271	552052	1.33078e+06	9514.55	129596	99600.2	102863	411385	132684	2.26453e+06	475943	167341
pos_14242	13-Oxo-9,11-tridecadienoic acid	Fatty acids and conjugates	HMDB0034564;LMFA01060202	-	229693	260788	381639	382376	195831	297930	293733	321352	352572	353609	402313	351858	509783	400926	454698	386698	472556	510377	363367	427396	964379	388246	460432	523102	432328	494322	550787	581648	554338	418239	683007	520293	620814	508729	817617	846933	313157	358661	546687	340962	524694	358895	1.39627e+06	649708	218337
pos_14243	Xanthotoxol	Furanocoumarins	HMDB0029457	C00841	71884.3	61374.6	66896.6	66087.6	76470.3	52678.7	50648.8	60878.2	69037.1	56552.6	44547.4	62738.3	72699.4	64262.9	72773.8	92774.7	50540.8	43976.3	70304	74939.3	40873.8	58541.9	55140.3	55900.3	87593.3	55808.2	52836.5	41420.8	50477.5	73359.6	115356	122290	107491	120559	67477.3	68878.7	52137.9	53000.6	43528.8	52660.1	57182.5	70041.1	33485.8	38503.7	57862.4
pos_14255	(-)-Wikstromol	Tetrahydrofuran lignans	HMDB0030598	C10725	300889	349046	447196	311443	375847	424934	251125	277793	320002	319103	334228	304658	392389	261705	438984	311775	397104	386984	190190	173614	426952	401102	261720	202595	355669	472052	479397	844055	295987	333368	355975	332937	323839	499712	363921	377200	179943	271223	373633	220782	347693	212429	555213	244505	97297.6
pos_14338	Lucuminamide	Carbohydrates and carbohydrate conjugates	HMDB0031697	-	21730.8	23692.3	10271.5	14304.1	9220.12	16150.1	10862.8	945.637	5129.27	1189.45	304.526	4374.17	23252.2	21190.8	16490.2	21473.3	14527.7	11489.5	1240.44	10408.7	7717.64	21809.8	6437.82	3515.62	17361.6	12274.9	33871.2	5458.31	37111.1	6647.43	4420.34	7877.03	4221.39	1674.84	9076.73	6082.45	9209.52	1997.66	9260.5	439259	4808.8	3434.84	3011.13	8276.7	10554.7
pos_14348	Isopropyl beta-D-glucoside	Carbohydrates and carbohydrate conjugates	HMDB0032705	-	11326.4	18193	17908.9	10430.3	6715.19	6903.89	2633.97	409.422	114.845	182.698	81.9585	1570.09	551715	426761	345914	89142.5	196189	297784	1594.55	9230.5	7694.92	8534.57	4170.88	385.041	332323	607607	366423	270782	1.30024e+06	765606	25469.7	48152.1	37826.5	104190	14793.5	59681	775777	919917	324759	970536	423043	2.14513e+06	31356.3	68358.3	260703
pos_14369	3,4,5-trihydroxy-6-{[3-hydroxy-2-(3-hydroxyphenyl)-4-[3,5,7-trihydroxy-2-(3-hydroxyphenyl)-3,4-dihydro-2H-1-benzopyran-8-yl]-3,4-dihydro-2H-1-benzopyran-7-yl]oxy}oxane-2-carboxylic acid	Biflavonoids and polyflavonoids	HMDB0135134	-	36790.7	12725.3	2161.8	19947.9	12221	24370.1	464.972	372.614	66.3078	93.6789	368.167	60.1858	91940	50979.7	89455.1	156774	66547.3	27124	1118.22	61.3988	255.026	526.345	17746.9	988.081	180445	106476	73065.3	5574.43	206716	183164	2029.24	30194.8	7476.44	204.767	5406.78	8106.86	190290	152843	102926	235302	168581	81543.5	331.266	25040.2	47024
pos_14448	5-Hydroxyxanthotoxin	Sesquiterpenoids	HMDB0036157	C02951	1470.47	16.5376	18.5404	17.4131	15.5016	17.1226	16.4635	16.9193	1716.86	18.5625	16.2099	17.3021	90598.4	81391.7	73993	47534.3	33844.2	24015.1	4698.25	2348.01	965.993	20.7079	19.2047	20.4767	134643	153665	90695	16057.3	196410	156836	16061.6	14204.1	9149.54	8432.37	5744.62	14802	206379	148417	134676	180233	85385.8	360101	25.0097	20.5164	52503.6
pos_14549	Methyl salicylate	Benzoic acids and derivatives	HMDB0029817;HMDB0034172	C12305	10899.8	9467.04	8744.92	10707.3	10939.4	14219.9	31355.8	34411.6	47587.6	33594.5	38195.5	34866.9	155062	186817	115724	34062.8	55507.3	168496	96816.2	90103.9	27534.2	67429.9	79023.6	33895.2	170544	175395	187400	230953	294627	325401	31143.4	52453.5	38282.4	61987.5	46597.1	39677.4	292306	108905	196326	127837	81198.4	178821	46154.4	38147.6	16757.3
pos_14553	3,4,5-trihydroxy-6-{[4-(7-methoxy-2-oxo-2H-chromen-6-yl)-2-oxobut-3-en-1-yl]oxy}oxane-2-carboxylic acid	Fatty acyl glycosides	HMDB0128971	-	755.045	33.6519	37.7274	35.4333	199.327	2172.46	5043.22	5747.35	9763.32	1898.45	10228.7	62297.9	46.6615	281.927	45.244	43.9915	42.4287	4220.52	8023.96	58160.5	47.8719	9174.6	25530.8	41.6674	2425.96	19796.5	46.6132	42.9461	22067.5	6320.17	847230	491213	307205	60994.3	13574.2	6624.54	35632	7661.62	17591.8	24994.8	994.103	46491.2	2974.49	466552	1.00815e+07
pos_14641	3,4,5-trihydroxy-6-(3-hydroxy-4-{5-hydroxy-8,8-dimethyl-4-oxo-4H,8H-pyrano[3,2-g]chromen-2-yl}phenoxy)oxane-2-carboxylic acid	Flavonoid glycosides	HMDB0127430	-	352350	332720	271193	232223	330971	294478	156770	200275	139658	489619	76868.7	152389	352540	261951	396482	248989	157245	201611	602602	563813	402430	548222	509738	658938	179445	173123	147127	126225	60908.6	164157	885008	572040	826645	792771	788939	422707	61750.1	32344	47367.4	42390.9	71357.7	43993.2	206858	283411	26741.2
pos_14666	6-(3-ethylphenoxy)-3,4,5-trihydroxyoxane-2-carboxylic acid	Carbohydrates and carbohydrate conjugates	HMDB0124996	-	794.581	770.792	864.139	811.593	722.501	798.057	767.337	1527.34	5695.9	865.166	1428.85	806.421	143849	183786	130365	32824.7	53913.3	46914.1	871.896	822.675	2180.92	2296.03	7608.55	954.383	377507	464826	143700	31309.2	699480	358113	29472.9	67554.8	20237.3	52708.2	12937	191963	914860	464645	470084	691486	267051	743771	9183.87	14592.2	431090
pos_14680	6-[2,3-dihydroxy-5-({[2,3,5-trihydroxy-6-(hydroxymethyl)oxan-4-yl]oxy}carbonyl)phenoxy]-3,4,5-trihydroxyoxane-2-carboxylic acid	Hydrolyzable tannins	HMDB0133148	-	3465.68	3361.92	3769.06	3539.88	3151.29	3480.84	3346.85	3439.49	3875.1	3773.55	3295.29	3517.32	117794	126645	80234.3	4394.87	50930.8	92695.2	3802.9	3588.21	4782.53	4209.69	3904.09	4162.68	98018.4	300156	151679	97314.2	358947	351388	4165.44	26166.9	4282.8	41583.7	4528.83	24979	341016	390026	86177.8	162661	118668	784389	5084.19	13023.8	297029
pos_14726	6-Hydroxykaempferol 3,6-diglucoside 7-glucuronide	Flavonoid glycosides	HMDB0037094	-	849048	654093	318992	651745	1.0457e+06	920489	611541	991139	259391	823880	486440	969860	814609	594052	790413	825331	549968	537382	1.71733e+06	3.10774e+06	1.57736e+06	2.33829e+06	1.76004e+06	1.96617e+06	699586	637640	445540	319236	203359	599126	2.56615e+06	2.00772e+06	2.04724e+06	2.70421e+06	2.01006e+06	913098	75499.6	49762.3	159654	121182	94355.7	33750.7	497733	549248	72234.1
pos_14825	6-(3,4-dihydroxy-6-methyl-5-oxooxan-2-yl)-5,7-dihydroxy-2-(3-methoxyphenyl)-4H-chromen-4-one	Flavonoid glycosides	HMDB0127330	-	9230.65	12985.4	4277.63	7695.37	33454.8	19509.1	5309.53	19449.9	2962.79	50001.5	4003.96	4284.85	3129.95	2975.97	4663.14	2950.86	2846.02	2700.58	64424.9	46466.6	17160.6	31219	33161.2	37271.8	2908.75	3159.12	3431.5	2880.73	3271.02	3125.93	70336.8	26239.7	54744.5	43998.2	46876.1	29680.3	2869.85	2953.06	3155.26	3030.18	2975.25	2973.13	6195.78	4364.86	2369.92
pos_14946	Eremopetasitenin C1	Terpene lactones	HMDB0032770	-	137211	123248	159815	87575.3	82477.1	115847	134112	74730.2	104133	92091.5	94786.3	84100.7	379932	294917	267210	224924	235216	257507	83559.5	57599.7	194968	103025	85546.8	130820	256248	303723	308044	274696	454843	370280	135789	144639	189204	163120	186298	188987	270108	217663	242049	251469	249842	294699	238004	147444	48761.7
pos_14948	6-(3-formyl-2,4,6-trihydroxyphenoxy)-3,4,5-trihydroxyoxane-2-carboxylic acid	Carbohydrates and carbohydrate conjugates	HMDB0130435	-	110058	96232.7	280815	66159.3	72340.1	55506.2	300710	224278	380629	289251	181123	262735	229672	309767	211399	274505	208282	150782	228935	198089	232207	183811	242970	316123	310186	321870	261254	98357.3	325154	317745	194391	235058	307851	316418	244363	482268	297786	239739	361187	330404	153686	269558	263742	299022	598215
pos_15005	Bakkenolide C	Terpene lactones	HMDB0034999	-	31195.7	43762.7	41876.3	40820.4	44506.8	44015.5	47638	34333.5	55556.8	46052.4	17570.5	54439.3	146667	102330	89006.6	104802	61662	72816.6	43428.1	45774	65084.7	48874.2	58189.4	64623.3	114898	105353	119099	70021.5	134795	117036	56385.3	116103	75252.3	105962	76251.4	111030	108202	69078.1	122575	91413.2	116112	104056	78194.1	85743.6	143212
pos_15053	6-{3-[(1E)-2-carboxyeth-1-en-1-yl]phenoxy}-3,4,5-trihydroxyoxane-2-carboxylic acid	Carbohydrates and carbohydrate conjugates	HMDB0124973	-	7.80262e+06	4.48814e+06	3.85879e+06	6.52348e+06	8.72905e+06	7.22548e+06	5.34688e+06	8.16583e+06	4.94499e+06	3.18549e+06	5.0392e+06	7.7148e+06	5.60056e+06	4.89772e+06	5.45007e+06	6.38959e+06	5.53279e+06	6.21221e+06	6.04474e+06	8.90542e+06	5.43067e+06	5.49189e+06	7.82546e+06	5.84628e+06	5.38971e+06	5.05425e+06	4.11602e+06	2.75431e+06	3.88959e+06	6057015	8.27033e+06	9.47877e+06	7.7141e+06	8.05759e+06	6.22499e+06	5.87416e+06	4.65182e+06	4.72044e+06	4.82896e+06	4.95393e+06	3.78264e+06	3.33043e+06	2.099e+06	5.7122e+06	4.67096e+06
pos_15092	3,4,5-trihydroxy-6-({8-hydroxy-12,12-dimethyl-6-oxo-4-phenyl-3,11,14-trioxatetracyclo[8.5.0.0,.0,]pentadeca-1(10),2(7),4,8-tetraen-5-yl}oxy)oxane-2-carboxylic acid	Flavonoid glycosides	HMDB0127421	-	211638	199281	151305	145427	224142	213992	77963.9	111836	78825.2	296039	50072	90179.4	229740	180953	278815	206663	140362	114645	446188	430083	244054	365090	381426	399771	166601	169536	137924	113638	53573.9	148710	735022	449260	552650	624545	549328	367725	42008.5	31955.5	55229.1	25945.1	57944	45301.2	173702	193251	26758
pos_15148	Pantothenol	Fatty amides	LMFA08020198;HMDB0004231	C05944	1166.63	3478.13	813.751	14159.5	774.485	3978.64	141653	53100	56079.5	42257.2	79137.7	50906	1091.49	966.56	975.878	2948.79	3822.45	868.385	28026.3	26710.9	25009.2	32879.2	18203.4	24344.1	935.326	1015.83	28699	18782.5	1150.99	13018.4	88451.6	33653.1	24811.2	63577.4	84756.8	29080.2	922.816	13984.9	30060.6	94414.7	122175	20786.3	81222.9	106269	762.06
pos_15352	Trans-4-Coumaric acid	Hydroxycinnamic acids and derivatives	HMDB0002035	C00811	1.26025e+06	1.47752e+06	1.12206e+06	1.33463e+06	1.42626e+06	1.37802e+06	1.41052e+06	1.35707e+06	1.14319e+06	1.23727e+06	1.00305e+06	1.26689e+06	851820	883123	1.06269e+06	2.20007e+06	1.12457e+06	1.00089e+06	1.32854e+06	1.43771e+06	869405	1.09065e+06	1.50456e+06	1.32301e+06	1.66516e+06	1.22431e+06	781259	728456	1.22942e+06	1.0509e+06	922049	1.72202e+06	1.08252e+06	964006	932718	1.16832e+06	2.80773e+06	2.67167e+06	1.39579e+06	1.58303e+06	3.19185e+06	3.3121e+06	656561	2.05485e+06	5.79559e+06
pos_15431	O-6-deoxy-a-L-galactopyranosyl-(1->2)-O-b-D-galactopyranosyl-(1->3)-2-(acetylamino)-2-deoxy-D-Galactose	Fatty acyl glycosides	HMDB0002060	-	23898.8	17840	22173.7	48748.2	23971.6	43403.3	43164.3	59486.9	64280.7	30606.9	86772.9	48862.7	4189.47	3983.35	4062.19	3949.75	83225.8	131989	25465.5	46901.1	165284	40869.1	19258.8	30437.7	3893.39	7977.32	159681	113660	5118.09	4184.08	61096.5	48739.8	52169.2	38382.8	120682	106135	3841.31	3952.69	4223.33	4055.92	109538	3979.56	158770	178383	3172.15
pos_15447	Oleoside dimethyl ester	Terpene glycosides	HMDB0031350	-	105801	133486	158498	121818	213109	139082	150066	210115	183751	190532	169327	164374	56316.2	108678	64456.7	5702.21	77794.2	105649	98300.3	74604.9	124312	97701.9	56772.1	116620	20364.3	52024.4	109810	87325.7	12591.4	38520.5	112923	45691.7	93077.4	23266.1	116837	81781.9	1256.68	55779.1	7915.69	9302.55	14505.6	594.261	113828	76332.5	1400.56
pos_15569	5-amino-1-(5-phospho-D-ribosyl)imidazole-4-carboxylate	Carbohydrates and carbohydrate conjugates	HMDB0006273	C04751	13226	1771.17	6211.12	13871.7	10199.9	2470.75	163286	177563	118500	101186	157479	229842	28079	21445.3	18364.4	9935	11484.6	18196.4	157240	181271	156714	62908.3	113121	103738	13790.2	46528.1	26539.9	14504.8	25413.5	20587.4	125459	100599	129821	256715	174220	107974	25054.8	21023.3	30133.4	15907.9	27140.6	28058.5	124615	159219	41677.8
pos_15698	THYMOQUINONE	Carbonyl compounds	HMDB0034732	-	58152.8	73443.8	77506.7	79891.7	55920.2	75446.6	72713.2	69674.7	78457.7	63818.9	74781	72856.3	111154	83044	89676.6	79928.8	99368.3	104531	79493.8	83895.4	120912	82832.5	88025.4	118283	81146.4	100612	111899	110137	118319	95048.2	125879	125571	120509	121850	141050	144201	79078.8	81843.6	106150	71408.5	113948	86487.3	177196	122658	97872.9
pos_15716	3,4,5-trihydroxy-6-[4-hydroxy-3-(3-hydroxyprop-1-en-1-yl)phenoxy]oxane-2-carboxylic acid	Carbohydrates and carbohydrate conjugates	HMDB0134081	-	13883	5262.35	2068.62	11156.5	13928.3	14860.1	18068.8	8035.48	10829.7	6517.43	7621.16	15488.2	81544.9	24094.1	27560.7	36128.1	20448.7	22562.5	25259.6	66486.4	31377.2	29770.9	48377.4	22310.2	39717.3	51740.2	35577.5	4849.13	65436	47717	58919.6	101201	41876.8	45389.1	54797.3	30965.6	57121.2	41672.2	49964.1	66433	45087.8	72617.9	20043.9	50841.3	55831
pos_15737	3-(4-methoxyphenyl)acrylic acid	Cinnamic acids	HMDB0135651;HMDB0002040	-	19128.9	17717	19900.3	17960.1	19917.9	23051.4	33979.1	28255.4	47236.3	34455.2	36367.5	39703.7	51575.4	43405.1	46874.2	55505.7	47560.4	45467.7	36356.3	38074.7	68859.8	73412.7	59719.1	48156.2	120333	142002	107195	73108.3	149231	128292	80990.5	93725.4	91445.3	130428	87313.5	119979	244953	128113	117673	139217	151482	270045	107618	115608	260087
pos_15753	N,N-Dimethylaniline	Amines	HMDB0001020	C02846	587313	553655	569898	518388	525578	515436	507246	558839	616224	598473	489043	545674	549746	503658	499443	492774	483992	437654	559461	474005	535227	564467	446621	594203	481793	514563	539469	493906	429776	547550	454454	457893	472059	515442	485797	498769	500402	474927	550425	489623	476917	519145	526355	448169	501495
pos_15755	6-{[(2E)-3-(3,4-dihydroxyphenyl)prop-2-enoyl]oxy}-3,4,5-trihydroxyoxane-2-carboxylic acid	Carbohydrates and carbohydrate conjugates	HMDB0124959	-	217555	128382	77248.6	302054	193761	218361	163031	123916	69046.6	21497.4	101829	145008	234738	178763	137913	269217	291075	267991	74945.3	211662	69718.1	108402	130479	68749.1	203364	268243	122570	42705.9	278810	288663	26134.6	103386	25519.1	52374.1	23212.9	57319.7	271087	156919	222848	258976	180131	149279	2925.42	39288.3	143025
pos_15840	3,4,5-trihydroxy-6-[(oxolan-2-yl)methoxy]oxane-2-carboxylic acid	Carbohydrates and carbohydrate conjugates	HMDB0126546	-	495.887	481.041	1031.87	506.504	450.903	498.057	21438.3	20908.1	44183.4	27620.1	35835.7	22926	2356.49	1368.58	2229.78	2408.34	2382.08	672.451	12085.4	7973.93	34493.5	35349.3	24680.3	15053.7	941.61	3071.28	2953.06	7911.85	1352.6	2277.27	18439.8	18505.5	34385	36837.6	27886.7	40294.7	611.577	2407.94	6308	2246.29	3148.36	3501.35	73793.3	14151.9	8954.4
pos_15894	2-Methylbutyroylcarnitine	Fatty acid esters	LMFA07070034;HMDB0000378	-	558.868	542.136	607.792	2188.15	508.171	561.313	11378.9	7551.64	4917.43	6388.47	4172.05	4031.5	8168.02	802.719	749.925	3124.69	2381.29	648.598	803.851	871.913	1797.82	678.846	629.566	671.265	17468.1	6405.33	3102.57	754.489	6278.47	6531.76	9593.53	3436.84	4247.76	9346	5218.17	9128.59	51603.6	19047.8	21331.2	19385	18028.6	37755.8	6121.12	11672.1	15953
pos_15928	Oxindole	Indolines	HMDB0061918	C12312	99660.2	102393	116718	80587.8	107222	96293.9	91937.5	69385	96904.1	69992.6	61744.3	80372.9	153460	110451	106824	101536	92237.8	85707.2	38963.6	65891.6	84316.5	155598	63558.4	96510.3	67695.3	75778.4	90210.4	75290.4	89987.8	94021.7	85521.4	145595	61389.2	123233	74701.4	96539.6	57394.8	58534.8	63137.4	54912	55754.1	69658.5	57840.1	66347.9	49138.9
pos_15989	Adrenochrome	Not Available	HMDB0012884	-	586976	373496	378024	330979	253485	269330	164525	84290.4	56554.8	9140.09	37540.4	10085.6	4.66535e+06	4.68364e+06	1.63661e+06	2.15415e+06	1.66655e+06	1.85922e+06	55617.7	42804.9	81835.7	101692	683509	50248.2	1.21744e+06	1.92507e+06	863021	359100	1.67017e+06	1.33822e+06	120076	342440	65486.3	255500	37126.9	764052	1.46076e+06	1.01819e+06	547635	1.40729e+06	285853	2.2423e+06	25356.7	53357.5	381585
pos_15991	2-amino-4-({1-[(carboxymethyl)-C-hydroxycarbonimidoyl]-2-{[1-(3,5-dihydroxyphenyl)-2-hydroxy-2-(4-hydroxyphenyl)ethyl]sulfanyl}ethyl}-C-hydroxycarbonimidoyl)butanoic acid	Amino acids, peptides, and analogues	HMDB0128534	-	1.31004e+06	631495	641542	727573	456904	671699	487323	353825	377047	199996	335928	328951	3.07645e+06	3.82873e+06	2.9783e+06	2.00027e+06	1.17436e+06	1.05007e+06	438436	443856	526205	226948	401503	454120	864941	1.01851e+06	625359	151420	1.07159e+06	1.02365e+06	365254	920551	776711	1.85916e+06	663653	1.84816e+06	2.24686e+06	822361	1.00943e+06	806690	465479	588670	248906	343284	506616
pos_16000	3,4,5-trihydroxy-6-{[3-(2-hydroxyphenyl)prop-2-enoyl]oxy}oxane-2-carboxylic acid	Carbohydrates and carbohydrate conjugates	HMDB0134050	-	239081	129506	104836	204341	209778	193425	292134	369155	287248	159352	286859	366408	319762	214783	284815	397260	333789	249773	498764	709916	388680	441052	399950	431802	457574	444206	166252	113759	556505	401617	487969	569228	409244	502598	409229	309935	518118	397075	413855	633528	302646	580939	224592	499108	706132
pos_16087	Dihydrozeatin-O-glucoside	Fatty acyl glycosides	HMDB0012214	C16448	384.088	372.589	417.711	392.312	349.246	385.769	370.919	381.186	429.463	418.208	365.204	389.812	11717.8	13280.8	845.413	750.403	469.763	445.756	421.461	397.668	530.03	466.544	432.676	461.334	27729.1	53504.2	7624.51	475.492	65727.5	29795.2	461.64	467.002	474.647	505.564	501.914	500.17	117916	53786.5	94669.6	55976.6	24547.4	115932	4612.91	462.228	839.071
pos_16228	Licoricesaponin C2	Terpene glycosides	HMDB0038759	-	9.839	62.2495	576.744	247.058	158.157	91.3063	2727.98	6520.6	9691.64	9049.61	2377.81	12.5307	0.9138	1487.77	147.777	4.7085	298.846	549.698	17488.3	2555.58	141020	23505.6	4685.61	48777	0.0161	4.2501	1944.46	1448.02	10.4992	23.7838	34958.5	18373.3	96628.8	29059.2	117028	41399	8.4768	45.1019	0.0175	4686.36	2129.81	84.0992	868942	178305	5693.03
pos_16237	P-Mentha-1,3,8-triene	Monoterpenoids	HMDB0037013	-	18599.4	20305.9	26164.4	22643.1	18220.5	23449.6	16565.1	22797.2	31461.1	26843.8	21275.5	23187.8	28110.3	25909.1	27583	20543.8	29915.4	31953.7	33269.7	28968.5	44076.6	39463	26514.6	43406.6	26402.8	31297.3	37276.1	42088.8	36498.1	30787.5	39107.8	34278.1	43115.3	52113.4	48294.7	38050.4	27802.8	35781.6	36261.3	33626.2	40136.6	34088.5	81223	51703.5	37060.1
pos_16269	3,4,5-trihydroxy-6-[hydroxy(3,4,5-trihydroxyoxan-2-yl)methyl]-2-[(2E)-3-(4-hydroxyphenyl)prop-2-enoyl]-4-[3,4,5-trihydroxy-6-(hydroxymethyl)oxan-2-yl]cyclohex-2-en-1-one	Hydroxycinnamic acids and derivatives	HMDB0128222	-	7375.72	86.8788	97.4003	11515.6	15678.8	7153.13	86.4894	88.8835	100.141	97.5161	85.1569	10689.4	16337	7427.33	11829.4	30531.8	18647.6	6446.62	98.2747	92.7267	123.59	108.787	4239.02	107.572	127914	26503.5	28317.6	2871.04	33108.2	34692	107.643	21836.5	110.676	199.849	117.034	21631.4	169572	84706	58512.3	65665.5	245022	65007.6	131.386	25975.8	86055.9
pos_16270	6-({8,14-dihydroxy-17-methoxy-10-oxo-2-oxatricyclo[13.2.2.1,]icosa-1(17),3,5,7(20),15,18-hexaen-4-yl}oxy)-3,4,5-trihydroxyoxane-2-carboxylic acid	Cyclic diarylheptanoids	HMDB0133430	-	798499	702361	740447	1.93534e+06	818993	1.06566e+06	566054	340495	376202	198381	337125	333713	1.53682e+06	1.19776e+06	1.21512e+06	1.13399e+06	1.5327e+06	1.49526e+06	875727	750375	459613	333840	920319	575308	1.27938e+06	824962	1.40163e+06	659347	1.09011e+06	1.0479e+06	925167	1.11755e+06	494782	864937	687585	1.47851e+06	749696	700677	733565	973089	1.59109e+06	946480	82070.6	1.33063e+06	1.33141e+06
pos_16288	(-)-Betonicine	Amino acids, peptides, and analogues	HMDB0029412	C08269	8816.8	7879.86	1381.54	1890.88	57.347	1031.34	760.482	508.541	548.09	2404.05	495.75	1255.87	128196	66487.6	26861.2	3692.35	11441.7	65765.8	150.782	386.916	639.83	734.083	654.191	1241.01	278.579	1765.82	739.121	539.306	1980.4	1924.41	216.066	2984.29	1111.21	19531.2	690.497	6674.47	391.697	1528.08	367.114	733.127	901.448	471.35	576.105	887.314	152.491
pos_16290	Crithmumdiol	Fatty alcohols	HMDB0033957	-	295769	355840	544177	349415	331044	393397	256081	251850	388884	294484	283584	298477	533084	519024	485025	388154	443393	431990	275149	342261	547962	696110	329573	378974	400533	516393	478479	577555	501456	434652	492094	427192	555351	788611	506472	620520	377990	452039	459390	386448	452511	350081	853793	538140	406796
pos_16339	(R)-N-Methylsalsolinol	Not Available	HMDB0003626	-	24.5364	23.8018	26.6843	25.0617	22.3106	24.6437	42527.8	33057.2	19334.6	19823	49130.9	8729.52	33.0034	31.3797	32.0008	31.1149	514.356	573.637	49930.3	19287.8	120492	25531.3	17816.3	82538.4	30.671	33.3109	1404.68	609.439	34.4909	660.782	69823.8	82759.8	156200	113246	260453	65483	30.2607	31.1381	770.439	1372.81	1514.46	628.057	388867	26298.2	16070.1
pos_16366	5'-Deoxy-5'-(methylthio)adenosine	5'-deoxy-5'-thionucleosides	HMDB0001173	C00170	1.7172e+06	1.52298e+06	980281	1.16289e+06	1.389e+06	1.44677e+06	1.10864e+06	1.26872e+06	999916	894129	920674	1.15058e+06	1.36758e+06	1.63629e+06	988859	1.91799e+06	1.04499e+06	988997	1.74818e+06	1.77928e+06	941155	915790	1.25448e+06	1.78094e+06	1.46107e+06	1.0819e+06	867699	592432	1.02633e+06	1.09907e+06	1.05352e+06	1.11595e+06	606267	1.01653e+06	918271	871909	1.27053e+06	925230	1.19087e+06	1.49939e+06	1.09742e+06	1.03852e+06	409641	992996	2.13063e+06
pos_16373	Acetyldeoxynivalenol	Sesquiterpenoids	HMDB0036137	-	16793.1	16964.4	21087.4	13682.2	25596.9	25939.2	29110.6	18677.2	39380.4	30718.2	28468.3	23712.7	20223.6	16710.5	19658.7	18500.9	27951.9	20068.3	13726.8	20020.4	37819	80349.6	26314	18023.5	24856.6	26959.2	30149.8	65593.6	13672.7	20229.7	47398.5	40044.9	48233.6	125343	50865.9	52794.6	10881	24462.2	36965.7	19327.4	31238.2	21597.2	56335.6	29202.7	11007.9
pos_16388	Trans-Grandmarin	Pyranocoumarins	HMDB0039030	-	72822.2	72110	100591	102504	70758.5	88873.6	157617	131579	165628	179588	139964	198981	191025	92838.9	168555	121423	182141	177189	216368	259086	358011	643569	167337	252981	166251	239370	323343	260898	187196	189483	548927	387258	471176	553822	532727	441201	243982	231322	351319	264015	438582	373258	440754	484396	371363
pos_16524	6-(2,4-dihydroxyphenyl)-2-{3-[3-(2,4-dihydroxyphenyl)propanoyl]-2,6-dihydroxyphenyl}-5-hydroxy-4-methylcyclohex-3-ene-1-carboxylic acid	Chalcones and dihydrochalcones	HMDB0126473	-	98776.9	103501	127969	122912	68223.5	146567	125035	79274.2	184814	109162	159496	92188.3	244302	194788	183341	178425	185997	207276	98649.8	98727.7	128733	282121	166744	82857.4	222702	259090	188706	217188	363303	249782	172294	207025	177093	318777	180992	213060	241163	221074	284863	184191	252220	256632	205893	135189	176408
pos_16548	Gynocardin	Carbohydrates and carbohydrate conjugates	HMDB0029913	C08331	388456	406556	362040	235510	364278	343610	464439	522210	486205	492942	385017	412328	568574	699488	581269	598934	468177	423222	463494	377950	516541	514751	721207	431033	829903	844869	635521	486253	805596	685958	578195	724429	604662	896728	575261	798434	1.12719e+06	819229	812828	863012	678505	867294	663328	751925	965962
pos_16565	Armexifolin	Terpene lactones	HMDB0035596	-	39.6061	820.867	6.017	82.5933	11.2765	973.906	90.4976	118.689	7404.19	1018.89	2568.49	2024.6	4034.06	2387.52	3665.61	11.6999	4123.76	6253.22	9727.39	14358.1	33497.4	25963.7	4385.51	17365.3	8082.85	10580.2	9557.2	16368.3	2384.65	4139.61	31294.3	26571.9	39065.6	80843	29147.4	38957.5	3014	13012.1	12843.9	13760.8	23054.8	10563.1	85451.3	47634	4483.75
pos_16572	2-Propionylpyrrole	Carbonyl compounds	HMDB0032492	-	13727.9	11734.8	8046.05	8670.65	5698.03	11580.7	8756.64	4948.85	5482.03	4771.99	5563.56	4940.23	37661.9	35584.3	24840.4	40667.9	25432.9	21202.9	6876.76	6252.49	12068.2	8216.37	22115	6610.63	16092.4	27895.9	15176.8	7176.84	26319.1	17886.9	7416.26	10498.9	7181.84	14142.1	7216.06	17935.3	17634.9	15531	11282.3	14618.5	8161.34	27768.4	6439.6	6947.45	23204.7
pos_16608	6-{[3-(2H-1,3-benzodioxol-5-yl)-3-oxopropanoyl]oxy}-3,4,5-trihydroxyoxane-2-carboxylic acid	Carbohydrates and carbohydrate conjugates	HMDB0129411	-	21427.8	22351.2	26595	34198.6	24333.2	26177.7	209502	237702	165167	115842	201335	162704	25718.1	15617.6	21421.3	18248.9	22381.2	24320.4	219025	205612	176149	95128.5	209495	202273	27086.1	37661.6	31724.6	23060.4	36406.9	32221.5	258632	159829	192764	322281	270187	106662	16849.2	20964.8	32059.1	25390.2	27441.2	54245.8	154263	141684	75518.7
pos_16696	3,4,5-trihydroxy-6-[3-(4-hydroxyphenyl)oxirane-2-carbonyloxy]oxane-2-carboxylic acid	Carbohydrates and carbohydrate conjugates	HMDB0125828	-	8343.84	6255.68	12777.8	5108.02	3348.25	6227.18	7629.21	6419.33	13248	10176.6	6406.64	11623.2	52702.7	38791	36442.6	47092	23470	14064.3	13688.8	9084.58	13413.2	8101.77	15163.3	14452.4	29424	30305.9	25798.9	15812.3	32627.7	31029.3	8082.41	13302.3	11105.9	4192.84	12271.8	11507.2	40148.7	26232	24681.5	40675.2	21278	27142.3	29465.7	35019.8	22760.5
pos_16735	N-METHYLANTHRANILIC ACID	Benzoic acids and derivatives	HMDB0032609	C03005	19105.4	16701.1	15387.9	17843.9	10832.2	15665.4	14542.2	9218.71	11539.1	8630.22	9262.26	10097.4	57410.6	43147.8	36437.9	35562.4	32070.5	29356.9	13445	11392.7	21354.5	13592.3	36616	16527.9	20793.4	32144.1	24711.9	18088.6	39123.8	31970.9	18936.5	19350.8	14928	23890.2	15254.7	25883.8	24697.1	23518.9	21295.6	28051.4	15874.1	38670.1	17247.2	17297.1	23076.9
pos_16790	Butyryl-L-carnitine	Fatty acid esters	HMDB0002013	C02862	34526.3	54998.8	19941.1	11984.4	12459.3	15292.9	4249.28	1645.56	5441.48	2360.37	1446.77	2163.32	273401	107943	168918	72252.4	92286.7	114440	10153	16999.8	21068.2	29175.4	20290	11966.9	349394	284953	102821	104110	210371	119132	41042.5	113597	22731.7	83540.8	15150.6	474898	1.2323e+06	873616	592720	414115	1.40211e+06	1.4159e+06	13408	506257	1.85759e+06
pos_16823	3,5-dihydroxybenzoic acid	Benzoic acids and derivatives	HMDB0013677	-	14078.8	5776.67	5239.34	15502.8	6598.24	10908.6	15389.2	15300.7	11291.2	9796.74	13639.8	24703.5	75389.9	55805.5	54957.7	60974	65845.9	40751.4	28777.1	28139.6	19703.3	45261.2	46091.6	13225.9	48141.4	43189.5	12903	6007.27	41424.8	32867.9	18932.5	33201.3	21622.8	46470	20495.2	26655.7	32413.6	30237.5	18465.1	14494.8	12751.9	36255	18199.3	27301.3	31553.2
pos_16847	6-(4-ethenyl-5-hydroxy-2-methoxyphenoxy)-3,4,5-trihydroxyoxane-2-carboxylic acid	Amino acids, peptides, and analogues	HMDB0128039	-	2.01724e+06	665262	615360	1.92415e+06	2.33856e+06	1.61939e+06	1.22438e+06	1.62897e+06	931649	360477	1.5989e+06	2.1492e+06	2.215e+06	1.85389e+06	2.0696e+06	3.15933e+06	2.06368e+06	1.67664e+06	2.40595e+06	4.10014e+06	1.40819e+06	1.21527e+06	3.85734e+06	1.11407e+06	4.3531e+06	2.47907e+06	2.05249e+06	547186	2.25481e+06	3.24258e+06	2.92213e+06	5.37289e+06	2.56563e+06	2.98397e+06	1.50105e+06	3.12944e+06	2.5901e+06	2.65354e+06	2.69789e+06	2.83113e+06	2.99266e+06	2.33835e+06	356847	2.9535e+06	4.69437e+06
pos_16849	2-Amino-4-oxo-6-(1',2'-dioxoprolyl)-7,8-dihydroxypteridine	Pterins and derivatives	HMDB0001410	C05255	155022	105635	64320	110933	141623	176327	346229	275949	164752	68460.3	226623	491243	153085	122603	118224	219712	116591	79463.4	190629	237189	68632	67081.9	147406	143750	280668	174764	126486	54213.4	122347	161596	194781	226796	114860	169957	172155	160017	197516	139801	190381	183741	173680	172449	71389.2	128276	248098
pos_16873	Vanillin	Methoxyphenols	HMDB0012308	C00755	29094.7	27742.7	30504.7	30811.1	22928.9	25998	40416.8	38295.8	57286.3	45679.5	43124.8	43529.3	36975.7	35224.1	36387.7	39378.7	35951.7	39606.1	46934.7	45186.5	55690.6	67071.7	49441.3	49356.6	44014.9	52950.6	42531.1	45029.3	41722.2	45471.7	57380	49921.6	56478.5	72752.6	55552.3	55013	43277.9	42538.7	50916.9	50422.3	46993	47485.7	69412.4	68143.6	48099.6
pos_16880	L-Proline	Amino acids, peptides, and analogues	HMDB0000162	C00148	41808.2	38305	42828.5	34191.7	31169.3	32248.7	44000.3	35400	49331.1	42851.5	39260	42281.7	58305.4	57551.9	49821.2	45407.4	43343.7	50254.3	48102	47116.4	39359.4	45024.8	43627.5	49859.8	43597.1	50703	50409.2	48797.9	58010.3	53631.3	40859.2	42633.9	38055.7	46786.1	42281.1	43100.3	40209.1	39613.6	42162	34599	38767.9	50284.1	42575	37272.8	45240
pos_16966	4-Vinylguaiacol	Methoxyphenols	HMDB0013744	C17883	39882.1	38676.9	52283.6	37008.7	39905.1	45292.8	54129.2	51252.9	89437.1	69458.1	74601.1	57570.5	49130.6	43405.8	52192.2	41178	56566.3	49248.8	49912.9	48492.6	90277.4	90593.5	67712.2	50291	51772.8	61888.7	64060.5	94495.9	42970.2	46883.2	78143.2	71840.2	88282.5	123240	86268.4	85818.6	37025.7	55718.2	65099.9	48890.9	73448.3	57615	119244	67689.9	46143.7
pos_16967	3-(5-Methyl-2-furyl)prop-2-enal	Not Available	HMDB0032400	-	414755	468791	624172	471373	422613	575880	514092	503031	978709	674113	813805	607579	529365	418703	605082	536729	594728	551808	408963	352036	883854	967962	668980	397551	522586	604710	752424	1.18137e+06	354715	476587	761931	597757	808796	1.17433e+06	678367	755054	293177	536837	651793	431145	750706	387761	925639	436215	236523
pos_16992	6-({6-[(acetyloxy)methyl]-2,4,5-trihydroxyoxan-3-yl}oxy)-3,4,5-trihydroxyoxane-2-carboxylic acid	Carbohydrates and carbohydrate conjugates	HMDB0125230	-	40854.2	55996.5	92775.6	37676.5	53895.6	40231.2	36000.5	13977.1	59583.1	26364.5	14987.6	19420.5	49785.5	100007	119241	88124.9	78169.8	66472.7	59990.1	76101.1	42718.7	167187	30393.1	66124	158094	78550	120953	118333	53170.2	57223.4	36857.2	64087	45246.1	30956.9	82580	41886.8	43835.2	97973.5	72576.3	132742	121380	52902.3	49069.2	48706.4	14346.4
pos_17030	[(1S,16R)-5,7-dihydroxy-8,8,10,12,16-pentamethyl-3-[1-(2-methyl-1,3-thiazol-4-yl)prop-1-en-2-yl]-9-oxo-17-oxa-4-azabicyclo[14.1.0]heptadec-4-en-11-yl]oxidanesulfonic acid	Thiazoles	HMDB0127540	-	3496.46	255.021	2268.64	268.52	1020.14	264.041	471.785	609.296	926.369	912.922	538.975	266.809	2202.09	3082.27	342.867	3202.27	1115.8	2270.58	2336.25	2734.32	8575.59	1136.63	311.094	2839.29	5545.35	3006.42	5983.62	2658.78	5072.49	4895.71	8926.49	11822.6	15678.2	19131	9129.35	16590.3	3361.22	333.624	8802.99	7598.02	5790.23	837.383	45080.8	44652.4	267.744
pos_17108	Hawkinsin	Amino acids, peptides, and analogues	HMDB0002354	-	253203	142003	109738	123015	141372	110765	132933	180747	188305	173288	149130	144493	144898	140139	123726	181799	118549	108686	164554	190191	269282	221528	260098	254899	160622	152300	169943	156131	137670	140364	233310	206273	228458	237666	270239	238547	115184	99846.1	151246	197631	133789	83200.5	320436	287294	69721.7
pos_17153	6-{3,5-dihydroxy-2-[3-(3,4,5-trimethoxyphenyl)propanoyl]phenoxy}-3,4,5-trihydroxyoxane-2-carboxylic acid	Flavonoid glycosides	HMDB0124886	-	107246	28295	21249.7	54654.1	106956	100521	40708	43694.2	17767.1	1332.1	19606.1	86518.1	36749.8	55696.1	34236.5	90700.4	52145.4	14575.6	1342.46	6850.74	9136.29	9119.63	9243.51	3936.58	118517	50140.9	6979.82	1514.57	14329.8	30449.1	24657	18946.8	1511.87	16259.6	14994.5	5201.61	1508.84	4016.59	1658.9	19899.7	45535	35815	1794.77	9390.39	80918.3
pos_17157	Indole-3-acetamide	Indoles	HMDB0029739	C02693	4866.04	3377.13	3013.3	6058.68	3484.73	3994.45	22740.3	24599.8	32713.7	19379.9	28042	26874.7	3557.42	939.975	3092.4	4423.06	3562.53	2720.05	25206.2	31134	29028.8	16743.2	20938.1	31132.3	197.242	1461.97	1911.95	4211.78	456.784	233.715	24297	28839	35373.1	44820.3	30552.4	35231.5	194.603	571.625	274.663	205.476	1668.85	201.607	43514.2	29124.5	55890.9
pos_17193	Vanillic acid-4-O-glucuronide	Carbohydrates and carbohydrate conjugates	HMDB0060024	-	1297.94	1259.08	1411.56	1325.73	1180.2	1303.62	8219.67	8256.45	15342.7	12284.5	12086.5	16867.4	6346.27	1784.84	4783.87	3003.33	5994.94	4954.36	16236.8	17930.1	55108.8	62471.6	13256.1	24875	7385.21	11115.3	19990.6	17366.8	7817.55	8268.22	63834.6	49101	72512.3	96189.4	71258.6	76784.8	10548.5	13181.2	20983.7	15428.7	32174	15432.9	121838	73953.8	29584.4
pos_17206	1-(3-Methyl-2-butenoyl)-6-apiosylglucose	Fatty acyl glycosides	HMDB0039952	-	169.655	164.576	184.507	173.288	154.265	1232.63	885.851	556.919	1162.75	265.29	518.847	172.184	35110.1	43909.6	18636.8	37482.8	19268.9	14156.2	1034.84	949.813	234.119	628.879	3741.67	1720.6	54195.8	50103	28048.4	13560.3	64408.4	40163.1	2410.69	2017.4	2965.54	8779.02	2535.35	13061	104413	66650.4	49165.5	52858.6	30571.1	88658.4	22433.6	29160.4	16147.8
pos_17226	(E)-Resveratrol 3-glucoside 4'-sulfate	Stilbene glycosides	HMDB0037073	-	1.60224e+06	1.63352e+06	2.09724e+06	1.49479e+06	1.77589e+06	1.66477e+06	1.51005e+06	2.599e+06	2.65955e+06	1.34352e+06	2.27008e+06	2.66253e+06	844521	1.09876e+06	880321	822379	1.35067e+06	1.57279e+06	255269	415144	1.37047e+06	554169	449466	996200	777675	1.09028e+06	1.85447e+06	3.1157e+06	672733	1.17171e+06	262418	183402	374296	101607	379296	231971	59361.5	214196	514791	394077	476905	8671.13	1.13852e+06	380021	36386.4
pos_17255	Simmondsin	Carbohydrates and carbohydrate conjugates	HMDB0030394	-	1817.74	2173.92	3514.59	6529.26	852.348	872.129	8358.36	15462.6	23684.1	9857	17630.9	17686.9	13531.8	8527.46	12229.9	7174.57	12830.3	11658.6	22075.9	22140.3	33606.1	13213.6	16426.7	36170.4	14251.3	9940.93	21049.7	24283.2	12159	10923.3	16492.5	11031.1	22756.8	13204.6	14481.3	58610.7	6738.12	14769	14699.5	12950.8	27224.9	9864.18	143040	30531.7	36294.2
pos_17289	Uracil	Pyrimidines and pyrimidine derivatives	HMDB0000300	C00106	1.03361e+06	1.14756e+06	1.17561e+06	859031	916587	932176	1.19998e+06	1.06771e+06	1.16696e+06	1.08349e+06	944038	1.00252e+06	1.0317e+06	1.21537e+06	862316	946908	705474	747772	650726	631482	649054	644593	766382	784895	1.01384e+06	968127	729933	602613	1.01916e+06	901097	602278	876916	656609	941079	672475	1.18455e+06	972425	819640	1.11968e+06	1.05911e+06	831361	978886	685643	877016	1.25822e+06
pos_17314	Vanillylamine	Methoxyphenols	HMDB0012309	C16666	138168	121008	93142.1	105127	131110	115557	341332	372951	173715	70352.6	202621	531616	75052.5	64581.1	54544.1	98766.1	81123	84178.5	248895	346028	80227.1	69803.6	131424	232035	85081.8	78797.8	61783.9	50993.6	88140.5	70687.9	63902.5	104553	43822.9	53758.4	58409.7	130450	103862	78752.3	94736.8	86720.9	88504.2	100502	32100.7	113857	504760
pos_17450	2-Ethylacrylic acid	Fatty acids and conjugates	HMDB0001862	-	116558	153312	225548	171932	119154	146233	154177	137406	151523	162245	132670	143999	211895	199164	189596	125713	197701	213158	153686	147955	239461	209055	170309	195657	139106	207143	191883	189615	207502	180642	204952	183551	221353	209717	247931	245438	130828	164892	187942	141369	211399	180140	399746	218968	146442
pos_17451	3,4,5-trihydroxy-6-[4-(5,6,7,8-tetrahydroxy-4-oxo-3,4-dihydro-2H-1-benzopyran-2-yl)phenoxy]oxane-2-carboxylic acid	Flavonoid glycosides	HMDB0130229	-	200012	157919	386076	228636	62580.4	234206	368121	137080	282723	187251	233879	135221	731884	635234	415702	188593	551699	354494	382621	280136	683747	144369	708555	416575	255084	516902	224342	203873	531764	149631	480347	575976	495987	624922	928390	1.11193e+06	46955	91271.1	219221	156120	160791	27365.4	2.35876e+06	239512	105651
pos_17452	3,4,5-trihydroxy-6-{[3-(6-hydroxy-7-methoxy-2H-1,3-benzodioxol-5-yl)prop-2-enoyl]oxy}oxane-2-carboxylic acid	Cinnamic acid esters	HMDB0128726	-	4.22069e+06	3.99196e+06	3.23929e+06	1.9437e+06	2.93953e+06	2.55935e+06	1.16483e+07	7.87873e+06	9.33617e+06	7.78908e+06	1.00948e+07	5.70089e+06	3.5318e+06	4.24795e+06	2.60931e+06	3.04438e+06	2.29498e+06	1.86439e+06	5.43531e+06	4.18977e+06	3.95252e+06	1.51571e+06	7.84532e+06	5.92683e+06	3.58743e+06	2.76713e+06	1.61765e+06	1.64918e+06	3.05586e+06	1.41793e+06	3.52112e+06	4.12707e+06	3.3295e+06	4.78937e+06	4.60518e+06	5.12043e+06	2.06984e+06	1.70056e+06	1.69086e+06	1.82923e+06	1.04901e+06	1.229e+06	7.85738e+06	1.93028e+06	3.86188e+06
pos_17455	1-propene-1,2,3-tricarboxylic acid	Tricarboxylic acids and derivatives	HMDB0000072	C00417	1.78025e+06	1.77808e+06	1.99981e+06	1.76779e+06	1.68301e+06	1.73318e+06	1.45788e+06	1.8336e+06	2.11964e+06	1.49147e+06	1.64905e+06	1.77657e+06	1.63394e+06	1.73518e+06	1.70783e+06	1.65178e+06	1.62445e+06	1.71323e+06	1.08973e+06	1.0491e+06	1.46982e+06	1.25732e+06	1.3128e+06	1.47855e+06	1.41995e+06	1.67262e+06	2.0578e+06	2.26038e+06	1.27587e+06	1.62931e+06	1.05194e+06	923314	1.21852e+06	1.17025e+06	1.21218e+06	1.00622e+06	721565	997733	1.25432e+06	1.07746e+06	1.15441e+06	638857	1.4494e+06	854787	683538
pos_17459	Cis-4-Carboxymethylenebut-2-en-4-olide	Furanones	HMDB0060459	C04431	75660.4	69355	70272.2	71381.9	61340	68917.3	224509	217820	259682	225982	227600	227315	116045	111074	119329	101927	105114	115477	205894	250486	265493	184044	217898	261261	105951	130703	128066	139832	139276	148563	195870	180401	201096	188571	225626	186074	101600	119621	107731	139872	119629	117587	287791	195838	174114
pos_17508	Gentiobiosyl 2-methyl-6-oxo-2E,4E-heptadienoate	Carbohydrates and carbohydrate conjugates	HMDB0032134	-	163525	327432	623232	515076	254021	279704	262430	203332	228058	372322	216528	136201	436499	283124	439882	116083	465410	607631	267971	149824	563548	143957	377420	379751	205173	326228	389225	607140	352693	198375	435706	279774	426603	174664	670918	485294	18128.2	197243	178999	34750.3	412673	126015	1.24282e+06	244885	13376
pos_17588	6-[2-(2H-1,3-benzodioxol-5-yl)-1-carboxy-2-oxoethyl]-3,4,5-trihydroxyoxane-2-carboxylic acid	Carbohydrates and carbohydrate conjugates	HMDB0129412	-	1.51586e+06	809734	1.15684e+06	1.15012e+06	1.44131e+06	529368	1.90633e+06	2.23489e+06	2.60844e+06	2.90665e+06	1.52998e+06	1.86395e+06	1.10743e+06	847164	1.29222e+06	1.4381e+06	1.15129e+06	1.10908e+06	4.3679e+06	1.84447e+06	1.60956e+06	1.31031e+06	3.26241e+06	2.48574e+06	1.40924e+06	1.24843e+06	1.2784e+06	1.38902e+06	786289	662734	2.19823e+06	2.04253e+06	2.00941e+06	1.66523e+06	2.56326e+06	1.71102e+06	1.69113e+06	1.44641e+06	1.1218e+06	781899	1.36518e+06	682612	1.47869e+06	1.13184e+06	1.26867e+06
pos_17598	4-Guanidinobutanoic acid	Not Available	HMDB0031842;HMDB0003464	C01035	82298.8	82914.5	166751	173307	117330	96056.8	198388	245754	385065	247800	343252	244221	205417	142321	134299	90342.9	81900.3	95196.5	336213	319906	226916	96101.3	226909	517331	96286.2	139676	60364.1	84243.9	140483	93277.9	187737	404009	313441	328787	191277	441232	144421	106206	113161	82166	53664.6	109275	424795	127577	229593
pos_17652	6-(4-{6-[2,4-dihydroxy-3-(3-methylbut-2-en-1-yl)benzoyl]-5-{4-[(E)-2-(2,4-dihydroxyphenyl)ethenyl]-2,6-dihydroxyphenyl}-2-hydroxy-3-methylcyclohex-3-en-1-yl}-3-hydroxyphenoxy)-3,4,5-trihydroxyoxane-2-carboxylic acid	Stilbene glycosides	HMDB0126285	-	4.4041e+06	4.1184e+06	3.12163e+06	3.76204e+06	1.37914e+06	4.75821e+06	137397	33213.9	38210.8	157711	47489.4	10489.9	768121	378730	908834	406828	551936	684604	129929	70484.1	247126	214782	246773	117990	537489	527082	1.41705e+06	1.08336e+06	1.22359e+06	509467	292213	175567	207825	357744	286510	405815	307804	490992	454534	1.29969e+06	735830	392637	607880	156705	199193
pos_17658	MIGLITOL	Not Available	HMDB0014634	C07708	1205.26	1169.18	1310.77	1231.07	1095.93	1210.53	1163.94	3356.66	4542.11	1312.33	3884.51	1223.22	1621.17	3159.07	1571.92	4913.68	1474.11	1398.77	6220.41	33376.8	4708.6	4314.78	1357.73	5435.46	1506.6	2467.9	1619.49	1492.08	1694.24	1619.09	6970.44	9296.91	13678.5	19167.6	6022.15	6398.58	4187.97	1529.55	1634.28	12220	1541.04	5804.9	2879.3	15261.4	11309.1
pos_17661	L-Arabinitol	Carbohydrates and carbohydrate conjugates	HMDB0001851;MJDBOTE0000571	C00532	210562	164259	106593	165564	96248.2	215079	44874.6	16120.5	19974.1	31327.9	21087.8	28662.1	134555	122853	94354.2	151416	84353	87346.4	44897.9	32017.9	52936.6	61239.6	83556.5	44731.9	82163.6	80050.5	116122	70904.2	122597	104284	70010.7	65845.8	83004	54725.8	62371.7	58116.8	46212.8	72512.1	100214	241497	110026	107612	80029.9	80729.4	45713.2
pos_17691	Stachydrine	Amino acids, peptides, and analogues	HMDB0004827;MJDBOTE0001084	C10172	161236	132263	140536	64731	119391	89738.2	191307	140387	60008.3	79716.7	97711.6	119508	323279	344526	148349	459645	204614	170448	183177	231676	84040.6	96254.9	201996	170917	1.04212e+06	879215	622465	628510	545386	419360	130875	354393	231473	228586	131101	173848	748385	1.23191e+06	685472	1.26976e+06	512940	956577	99588	230047	311551
pos_17703	Choline Glycerophosphate	Glycerophosphocholines	HMDB0000086;MJDBOTE0000471	C00670	50066.8	102551	21066.8	52460.7	24539.5	53669	244.814	44.3112	49.9232	48.6148	42.4534	45.3139	60.0558	57.1012	58.2313	7636.3	54.6079	1552.61	48.993	46.2272	61.6136	54.2337	50.2967	53.628	18459.8	6597.03	2862.16	13749.6	6692.61	2584.94	53.6636	54.2869	55.1756	1495.69	58.3453	58.1425	55.065	21695.4	60.5413	135622	31651.7	315436	65.4999	286601	18603
pos_17731	Dopaxanthin quinone	Amino acids, peptides, and analogues	HMDB0012220	C17753	4.20472e+06	3.32155e+06	4.00625e+06	3.09255e+06	3.02628e+06	3.30067e+06	1.02662e+07	9.02666e+06	1.01941e+07	1.02666e+07	8.70415e+06	8.4696e+06	8.66004e+06	1.10484e+07	6.10714e+06	7.0236e+06	5.13582e+06	5.86621e+06	1.11987e+07	1.22285e+07	1.67072e+07	15016642	1.25187e+07	1.47345e+07	7.0292e+06	8.44442e+06	5.29451e+06	4.94137e+06	1.10084e+07	9.35562e+06	1.07461e+07	9.62599e+06	1.90569e+07	1.42714e+07	1.19279e+07	1.05535e+07	7.02048e+06	7.69407e+06	1.16773e+07	1.14481e+07	7.13652e+06	9.49849e+06	2.17653e+07	1.34339e+07	7.34138e+06
pos_17735	L-aspartic Acid	Amino acids, peptides, and analogues	HMDB0000191;MJDBOTE0000530	C00049	461193	556800	924790	873226	226259	603274	510903	237535	560181	348623	420516	211055	491491	613620	370890	482144	300312	80125.5	569523	647508	1.20978e+06	455112	648181	920105	713967	535561	360452	258826	575623	432842	424947	436521	327132	254479	407341	945756	448649	365584	487752	290421	559298	384229	229342	496999	517153
pos_17747	Cis-p-Coumaric acid 4-[apiosyl-(1->2)-glucoside]	Carbohydrates and carbohydrate conjugates	HMDB0037088	-	1.15253e+06	964998	977563	927305	936099	494044	29822	33958.5	137235	142534	54536.3	10024.6	2.20694e+06	1.12489e+06	1.75328e+06	1.71751e+06	944877	1.05634e+06	145327	20609.9	78955.5	26619.2	147602	148563	1.17093e+06	997387	1.23515e+06	1.12636e+06	1.41742e+06	997818	52582.2	53459.8	82816.9	8046.43	159153	52507.7	674806	549525	443631	642289	646064	480689	173806	6349	11537.6
pos_17755	L-NMMA	Amino acids, peptides, and analogues	HMDB0029416	C03884	477376	0.3153	518971	2064.38	17.2562	5598.64	3.96623e+06	5.52509e+06	5.10389e+06	3.76797e+06	4.01668e+06	4.93739e+06	36.7914	271.551	50.6884	87.3128	12.7624	0.3772	4.15655e+06	3.19389e+06	25950.4	3436.78	526730	4.18e+06	173.726	14.5085	40.9638	13.1249	7.4069	1409.28	3375.71	2291.38	6157.22	3403.15	9144.76	71626.5	99.5836	117.955	95.4879	76.058	23.5085	39.8997	2374.42	205518	578728
pos_17758	Stachyoside A	Terpene glycosides	HMDB0039092	-	1.19204e+07	1.55312e+07	1.70112e+07	1.32292e+07	1.20042e+07	1.01774e+07	8.32937e+06	7.44134e+06	9.5671e+06	1.36914e+07	7.07245e+06	6.11176e+06	1.44261e+07	1.29143e+07	1.63018e+07	8.86078e+06	9.87881e+06	1.39844e+07	1.04881e+07	5.30151e+06	8.96427e+06	4.35347e+06	9.87777e+06	1.15901e+07	1.04394e+07	1.00521e+07	1.47892e+07	1.75054e+07	1.25556e+07	1.00547e+07	1.00641e+07	6.49556e+06	1.16985e+07	5.0396e+06	1.33652e+07	8.87526e+06	5.41311e+06	1.00511e+07	7.16868e+06	6.00239e+06	9.95146e+06	8.74933e+06	1.86491e+07	5.00828e+06	2.64993e+06
pos_17789	2-Pyrrolidinone	Pyrrolidones	HMDB0002039	C11118	5363.29	312.204	350.014	328.731	292.644	741.199	310.805	319.408	359.861	350.43	306.017	326.636	432.9	2157.43	419.749	4710.38	393.63	373.514	353.156	333.219	444.129	390.933	362.553	386.567	4242.38	2596.65	432.452	398.43	452.411	432.344	386.823	391.316	397.722	423.628	420.57	419.108	464.973	3657.45	556.741	6163.76	411.503	14520.1	472.143	1828.04	2474.4
pos_17791	3,4,5-trihydroxy-6-{3-hydroxy-5-[(E)-2-(2-hydroxy-4-{[3,4,5-trihydroxy-6-(hydroxymethyl)oxan-2-yl]oxy}phenyl)ethenyl]phenoxy}oxane-2-carboxylic acid	Stilbene glycosides	HMDB0134116	-	1.61239e+06	1.57466e+06	2.17841e+06	2.55748e+06	1.36714e+06	1.71408e+06	257826	296099	450404	295573	247895	317122	1.78522e+06	967412	2.26455e+06	925053	1.74677e+06	1.57423e+06	409385	375907	403845	475220	400001	538359	773599	1.16331e+06	1.67568e+06	1.75828e+06	1.10603e+06	1.39695e+06	556421	405101	493056	491535	536878	456620	716339	1.62176e+06	821677	880491	1.54023e+06	1.27373e+06	437745	388109	226395
pos_17816	5-(3',4'-Dihydroxyphenyl)-gamma-valerolactone-4'-O-glucuronide	Carbohydrates and carbohydrate conjugates	HMDB0059989	-	9.58684e+06	1.12959e+07	1.28454e+07	1.15972e+07	1.17346e+07	9.64809e+06	2.76351e+06	2.54064e+06	3.97684e+06	3.09676e+06	2.09833e+06	2.15751e+06	1.04196e+07	7.73374e+06	1.31923e+07	6.25909e+06	9.0369e+06	1.12949e+07	3.05498e+06	2.06795e+06	3.18594e+06	2.2657e+06	3.23459e+06	3.56056e+06	5.66362e+06	8.79391e+06	1.17903e+07	1.11309e+07	7.09757e+06	8.12003e+06	3.75261e+06	3.07528e+06	3.69872e+06	2.58496e+06	5.12727e+06	4.35795e+06	2.94087e+06	7.09264e+06	3.66127e+06	4.09315e+06	6.44712e+06	5.52923e+06	4.93258e+06	1.8762e+06	651746
pos_17832	L-2-Aminoadipate adenylate	Purine ribonucleotides	HMDB0006941	C05560	3.57047e+06	5.75035e+06	6.76222e+06	5.94485e+06	5.37916e+06	4.06243e+06	1.54635e+06	1.3272e+06	2.12684e+06	2.66842e+06	1.17319e+06	893632	4.20088e+06	2.39149e+06	6.22279e+06	1.69178e+06	5.44483e+06	6.43107e+06	1.43138e+06	481346	1.43898e+06	580359	2.29867e+06	1.36661e+06	2.73158e+06	3.07207e+06	8.36822e+06	1.17894e+07	2.89295e+06	2.34797e+06	2.02858e+06	1.47959e+06	1.77115e+06	697059	3.27753e+06	1.93971e+06	843312	2.39675e+06	884708	715939	3.32453e+06	1.11795e+06	4.26791e+06	446185	278198
pos_17842	3,3'-Thiobispropanoic acid	Dicarboxylic acids and derivatives	HMDB0031162	-	274402	310484	343810	340284	320923	256384	77085.3	86427.9	128247	112558	67887.7	68766.8	337953	218214	423069	216501	309673	342750	108814	55105.8	71924.6	53783.5	107301	111812	151967	192921	347599	373734	163320	193029	102997	90731.6	99661.5	61293.6	141882	110170	59834.7	154652	98531.5	93280.1	158277	119569	164011	40435	23205.6
pos_17915	Uridine 2'-phosphate	Carbohydrates and carbohydrate conjugates	HMDB0011641	C03031	58251.1	63701.4	68561.6	76123.8	79599.7	62861.2	34389.8	39791	52837.6	62949.4	34653.5	49046.7	162006	112729	142059	48093.5	101517	175251	28119.3	16548.9	39171.8	20199.7	57071.5	63689.6	116746	304177	382349	118162	221676	258293	35702.1	55824.7	49592.6	40847.3	76369.7	78386	54753.9	121368	40061.7	39852.1	130001	80546.8	36337.3	25647.2	20346.4
pos_12735	2-Hydroxycinnamic acid	Hydroxycinnamic acids and derivatives	HMDB0134028;HMDB0002641;HMDB0041592	C01772;C05838	1.96794e+06	732010	422144	2.35073e+06	2.45109e+06	1.98989e+06	2.26126e+06	1.67697e+06	702579	487805	1.99795e+06	3.15615e+06	2.41423e+06	1.89432e+06	2.21165e+06	3.98396e+06	2.46456e+06	1.69288e+06	3.97522e+06	4.8708e+06	2.08321e+06	2.1877e+06	5.19049e+06	1.57094e+06	6.47541e+06	4.99769e+06	2.90298e+06	505860	4.86598e+06	5.07864e+06	4.8228e+06	6.2991e+06	3.89788e+06	4.88406e+06	3.04504e+06	4.82812e+06	7.75676e+06	6.22874e+06	6.70792e+06	7.40591e+06	6.13555e+06	7.61951e+06	294959	6.20212e+06	1.03842e+07
pos_4560	4-Aminobutyraldehyde	Carbonyl compounds	HMDB0001080	C00555	81428.5	1964.08	59742.6	3804.67	3047.71	6378.62	1.17036e+06	714498	859323	927796	768660	1.00253e+06	639.26	464.584	136.724	3461.32	199.227	121.664	1.5154e+06	1.28413e+06	35004	13424.6	276539	1.12066e+06	2082.95	142.322	140.862	129.78	3415.2	183.825	15969.6	9087.32	791.486	14900.6	39831.2	36520.5	129.29	214.896	15506.1	11045.1	8966.02	348.402	3497.1	162097	117725
pos_15351	4-Hydroxycinnamic acid	Not Available	HMDB0003654;HMDB0128076;HMDB0135644;HMDB0030677;HMDB0002035	C00811	549831	641757	466910	585553	623857	597567	654997	619023	523068	557192	473036	567432	383645	371985	506552	1.37684e+06	553843	418879	622724	637457	408510	510424	783859	608402	1.0464e+06	653502	316375	258525	665362	549129	471952	966126	542145	460320	454032	631004	2.0077e+06	1.86804e+06	758268	979299	2.41187e+06	2.50759e+06	301000	1.42556e+06	4.54653e+06
pos_10422	Alpha-Zearalenol	Not Available	HMDB0041838;HMDB0041824	C14750	1023.5	992.86	1113.1	1045.42	930.657	1027.98	988.411	1015.77	1144.42	1114.42	973.183	1038.75	8658.79	1326.81	11043.8	1297.92	1251.81	4500.38	1123.09	1059.69	1412.4	1243.23	1152.98	1229.35	47840.6	33054.9	15210	1267.07	46133.1	25661.2	1230.16	1244.45	1264.82	1347.21	1337.48	1332.83	37792.3	12193.8	78970.3	45802.6	56292.7	61400.5	1501.49	1231.73	1042.39
pos_5764	Caffeic acid	Hydroxycinnamic acids and derivatives	HMDB0001964;HMDB0003501	C01197	2.29224e+07	1.18192e+07	5.32834e+06	2.0948e+07	1.53993e+07	2.02421e+07	7.18192e+06	3.98047e+06	2.07707e+06	538773	4.85838e+06	3.01951e+06	3.27324e+07	2.63442e+07	2.77594e+07	4.83768e+07	3.15122e+07	2.3834e+07	8.2655e+06	1.33027e+07	9.19423e+06	1.22146e+07	3.55056e+07	4.6807e+06	6.8399e+07	5.36092e+07	2.44125e+07	5.04218e+06	5.70141e+07	5.99843e+07	2.50091e+07	4.80772e+07	2.15253e+07	2.42437e+07	1.24375e+07	2.74871e+07	8.20343e+07	5.83245e+07	6.94039e+07	7.85711e+07	5.77248e+07	7.82378e+07	475284	3.95116e+07	8.78423e+07
pos_17523	Chondroitin sulfate	Carbohydrates and carbohydrate conjugates	HMDB0060453;HMDB0000580;HMDB0000652	C00607	2920.65	5.2723	5216.96	1258.47	2088.73	5.4588	10776.7	7830.17	15195.6	8038.56	17640.1	2273.21	5800.67	5098.11	1547.44	8932.55	3309.72	2651.03	39286.9	24816.3	11797.3	3332.77	60392.8	16298.6	6297.9	1846.44	702683	19432.9	626682	697.018	10719	7787.05	10766.6	16007.5	15065.6	40428.4	3401.58	6351.48	384.066	2.09607e+06	1425.8	1129.33	49457.9	4867.54	15586.5
pos_5280	Cynaropicrin	Terpene lactones	HMDB0036423	C09385	18721.6	22707.8	22390	29763.6	17584.9	26018.5	27814.5	23198.3	20523.9	25953.5	27561.3	22222.5	31377.7	25105.9	25801.9	11674.3	28258.6	36782.5	22667.7	30376.1	37519	12212.9	24462.6	33392.6	10778.4	25611.4	17101.7	18746.2	22958.8	14610.6	28946.9	18329.5	25082.7	19670.6	34016.6	26919.8	9342.62	15856.4	15391.9	2002.58	19124.1	13268	36087.4	24748.7	9367.82
pos_4978	Glucosamine	Carbohydrates and carbohydrate conjugates	HMDB0001514;HMDB0030091	C00329	9357.13	8537.49	8889.37	8141.78	7220.52	9250.44	13699.4	9222.98	17925.6	14194.2	11883.2	9211.54	12666.8	12023.8	14511.6	11969.5	19735.1	19925.9	23195.3	18927.5	24310.6	23323.6	16984.5	16709	11120.6	20202.3	26983.5	35311.8	17319.5	19451	29369.6	22222.4	25016.7	34941.7	28506.9	31810.1	12514.5	22731.8	24629	24595.4	26412.9	27118.9	51645.8	33603.5	20137.2
pos_16999	Isonicotinic acid	Pyridinecarboxylic acids and derivatives	HMDB0060665;HMDB0041912;MJDBOTE0000557	C07446	98806.2	74001.1	56650.7	64359.5	59741.4	66303.7	47740.9	44484.9	76481.6	48568.8	51208.2	46088.9	116408	103613	91177.9	135593	79854.3	88574	50574.3	62463.8	55484	59624.8	57097.4	53551.2	102440	81511.5	55614.6	43208.7	98524.2	90875	47347.9	83208.8	66508.3	57326.5	46871	62046.8	129608	94806.3	77310	96945.3	98954.6	137269	43793.8	67166.8	155343
pos_7298	M-Cresol	Cresols	HMDB0001858;HMDB0002048	C01467	21137.5	22146.5	23053.8	29788.9	15622.9	24410.7	45368.3	34068.1	33698.7	37913.8	36398	43516.2	46650	36143.9	34277.4	49857.2	35140.3	33092.1	49247.2	59519.9	63765.8	50699.7	45748	65290.7	34796.4	32463.1	34454.9	29945.2	42527.7	33441.4	55920	57277.9	49691.1	67536.8	67751.9	58976	26307	24087.5	50059.1	35522.3	32339.6	35536	56778.1	55301.9	48934.1
pos_1470	P-Aminobenzoic acid	Benzoic acids and derivatives	HMDB0004992;HMDB0001392	C00568	18835.2	21341.1	18619.4	17918	21713.1	18682.4	22751.7	23555.4	25894.2	26620.1	22299.6	23204.1	15988.3	19777.9	21540.1	15949.2	15601.1	18241.7	18969.3	15764.8	21772	19717.2	14334.8	25297.6	13466.1	14395.7	16283.2	20299	13186.4	15160.7	17626.7	13224.2	15824.4	20357	19286	16838.9	19353.5	28415.2	17810.3	16554.9	18521.5	24448.7	22319.4	28666.6	19471.8
pos_5563	S-(3-Methylbutanoyl)-dihydrolipoamide-E	Fatty acyl thioesters	HMDB0006867	C05119	19914.5	9604.61	7519.51	14305.5	2102.76	5185.14	5039.93	5028.19	4475.89	7146.11	4124.28	2600.95	65380	38046.8	35850.1	58275.1	36499.3	15236.9	636.393	1101.04	2463.56	10276	23752.5	909.126	35890.3	45595.9	18366	12313.3	61344.4	40604.6	5518.37	17475.7	9285.72	20116	3591.53	29106	62182.8	25504.5	45040.1	39901.1	35430.5	53420	5552.58	5223.47	92785
pos_14332	Trans-cinnamic acid	Cinnamic acids	HMDB0000930	C00423	33307	27946.5	29739.7	27771.9	25255.2	26925.9	26800.2	24851.2	29232.9	24154	28065.4	25346.3	65259.2	55186.1	47617.1	53532.2	51631.8	42681.3	23490.5	23126.4	39193.9	39814.7	45817.3	24457	67120.8	96335	58445.9	52528.5	87502	81991.4	40703.1	61085.1	38572.4	58328.3	35495.9	48618.8	72331.4	55848.6	65641.6	70898	48511.8	57722.4	30994.9	30602.1	54595.8
neg_3	Eriodictyol-7-O-glucoside	Flavonoid glycosides	HMDB0029544	-	2.44484e+07	1.66575e+07	9.06998e+06	2.14187e+07	2.27807e+07	2.71588e+07	3.22746e+07	3.18208e+07	1.17362e+07	2.49258e+07	2.71236e+07	3.14461e+07	2.93746e+07	2.88571e+07	2.35719e+07	3.61186e+07	2.50216e+07	2.4766e+07	5.30851e+07	7.0145e+07	3.67035e+07	4.03639e+07	4.42913e+07	4.07214e+07	2.51459e+07	2.38609e+07	2.12037e+07	1.18834e+07	2.01837e+07	2.52903e+07	5.31299e+07	4.39895e+07	4.60828e+07	5.5885e+07	4.44051e+07	3.22457e+07	2.13037e+07	1.61653e+07	1.98694e+07	2.05e+07	1.49561e+07	1.61032e+07	1.27865e+07	3.18775e+07	2.1515e+07
neg_6	(1x,2x)-Guaiacylglycerol 3-glucoside	Fatty acyl glycosides	HMDB0040600	-	3.72314e+06	4.45996e+06	6.08681e+06	3.45009e+06	4.15932e+06	4.57349e+06	4.38646e+06	4.8115e+06	9.44658e+06	5.97905e+06	6.99112e+06	4.44276e+06	3.81394e+06	3.27805e+06	4.65686e+06	3.82383e+06	5.33986e+06	4.92706e+06	3.19316e+06	2.21111e+06	6.74591e+06	6.28301e+06	4.30353e+06	2.87803e+06	3.02168e+06	3.55915e+06	5.53618e+06	9.24263e+06	1.73081e+06	2.84312e+06	4.81426e+06	3.3834e+06	5.2247e+06	6.41974e+06	5.19848e+06	4.90115e+06	1.3254e+06	3.56641e+06	3.90986e+06	2.51786e+06	5.17697e+06	1.95769e+06	7.75581e+06	2.43119e+06	1.03738e+06
neg_22	Phloridzin	Flavonoid glycosides	LMPK12120517;HMDB0036634	C01604	531085973	1.55738e+08	8.38757e+07	6.30529e+08	6.49877e+08	427274541	4.5315e+08	3.21111e+08	1.04515e+08	2.27205e+07	3.56851e+08	6.63747e+08	4.0789e+08	3.04688e+08	4.37107e+08	9.66502e+08	5.56957e+08	3.31353e+08	4.69566e+08	8.0984e+08	3.05244e+08	4.2437e+08	9.90095e+08	1.18739e+08	1206102533	1062610552	5.83946e+08	8.17081e+07	1014458185	1077948851	8.36687e+08	1176328439	7.14218e+08	7.66891e+08	4.99686e+08	1018465576	1312054909	1165903703	1295279112	1201517924	1193965468	1356596966	1.01866e+07	1336129513	1557770375
neg_24	Bassic acid	Hydroxysteroids	HMDB0034526;LMPR0106150025	-	4.03819e+06	4.38021e+06	4.36939e+06	1.93973e+06	588499	1.4472e+06	1.03473e+06	146994	2.57762e+06	174125	360936	2.02865e+06	1.10303e+08	108146133	8.07563e+07	4.82971e+07	4.57809e+07	6.10275e+07	778197	3.01394e+06	2.02465e+06	1.8646e+06	9.63281e+06	600621	5.27718e+07	6.74656e+07	4.42456e+07	2.8193e+07	8.86294e+07	8.80847e+07	1.12393e+07	1.65351e+07	6.13027e+06	1.87428e+07	3.37702e+06	2.24349e+07	7.12324e+07	8.17371e+07	6.38884e+07	6.50267e+07	4.73226e+07	1.03706e+08	5.07785e+06	8.8129e+06	2.98805e+07
neg_42	(-)-epicatechin-3'-O-glucuronide	Flavonoid glycosides	HMDB0029164	-	2.17275e+08	8.96947e+07	5.67371e+07	2.70332e+08	255456030	244139555	2.49296e+08	1.64927e+08	8.06807e+07	5.68583e+07	222178130	3.27397e+08	2.47732e+08	2.07572e+08	2.42062e+08	3.79836e+08	2.67601e+08	2.06187e+08	327352508	3.698e+08	2.15885e+08	199090339	518870946	1.35032e+08	5.5613e+08	4.72653e+08	3.00234e+08	6.6134e+07	4.64911e+08	4.88343e+08	4.26079e+08	584071707	3.47634e+08	4.419e+08	2.81879e+08	4.44819e+08	5.89584e+08	6.39873e+08	5.71433e+08	6.3478e+08	5.2113e+08	5.74599e+08	3.0243e+07	561976507	9.21684e+08
neg_47	3,4,5-trihydroxy-6-{[8-(hydroxymethyl)-8-methyl-6-(2-methylpropanoyl)-2-oxo-4-phenyl-2H,8H-pyrano[2,3-f]chromen-5-yl]oxy}oxane-2-carboxylic acid	Coumarin glycosides	HMDB0126097	-	3.93923e+07	2.75822e+07	2.73461e+07	3.32675e+07	3.85663e+07	2.88595e+07	3.8647e+07	2.7807e+07	2.86442e+07	3.30557e+07	2.53641e+07	2.41279e+07	1.93083e+07	2.22296e+07	2.09269e+07	4.03585e+07	2.05063e+07	1.75823e+07	3.32755e+07	4.55589e+07	2.03605e+07	3.52087e+07	3.58716e+07	2.90215e+07	4.31784e+07	2.68463e+07	1.779e+07	1.61754e+07	2.56169e+07	2.0707e+07	25514552	3.42687e+07	2.0137e+07	2.19268e+07	2.06349e+07	2.63409e+07	1.08329e+08	5.23129e+07	6.00971e+07	5.26452e+07	8.46086e+07	4.52301e+07	1.60213e+07	3.05937e+07	1.07974e+08
neg_57	D-Mannitol	Carbohydrates and carbohydrate conjugates	HMDB0000765;MJDBOTE0001050	C00392	2.86118e+08	406670781	4.0194e+08	2.78241e+08	2.96605e+08	3.42699e+08	2.9403e+08	2.78913e+08	2.98408e+08	3.35998e+08	2.9371e+08	250056125	2.38526e+08	2.66147e+08	2.67141e+08	1.85873e+08	2.34611e+08	2.73995e+08	1.78846e+08	1.51003e+08	2.2885e+08	1.95806e+08	1.69679e+08	2.41294e+08	1.83319e+08	190707092	2.65851e+08	3.45201e+08	2.11726e+08	2.09801e+08	197625139	1.43771e+08	1.86617e+08	165181375	2.07569e+08	1.99475e+08	1.60543e+08	2.23771e+08	1.74271e+08	1.79254e+08	200832360	200894999	3.61203e+08	1.92855e+08	1.79417e+08
neg_59	D-(+)-Turanose	Fatty acyl glycosides	HMDB0011740;MJDBOTE0000715	C19636	2.40353e+07	6.86788e+07	4.94906e+07	6.22301e+07	4.07353e+07	120408270	4.50066e+06	2.47967e+06	3.61497e+06	2.55362e+06	2.66667e+06	3.05387e+06	3.65187e+07	2.23548e+07	8.66752e+07	8.83841e+06	132012398	1.41973e+08	4.31119e+06	1.25926e+07	6.10103e+07	5.46066e+07	1.05063e+07	7.91751e+06	2.45493e+07	5.85498e+07	1.38166e+08	1.98062e+08	3.63476e+07	7.82038e+07	4.38936e+07	2.36951e+07	2.87452e+07	2.16287e+07	3.24206e+07	4.38962e+07	4.36154e+06	3.93254e+07	2.42333e+07	2.106e+07	6.79028e+07	1.71322e+07	8.86593e+07	4.63518e+07	1.37602e+07
neg_62	Uridine	Not Available	HMDB0000296	C00299	8.45515e+06	9.9512e+06	1.06868e+07	7.11036e+06	7.48276e+06	7.40397e+06	8.82921e+06	7.77649e+06	9.05769e+06	8.52293e+06	7.52497e+06	7.25738e+06	7.241e+06	9.68556e+06	7.39273e+06	6.38898e+06	5.25129e+06	6.12224e+06	4.07666e+06	3.94573e+06	4.65801e+06	4.10274e+06	5.01078e+06	5.3688e+06	6.84261e+06	6.3519e+06	6.09211e+06	5.47444e+06	6.5526e+06	6.4139e+06	4.15953e+06	5.69543e+06	4.32531e+06	5.32326e+06	5.20549e+06	8.13929e+06	6.23853e+06	5.87393e+06	7.3234e+06	6.85582e+06	6.01603e+06	6.57038e+06	5.12328e+06	6.0038e+06	7.28107e+06
neg_78	3,4,5-trihydroxy-6-[3-(3,5,7-trihydroxy-4-oxo-3,4-dihydro-2H-1-benzopyran-2-yl)phenoxy]oxane-2-carboxylic acid	Flavonoid glycosides	HMDB0125284	-	1.53474e+06	819881	223199	1.44772e+06	769015	1.25268e+06	540873	826021	537058	204717	686631	862074	1.11027e+06	567331	750011	1.62852e+06	876227	487234	581757	723312	297781	670337	363182	511019	968286	845632	417453	40586.9	691588	681295	209146	294948	139765	294938	129821	124168	816335	301793	927888	862516	598846	428690	69215.7	410761	1.06516e+06
neg_87	3,4,5-trihydroxy-6-{[3-(4-methoxyphenyl)oxiran-2-yl]methoxy}oxane-2-carboxylic acid	Carbohydrates and carbohydrate conjugates	HMDB0135660	-	76602	45577.9	44532.6	51524.1	70983.4	64058.9	191662	102444	178506	133175	114443	115678	227271	253825	174836	173453	130314	108851	94033.9	134385	103164	142180	135948	107384	313237	200849	170196	71957.3	336980	333908	134044	279265	177069	298618	149575	292843	569432	387602	304837	551703	282264	378015	167945	229947	615905
neg_117	3,4,5-trihydroxy-6-{[3-(4-hydroxy-3-methoxyphenyl)propanoyl]oxy}oxane-2-carboxylic acid	Carbohydrates and carbohydrate conjugates	HMDB0127982	-	1.44713e+06	1.71139e+06	1.98185e+06	931046	1.04889e+06	1.24439e+06	2.73387e+06	3.12105e+06	5.40915e+06	4.47086e+06	3.254e+06	3.06914e+06	5.08227e+06	3.26533e+06	4.24164e+06	2.18349e+06	2.89691e+06	3.8855e+06	3.92748e+06	3.00392e+06	3.88232e+06	2.51559e+06	3.26336e+06	3.44632e+06	3.46337e+06	2.12656e+06	6.61784e+06	8.90352e+06	5.17926e+06	5.23331e+06	2.07601e+06	2.62748e+06	2.89334e+06	2.14131e+06	3.1668e+06	4.70315e+06	4.6425e+06	5.16826e+06	2.78592e+06	5.65291e+06	6.22501e+06	3.56978e+06	1.2911e+07	4.96757e+06	5.42206e+06
neg_139	Quercetin 3-O-glucoside	Flavonoid glycosides	HMDB0037362	C05623	4.49235e+08	563038008	5.19248e+08	5.07507e+08	4.69345e+08	6.02147e+08	7.20877e+08	6.64354e+08	7.20764e+08	6.37177e+08	797732074	6.4764e+08	4.18819e+08	4.34327e+08	3.62273e+08	3.37631e+08	5.87056e+08	5.77361e+08	4.83787e+08	5.57818e+08	666651276	6.10383e+08	481803953	5.7108e+08	3.49416e+08	4.19205e+08	4.21526e+08	4.61558e+08	4.47419e+08	3.29494e+08	4.24539e+08	4.23169e+08	4.3431e+08	4.87561e+08	4.93815e+08	4.96757e+08	2.79723e+08	3.46003e+08	3.20668e+08	2.54965e+08	3.92151e+08	3.10684e+08	7.35188e+08	5.7029e+08	3.58305e+08
neg_143	2-(4-hydroxy-3-methoxyphenyl)-8-[3,4,5-trihydroxy-6-(hydroxymethyl)oxan-2-yl]-3,4-dihydro-2H-1-benzopyran-3,5,6,7-tetrol	Flavonoid glycosides	HMDB0126722	-	6.90166e+06	4.85534e+06	2.54956e+06	4.36128e+06	4.4909e+06	6.05653e+06	2.45543e+06	3.78441e+06	2.23386e+06	6.64248e+06	2.59518e+06	3.52261e+06	9.76454e+06	9.6593e+06	8.87662e+06	8.42895e+06	5.82062e+06	6.15168e+06	9.79885e+06	8.35231e+06	5.33733e+06	9.71094e+06	6.65337e+06	1.02924e+07	5.99012e+06	6.71594e+06	4.89629e+06	2.03502e+06	4.88919e+06	6.27883e+06	1.08891e+07	7.67247e+06	1.21044e+07	1.63553e+07	1.20672e+07	5.15083e+06	4.65957e+06	4.24531e+06	4.15004e+06	5.51993e+06	2.89869e+06	5.57307e+06	2.06885e+06	4.3064e+06	2.97186e+06
neg_155	3,4,5-trihydroxy-6-{[(1E)-1-(4-methoxyphenyl)pent-1-en-3-yl]oxy}oxane-2-carboxylic acid	Carbohydrates and carbohydrate conjugates	HMDB0132997	-	181729	213975	1.2165e+06	204460	60570	167843	1490.26	1531.81	1740.15	1709.1	1606.07	1400.19	2.59989e+06	5.2452e+06	2.04244e+06	866441	2.62713e+06	2.8079e+06	1502.86	1379.8	5722.32	1620.91	1774.29	1700.98	4.73326e+06	3.67005e+06	7.28477e+06	6.30608e+06	7.42919e+06	7.83497e+06	4032.1	26502.1	10749.5	33681.3	1628.43	78060.5	7.74473e+06	7.65068e+06	6.5548e+06	1.05173e+07	6.36875e+06	6.70727e+06	36015.5	18678.1	71135.8
neg_168	6-{4-[6-carboxy-5-(2,6-dihydroxyphenyl)-3-methylcyclohex-3-en-1-yl]-3-hydroxyphenoxy}-3,4,5-trihydroxyoxane-2-carboxylic acid	Carbohydrates and carbohydrate conjugates	HMDB0126426	-	1.32323e+06	1.26701e+06	1.45372e+06	800039	978550	907364	593895	358763	651447	432207	451828	309398	2.32098e+06	2.92121e+06	3.22773e+06	1.96392e+06	1.58834e+06	2.14855e+06	245527	312757	417395	197319	935389	347902	4.23484e+06	4.51265e+06	4.10733e+06	1.59073e+06	5.61604e+06	6.986e+06	788984	1.3876e+06	334740	690249	504966	1.07892e+06	5.25766e+06	6.26596e+06	3.27501e+06	5.19253e+06	3.73516e+06	5.29937e+06	256023	644389	2.04822e+06
neg_183	Traumatic Acid	Fatty acids and conjugates	LMFA01170002;HMDB0000933	C16308	1.99742e+06	2.42177e+06	1.31905e+06	194398	7.54074e+06	262305	1.71572e+06	4.69441e+06	8.09233e+06	1.19772e+07	3.43786e+06	5.00044e+06	224296	885795	418992	5.60122e+06	3.41798e+06	5.86695e+06	5.73375e+06	724137	9.2611e+06	7.15799e+06	2.58567e+06	5.31999e+06	885517	1.18788e+06	4.99017e+06	7.03298e+06	199632	1.37722e+06	4.00181e+06	577809	1.88585e+06	428622	4.4223e+06	895322	240438	1.18853e+06	220117	387913	369569	169105	1.31317e+07	3.07262e+06	2.44424e+06
neg_187	Hydroxygaleon	Gamma butyrolactones	HMDB0031535	-	1.92773e+06	3.49045e+06	2.04488e+06	4.7068e+06	3.05073e+06	2.42219e+06	7.83844e+06	7.69629e+06	4.52854e+06	4.70737e+06	4.90212e+06	6.58913e+06	2.93207e+06	3.22737e+06	5.89367e+06	1.22795e+06	3.33108e+06	2.11737e+06	553721	450828	678358	1.12981e+06	441519	891596	2.31241e+06	2.49718e+06	2.83009e+06	1.2544e+06	2.41804e+06	2.5133e+06	214765	152654	84042.6	44848.8	327087	119840	573928	2.5399e+06	1.70274e+06	1.13178e+06	2.09713e+06	1.91889e+06	94697.4	189935	4808.31
neg_188	Digitoxigenin 3-[glucosyl-(1->6)-glucosyl-(1->4)-2,6-dideoxyribohexoside]	Steroid lactones	HMDB0034321	-	1.62999e+06	2.19547e+06	2.73881e+06	2.32412e+06	2.02774e+06	1.71096e+06	833381	926711	1.13971e+06	648773	871339	454852	1.12623e+06	1.58939e+06	2.14767e+06	1.67728e+06	1.13516e+06	1.59154e+06	1.34124e+06	1.08853e+06	751997	872313	578001	1.11213e+06	531715	548524	1.47139e+06	1.63391e+06	563945	631131	344107	471537	825287	342830	687743	648776	121836	457518	633521	159659	282419	163626	443857	394214	51301.3
neg_200	Alpha-Tocotrienoxyl radical	Diterpenoids	HMDB0060145	-	129624	159835	91996.9	137130	74880.4	108417	189465	114476	126219	99318.7	189092	194088	522730	400591	353998	233273	350632	337005	303288	422022	557685	324409	240716	296263	596954	729366	475196	455537	804160	633408	487551	393578	629148	685251	466522	524526	577190	620627	1.06392e+06	688270	920409	1.1826e+06	1.19629e+06	800682	539967
neg_261	MADECASSIC ACID	Triterpenoids	HMDB0036670	-	232622	198217	297988	166373	34355.1	132165	32882.6	11681.2	49947.4	11856.4	12820.7	85615.5	1.14242e+07	3.91191e+06	6.554e+06	2.50939e+06	5.4614e+06	9.21704e+06	181963	285882	549242	153216	352610	186560	7.49537e+06	1.82826e+07	5.62655e+06	3.20803e+06	2.63726e+07	1.50194e+07	777064	1.02594e+06	487389	1.22518e+06	371044	1.3899e+06	1.26546e+07	7.98954e+06	1.51107e+07	9.68702e+06	1.91085e+07	2.73549e+07	1.06291e+06	1.23112e+06	4.37599e+06
neg_263	Gingerglycolipid A	Glycosylglycerols	HMDB0041093;LMGL04010019	-	1.04855e+07	1.15294e+07	6.7874e+06	1.23464e+07	1.2645e+07	9.39474e+06	6.05361e+06	8.89201e+06	1.60081e+07	8.34304e+06	1.02991e+07	9.15779e+06	2.11103e+06	1.46585e+06	1.4548e+06	3.13436e+06	5.72271e+06	8.58969e+06	4.35363e+06	9.7135e+06	4.93384e+06	6.03866e+06	6.78232e+06	8.21535e+06	760638	656389	2.15016e+06	5.89042e+06	563318	575036	5.96606e+06	5.68227e+06	3.04229e+06	979070	6.11799e+06	2.91182e+06	213460	1.1782e+06	741361	156978	856177	88900.1	3.70454e+06	3.24765e+06	880106
neg_266	12(13)Ep-9-KODE	Fatty acids and conjugates	HMDB0013623	-	554056	607535	624641	520044	452437	443450	533548	652270	1.0862e+06	771607	590478	606883	198675	138717	321751	311040	295748	235089	409641	340405	477062	479718	385491	684807	93703.3	78554.4	272891	422425	94191.2	115541	233427	150186	219154	123748	386011	221271	42349.1	1.72462e+06	378621	381267	328089	894969	575081	802393	71727.9
neg_269	Medicagenic acid	Triterpenoids	LMPR0106150034;HMDB0034551	-	244528	225337	210402	49683.9	25853.8	4523.25	344663	3858.28	123932	26167.3	18644.7	875914	1.17999e+07	1.06165e+07	9.01167e+06	5.86318e+06	6.57635e+06	7.04075e+06	80074.2	2.76942e+06	436477	1.59381e+06	1.82997e+06	110747	6.09833e+06	1.05862e+07	5.84634e+06	2.93739e+06	1.48083e+07	1.09369e+07	2.9485e+06	4.68189e+06	7.30176e+06	2.05262e+07	733610	1.23018e+07	1.00743e+07	1.27392e+07	8.11927e+06	9.10662e+06	7.43106e+06	1.87165e+07	1.98461e+06	1.79086e+06	5.24104e+06
neg_299	Methyl (R)-9-hydroxy-10-undecene-5,7-diynoate glucoside	Fatty acyl glycosides	HMDB0040895	-	154484	159090	624870	145962	33107.3	132514	3624.7	3725.75	4232.5	6933.16	3906.39	3405.63	1.70664e+06	2.65938e+06	1.34456e+06	702513	1.85884e+06	2.23718e+06	11322.3	3331.4	9829.12	3942.46	3471.9	4137.22	2.70388e+06	2.10676e+06	3.69989e+06	3.37135e+06	4.44884e+06	4.01524e+06	15296.6	38333.6	44706.4	59101.1	3960.76	58008.6	3.47861e+06	2.46224e+06	2.92557e+06	4.02384e+06	3.33494e+06	2.99443e+06	14992.1	11109.2	6953.08
neg_365	(-)-Epigallocatechin 7-glucuronide	Flavonoid glycosides	HMDB0041640	-	224565	219553	75064.9	436205	193230	366386	3.72698e+06	2.42087e+06	951011	369772	3.22179e+06	5.13653e+06	98096.5	128676	61456.8	75941.2	236440	183047	3.09435e+06	9.38618e+06	1.92999e+06	7.53633e+06	1.28016e+06	1.42381e+06	59916.9	111807	52381.5	21969.1	209514	55065.2	2.25211e+06	3.43924e+06	1.24968e+06	3.45115e+06	1.50792e+06	633514	47811.2	30211.2	99645.1	131569	338037	364758	116272	7.01889e+06	5.53078e+06
neg_368	3,4,5-trihydroxy-6-[2-(3-oxoprop-1-en-1-yl)phenoxy]oxane-2-carboxylic acid	Carbohydrates and carbohydrate conjugates	HMDB0134044	-	1.75406e+06	2.39585e+06	3.01009e+06	3.72548e+06	1.68204e+06	2.72589e+06	513274	465685	580219	202610	553788	622689	3.43357e+06	2.97522e+06	3.39188e+06	2.68594e+06	4.49826e+06	4.46358e+06	471101	682351	717654	471281	453401	464090	1.97956e+06	3.43321e+06	4.33458e+06	5.06027e+06	3.27536e+06	2.69922e+06	372218	458846	268265	346818	283138	244344	1.75933e+06	2.09277e+06	2.47204e+06	1.56685e+06	2.81183e+06	2.19283e+06	171749	399400	693397
neg_378	Prenyl apiosyl-(1->6)-glucoside	Fatty acyl glycosides	HMDB0031956	-	4.23275e+06	6.24973e+06	9.29326e+06	5.42682e+06	4.14407e+06	4.87678e+06	6.04398e+06	4.1699e+06	5.10941e+06	5.17635e+06	4.51806e+06	3.5191e+06	1.05552e+07	8.93142e+06	1.06338e+07	5.28194e+06	9.26614e+06	1.18553e+07	5.39713e+06	4.91014e+06	9.94358e+06	4.78858e+06	6.82824e+06	7.96082e+06	4.29819e+06	5.99916e+06	9.21948e+06	1.09479e+07	7.47936e+06	5.33919e+06	7.14606e+06	5.87374e+06	9.17098e+06	4.54048e+06	1.06025e+07	1.08415e+07	3.60425e+06	6.26871e+06	4.83514e+06	3.65029e+06	7.864e+06	4.00515e+06	1.75988e+07	7.55348e+06	4.49881e+06
neg_462	Dityrosine	Amino acids, peptides, and analogues	HMDB0029117;HMDB0006045	-	285104	253652	338312	601357	66893.1	243060	1.26848e+06	903790	1.82765e+06	641659	1.06664e+06	886337	912116	633886	869129	286094	625584	870008	879391	824856	2.31343e+06	379171	753877	990896	262081	389545	1.15075e+06	1.21349e+06	677654	846172	504128	901441	796476	118273	1.79469e+06	1.44219e+06	22945.7	356276	198855	261265	658294	282337	4.38117e+06	1.43066e+06	9420.01
neg_503	3-hydroxy-3-methyl-Glutaric acid	Fatty acids and conjugates	HMDB0000355	C03761	6.72151e+06	5.77993e+06	7.5353e+06	5.9087e+06	4.41056e+06	4.32827e+06	5.48794e+06	4.67292e+06	5.94643e+06	4.74842e+06	4.35074e+06	4.82055e+06	9.97641e+06	9.07367e+06	8.11048e+06	7.36769e+06	5.58939e+06	8.03258e+06	5.12631e+06	5.96154e+06	4.4764e+06	5.10897e+06	3.80504e+06	5.0385e+06	1.0833e+07	6.22744e+06	6.97441e+06	4.1488e+06	6.57382e+06	7.54828e+06	4.72711e+06	7.74644e+06	4.70537e+06	1.0053e+07	4.05184e+06	1.19645e+07	1.17455e+07	5.75784e+06	7.39583e+06	4.77527e+06	1.05462e+07	6.29431e+06	4.3987e+06	6.25164e+06	14563956
neg_516	3,4,5-trihydroxy-2-[hydroxy(3,4,5-trihydroxyoxan-2-yl)methyl]-4-[3,4,5-trihydroxy-6-(hydroxymethyl)oxan-2-yl]cyclohexa-2,5-dien-1-one	Carbohydrates and carbohydrate conjugates	HMDB0128223	-	2662.69	3575.01	13665.4	28545.8	6131.16	10706.5	416464	500457	758964	371144	889310	680461	46988.6	16130.8	46177	33325.8	75209.9	60103.4	961832	1.16685e+06	1.45923e+06	785052	889380	772926	54601	92987.3	91221.9	120310	73538.5	43783.3	1.82337e+06	2.01927e+06	1.05023e+06	2.19218e+06	1.88585e+06	1.10101e+06	120976	100154	207952	61316.3	149729	63295.3	2.17563e+06	1.45824e+06	1.45757e+06
neg_524	Guanosine	Not Available	HMDB0000133	C00387	1.57244e+06	1.31686e+06	547733	933059	1.27368e+06	1.02067e+06	600303	279666	110393	53811.6	160423	268064	205592	151644	175635	776162	290619	159533	105823	229283	93322.8	329453	408562	45112	939398	452133	196027	49228.9	411395	372267	181714	475083	94677.4	121001	131170	750226	482035	372053	465311	524958	494020	616782	9601.21	530451	1.16215e+06
neg_529	3,4,5-trihydroxy-6-[4-hydroxy-3-(3-oxopropyl)phenoxy]oxane-2-carboxylic acid	Carbohydrates and carbohydrate conjugates	HMDB0134066	-	15739.1	23013.7	20764.4	10783.2	14192.9	11596.7	42782.6	45710.1	48350.7	36379.8	54025.6	68049.9	38088.4	54610	47388.5	37926.5	22639.5	20357.3	48265.4	55576.2	50951.4	57831.8	48845.1	43326.5	37097.6	46794.6	34751.1	25568.8	46595.9	46505.1	49107	59531.3	53521.7	72181.7	58047.7	55518.6	74312.4	73561.9	47219.9	55080.6	43894.2	73257	71808	52539.9	87012.6
neg_571	3,4,5-trihydroxy-6-[2-hydroxy-4-(2-hydroxy-3-methoxy-3-oxopropyl)phenoxy]oxane-2-carboxylic acid	Carbohydrates and carbohydrate conjugates	HMDB0124952	-	1015.14	1294.1	5786.04	1022.58	1682.11	1707.41	15187.8	8764.64	21213.6	1370.43	16899.3	23955.7	2368.15	1259.35	1265.07	6692.83	5756.65	1160.25	12952.4	14198.7	12486.7	20645	10066.6	4966.11	3846.41	3674.74	1800.28	5179.94	3764.71	2082.23	10229.7	12928.5	5492.99	45013.1	16681.4	23496.4	3996.43	2611.11	5569.37	4827.45	7039.6	7708.91	19644.5	29569.7	9432.21
neg_631	Kaempferol 3-sophoroside 7-glucuronide	Flavonoid glycosides	HMDB0038769	-	51558.7	89998	108515	30676.2	19981.8	72104	84006.8	79322	143429	249357	118021	68760.5	339538	314981	331903	143595	150609	166263	472616	358542	359851	237265	163701	424031	236784	301737	301878	182767	343548	278135	407916	194027	472457	470450	434731	269756	182983	216665	164860	234985	118539	297018	404313	280582	12645.8
neg_634	Suspensolide F	Terpene glycosides	HMDB0031918	C17429	17.7785	19.1676	20.5928	4985.65	1551.4	1684.33	334963	327034	276081	197109	410197	225079	9322.93	5825.83	5057.65	2556.07	261.444	2178.33	350803	265487	291797	64826.6	294150	183925	555.162	3717.08	1948.89	2274.68	6182.19	3729.88	144287	96998.2	209723	276535	212047	127521	414.746	18.8243	114.019	19.1247	308.549	239.788	281597	123927	39252.3
neg_677	N-Desmethyl-O-hydroxy rosiglitazone	Not Available	HMDB0060836	-	762826	516105	325854	823450	772992	924004	1.57347e+06	762567	802178	291423	938388	538873	719473	785934	1.13214e+06	2.43067e+06	1.00704e+06	776845	2.66794e+06	2.0067e+06	850204	1.21481e+06	1.45595e+06	1.15148e+06	1.13805e+06	712810	533677	165197	782416	826909	712703	1.51356e+06	952356	733107	1.16542e+06	972525	1.50382e+06	1.56174e+06	849511	1.11846e+06	1.6818e+06	1.60112e+06	40480.6	1.76958e+06	2.80974e+06
neg_680	3,4,5-trihydroxy-6-[5-hydroxy-2-methoxy-4-(3-oxobut-1-en-1-yl)phenoxy]oxane-2-carboxylic acid	Carbohydrates and carbohydrate conjugates	HMDB0135685	-	113937	118275	242491	154116	72363.9	123075	223548	362692	505237	453831	289937	311972	262168	165670	279395	91480.2	183887	236202	265869	208146	349870	259146	122033	537176	116044	245755	318604	632798	248755	161465	220074	74409.7	283054	271640	270020	176717	240206	145410	145831	176134	190221	269012	450220	281257	55242.9
neg_698	6-{2-[3-(3,4-dihydroxyphenyl)prop-2-enoyl]-3,5-dihydroxyphenoxy}-3,4,5-trihydroxyoxane-2-carboxylic acid	Flavonoid glycosides	HMDB0133379	-	1.40852e+06	862595	418900	1.49007e+06	590049	1.038e+06	598953	638595	389842	278410	688066	798052	2.20877e+06	1.24154e+06	1.5526e+06	2.57131e+06	1.76976e+06	1.35963e+06	563017	840068	563763	636974	541321	586073	2.27177e+06	2.26225e+06	1.1297e+06	327501	2.22066e+06	2.16167e+06	447306	507956	323147	356730	254094	343027	3.4242e+06	1.81363e+06	2.82175e+06	3.28456e+06	1.80116e+06	2.4772e+06	104581	986870	2.76898e+06
neg_708	6-{4-[(1E)-2-carboxyeth-1-en-1-yl]-3-hydroxyphenoxy}-3,4,5-trihydroxyoxane-2-carboxylic acid	Carbohydrates and carbohydrate conjugates	HMDB0126407	-	7.03425e+06	3.55104e+06	3.27543e+06	4.7995e+06	9.8504e+06	6.97613e+06	1.20486e+06	1.01959e+06	860455	184823	1.09625e+06	1.22398e+06	2.12643e+06	2.81625e+06	2.0842e+06	5.40085e+06	3.34566e+06	2.74908e+06	605640	1.23507e+06	656026	1.02891e+06	1.00632e+06	459913	2.43309e+06	2.80937e+06	1.34002e+06	850792	1.93118e+06	2.94546e+06	422293	1.02454e+06	312214	620314	368991	691989	3.63924e+06	2.03781e+06	2.05427e+06	2.9506e+06	1.10336e+06	1.37037e+06	57154.1	404547	1.01033e+06
neg_775	Chlorogenic Acid	Alcohols and polyols	HMDB0040690;HMDB0003164;MJDBOTE0000795	C00852	1.06056e+08	6.62633e+07	3.74043e+07	9.52526e+07	9.06856e+07	1.01268e+08	3.02035e+07	1.83789e+07	8.12314e+06	2.01928e+06	2.36138e+07	1.04425e+07	1.0315e+08	9.75925e+07	1.09636e+08	1.26867e+08	1.17251e+08	9.66401e+07	2.35741e+07	3.66203e+07	3.8515e+07	4.46966e+07	9.36854e+07	1.81315e+07	1.60696e+08	1.29671e+08	9.27582e+07	2.80939e+07	1.4642e+08	1.48411e+08	6.93097e+07	1.16672e+08	6.74535e+07	6.7421e+07	4.52643e+07	8.85642e+07	1.89324e+08	1.57915e+08	1.69167e+08	1.85336e+08	151064405	1.80383e+08	1.6528e+06	1.10393e+08	2.11366e+08
neg_798	2-Isopropylmalic acid	Fatty acids and conjugates	HMDB0000402	C02504	1.08857e+07	1.0143e+07	2.32196e+07	2.04253e+07	1.17358e+07	9.06561e+06	3.17405e+06	3.0054e+06	3.44477e+06	2.07833e+06	3.63373e+06	3.58541e+06	2.38096e+06	2.08661e+06	1.85814e+06	977247	1.1973e+07	7.42269e+06	5.02635e+06	4.76512e+06	6.8192e+06	6.90345e+06	4.26449e+06	7.27362e+06	1.01847e+06	2.1183e+06	2.78075e+06	1.05744e+07	1.40898e+06	1.7992e+06	9.99673e+06	2.12821e+06	3.39815e+06	3.76499e+06	5.65559e+06	2.06524e+06	540657	4.88529e+06	2.41116e+06	676479	7.00469e+06	872958	2.62343e+07	5.92287e+06	1.24496e+06
neg_872	16,17-Dihydro-16a,17-dihydroxygibberellin A7 17-glucoside	Terpene glycosides	HMDB0040649	-	176003	306011	479702	324911	247521	412470	108546	84430.2	97667.2	110250	140201	76967.3	342260	256538	439285	280600	425891	481842	83279.6	109099	156222	147011	85932.8	156530	266700	378610	522714	1.22711e+06	188151	259557	118143	74132.3	71224.7	59710	123726	88482.2	67780.1	194991	247494	122681	326255	115843	131630	68577.2	8663.47
neg_943	Leukotriene D5	Carbohydrates and carbohydrate conjugates	HMDB0012994;LMFA03020073	-	239593	72027.1	128256	124405	60294.8	137824	88670.5	42556.7	110257	87309.1	105724	71320.6	462399	483507	305798	913371	339132	98881.5	84655.3	73736.2	299411	64379.8	145799	154433	113276	229786	140447	77028.2	314716	421404	207952	187916	257429	178374	383702	262703	252645	189223	92144.9	97391.1	98804	226959	596908	223296	155130
neg_958	Aspalathin	Flavones	LMPK12120529;HMDB0030851	-	1.41391e+06	1.24388e+06	1.2505e+06	1.48109e+06	1.13712e+06	1.32632e+06	5.36366e+06	4.30518e+06	3.22422e+06	3.83879e+06	4.28116e+06	5.40241e+06	1.56595e+06	1.53695e+06	1.14428e+06	1.52508e+06	1.38894e+06	1.66728e+06	4.76269e+06	6.82747e+06	3.64404e+06	3.92599e+06	3.26009e+06	4.36248e+06	1.07009e+06	1.41595e+06	1.36923e+06	1.16969e+06	1.46208e+06	1.19857e+06	3.67743e+06	3.28513e+06	3.50543e+06	5.6928e+06	4.20737e+06	2.87429e+06	1.34314e+06	1.24416e+06	1.46111e+06	934596	979325	1.45308e+06	2.77662e+06	3.52178e+06	2.91357e+06
neg_1001	6-{2-[(E)-2-(3,5-dihydroxyphenyl)ethenyl]-5-{[3,4,5-trihydroxy-6-(hydroxymethyl)oxan-2-yl]oxy}phenoxy}-3,4,5-trihydroxyoxane-2-carboxylic acid	Stilbene glycosides	HMDB0134117	-	655.931	1460.42	4093.02	660.74	4126.42	644.034	6117.83	23577.7	17455.7	37648.9	50876	16094.7	151850	48558.9	149944	8641.59	79615.5	29250.6	23224.2	9855.12	44199	27371.2	1723.26	20073.9	243891	295542	114987	8734.55	467218	348372	4512.96	4798.16	23627.4	4873.03	28172.1	25565.1	631541	352048	283357	150899	176269	428211	42912.2	45234.3	500.625
neg_1008	Cis-3-Hexenyl b-primeveroside	Fatty acyl glycosides	HMDB0031690	-	1.56228e+06	2.48397e+06	3.24556e+06	1.84374e+06	1.31044e+06	1.37769e+06	1.95507e+06	845212	4.00477e+06	1.75537e+06	756324	1.22303e+06	2.64158e+06	4.16757e+06	4.30407e+06	4.73285e+06	2.9851e+06	2.9248e+06	2.51437e+06	2.48586e+06	2.51044e+06	3.83064e+06	1.17168e+06	2.45932e+06	5.79486e+06	3.39935e+06	5.6345e+06	6.59125e+06	3.57617e+06	1.85927e+06	1.60251e+06	2.73276e+06	2.33578e+06	1.7925e+06	3.50789e+06	3.30085e+06	2.82887e+06	3.58934e+06	4.26292e+06	3.89895e+06	5.27042e+06	3.57566e+06	4.90523e+06	3.5603e+06	1.10017e+06
neg_1035	Hydroxyclomipramine glucuronide	Not Available	HMDB0061147	-	78701.9	138576	302147	115742	112323	127789	265690	257492	838301	375063	671112	321881	301448	211108	314425	175807	338545	293893	121727	84875.7	469975	298313	226901	143625	310943	354706	499040	997422	330460	338172	246466	322430	302109	394102	297188	355492	306527	319180	595129	283001	474517	297963	506691	216193	418498
neg_1071	Azelaic acid	Fatty acids and conjugates	LMFA01170054;HMDB0000784	C08261	3604.05	4379.3	658.061	3744.85	3593.01	4875.65	1806.31	724.933	2530.18	1823.52	2412.1	554.553	4908.83	4687.91	6273.45	635.015	9713.28	2210.33	2359.2	1709.73	2208.03	2410.98	1956.28	844.22	8726.05	23976.3	19370.3	16574	33438	27278.2	2936.41	3794.6	1758.69	1483.38	644.948	5168.89	9366.1	11557.2	15137.7	14143.3	10584.9	40264.9	15125.7	4631.29	968.34
neg_1083	3,4,5-trihydroxy-6-[(2-{9-[(3-methylbut-2-enoyl)oxy]-2-oxo-2H,8H,9H-furo[2,3-h]chromen-8-yl}propan-2-yl)oxy]oxane-2-carboxylic acid	Furanocoumarins	HMDB0128919	-	10889	10995.4	60097.3	57392.4	17436.4	37217.3	1.03938e+06	990761	2.28405e+06	1.25747e+06	2.32014e+06	629716	176777	133790	170989	268776	217847	185490	1.96956e+06	1.3967e+06	4.01284e+06	3.27396e+06	1.80122e+06	2.11944e+06	125943	213548	208338	288124	119887	173498	1.66877e+06	1.76539e+06	2.62127e+06	2.29177e+06	2.59296e+06	1901146	90855.7	124119	203426	136527	100861	56786	3.48982e+06	1.39336e+06	787761
neg_1089	(1E,4Z,6a,8b,10a)-8-Angeloyloxy-10,15-dihydroxy-3-oxo-1,4,11(13)-germacratrien-12,6-olide	Terpene lactones	HMDB0032731	-	93322	98406.2	98348.1	111473	56732.3	117388	101395	69501.3	73396.6	58623.8	73985.2	100528	338771	273679	378073	220326	195415	203673	10789.5	38525.8	77851	58042.3	89393.3	45714.1	189355	298362	121947	67463.7	232196	361427	63738	69779.7	47435.4	58158.3	38424.3	67708.9	162112	177080	190800	165698	193082	259706	53175.6	90079.1	145059
neg_1099	6-[4-(3-{3-[(3,3-dimethyloxiran-2-yl)methyl]-2,4,6-trihydroxyphenyl}-3-oxopropyl)-3-hydroxyphenoxy]-3,4,5-trihydroxyoxane-2-carboxylic acid	Flavonoid glycosides	HMDB0132618	-	93313.1	95067.7	323844	146589	123120	162473	478851	545004	1.28096e+06	573886	949317	524772	258130	211534	323097	249510	417049	445693	290272	184588	754804	845617	490568	221894	311081	387178	542763	1.05672e+06	262395	403999	297030	403657	432427	608088	400302	564553	249324	326665	591866	364592	464420	234059	742651	315060	443890
neg_1105	6-{[4-(5,7-dihydroxy-4-oxo-3,4-dihydro-2H-1-benzopyran-2-yl)-9,13,13-trimethyl-8-oxatetracyclo[7.4.1.0,.0,]tetradeca-2(7),3,5-trien-5-yl]oxy}-3,4,5-trihydroxyoxane-2-carboxylic acid	Flavans	HMDB0132763	-	52582	35103.7	32084.1	157412	57466.8	49911.9	79134.2	17078.3	23601.7	6664.36	78231.2	123719	33970	47763.8	19310	139283	77585.4	99843.7	164134	357360	40947.6	125508	521102	61008.7	448235	290092	36361.5	30188.6	362928	240191	277029	1.1773e+06	152833	207569	61428.7	529561	933527	505137	580445	577660	542089	715149	7685.93	706553	3.06189e+06
neg_1129	3,4,5-trihydroxy-6-{4-[(E)-2-(2,3,5-trihydroxyphenyl)ethenyl]phenoxy}oxane-2-carboxylic acid	Stilbene glycosides	HMDB0128514	-	45947.2	55758.7	114816	69172	22081.9	40002.1	7483.27	12923.8	30288.5	11434.4	21450.8	13434.2	316212	302960	295144	146613	319227	275091	26388.6	25839.7	101038	28981.9	70499.7	24847.3	483299	486973	654962	511164	602798	434761	74737.3	151105	107038	138102	91415.9	422390	760599	672478	1.03122e+06	609312	975130	662540	227418	204230	786254
neg_1131	(+)-Abscisic Acid	Sesquiterpenoids	HMDB0035140	C06082	139655	103874	101078	91686.7	38100.1	66146	889.568	914.368	1206.36	1020.2	958.701	835.804	210218	265849	173892	364320	156200	100295	897.09	817.587	1109.36	7685.73	6333.36	1015.35	284616	180245	154429	49470.2	179447	182225	1777.97	12023.9	4202.8	1016.53	972.045	11245.1	225371	150818	253592	262092	165850	191428	1208.87	8727.15	45475.8
neg_1132	(Z)-6-Tetradecene-1,3-diyne-5,8-diol	Fatty alcohols	HMDB0038996	-	32252.7	24226	23650.2	22117.4	6798.67	14812.1	1241.06	1275.66	1449.17	1423.31	1337.51	1166.05	53282.9	62602.4	44517.2	101268	37109.8	24406.3	1251.55	1140.64	1547.7	1349.86	1188.74	1416.54	86166.7	52006.5	42243.8	12597.3	45679.4	52319.2	1165.16	1149.94	1252.24	1207.43	1356.12	1333.43	68168.8	48319	74570.3	79871.3	46828.9	46349.8	1686.52	1230.09	12587.9
neg_1156	3-(4-Methylphenyl)oxiranecarboxylic acid	Toluenes	HMDB0030903	-	677829	519969	739661	434971	394630	471953	315227	387267	308457	419044	283123	442418	437776	416874	646826	306098	477742	468365	395237	369299	381585	369713	319574	306453	428287	538345	484313	904687	603193	384279	283337	327934	373279	454339	273840	323102	311763	395861	327466	427972	304493	552365	264212	431276	93259.1
neg_1161	Limocitrin	Flavones	LMPK12113241;HMDB0029516	-	620811	161726	248921	1.38117e+06	784311	402699	614889	515157	453224	0.0037	618759	1.72995e+06	24112.4	36698.8	4587.21	188765	361577	253903	32286	75163.1	5493.04	17099.3	15993	26175.7	74499.1	21203.3	2092.85	0.004	7198.42	43913.1	5.3599	10440.6	0.0033	16.9077	0.0036	334.82	41146.9	25928.6	155632	10498.8	8871.44	155.991	0.0044	2807.95	183.372
neg_1180	Veranisatin A	Terpene lactones	HMDB0040663	-	20171.1	29627.6	24591.6	15618	3873.36	10439.5	185338	141048	200578	278347	147007	78030.7	35478.4	52060.8	20474	6619.6	23419.4	23961.1	46243.5	34217.6	73559.2	30154.1	24353.6	97343.1	308.941	9601.42	18661.4	28275.8	41360.1	4353.79	37322.1	12201.6	96121.5	25769	79482.8	44080.7	249.257	2732.48	3806.86	96080.6	4130.81	25698.1	138025	12757.1	201.995
neg_1182	3-keto-Digoxigenin	1,4-benzodiazepines	HMDB0060746	C07359	4498.72	17226.7	54609.7	15174.2	9750.25	10008.9	7942.34	1132.03	44418.6	4980.26	10100.2	12645	10510.9	13927.6	20678.2	6401.71	21365.7	50357.3	5110.77	999.851	39984.2	3486.36	5831.76	17573.7	1036.45	1199.57	46979	118160	9226.01	6288.79	2761.16	6284.31	8820.41	6049.5	16051.9	16832.3	2359.91	8256.1	1139	6906.66	22319.6	7615.34	64312.8	8507.32	799.212
neg_1245	Secoeremopetasitolide A	Terpene lactones	HMDB0041364	-	5732.22	30196.3	36833.5	28443.8	5248.82	19757.6	37263.4	59690.8	66604.9	66460.3	97502.2	23771.5	49606.8	18493.1	65220	6330.2	34651.4	29638.7	41298.6	47408.1	151198	37782.8	29421.1	95540.5	6429.53	23929.5	94886.4	186885	10556.8	17667.3	79549.6	40327.4	86296.4	41457	92608.9	147980	5703.74	34643.9	115761	14961.4	73762.7	5706.87	356754	92293.9	20055
neg_1461	(1'R)-Nepetalic acid	Monoterpenoids	HMDB0036117	-	3734.37	5286.35	9176.6	1660.76	5656.24	2340.27	1217.53	3547.94	4094.31	6709.66	4040.77	1491.53	9933.12	14276.2	11175.6	2003.45	8843.04	12615.7	3005.63	929.468	4094.87	6394.43	2184.05	8355.83	17169.7	14683.5	25493	34947.2	31098.4	27123.4	1355.24	1748.84	2404.92	5965.25	2777.51	6654.8	21291.2	20817.9	17542.9	20163.9	24116.3	21303.3	8227.13	1669.54	630.989
neg_1463	5,7-dihydroxy-2-(4-hydroxyphenyl)-8-(3,4,5-trihydroxyoxan-2-yl)-4H-chromen-4-one	Flavonoid glycosides	HMDB0127225	-	306687	310209	291174	300455	282347	243108	357816	455547	499077	390748	431614	292533	268177	336938	300877	263714	268300	298309	305172	314542	259346	366206	385094	417902	197739	218977	301274	267861	233659	255662	248504	275586	267391	287294	300915	214008	231347	236911	238211	268708	228031	269933	266319	224652	283791
neg_1502	3-(3-ethyloxiran-2-yl)-1H-isochromen-1-one	Not Available	HMDB0130031	-	187562	410273	491310	105714	192322	258899	400093	301581	507394	960577	369290	116707	770457	1.71372e+06	524088	1.25835e+06	394711	330262	201929	113606	459387	299306	206612	421756	760258	516126	395900	409966	540371	401899	231935	245955	332425	188357	380232	328796	126920	168604	262934	311814	298311	255538	938175	330086	276493
neg_1532	Methyl (3x,10R)-dihydroxy-11-dodecene-6,8-diynoate 10-glucoside	Fatty acyl glycosides	HMDB0040896	-	109140	123567	551418	20884.2	1502.69	13109	2987.36	2886.87	3259.5	1000.21	2136.39	4683.23	7.6407e+06	1.28903e+07	5.69454e+06	810955	3.49297e+06	8.14068e+06	879.513	4091.07	6272.37	948.597	835.374	995.458	5.58697e+06	8.80385e+06	1.27025e+07	8.74351e+06	2.05447e+07	2.35076e+07	16081.2	77512.3	15611.7	151234	3879.94	245162	1.3076e+07	1.32384e+07	8.95556e+06	1.05663e+07	1.26453e+07	1.31358e+07	48772.5	13775.1	16421.5
neg_1546	2'-Hydroxy-5'-methylacetophenone	Carbonyl compounds	HMDB0032592	-	2953.2	796.474	855.697	3317.92	682.364	1326.11	4837.86	1568.16	896.185	4299.07	1180.65	4864.24	95634.4	92979.1	43622.4	60708.7	37418.7	27214.8	838.174	3834.05	1305.41	1473.66	12394.8	3913.71	42225.4	55982.2	29616.8	3675.97	38209.9	39118.3	4786.35	27481.6	8558.22	21368	5349.34	8598.79	40113.4	22201.3	20192.2	19930	17368.4	54192.9	2056.61	6936	53001.7
neg_1547	13'-Hydroxy-gamma-tocotrienol	Quinone and hydroquinone lipids	HMDB0012562	-	2262.86	2439.67	2621.07	2279.45	2072.03	2221.81	2350.88	2416.42	2745.09	2696.11	2533.58	2208.8	7569.4	2807.24	2819.99	2498.92	2594.29	2586.33	2370.76	2160.66	2931.73	2556.98	2251.78	2683.29	2239.75	2794.25	2915.37	2888.74	36380.6	2626.78	2207.11	2174.11	2372.06	2287.17	2568.84	2525.85	15029.3	15255.8	3028.36	2793.4	2355.9	130180	3194.7	2330.11	1727.08
neg_1565	Fistuloside C	Steroidal glycosides	HMDB0039007	-	403709	1.10715e+06	1.15411e+06	427234	213699	646013	179777	285634	362482	600045	286709	129871	226108	125290	385453	287244	359219	204950	445996	284063	723545	715484	384340	512539	185376	53066.3	499796	856844	13479.3	171786	483178	386865	501296	334004	705571	756365	10878.7	123625	316865	39852.3	200565	15330.8	1.48723e+06	670915	8815.93
neg_1590	Fistuloside B	Steroidal glycosides	HMDB0039004	-	187798	610780	701007	338810	173084	382816	50190.7	127769	111620	245040	78846.4	49045.2	392411	277589	538332	276615	312940	193214	124402	59250.1	226504	278478	112602	205016	348642	277129	477583	800607	257470	307941	250227	164123	192945	133200	243140	258982	256510	293131	226671	151379	310350	212471	404762	154405	45185.1
neg_1592	13(S)-HpODE	Lineolic acids and derivatives	HMDB0003871	C04717	54512.9	59194.4	43458.1	32613.3	40024.7	40219.4	49758.4	46332.5	52389.9	47808.6	49617.4	26570	36635.3	20095.4	23228.3	57942	35745.6	21707.2	23875.8	33806	28010.3	35837.6	48519.4	34626.4	25758.8	18214.8	27576.9	37763.6	32290.8	30144.9	16717.4	36531.2	18149.2	15977.2	29655.6	41133.7	33909.6	89405.8	45302.1	775440	23067.9	59963.7	27305.7	34853.7	53723.2
neg_1607	Cyclopassifloside X	Not Available	HMDB0036365	-	749870	965959	1.01783e+06	1.22068e+06	599324	1.12113e+06	1.05247e+06	424671	595102	938397	1.24514e+06	382344	852306	532761	1.1163e+06	856343	1.53503e+06	1.55676e+06	3.71839e+06	5.24732e+06	4.11709e+06	3.84395e+06	2.70814e+06	3.53973e+06	528609	1.18798e+06	1.34739e+06	2.15703e+06	950935	815196	2.93715e+06	1.99439e+06	3.06684e+06	3.06154e+06	4.38233e+06	2.22381e+06	266594	672856	1.04163e+06	320055	1.19986e+06	705642	2.74968e+06	2.39524e+06	159816
neg_1656	Phaeophorbide b	Chlorins	HMDB0031149	-	920753	1.47184e+06	912159	1.31371e+06	1.20532e+06	919443	1.42591e+06	1.57768e+06	1.52225e+06	808876	1.56697e+06	1.92457e+06	411660	255695	370171	216520	880891	1.04883e+06	363533	335289	585918	444476	682137	836223	148689	177766	273608	389500	132955	188995	423249	383624	382523	194280	719716	680551	129140	322123	281179	81231.1	246714	97137	911194	586702	287883
neg_1731	PS(16:1(9Z)/20:0)	Glycerophosphoserines	LMGP03010216;HMDB0112287	-	102100	250896	777072	363325	369638	339384	537993	476702	607405	639102	764085	232790	118387	41759.8	135353	22974.6	146897	135756	653430	345521	557032	484565	361459	782393	108764	86329.6	127792	208834	123365	108787	170385	165680	220628	97089.1	266255	301472	12636.6	5157.8	45615.3	36004.8	16898.2	15537.5	526852	111461	23886.3
neg_1748	Lucyobroside	Glycosphingolipids	HMDB0031983	-	2.12798e+06	2.65092e+06	1.55124e+06	1.53113e+06	606927	1.28952e+06	394726	168183	798192	176124	275232	226117	3.02359e+06	3.69174e+06	1.88667e+06	4.20936e+06	1.69494e+06	1.53359e+06	198626	258198	456714	392062	1.50154e+06	764214	3.13586e+06	2.98677e+06	1.43735e+06	369515	2.42245e+06	1.85524e+06	734674	2.23765e+06	723347	1.31331e+06	791208	3.28103e+06	2.27475e+06	2.50216e+06	2.38067e+06	2.25862e+06	2.33701e+06	2.12043e+06	55525.2	1.46225e+06	3.7792e+06
neg_1796	1-Palmitoylglycerophosphoinositol	Glycerophosphoinositols	HMDB0061695	-	1875.83	2022.4	2172.78	2930.24	1717.64	1841.81	3353.07	3356.29	2275.59	2234.98	2100.25	1831.02	22403.3	15557.1	3056.64	8613.06	6054.35	5922.45	6644.37	1791.11	2430.31	2119.65	2222.81	2789.34	14016.2	7484.21	5285.88	3479.92	47432.4	2260.93	1829.62	6527.75	2789.55	1895.99	2129.48	2108.73	6690.67	7569.83	9270.59	36050.8	7276.05	13964.6	3089.77	1931.58	1431.69
neg_1853	Euscaphic acid	Triterpenoids	HMDB0036651	C17890	522.779	2593.13	7102.93	526.611	478.692	818.339	4562.79	6288.6	8957.92	4445.3	14053.1	7399.52	254130	256522	206326	45350.8	134369	92377.1	42485.9	427145	105841	24430.1	19019.9	29505	197363	368879	275705	289771	499925	441583	95950.9	205026	162285	434740	166089	241894	341117	357067	773472	416661	452262	685160	536876	398898	181911
neg_1924	Lithocholate 3-O-glucuronide	Steroidal glycosides	LMST05010066;HMDB0002513	C03033	1502.83	4039.79	9092.09	1513.85	7269.31	3695.09	6658.83	31733.8	17108.1	61111	22009.5	34857.8	157603	79919.6	75261.2	8138.46	43482.7	85924.7	24124.5	46833.5	406504	55674.1	9395.49	78153.5	103179	366156	101748	39599.6	1.15582e+06	368869	30200.2	40098.4	24323.1	49581.5	58736	65028.8	478203	506591	357584	424251	430342	2.53951e+06	189970	33250	92376.2
neg_1975	5-hydroxy-7-methoxy-2-phenyl-8-[3,4,5-trihydroxy-6-(hydroxymethyl)oxan-2-yl]-4H-chromen-4-one	Flavonoid glycosides	HMDB0127130	-	41387.6	69366	46318.8	42812.8	11467.7	17022.4	13035.2	2836.84	8870.25	3165.19	2974.38	8393.07	1.85828e+06	2.05716e+06	1.62286e+06	2.1751e+06	947338	951677	23680	94407.7	19178	54985.5	148467	18135	1.49531e+06	1.14406e+06	408949	233713	1.93589e+06	1.17647e+06	147014	308398	114315	279765	46468.7	143168	1.73922e+06	2.03716e+06	992233	5.79399e+06	1.93253e+06	4.62476e+06	3750.52	661031	1.83506e+06
neg_1981	3-{6-[2,4-dihydroxy-3-(3-methylbut-2-en-1-yl)benzoyl]-5-(2,4-dihydroxyphenyl)-3-methylcyclohex-2-en-1-yl}-6-[(E)-2-(2,4-dihydroxyphenyl)ethenyl]benzene-1,2,4-triol	Linear diarylheptanoids	HMDB0126259	-	233.035	251.243	269.925	234.743	213.383	228.808	242.1	14532.5	514.285	277.652	260.914	10551	91592.7	86182	37930.8	9133.16	21606.7	18363.1	244.147	385.752	301.917	730.919	231.894	290.017	75328.9	183890	124136	56978.1	690502	337780	14845.5	15259.2	1349.5	32588.6	264.546	39939.8	625966	566000	143406	390894	195638	1.18977e+06	16284.6	39836.1	220929
neg_1990	3,5,6,7-tetrahydroxy-2-(4-hydroxy-3-methoxyphenyl)-8aH-chromen-8a-yl	Methoxyphenols	HMDB0128108	-	2.98171e+06	807170	721722	3.28851e+06	3.34246e+06	1.68326e+06	700988	779619	1.01087e+06	327006	1.13681e+06	1.23216e+06	1.08453e+06	1.52884e+06	747621	2.9966e+06	2.23623e+06	2.53654e+06	784679	1.18319e+06	184838	425858	635467	453914	1.42294e+06	537750	463015	123252	294363	890264	181405	480564	153890	139454	140965	119962	811034	596115	1.30445e+06	500936	458876	191823	5602.67	113751	41475.7
neg_2054	3-(6-hydroxy-2,3,4-trimethoxyphenyl)prop-2-enoic acid	Hydroxycinnamic acids and derivatives	HMDB0142077	-	172031	200768	293803	206264	157409	189693	147714	221749	255752	273037	240950	296426	433398	405619	475777	567210	432297	470895	375405	330914	547430	773685	216886	398754	872684	885806	1.07807e+06	1.30931e+06	972283	1.01415e+06	669779	564378	1.11665e+06	1.53317e+06	875309	526847	1.16102e+06	1.06975e+06	1.05604e+06	960347	584528	910780	883483	806175	178222
neg_2065	2-(2,5-dihydroxy-4-methoxyphenyl)-3,5,6,7-tetrahydroxy-3,4-dihydro-2H-1-benzopyran-4-one	Flavonoid glycosides	HMDB0129500	-	1.10565e+06	924667	1.96865e+06	1.70624e+06	1.76553e+06	1.17539e+06	1.07982e+06	766684	973683	325520	1.0398e+06	1.20969e+06	701697	955262	776855	896227	1.39091e+06	1.73494e+06	275871	385079	287824	280431	502498	268207	776455	678530	1.16969e+06	1.36384e+06	1.29815e+06	566367	224990	653233	266752	285746	184164	676639	873838	1.34052e+06	987472	4.38284e+06	1.08036e+06	727048	172924	421245	997727
neg_2072	1-Hexanol arabinosylglucoside	Fatty acyl glycosides	HMDB0031689	-	1489.73	5547.71	10960.1	6438.54	1364.1	1462.71	5503.91	7800.16	15852.5	10081.9	4544.75	3365.09	1816.08	2524.37	3318.66	2861.08	14783.9	17487.9	12498.1	14112.2	31132.8	15298.1	2160.19	45225.1	3907.32	6593.17	45454.7	76396	14678.2	7996.67	33904.6	7444.72	33566.9	19343.9	42289.7	37001.7	1722.91	24787.4	30331	9045.34	27504.1	16943.8	138327	73789.4	4824.39
neg_2087	3-O-p-Coumaroylquinic acid	Alcohols and polyols	HMDB0029681	-	2.69634e+07	1.28331e+07	7.9089e+06	2.88243e+07	1.43002e+07	2.60164e+07	1.24593e+07	4.24287e+06	2.09147e+06	133116	9.7189e+06	3.03941e+06	1.91148e+07	1.59221e+07	1.16212e+07	2.41674e+07	2.4295e+07	1.69728e+07	3.31178e+06	5.79895e+06	3.76353e+06	4.22478e+06	1.59989e+07	1.80943e+06	2.68071e+07	2.01886e+07	1.11588e+07	2.65423e+06	2.42374e+07	1.87767e+07	6.84875e+06	2.1775e+07	5.37896e+06	1.08777e+07	6.23653e+06	1.03828e+07	2.0307e+07	1.56971e+07	2.8879e+07	2.76142e+07	1.31134e+07	1.84208e+07	33990.2	7.61671e+06	2.07568e+07
neg_2095	Isoaustin	Alcohols and polyols	HMDB0030043	-	14267.3	15394.4	34896.5	2599.37	4399.88	2533.65	40681.3	16356.6	74887.8	16244.4	65859.8	4518.5	13791.3	21439.6	3908.93	28359.9	20903.2	10052.8	148793	159858	221375	194543	105963	87029.3	9325.94	15409.7	27429.8	61188.9	5494.93	15637.3	81992.6	295710	189158	207641	115716	128227	43011.8	28923.1	72493.6	30926.6	21480.9	6438.58	178297	182409	450698
neg_2110	Valtrate	Monoterpenoids	HMDB0034493	C09801	114278	162535	187422	109726	120128	114983	92377.3	103894	145879	148201	107218	107197	133249	132673	150487	94750.9	102998	117755	87546.9	67660.4	107099	98752.1	66900.5	107567	62927.5	114981	152537	205793	120993	153055	90384.1	74972.7	90660.8	83533.6	93298.8	104266	60364.7	123682	83088.4	77663.1	77342.1	84604.6	154956	75289.3	76257.6
neg_2119	6,8-dihydroxy-7-methoxy-2H-chromen-2-one	Hydroxycoumarins	HMDB0130546	-	1230.98	1300.22	1608.2	467.381	424.852	455.564	482.028	495.466	562.857	552.814	624.6	452.895	7217.81	4918.15	3693.08	512.381	894.249	3363.67	486.104	443.024	601.127	524.286	461.708	550.186	5387.04	14170.5	5411.96	592.311	33357.7	6274.96	1496.7	2268.67	486.37	1418.09	526.72	608.79	6768.4	3936.97	504.68	19909.4	5202.15	26541	655.046	477.768	7619.12
neg_2225	Corchoionoside B	Fatty acyl glycosides	HMDB0030975	-	17983.1	15030.6	10032.9	7048.96	4132.41	18522.5	25585.6	14405.5	23144.2	9503.92	29334.1	13894.9	12888.7	10745.1	12088.2	17682.5	15217.5	10945.7	19975.4	30114.6	43092.2	23520.9	30106.3	21122.1	36812.9	66171.7	12122.1	4570.52	68634.4	38437.8	40176.8	29613.8	33026.9	39147.5	33055	35750.9	89333.1	33852.6	74595.2	73031	28375.2	57543.2	54650.6	45460.3	81442.5
neg_2235	(2E,11Z)-Wyerone acid	Fatty acids and conjugates	HMDB0030946	-	304221	56462.1	40292.8	211282	147324	98050.2	139206	69548.6	132327	9847.36	153022	115789	53903.8	33571.5	51333.4	477796	153161	41561.9	94263.9	74734.9	41417.4	35203.1	404861	15269.3	648904	159141	164695	6981.13	308581	342699	261359	692521	153354	65272.9	58858.9	159511	360401	149274	554057	237900	271378	90007.8	5384.87	175645	546494
neg_2404	Oxypinnatanine	Amino acids, peptides, and analogues	HMDB0029403	-	539.316	581.455	624.691	543.269	493.835	529.534	159629	96235.9	183299	95689.4	138693	132039	657.46	669.059	672.099	595.576	618.307	616.409	131632	75871.2	698.731	609.414	4429.13	82246.3	533.808	617.817	694.831	688.484	629.358	626.05	526.029	518.163	565.341	545.111	612.243	601.996	507.932	571.042	586.625	580.154	561.49	536.931	761.405	1687.4	4527.57
neg_2451	Norfuraneol	Furanones	HMDB0031859	-	10717	14497.5	23003.3	19162.2	14034.7	13243.6	6710.57	2499.31	922.607	2628.95	5329.03	2200.95	18892.9	14831.8	25662.3	15652.7	15654.6	16682.9	4432.54	2767.27	4601.55	4870.75	2718.33	5425.61	9713.37	11419.9	5248.35	12279.8	7122.96	15887.3	3245.3	1913.11	2994.81	3371.7	4044.39	3473.47	6736.81	9330.15	8567.89	8920.6	8633.71	8520.1	2467.97	3080.49	2945.73
neg_2462	L-Glutamine	Amino acids, peptides, and analogues	HMDB0003423;HMDB0000641;MJDBAA00000190	C00064	559451	318703	390864	573631	210950	351038	245825	106005	62013.9	25698.5	264805	36058.6	153803	202823	61742.9	414585	66152.9	48182.6	166362	134566	169787	133597	284665	179309	232441	133679	139571	40955.4	155903	118358	99936.1	205762	39788.3	77088	150006	261713	111420	89386.1	249691	224443	316285	183780	363633	315306	537103
neg_2478	6-{[(3,4,5-trihydroxy-6-methyloxan-2-yl)oxy]methyl}oxane-2,3,4,5-tetrol	Carbohydrates and carbohydrate conjugates	HMDB0124733	-	3.60163e+06	3.60037e+06	3.12886e+06	2.84636e+06	3.33874e+06	3.08843e+06	1.37613e+06	1.50371e+06	1.74707e+06	1.61554e+06	1.17305e+06	1.44135e+06	2.37281e+06	2.18777e+06	2.88398e+06	2.4523e+06	1.49766e+06	2.17915e+06	1.2709e+06	1.29511e+06	1.24741e+06	1.54955e+06	1.06337e+06	1.5136e+06	1.33866e+06	1.77931e+06	1.67927e+06	1.70132e+06	1.46561e+06	1.68976e+06	1.15174e+06	825484	1.44451e+06	1.21955e+06	1.39929e+06	1.28739e+06	1.38419e+06	1.99427e+06	1.65544e+06	1.80409e+06	1.29075e+06	2.1457e+06	1.20506e+06	1.0496e+06	534650
neg_2494	D-altro-D-manno-Heptose	Carbohydrates and carbohydrate conjugates	HMDB0029952	C06397	6.57127e+06	1.05691e+07	1.44258e+07	9.41341e+06	7.65777e+06	1.00206e+07	9.9913e+06	8.85139e+06	1.3857e+07	1.31792e+07	1.10779e+07	9.43622e+06	1.07588e+07	1.1976e+07	1.28111e+07	9.13726e+06	1.00922e+07	1.35532e+07	9.07163e+06	9.47388e+06	1.70014e+07	1.74579e+07	9.73796e+06	1.30128e+07	1.12339e+07	1.17439e+07	1.52876e+07	2.02438e+07	1.19535e+07	1.23775e+07	1.3461e+07	1.04375e+07	1.93608e+07	2.22149e+07	1.52632e+07	1.89564e+07	8.97139e+06	1.28935e+07	1.57124e+07	1.19603e+07	1.50667e+07	1.41812e+07	2.96783e+07	1.37232e+07	9.85287e+06
neg_2505	Penmacric acid	Amino acids, peptides, and analogues	HMDB0029436	-	24659.8	2409.4	2588.56	2251.17	2046.33	2194.25	1.11596e+06	791272	2.33792e+06	886328	1.69882e+06	810451	6994.47	193023	2785.01	12099.4	2562.11	2554.24	74764	5952.62	4524.11	2525.26	2793.56	14760.4	2211.97	2560.08	2879.21	2852.9	2607.9	2594.19	2179.73	5906.06	2342.63	2258.8	2536.98	154779	2104.74	2366.25	2430.82	2404.01	2326.67	2224.91	3155.07	2301.2	428426
neg_2510	3,4,5-trihydroxy-6-(7-hydroxy-1-oxo-1H-isochromene-3-carbonyloxy)oxane-2-carboxylic acid	Carbohydrates and carbohydrate conjugates	HMDB0128641	-	4.51576e+06	2.71382e+06	2.34861e+06	2.18331e+06	3.68365e+06	2.22144e+06	6.78413e+06	8.93299e+06	6.46586e+06	1.16714e+07	5.49416e+06	7.98436e+06	2.42317e+06	2.81914e+06	2.4529e+06	3.93957e+06	1.93302e+06	1.91962e+06	8.14581e+06	6.4541e+06	6.72238e+06	7.97535e+06	6.60825e+06	7.86134e+06	3.02618e+06	3.04105e+06	1.79953e+06	1.4143e+06	2.277e+06	2.57076e+06	6.05855e+06	4.66202e+06	5.06694e+06	5.75514e+06	5.71951e+06	3.8299e+06	7.85237e+06	3.94596e+06	4.33202e+06	3.84162e+06	2.95153e+06	3.464e+06	3.05322e+06	5.4602e+06	9.68629e+06
neg_2529	Nicotinamide riboside	Carbohydrates and carbohydrate conjugates	HMDB0000855	C03150	754778	433713	381988	316975	247341	343915	100156	3165.76	1793.75	1761.75	1655.54	1443.32	254362	246204	83031	322313	67856.5	189261	1549.15	1411.86	25857.6	10165.3	71372.6	1753.37	1463.54	2610.44	1905.02	1887.62	2224.99	1716.44	1442.22	1420.65	1550	1494.53	1678.59	1650.49	1392.6	1565.63	1608.35	1854.1	1539.44	1472.1	2087.54	1522.58	1128.54
neg_2535	N-Acetyl-L-phenylalanine	Amino acids, peptides, and analogues	HMDB0000512	C03519	3265.13	3520.25	3782	3289.06	2989.78	3205.9	3392.14	3486.71	3960.95	3890.28	3655.76	3187.12	3980.4	4050.62	4069.03	3605.74	3743.35	3731.87	3420.82	3117.66	7165.39	3689.52	14134.2	6851.06	3231.78	3740.39	4206.65	4168.22	3810.26	3790.23	35999.9	33112.2	11234.3	64374.5	11000.9	95462.2	75297.5	3457.2	3551.54	3512.37	9767.57	27933.7	4609.7	176790	186951
neg_2566	Daucic acid	Beta hydroxy acids and derivatives	HMDB0031665	-	115555	173065	268136	178328	130013	154150	2.1046e+07	2.57552e+07	2.67928e+07	3.32229e+07	2.40942e+07	2.26165e+07	231457	180150	216161	141350	216209	220139	2.29986e+07	2.24981e+07	3.1345e+07	2.12549e+07	1.58187e+07	2.93163e+07	177701	217015	277022	373361	233701	232908	2.08508e+07	1.55655e+07	2.51348e+07	1.35788e+07	2.66724e+07	1.97294e+07	204952	223091	277279	197885	237263	255614	3.14062e+07	2.3051e+07	1.42897e+07
neg_2567	Beta-D-Glucosamine	Carbohydrates and carbohydrate conjugates	HMDB0030091	C08349	253461	321724	292932	225055	291554	252698	279867	318583	260279	370408	238992	238251	230505	313955	217937	253516	204020	220930	285898	228754	364277	594266	264206	312007	215013	210162	253169	278045	196450	215722	289454	263583	278888	269521	278876	235071	189233	229332	211140	181339	195066	233130	261650	305656	286254
neg_2568	L-4-Hydroxyglutamate semialdehyde	Amino acids, peptides, and analogues	HMDB0006556	C05938	441189	477973	427913	516786	349804	412907	978496	762985	697119	868689	728399	588089	309039	333839	299251	351171	297166	323229	617520	486762	485458	500876	388380	579950	268869	268803	392918	373325	245786	409911	526418	367598	418279	456553	550977	409184	372972	337904	367538	639816	473446	416606	664221	601407	851163
neg_2576	N-Acetyl-L-glutamic acid	Amino acids, peptides, and analogues	HMDB0001138	C00624	302554	392183	260907	307339	194463	361085	206174	149846	67426.8	118997	198136	83829	117044	119583	94622.8	304244	97807.2	105911	325924	412922	468123	396226	365223	545967	121288	125245	108074	145447	151001	234040	198676	103012	115213	34336	188512	80353.8	79776.4	146993	121301	107774	229510	146361	459542	391462	144781
neg_2584	L-Arginine	Amino acids, peptides, and analogues	HMDB0062762;HMDB0000517	C00062	1429.04	363.837	390.891	339.943	309.01	331.348	126768	74824.5	147069	92343.8	127861	118233	411.396	418.654	420.556	372.673	386.896	385.709	90496	56250.5	437.221	381.332	5316.63	53152.7	334.022	386.59	434.781	430.809	393.812	391.741	329.155	324.233	353.754	341.095	383.102	376.69	317.831	357.321	367.072	363.023	351.344	335.976	476.438	4502.36	2498.01
neg_2631	(6-{[3,4-dihydroxy-2,5-bis(hydroxymethyl)oxolan-2-yl]oxy}-3,4,5-trihydroxyoxan-2-yl)methyl (2E)-3-(4-hydroxy-3-methoxyphenyl)prop-2-enoate	Hydroxycinnamic acids and derivatives	HMDB0125608	-	211495	222190	693539	424324	210722	261295	1.89521e+06	1.43874e+06	2.77283e+06	2.50948e+06	2.70924e+06	2.53273e+06	1.34909e+06	730317	1.36541e+06	696776	1.38489e+06	1.16713e+06	2.24297e+06	2.83169e+06	7.7335e+06	7.49033e+06	2.43094e+06	3.42746e+06	1.16197e+06	1.58457e+06	3.15522e+06	3.24849e+06	1.4418e+06	1.227e+06	8.68413e+06	6.39473e+06	8.616e+06	1.12453e+07	9.27518e+06	8.95511e+06	1.284e+06	1.90552e+06	2.88651e+06	2.23808e+06	3.99144e+06	2.1682e+06	1.65106e+07	8.75222e+06	3.0542e+06
neg_2651	Adenosine	Not Available	HMDB0000050	C00212	95459.1	115035	114176	123310	74155	120199	38029.9	23291.6	35701.2	14410.7	37577.3	27744.7	83651.9	62458.1	82187	71471.9	124888	131943	35632.3	54904.3	45714.4	29686.6	52595.5	40243.2	68859.6	91271	148881	206075	74553.3	76686.5	37638.8	57949.2	17237.8	31803.7	29792.5	30985.6	33705.5	63420.6	59675.2	86007.1	83868.5	66079.1	10029.5	22387	14172.1
neg_2652	7-hydroxymethotrexate	Pterins and derivatives	HMDB0061104	-	400911	585880	856955	476507	451554	656800	1.8388e+06	2.14407e+06	3.78213e+06	2.99578e+06	2.94223e+06	1.33411e+06	528491	447033	814214	523788	804720	820933	1.49246e+06	1.02419e+06	3.83561e+06	6.9616e+06	2.53605e+06	1.55411e+06	640032	641763	995780	1.69846e+06	515723	632671	2.39357e+06	1.8243e+06	3.41122e+06	5.81565e+06	2.8318e+06	2.83798e+06	287490	509149	550101	509500	768325	143710	5.13084e+06	1.59134e+06	561334
neg_2656	Beta-L-arabinose 1-phosphate	Phosphate esters	HMDB0012195	C03906	5034.8	8868.4	3293.54	17220.2	12579.9	20226.6	9657.56	11178.2	1424.68	2172.24	8169.54	11987.3	4505.19	7833.35	7861.54	6976.92	20285.7	9847.89	9982.57	5112.57	3287.45	3865.09	2159.37	13692.6	19985.8	18322.5	15529.9	12917.6	18588.2	22701.8	12980.3	12494.8	14562.3	3752.48	11228.4	7862.99	6350.37	9338.74	8270.85	9859.66	14488.8	15506.4	5771.1	13293.3	9282.91
neg_2661	5-Hydroxy-L-tryptophan	Tryptamines and derivatives	HMDB0000472	C00643	58430.3	49559.8	45843.8	51829.6	29535.1	30322.4	146597	166608	239260	171723	218381	158435	29277.7	12389.6	23210.6	24274	28481.8	25009.8	153546	174558	167169	89462.6	124487	214878	7422.64	9862.43	19446.4	31040.4	8903.67	2763.01	131980	151213	175157	206319	181999	199419	1526.32	9905.31	8860.77	2824.17	12584.4	2140.6	237610	149355	266471
neg_2686	Aminofurantoin	Imidazolidines	HMDB0060589	-	26558.6	35488.2	50722.9	58983.8	24618.3	34383	37682.8	37890.6	35071.4	29821.5	42807.2	41689.4	44985.7	40276	45552.3	16979	47934.5	57495.8	34663.8	42409.2	48692.6	13535.8	25839.3	66879.6	15161.5	32626.9	38285.7	30351	28163	24473.9	58891.9	35958.5	39699.1	44707.1	92347.9	31345.1	8651.54	20300	26514.7	7919.2	39220.1	23340.9	59747.1	51663.2	11355.4
neg_2690	Inosine	Not Available	HMDB0000195	C00294	104075	74010.9	43352.4	46464.5	64179.7	79813.6	30970.8	11498	6278.28	3978.94	3646.12	10003.3	25063.1	10417	11211.2	56442.6	13117.7	10592.2	26913.5	7617.1	3856.13	10363.9	5860.53	1234.58	18345.2	20214.4	13731.2	8853.47	19405.2	16518.3	2010.87	7474.61	2740.64	2087.05	655.428	64980.8	14558.9	12303.8	16515.2	165851	14017	14333.9	1846.8	15804.9	153993
neg_2692	Gibberellin A74	Diterpenoids	HMDB0038746	-	817.297	881.156	946.677	823.288	748.374	802.472	1187.64	872.76	991.468	973.778	915.076	797.771	11350.1	11243.9	2181.75	902.556	4668.75	1553.73	856.268	780.383	4077.04	1272.06	813.296	1673.62	841.898	6954.12	8432	3710.66	54498.3	948.736	1470.82	1328.97	3313.49	7014.64	5089.98	6937.99	6676.82	15853.9	4217.95	12241.6	4159.77	15580.5	18705.4	8379.92	764.822
neg_2709	(2E)-1-(3,6-dihydroxy-2,4-dimethoxyphenyl)-3-phenylprop-2-en-1-one	Chalcones and dihydrochalcones	HMDB0132915	-	1.7682e+06	1.84915e+06	3.47907e+06	1.39173e+06	1.67865e+06	2.45926e+06	990025	901629	1.29554e+06	1.1331e+06	1.15436e+06	741110	2.57718e+06	2.34591e+06	2.2234e+06	2.28718e+06	2.65893e+06	2.59972e+06	522240	301167	1.353e+06	922668	989871	422883	2.66764e+06	3.18915e+06	2.91098e+06	5.68627e+06	2.38412e+06	2.57215e+06	665284	634499	874838	1.48684e+06	777055	1.10113e+06	1.84101e+06	2.22105e+06	2.802e+06	3.21574e+06	3.0949e+06	2.18119e+06	1.07074e+06	559952	762321
neg_2734	Methionyl-Hydroxyproline	Amino acids, peptides, and analogues	HMDB0028974	-	13389.8	21589.2	26919.5	22933.2	10254	21536.6	742.888	763.599	867.46	923.875	800.622	697.989	42837.9	33772.8	38328	26500	38588.2	35606.3	749.169	682.776	926.439	808.015	711.572	1100.26	19734.3	24732.4	32981	31522.3	28365.3	24113.5	697.456	989.014	749.58	722.756	811.765	798.18	16006.6	21504.1	29804	17841.9	34431.5	18992.8	1009.54	736.323	545.764
neg_2751	4-Ipomeanol	Carbonyl compounds	HMDB0030472	-	4405.75	5482.38	5010.82	4544.62	2694.97	5439.49	5169.71	5155.7	9265.78	5798.49	7266.83	6222.3	4530.83	4122.97	4319.24	2916.83	4820.71	6077.11	10737	8770.92	10394.1	11762.1	4494.56	9154.07	5899.13	5381.51	6161.07	11291.8	3487.41	4249.21	12075.3	7117.28	11425.3	10362.3	12219	10081.5	1567.69	4108.5	5673.7	4556.15	5498.58	3900.4	19355.6	11219.8	4768.67
neg_2761	Taraxacoside	Carbohydrates and carbohydrate conjugates	HMDB0030055	-	108577	137033	210098	116126	123358	145915	175717	131820	373699	270839	233687	169107	123831	112355	169672	125265	212368	177626	116643	74081.3	355834	383750	207297	121707	128301	126213	283538	423608	72997.8	122577	318958	180337	409864	390560	351059	353033	100067	231976	284192	163978	356445	152284	525628	163746	50091.6
neg_2770	B-D-Xylopyranosyl-(1->4)-a-L-rhamnopyranosyl-(1->2)-D-fucose	Carbohydrates and carbohydrate conjugates	HMDB0041225	-	45758.6	52910.1	150796	89253.6	61423.2	57281.1	79450.9	52492.4	123343	77948.6	90103.8	51115.9	130961	94433.4	104566	54808.1	118712	127469	97151.6	87736.8	169882	176061	73015.9	126706	104501	159473	199440	311678	155675	125176	155018	124816	132887	241339	205167	203547	106614	219735	204981	172250	288692	283626	516814	238089	105154
neg_2811	5-(sulfooxy)pentanoic acid	Fatty acids and conjugates	HMDB0143265	-	969.589	1045.35	1123.08	976.697	887.823	952.003	1007.31	1035.39	1176.22	2044.17	1085.59	946.426	1181.99	1202.84	1208.31	1070.73	1111.6	1108.19	1106.89	3871.88	7421.5	1095.61	964.843	1321.11	959.687	1110.72	1249.18	1237.77	1131.47	1125.52	59449.9	35851.1	35119.2	1946.37	68746.4	2763.43	913.166	1026.63	1054.64	1043.01	1009.45	965.301	20646.3	27796.4	740.018
neg_2867	Deoxypyridinoline	Amino acids, peptides, and analogues	HMDB0000569	-	2870.57	1734.92	9296.07	7110.66	1327.85	2215.68	7758.29	7315.36	9230.83	12913.4	8879.22	4630.72	4041.38	1023.95	8661.11	5531.61	8881.63	10962.1	8851.01	7727.6	17990.2	46242.5	7174.27	15131.2	6092.46	9526.86	12819.5	21703.5	7797.19	5249.34	29736.1	18951.6	22606.5	53860.6	29155	37526.8	2886.79	7885.85	13500.7	10800.3	20122.7	6705.97	76584.6	14718.2	9889.76
neg_2875	Hesperetin 7-glucoside	Not Available	HMDB0030747	-	113117	104660	101434	117239	113553	123142	108948	137777	92215.5	85455.1	116277	124437	53077.3	35563.2	71039.3	48872.7	80813.2	95117.5	59362.3	68028.8	81481.6	53042	51361.5	104697	2238.62	45686.6	48784.7	88958.8	11891.5	36863.3	63902.8	32644.3	38494.7	9931.03	48501.4	32753.8	6727.25	31767.1	18693.5	7467.71	25081.5	5178.43	33252.8	23412.5	3747.95
neg_2876	Garciduol C	1-benzopyrans	HMDB0030279	-	93290.5	53794.4	44186.9	101275	140242	91258.3	65081.3	83389.5	54429.7	49004.4	122544	65396	28698.5	21323.4	31622.2	39538.6	69563.2	54783.6	74489.7	81251.2	71728.4	29533.6	110617	56819.9	32429.5	16356	44101.5	20425.9	12193.2	26087.8	103225	86421.9	71313.6	26373.6	86052.7	90203.7	8314.8	30701.3	21154.4	12153.2	44476.1	9486.46	17295.5	57555.2	43547.5
neg_2880	3,4,5-trihydroxy-6-{[2-(3-hydroxyphenyl)acetyl]oxy}oxane-2-carboxylic acid	Carbohydrates and carbohydrate conjugates	HMDB0125162	-	3914.78	2193.04	5947.18	13780.1	1165.91	4331.91	1461.85	1159.43	1317.13	1293.63	4031.17	2680.73	11268.8	4620.57	9046.47	9664.9	13799.7	6477.9	1137.52	6276.3	1705	3235.36	6537.87	1287.48	21901.6	33837.1	13748.8	5849.61	32388.6	21240.5	3275.26	10880.9	1853.78	6635.94	1232.57	4921.29	46904.6	20825.3	34218.1	27534	33489.8	23713.1	1532.86	3915.27	48556.7
neg_2886	Diphenol glucuronide	Carbohydrates and carbohydrate conjugates	HMDB0059998;HMDB0240490	-	570.127	614.674	660.38	574.307	522.048	559.786	592.305	608.817	691.625	679.285	638.336	614.446	79103.1	49148.6	81876.1	29258	32984.6	13702.7	597.313	544.377	738.65	644.231	567.336	676.056	133424	122036	57310.4	1216.2	181991	201963	6209.55	22627.1	597.64	935.09	647.22	6734.6	220717	126041	138066	151454	67402.1	333672	804.904	1288.27	32989.6
neg_2893	3,4,5-trihydroxy-6-(2-hydroxy-6-methoxyphenoxy)oxane-2-carboxylic acid	Carbohydrates and carbohydrate conjugates	HMDB0128037	-	156454	98563.2	187827	54868.5	43373.7	161558	598997	197483	432489	159165	226889	305122	2.27432e+06	3.24734e+06	2.43051e+06	852542	1.32345e+06	1.24389e+06	736676	2.00995e+06	738562	2.39426e+06	615013	194991	2.2172e+06	3.04454e+06	3.42646e+06	5.28505e+06	4.05405e+06	5.47663e+06	424828	1.53046e+06	437522	3.78847e+06	597687	3.53297e+06	2.41673e+06	2.52471e+06	1.34714e+06	3.20844e+06	1.12948e+06	2.55157e+06	2.49195e+06	560558	162478
neg_2897	4-Amino-2-methylenebutanoic acid	Amino acids, peptides, and analogues	HMDB0030409	-	25149.3	23202	25274.3	16273.8	17432.1	21927.5	42869.8	30507.6	45963.5	30052.7	39314.3	31696	62007.3	74797.1	61562.6	38504.8	41694.9	43539.9	36584.9	49631.3	41618.2	59513.1	39368.6	28072.5	51246.2	63579.4	70897.6	76840.3	78512.1	86409.7	34910.3	58666	34721.4	75257.4	35996.5	78277.3	66357.1	57907.1	47061.9	67065.9	39989.7	54848.2	66807.9	35248.6	39457.4
neg_2916	N-Gluconyl ethanolamine phosphate	Phosphate esters	HMDB0032294	-	25601.9	32642.3	40440.2	32830.7	42207.2	39461.4	39423.8	61066.7	55125.8	64721	39135.3	49453.1	23641.1	14415.6	38369.2	25983.8	36713.8	42236.1	71630.1	77279.1	90829.4	107672	38521.6	130941	30756.9	12596	76829.7	113407	9433.02	20266.2	83220.2	36559.9	90555.4	46120.6	80119.2	52476.3	1673.87	27345.6	21876.7	21767.6	35198.4	12228.8	85298.1	81831.4	949.808
neg_2924	1-(3-Methylbutanoyl)-6-apiosylglucose	Fatty acyl glycosides	HMDB0039953	-	55183.2	82899	93099.9	78257.1	73905.1	79725.8	94095.6	103409	132746	106149	87689.8	110053	67533	77189.9	94233.7	57047.5	82654	111050	187689	151022	171786	129697	105711	169444	65894.6	62816.8	110659	170028	78079.1	59332	126444	96546	152253	104195	164140	134533	51669.1	127076	71262.6	65677.9	151984	89416.5	233920	195024	73449.7
neg_2925	3,4,5-trihydroxy-6-{[2-(2-hydroxyphenyl)-4-oxo-4H-chromen-3-yl]oxy}oxane-2-carboxylic acid	Flavonoid glycosides	HMDB0134553	-	38060.8	62320.1	95801.6	55969.2	45414.5	55719.2	27337	40845.1	59100.6	63596.7	36672.8	34517.6	74314.3	71244.5	92625.4	61620.6	77459.7	106983	53548.4	44479	134753	58907.9	49363.3	100747	63822.9	49392	98369.8	112831	35308.9	46469	62273.3	45727.8	87044.5	41578.7	88958.9	90385.8	40398.3	71543.7	75726.7	62372.3	58749.8	33947.8	112039	87199.6	31610
neg_2961	PISCIDIC ACID	Not Available	HMDB0030809	-	295709	206708	99220.4	416527	359703	346494	805322	1.30589e+06	781357	401553	505602	1.9996e+06	166244	206940	110488	175836	282854	372249	751474	2.05026e+06	902539	1.25008e+06	1.34536e+06	462708	159072	332149	178131	214988	220508	217415	1.23087e+06	3.54485e+06	1.13873e+06	806705	552922	2.67611e+06	261578	167402	182119	220972	133357	210213	202303	2.38861e+06	547903
neg_2965	O-Cresol	Cresols	HMDB0002055	C01542	12794.5	14282.3	17684.1	13976.1	9747.84	11096.7	12956.1	13443.8	15548.6	12301.7	13426.6	12036.7	18076.5	20519.1	15708.4	15919.7	13428.4	14028.3	13638	16792.4	18808.7	9316.3	13352.5	20648	12531.9	13574.5	15299.2	13566.2	13261.4	13727	15504.2	15767.6	15298.9	16154.8	17504.4	19911.3	9878.75	8380.49	11484.3	11110.6	9875.74	8472.07	24735.2	18934.6	15032.6
neg_2974	Diethylthiophosphate	Thiophosphoric acid esters	HMDB0001460	C06607	9.9203	19.0473	15.643	18.2559	39.2737	32.6725	6853.4	16389.8	14174.5	1159.74	19403	22065.2	17.853	2.2319	5.6014	1.808	13.5776	23.9029	62.5856	2578.21	9314.82	3.9824	7.9182	7315.94	2.2231	2.0207	5.9497	45.3399	6.4026	5.9479	2.366	6.8108	0.1251	0.1922	2.1607	4.7094	32.759	36.6838	8.8036	19.1068	0.4662	0.2233	2.5725	6.7732	3107.08
neg_3024	6-(4-ethenyl-2-hydroxyphenoxy)-3,4,5-trihydroxyoxane-2-carboxylic acid	Carbohydrates and carbohydrate conjugates	HMDB0124976	-	58142.9	38924.8	36451.3	125924	44215.6	89652.5	23135.9	15079.1	10068.7	1190.26	33630.2	33290.7	201851	123623	118324	150411	193291	179974	29959.4	65312.5	39973.7	25856.3	49999.7	19875.2	154773	272881	124764	65976.9	318876	223950	29054.3	77482.5	24561.5	57132.7	10688.9	33571.9	315570	152552	238083	201249	203711	212571	518.659	34967.8	209460
neg_3030	5-(3',4'-Dihydroxyphenyl)-gamma-valerolactone	Benzenediols	HMDB0240472;HMDB0029185	-	16384.4	18356	18848.9	22393.5	16750.2	25800	14201.1	10104.1	14889.6	11685.9	17472	12675.6	17032.2	18618.3	15331.7	16443.8	22715.8	23941.7	13928.9	14122.8	16198.6	11428.5	13443.1	13119.9	16166.7	23335.3	18734.1	18433.5	27702.7	19765.2	11638.5	11084.4	13334.4	12121.4	12340.6	13680.3	21981.7	16098.4	20667.4	23120.2	17194.6	19928.3	20202.3	13861.4	15658.5
neg_3058	6-[4-(2-carboxyethyl)-5-hydroxy-2-methoxyphenoxy]-3,4,5-trihydroxyoxane-2-carboxylic acid	Carbohydrates and carbohydrate conjugates	HMDB0128041	-	9901.32	14895.1	7658.72	4773.19	12390.2	9374.18	864.048	1355.59	1520.73	990.933	931.197	1509.03	10819.5	9172.09	6793	5472.43	15117.5	14536.6	871.353	2336.68	9141.72	1653.27	5326.28	4184.23	23286.9	36275.5	24411.6	17973.4	53650.6	29936.9	2147.18	7937.06	3037.38	840.632	4914.29	5524.33	34747.2	29506.7	20689.1	25041.2	28182.7	59363	6807.69	9606.86	12248.1
neg_3104	4-Hydroxycinnamyl aldehyde	Not Available	HMDB0040986	C05608	5971.38	8684.78	5262.78	5709.36	3722.73	3932.4	1689.51	701.544	1448.38	268.026	900.607	1248.11	5387.25	2430.15	4378.4	7364.13	6087.15	3369.18	738.004	263.126	974.307	2782.44	2107.63	626.647	4212.38	6156.92	3132.52	2405.7	4239.24	5035.88	818.68	2233.41	401.727	4008.23	255.374	336.881	4108.16	3275.31	3351.98	3804.64	3590.83	7247.75	2213.19	777.494	4190.8
neg_3107	3,4,5-trihydroxy-6-{[3-hydroxy-2-(4-hydroxyphenyl)-8,8-dimethyl-4-oxo-4H,8H-pyrano[2,3-f]chromen-5-yl]oxy}oxane-2-carboxylic acid	Flavonoid glycosides	HMDB0127398	-	36943.7	76929.2	53850.6	12600	23240.8	23264.1	177323	124906	116447	261746	69497.1	135781	14658.7	55549.5	18907.6	25672.1	1844.55	14249.2	207555	175932	36430.3	32906.2	71927.1	294748	6794.25	12863.2	13738.1	12046.4	3994.35	11911.8	52523.4	19108.8	20281.8	28149.3	78285.4	57300	9251.74	6202.3	17907.2	7874.14	11183.1	1601.79	32802.4	37300.8	43436.7
neg_3111	Taxiphyllin	Carbohydrates and carbohydrate conjugates	HMDB0030704	C01855	359930	477325	376869	149039	182730	204955	95446.2	51865.5	67999.7	11012.2	121494	1171.79	445608	394860	423297	912857	470146	186828	40089.5	25149.7	57938.6	78338.1	130993	95417.6	65864.5	157181	148807	49314.7	209545	198029	10295.3	43571.4	4970.89	61392.1	23979.4	34759.5	199360	280096	30293.4	243369	30513.4	227084	34021	5272.98	23832.6
neg_3112	2-amino-4-({1-[(carboxymethyl)-C-hydroxycarbonimidoyl]-2-{[1-hydroxy-3-(4-hydroxy-2-methoxyphenyl)-1-phenylpropan-2-yl]sulfanyl}ethyl}-C-hydroxycarbonimidoyl)butanoic acid	Amino acids, peptides, and analogues	HMDB0130359	-	1.30554e+06	1.53116e+06	1.30864e+06	838832	1.06927e+06	1.02616e+06	2.11118e+06	1.97527e+06	1.61754e+06	3.38348e+06	1.4121e+06	1.73714e+06	1.06285e+06	1.54172e+06	1.1875e+06	883365	742337	745005	1.1998e+06	866207	995412	912260	951429	1.40245e+06	294866	451664	586722	403869	382014	408244	785988	479188	899147	1.14365e+06	1.34317e+06	943674	382465	321855	404794	433293	258369	312447	943920	636082	250786
neg_3119	2-amino-4-({1-[(carboxymethyl)-C-hydroxycarbonimidoyl]-2-{[1-hydroxy-1-(1-oxo-1H-isochromen-3-yl)butan-2-yl]sulfanyl}ethyl}-C-hydroxycarbonimidoyl)butanoic acid	Carbohydrates and carbohydrate conjugates	HMDB0130040	-	9.89607e+06	3.75929e+06	3.04838e+06	8.70366e+06	12635423	7.55719e+06	5.91572e+06	7.60313e+06	4.77894e+06	1.29038e+06	7.88852e+06	1.02422e+07	9.0193e+06	9.78902e+06	1.09969e+07	1.36265e+07	1.01524e+07	8.19327e+06	1.3038e+07	1.9234e+07	7.103e+06	5.08385e+06	1.73266e+07	6.89599e+06	1.25186e+07	9.7033e+06	1.00214e+07	2.13177e+06	8.11911e+06	1.20582e+07	13879424	1.61234e+07	1.30509e+07	1.23635e+07	9.44305e+06	1.37786e+07	8.38225e+06	9.6331e+06	9.55234e+06	1.13457e+07	1.06776e+07	9.05094e+06	622859	1.15173e+07	1.6278e+07
neg_3128	{5-[(1E)-3-[(6-{[3,4-dihydroxy-2,5-bis(hydroxymethyl)oxolan-2-yl]oxy}-3,4,5-trihydroxyoxan-2-yl)methoxy]-3-oxoprop-1-en-1-yl]-2-hydroxyphenyl}oxidanesulfonic acid	Hydroxycinnamic acids and derivatives	HMDB0125603	-	156165	78459.4	57162.9	150015	190598	117282	88185.1	119706	66539.2	6928.34	118992	146352	124884	151668	176866	144880	156727	131595	171253	138950	113379	92194.3	169845	108664	105656	106534	146538	34893.8	91461.9	124801	156399	79840	181754	118363	140720	162564	103779	135330	113092	125614	117969	143923	10150.2	146063	154583
neg_3130	2,3-Dihydroxybenzoic acid	Benzoic acids and derivatives	HMDB0000397;MJDBOTE0000462	C00196	499946	347855	363639	344756	295417	308664	657174	672094	563071	476534	698236	754294	511786	575886	483601	688504	526638	537172	611058	644508	510129	696532	826519	504125	550651	555684	396609	347948	565508	532131	490813	646508	501915	601564	475543	460155	830186	744241	589485	501784	439174	653614	479823	795911	938676
neg_3131	1,2,10-Trihydroxydihydro-trans-linalyl oxide 7-O-beta-D-glucopyranoside	Carbohydrates and carbohydrate conjugates	HMDB0033237	-	289165	411167	498852	357576	303423	333454	212912	183451	338687	257266	158338	250280	450145	490826	523969	325221	421289	410858	185196	146858	288351	209453	124395	223834	269907	258866	440534	596110	369102	341954	153421	139692	191380	189131	191069	182857	219848	293142	230129	288662	301337	255504	280002	245006	125036
neg_3133	[(16R)-5,11-dihydroxy-3-[3-hydroxy-1-(2-methyl-1,3-thiazol-4-yl)prop-1-en-2-yl]-8,8,10,12,16-pentamethyl-9-oxo-17-oxa-4-azabicyclo[14.1.0]heptadec-4-en-7-yl]oxidanesulfonic acid	Thiazoles	HMDB0127554	-	124336	335212	604079	206598	184284	289258	441483	284083	874130	533104	575812	235659	198341	154576	240384	96382.8	276584	281489	126933	58984	383526	736173	148314	168836	109585	163259	302980	978202	74914.5	72063.3	220242	134616	278811	455950	409939	265632	35211.8	107676	166588	66898.8	150392	73564.9	662359	72834.9	21276.5
neg_3150	10-Acetoxyligustroside	Terpene glycosides	HMDB0035217	-	16028	22623.6	83948.2	52742.1	19915.1	21394.9	207396	183651	326483	264906	296338	282381	111858	48295.9	131365	37901	91000.7	79959.4	219537	226685	474670	576014	139336	260797	65831.8	93729	170882	252767	81923.7	55247.7	391039	245238	358343	511186	463904	384978	39824.8	71421.4	125774	84989.4	153378	54372.3	664658	347308	126302
neg_3180	6-{[6-(3,4-dihydroxy-6-methyl-5-oxooxan-2-yl)-7-hydroxy-2-(3-hydroxyphenyl)-4-oxo-4H-chromen-5-yl]oxy}-3,4,5-trihydroxyoxane-2-carboxylic acid	Flavonoid glycosides	HMDB0127325	-	336225	106700	106703	305401	432803	302013	203124	235968	155487	38842.2	271167	327683	355485	384531	431985	494476	346384	339808	413398	475427	268429	201824	521228	243072	403911	367851	389887	67792.6	325107	443234	507324	498498	443718	401660	360114	491594	286859	355957	339909	385100	343001	285791	23854.3	386238	351222
neg_3184	7-methoxy-2,2-dimethyl-3,4-dihydro-2H-1-benzopyran-4,5,6-triol	1-benzopyrans	HMDB0125802	-	565.549	609.738	736.428	569.695	517.856	555.291	704.328	603.928	840.718	673.83	633.209	552.038	689.44	701.603	704.791	624.546	1346.24	721.558	730.974	656.193	732.718	639.057	720.03	1260.1	559.773	838.492	11363.6	20062.5	3307.58	1477.42	1544.38	543.367	592.84	949.767	642.023	631.278	2848.95	8075.48	9023.48	7514.31	2918.69	3384.9	2490.62	582.356	1096.12
neg_3186	3-Formyl-6-hydroxyindole	Hydroxyindoles	HMDB0031172	-	27333.9	33986.3	51934.6	26346.8	27675.2	30610.7	17096.2	21516.6	20108.9	33796.8	14571	23894.3	31156.5	29180.1	29677.1	14562.4	19513.8	25461.4	737.551	2187.6	18983.1	25945	816.234	17808	10408.9	15467.2	19908.3	33264	16825.8	14951.5	13922.2	4544.69	11161.4	11959.3	19607.8	5798.86	8007.8	7501.56	12508.8	6761.44	10064.1	11623	25260.4	12029.1	1862.74
neg_3209	3-{[3,4-dihydroxy-5-(hydroxymethyl)oxolan-2-yl]oxy}-5,7-dihydroxy-2-(3-hydroxyphenyl)-3,4-dihydro-2H-1-benzopyran-4-one	Flavonoid glycosides	HMDB0132723	-	1.86203e+06	1.36559e+06	1.03204e+06	1.90276e+06	1.43276e+06	1.85646e+06	3.18482e+06	3.01386e+06	2.61822e+06	1.85836e+06	3.07408e+06	3.147e+06	2.76858e+06	1.98344e+06	2.25766e+06	3.46299e+06	2.54792e+06	2.45991e+06	4.71259e+06	5.67884e+06	3.85003e+06	3.98834e+06	3.53121e+06	4.2346e+06	4.11497e+06	4.08016e+06	1.8265e+06	1.19677e+06	4.0744e+06	3.39544e+06	4.76811e+06	4.16611e+06	3.47652e+06	4.09715e+06	3.95547e+06	2.58156e+06	4.17727e+06	3.19717e+06	3.63329e+06	5.38975e+06	2.76197e+06	4.83406e+06	2.46047e+06	5.20191e+06	6.30372e+06
neg_3256	2-amino-4-({1-[(carboxymethyl)-C-hydroxycarbonimidoyl]-2-{[2-hydroxy-1-(1-oxo-1H-isochromen-3-yl)butyl]sulfanyl}ethyl}-C-hydroxycarbonimidoyl)butanoic acid	Amino acids, peptides, and analogues	HMDB0130039	-	70355.4	29404.2	20764.4	91941.3	32216.7	112707	182392	127430	40307.3	4818.07	117677	157813	82185	51284.6	50853.2	111481	103650	108002	607281	1.37213e+06	317263	307020	322343	306729	86258.1	52126	37135.1	5162.31	70294.1	81069.2	318995	473437	322430	181784	273310	207916	71170.9	81153.9	86728.1	137610	103264	49653.6	19801.1	295890	175817
neg_3273	3,4,5-trihydroxy-6-{2-[(3-methylbut-2-enoyl)oxy]-2-{9-[(3-methylbut-2-enoyl)oxy]-2-oxo-2H,8H,9H-furo[2,3-h]chromen-8-yl}propoxy}oxane-2-carboxylic acid	Furanocoumarins	HMDB0128923	-	145591	364045	242238	295085	212384	228220	2713.25	86.7676	2946.06	2875.55	10350.6	6510.34	143332	197396	170183	165387	254687	263183	2357.49	77.5836	2611.04	91.8146	80.8558	5730.73	105593	137988	290882	407700	89010.3	103874	11616.6	78.0666	5859.59	82.1266	6121.06	90.697	50465.4	88001.6	88587.7	75079.1	141926	62897	114.714	2996.24	2553.01
neg_3288	2-Pyridylacetic acid	Not Available	HMDB0060722	-	23546.5	14974.1	10041.4	8180.9	10483	7616.01	48999.4	20012.4	16273.8	8624.01	37241.7	7930.51	9279.3	8292.75	5749.54	8343.74	8548.18	8475.61	8288.6	9849.51	15026.7	14368.2	60097.9	10789.8	5262.12	6177.44	5166.95	6757.37	9453.09	4497.76	8083.56	26720.9	6438	13375.4	8766.98	25318.7	6421.31	5289.11	3415.63	4673.45	3610.94	2812.26	8556.04	8169.28	77135.2
neg_3292	Monotropein	Terpene glycosides	LMPR0102070012;HMDB0035608	C09788	125602	154276	112261	79368.3	106727	107586	79800.3	63945.1	68256.9	82276.5	57462.9	67909.3	163954	114350	192593	192746	134284	93402.6	74642.4	110016	58608.7	96262.5	72091.7	80463.8	330283	198465	157575	101199	240773	254004	74854.7	101169	73872.1	60139.8	56638.7	66259.9	320582	207993	208552	289884	220810	242274	56675.6	106720	176612
neg_3309	Losartan N2-glucuronide	Carbohydrates and carbohydrate conjugates	HMDB0013847	-	155401	213680	429795	243839	194338	210836	512209	541028	799121	619080	728161	593761	265242	167094	305603	135132	284438	272597	411703	443462	755105	1.17642e+06	315837	517953	176640	258057	362775	664232	198419	157465	602102	489632	400946	763046	686927	577500	84439.5	151533	207764	156797	242513	107418	788061	288514	173039
neg_3313	Austdiol	Not Available	HMDB0030858	-	411732	219887	209150	725376	520052	597193	165749	145090	82147.9	53810.6	98580.2	265509	356302	294967	250633	614998	430092	468782	246426	441552	136075	213582	147409	118086	264598	278689	178968	85821.2	245974	460337	75648.2	208828	88951.3	88939.4	60709.5	91002.1	314067	362704	283748	455364	217583	320877	18577.6	137792	113710
neg_3323	6-{[2-(3,4-dihydroxyphenyl)-7-hydroxy-3-{[3,4,5-trihydroxy-6-(hydroxymethyl)oxan-2-yl]oxy}-8aH-chromen-5-yl]oxy}-3,4,5-trihydroxyoxane-2-carboxylic acid	Carbohydrates and carbohydrate conjugates	HMDB0127933	-	573732	221258	253436	780769	437866	574934	913466	935556	470864	264920	1.08441e+06	1.16136e+06	1.59531e+06	826969	1.31511e+06	1.59262e+06	1.2047e+06	1.204e+06	2.58597e+06	3.19732e+06	1.0506e+06	911657	1.32886e+06	729428	2.05624e+06	1.96233e+06	1.26879e+06	325086	2.19286e+06	2.53038e+06	1.48245e+06	2.74706e+06	1.46809e+06	1.25447e+06	888684	1.19162e+06	2.12359e+06	1.74018e+06	1.10982e+06	2.18301e+06	2.34772e+06	2.63133e+06	174703	982647	1.0651e+06
neg_3328	Vanilloloside	Carbohydrates and carbohydrate conjugates	HMDB0032013	-	33239.3	51495.9	199694	35488.7	44506.1	63600.4	119386	70694.2	195131	180977	146692	86933.9	54052.7	41148.8	87953.4	45190.7	99718.1	65333.7	25405.8	26221.9	97314.5	232938	68639.5	24263.8	66627.4	61663.2	144546	254403	40135.1	77875	124255	72331.1	163328	176810	156692	117481	13568.5	73287.7	101559	46679.2	132786	37283.7	216366	38882.1	19228.1
neg_3332	L-Linalool 3-[xylosyl-(1->6)-glucoside]	Fatty acyl glycosides	HMDB0030421	-	1635.64	1763.44	2234.51	1647.63	1497.71	1605.97	40476.6	54751.8	53890.1	41703.4	43383.7	36022.3	1993.95	2029.13	2038.35	1806.27	1875.21	1869.45	84366.3	53429.4	82297.6	53507.1	60735.8	75957.7	1618.94	1873.72	2964.12	2088.04	1908.72	1898.69	38999.8	36164.6	72075.9	36503.3	67069.3	49507.4	5939.08	4878.21	6326.12	4008.3	6820.76	4038.95	189612	64526.9	38029.9
neg_3350	3-Furoic acid	Furoic acid and derivatives	HMDB0000444	-	19368.9	21483.3	24261.3	16487.3	18408.2	17995.2	33740	37866.2	38299.9	37840.7	38328.4	45600.5	16683.6	21030	17629.2	16239.3	17422.8	16078.5	48487.1	48053.8	52877.3	43473.5	30264.5	76121.3	13012.7	14551.6	17399.8	22086.7	14801.1	15173.3	45091.1	30559.4	37240.4	40090.4	57373.7	44847.9	13078.4	13330.6	12866.8	14179.6	15214.6	15049.9	110257	106634	19399.5
neg_3366	Cotinine glucuronide	Pyrimidine ribonucleotides	HMDB0001013	C00190	39123.3	54140.6	84597.8	33190.7	28547.2	38758.5	37157.9	91025.2	146642	112587	76144.1	78870.8	110243	79879.4	120334	90037.3	75569.1	84396.4	74847.3	53192.6	155241	109702	56287.7	96452.4	75054.2	38698.9	141420	133338	74686.6	119777	29798.6	36869.4	45580	30491.5	60679.2	137024	46828.2	116819	61869	98187.2	102375	25979.3	347077	117351	69719
neg_3396	Sambacin	Carbohydrates and carbohydrate conjugates	HMDB0038883	-	55487.5	102533	214523	94661.7	112094	112263	337518	219234	549612	344661	369109	228205	124295	74184.6	153219	90563.4	163354	126190	158682	128608	397037	780141	191178	212926	127978	191590	277376	721417	111214	90403.8	349430	254112	271534	877407	423818	310879	28676.3	116678	245754	102192	229200	109289	642116	226331	105740
neg_3420	3,7-dihydroxy-2H-chromen-2-one	Hydroxycoumarins	HMDB0141198	-	204497	265591	428909	240466	248985	277357	301941	325666	490596	440996	375502	281478	282966	248323	333936	213007	311752	312788	232160	188165	435963	373228	269796	279793	200910	246930	390048	657488	220784	232541	266180	194377	321618	328744	308926	297182	156031	257965	311606	234943	320538	219069	479581	232068	123340
neg_3429	2,5-Diaminopyrimidine nucleoside triphosphate	Carbohydrates and carbohydrate conjugates	HMDB0006821	C05923	31717.5	52001.7	116960	33942.9	43881	39288.4	39716.7	73505.3	109955	98854	73122.3	57955.2	5953.79	12140.9	32438	5220.45	19192	26930.9	13007.2	1772.5	49396.9	41744.4	12854.5	15107.6	3714	8984.35	27791.3	86626.9	2074.38	3567.09	10118.8	4094.74	16366.2	13674.3	19167.7	18050.1	1338.37	5983.17	8859.09	1528.67	12815.7	1414.78	49535.6	10619.8	1084.6
neg_3450	AESCULIN	Coumarin glycosides	HMDB0030820	C09264	1.13607e+06	1.74978e+06	1.7686e+06	844029	971656	1.15597e+06	1.46864e+06	1.07938e+06	1.37675e+06	2.28118e+06	1.21404e+06	956065	1.54585e+06	1.56678e+06	1.67497e+06	783031	1.11542e+06	1.24135e+06	1.44689e+06	1.19788e+06	2.16101e+06	1.56198e+06	1.41806e+06	2.51768e+06	671083	1.10627e+06	1.37825e+06	1.89097e+06	1.15062e+06	724527	2.08417e+06	994026	2.36202e+06	1.95307e+06	2.90055e+06	1.7157e+06	396575	508713	714893	521884	753459	576889	3.41806e+06	1.51598e+06	302160
neg_3464	Domesticoside	Carbohydrates and carbohydrate conjugates	HMDB0029647	-	342344	420428	320283	270702	209140	356676	475876	325045	357862	359628	330003	454871	334139	314396	340223	354163	391661	258015	285165	325940	299533	331819	347936	337970	348099	323140	410461	360187	354569	333556	316212	344084	359075	413008	347621	296474	248595	247869	264623	290361	267713	213041	400690	353950	504516
neg_3468	3,4,5-trihydroxy-6-{4-[(1E)-3-oxo-3-[(3,4,5,6-tetrahydroxyoxan-2-yl)methoxy]prop-1-en-1-yl]phenoxy}oxane-2-carboxylic acid	Carbohydrates and carbohydrate conjugates	HMDB0125131	-	2.00381e+06	1.27172e+06	1.35132e+06	1.63707e+06	2.32903e+06	1.90856e+06	1.5118e+06	2.38217e+06	1.55716e+06	1.09033e+06	1.48043e+06	1.9532e+06	1.2005e+06	1.16306e+06	1.29491e+06	1.38456e+06	1.22606e+06	1.57339e+06	1.48663e+06	1.813e+06	1.53909e+06	1.24526e+06	1.6369e+06	1.57237e+06	865231	898295	993947	790486	794063	1.01405e+06	1.60822e+06	1.62053e+06	1.64415e+06	1.44567e+06	1.4361e+06	1.1973e+06	654573	795070	733094	722435	629282	698876	613153	916957	585074
neg_3471	6-(4-{5,7-dihydroxy-4-oxo-6-[3,4,5-trihydroxy-6-(hydroxymethyl)oxan-2-yl]-4H-chromen-2-yl}phenoxy)-3,4,5-trihydroxyoxane-2-carboxylic acid	Flavonoid glycosides	HMDB0127116	-	2984.8	3218.01	3457.3	3006.68	2733.09	2930.66	3100.9	3187.35	3620.88	3556.27	3341.89	2913.49	150791	185355	123906	90427.4	26198	46555.6	3127.12	2849.99	3867.07	3372.75	2970.18	3539.37	106348	102431	74216.3	3810.35	107393	108338	2911.26	2867.73	3128.83	3016.87	3388.4	3626.72	99427.3	10743.5	39316.7	33339	51062.1	16520.4	4213.93	3073.5	3177.8
neg_3474	3-hydroxy-6-methyl-2H-chromen-2-one	Hydroxycoumarins	HMDB0135533	-	1230.18	484.235	3077.05	1980.7	681.267	2306.59	493.5	438.199	497.8	488.918	459.445	617.001	4996.15	2826.39	2287.62	1513.72	717.102	2368.02	1827.11	3712.31	531.646	801.553	442.091	486.594	2620.23	5662.09	4033.65	1032.81	2862.4	7361.83	2881.69	2206.79	2070.01	3329.28	514.813	533.975	5555.12	2217.05	4198.47	7416.87	1656.42	5224.08	593.481	422.546	1826.46
neg_3481	1H-Indole-3-carboxaldehyde	Indoles	HMDB0029737	C08493	495784	500322	697400	657686	310455	394681	501707	496499	666220	542641	511655	438666	1.24928e+06	1.23987e+06	1.08513e+06	1.26851e+06	748629	569292	485500	707643	495455	193225	207197	969824	456237	560478	353830	206443	534518	486728	345150	242806	249170	397859	492834	299311	207249	233344	279385	381908	96705.8	168287	314282	222419	184398
neg_3527	2,4,6-trihydroxy-2-[(4-hydroxyphenyl)methyl]-2,3-dihydro-1-benzofuran-3-one	Auronols	HMDB0133540	-	51928.3	59610.8	44440.1	55752	29901.2	45321.4	124535	96022.9	98170.3	81860.4	114786	101690	158519	136718	110500	234405	140070	92311	162804	143270	130336	212130	120574	168729	224004	132706	123570	106589	168383	201898	120712	108835	141691	128238	136709	77280.7	166432	127676	303693	419601	152605	149760	118816	186836	123632
neg_3541	Meta-O-Dealkylated flecainide lactam	Benzoic acids and derivatives	HMDB0060832	-	102994	124214	147488	130605	34295.2	108195	10372.9	7533.7	26413.5	9110.79	9304.53	6348.86	317201	277500	225088	148734	186681	141495	6207.33	3670.43	9789.67	20482.2	6788.73	14249.1	114367	140998	188213	170915	251740	83961.3	9395.24	9003.17	17413	46174.5	24268.4	14627.4	48715.5	53196.5	124898	125382	75701.2	43302	19334.3	7367.06	2310.53
neg_3558	7-{[3,4-dihydroxy-6-(hydroxymethyl)-5-{[3,4,5-trihydroxy-6-(hydroxymethyl)oxan-2-yl]oxy}oxan-2-yl]oxy}-3,5-dihydroxy-2-(4-hydroxyphenyl)-4H-chromen-4-one	Flavonoid glycosides	HMDB0136153	-	278075	79871.3	15749.7	622788	317551	266095	226798	151787	69023.7	9172.77	166353	527347	102542	65052.8	64717.2	223120	190145	130201	147045	347029	55032.6	99304.2	213280	51046.4	342192	229086	24738.3	3055.74	328629	222151	39063.3	273092	65299.6	62387.9	28009.3	169480	286329	83721.1	338870	227503	191118	90847.9	3379.39	111018	408591
neg_3570	Caryoptosidic acid	Terpene glycosides	HMDB0034249	-	11921.9	31163.3	28947.2	11485.8	22951.8	29459.4	28136.1	17190.1	30819.6	29914.1	19018.9	16291.6	16375.7	12840.1	26024.8	7321.66	16499.8	33942.4	10160.5	14435.8	33491.5	33406.9	5581.18	21942.4	158.808	16302.7	28266.2	46655.5	2657.18	3614.58	23664	11588.5	44703.1	23178.4	43179.8	32925.1	3090.61	4323.54	2633.6	2291.41	15940.4	273.464	58507	22912	83.2349
neg_3571	1-O-p-Coumaroyl-(b-D-glucose 6-O-sulfate)	Hydroxycinnamic acids and derivatives	HMDB0041174	-	293600	669902	439397	297341	388689	487427	41609.2	103007	251245	135692	166778	71101.8	411113	526717	527794	601932	471099	521452	63295.3	85310.9	211803	98023.4	25279.3	140648	341501	401614	618261	716375	487327	448372	100299	81151.2	124617	124298	159707	83387.4	250882	305933	221780	465101	379102	242446	165990	165929	63605.7
neg_3606	2-(hydroxymethyl)-7-methoxy-2-methyl-3,4-dihydro-2H-1-benzopyran-4,5-diol	1-benzopyrans	HMDB0125804	-	77891.1	124143	102020	101026	106146	163502	3020.96	2602.95	3741.76	311.563	4675.52	255.25	73947.9	47802.4	112025	95085.1	127088	174232	273.966	249.686	14365.3	20105.7	260.217	310.082	66700.6	96293.2	158796	404495	16242.4	46395.9	12723.8	9528.16	16837.4	10131	6939.19	11389.7	12321.1	50132	48380.9	8116.53	72417	11081.2	13084.7	269.268	199.582
neg_3614	2,2-dimethyl-2H-chromene-5,7-diol	1-benzopyrans	HMDB0126380	-	584.719	630.406	677.281	589.005	535.409	574.113	607.464	2852.95	709.327	696.67	2894.96	896.098	712.809	725.385	728.681	645.716	670.36	1020.96	1623.62	1100.83	2129.46	660.719	1925.33	693.359	1230.27	1347.83	4415.72	2169.65	1081.92	2290.17	840.079	561.785	612.935	1060.83	1684.82	1822.87	1465.73	5443	4039.06	959.981	2061.38	3012.18	4939.82	1190.53	446.274
neg_3617	(-)-trans-3,4-Dihydro-4,8-dihydroxy-3-methyl-1H-2-benzopyran-1-one	2-benzopyrans	HMDB0030765	-	14489.7	4686.03	7390.05	23017.8	15168.3	8384.28	271892	412587	247662	20047.8	198054	958598	12935	5970.86	5489.2	12879.8	11924.7	18408.5	186372	742159	109644	189177	749070	67871.7	57971.4	27676.8	13379.5	18434.7	24783.5	26007.9	236047	1.77008e+06	162738	361553	118237	968548	59780.6	68607.5	41065.3	61717	46729.8	119196	16629.8	583118	647650
neg_3647	6-{2-[2-(3,4-dihydroxy-5-methoxyphenyl)ethyl]phenoxy}-3,4,5-trihydroxyoxane-2-carboxylic acid	Stilbene glycosides	HMDB0135766	-	15214	38340.7	32115.5	13815.4	35072.8	29188.2	22767.7	22432.6	26496.3	28267.7	29410	12851.2	26537.7	31424.3	25520.6	15647.9	32185.3	32835	20003.7	4197.64	46910	42906	23238.6	46554.1	26428.8	29070.1	40292.5	54299.9	17618.1	18262.8	70758.2	33581.5	85181.1	36648.2	95338.5	53908.8	27480.4	23148.9	25229.1	5203.09	33096.2	4266.56	132262	70624.7	3270.83
neg_3726	6-{[3,5-dihydroxy-2-({7-oxo-7H-furo[3,2-g]chromen-9-yl}oxy)oxan-4-yl]oxy}-3,4,5-trihydroxyoxane-2-carboxylic acid	Coumarin glycosides	HMDB0134869	-	211604	150745	131865	169732	224736	160649	150352	288724	177327	131291	177796	228277	108808	108869	117255	117669	111138	156662	162799	222448	148777	135656	178082	157137	60276.7	74889.1	74935.9	63256.6	41270.1	97072.1	145144	158550	144011	115640	134908	121251	37110.6	60781.6	61187	57736.3	53031	34810.9	51030.2	84926.4	47947.9
neg_3733	Alpha-CEHC glucuronide	Carbohydrates and carbohydrate conjugates	HMDB0062445	-	10074.5	21317.5	74079.8	21236.3	24566.5	13069.5	137670	99464.7	184266	181760	174102	144654	24361.3	7755.54	35955.6	13163.6	61767.3	34702.1	61321.8	23063.4	220609	195993	125040	48018.5	21631.4	39607.9	73199.1	173181	2519.72	13157.2	186304	128938	229821	209066	219729	221553	9213.88	46224.2	54002.8	32311.5	101377	22229.1	193177	38843.7	3307.83
neg_3735	3,4,5-trihydroxy-6-({11-hydroxy-13-oxo-6,8,20-trioxapentacyclo[10.8.0.0,.0,.0,]icosa-1(12),2(9),10,14(19),15,17-hexaen-15-yl}oxy)oxane-2-carboxylic acid	Not Available	HMDB0128888	-	189376	206824	161241	183025	226145	164194	187302	346780	224440	155315	222227	279203	75866.3	102641	123311	91969.2	91825.8	137478	181089	170653	150541	145922	151156	164280	44968.8	49554.4	100253	74115.3	37791	78595.5	140596	131383	122706	103574	120971	107226	28956.9	61434.1	27225	27915.1	45458.1	18933.7	33760.5	68206.6	35815.9
neg_3745	6-{[1-(2-{[3-(3,4-dimethoxyphenyl)-1-hydroxyprop-2-en-1-ylidene]amino}ethyl)-3-methoxy-4-oxocyclohexa-2,5-dien-1-yl]oxy}-3,4,5-trihydroxyoxane-2-carboxylic acid	Carbohydrates and carbohydrate conjugates	HMDB0135501	-	3962.02	18717.5	62321.3	20945.3	9821.59	15764.7	3077.3	3163.09	7860.37	10894.6	3316.45	6740.65	25983	43658.6	55509.3	31660.2	26118.8	47846.1	28925.4	18134.2	42522.4	34682	12031.9	32607.9	29809.2	38843.2	73219.3	119523	35491.1	38716.2	29601.2	13036.9	47701.7	23844.4	48471.7	50271.3	40664.5	62111.3	40385.5	33585.3	54861	35686.4	169484	62688.8	27722.2
neg_3765	3,4,5-trihydroxy-6-[(2-phenylpropanoyl)oxy]oxane-2-carboxylic acid	Carbohydrates and carbohydrate conjugates	HMDB0141878	-	91630.5	138062	155332	97205.7	83050.1	84500.8	199531	246595	451502	403411	271050	230610	435040	317431	347917	186634	242248	297360	327423	300572	383023	264757	289112	393062	271772	246175	581524	709421	567102	493275	254471	214111	308363	290890	446289	438487	295393	391082	231085	407757	475032	285102	1.24421e+06	432840	301171
neg_3775	Sinapinic Acid	Hydroxycinnamic acids and derivatives	HMDB0127488;HMDB0034069;HMDB0032616;MJDBOTE0001099	C00482	6174.69	5954.09	11105.9	6535.95	10674.1	7019.68	16281.6	15169.2	36302.4	18046.9	26920	17297.9	2536.5	9313.07	8187.64	4972.4	3446.28	5498.17	14582.1	14275.6	21030.5	15467.4	11085.6	25291.6	1750.66	6942.54	7402.4	17026.5	2467.4	2167.3	14790.4	6431.31	17644.7	15406	20163	13950.5	1665.8	7683.49	1974.76	1902.66	8166.95	2871.19	35284.8	14475.9	10230.8
neg_3783	3-cis-Hydroxyglipizide	Benzenesulfonamides	HMDB0060934	-	3611.51	14382.9	45431.4	21230	5683.85	9088.33	123982	147188	167926	126307	163252	124076	101480	92123.1	80880.1	24134.6	71826	123346	61071.9	92219.9	169417	16823.9	90328.2	181106	71986.2	70249.2	173536	140478	161936	87470.8	55495.9	101587	134034	60069.8	130431	141702	90921.6	63214.3	131538	14916	185916	9816.49	208956	104881	143330
neg_3821	Trans-Ferulic acid	Hydroxycinnamic acids and derivatives	HMDB0000954	C01494	733074	1.02946e+06	542423	333752	919325	524145	60485.4	68998.9	31943.3	94179.3	33328.2	63994.1	447851	743140	530867	582406	495455	681773	99718.2	57532.9	73396.8	91172.9	88163.5	48539.4	501095	830204	827688	699755	416901	404625	95956.4	96078.4	212722	129121	107303	70146.6	761511	451386	701576	1.00578e+06	454078	696457	120232	140291	20123.5
neg_3825	2-{9-hydroxy-2-oxo-2H,8H,9H-furo[2,3-h]chromen-8-yl}propan-2-yl (2E)-3-(2,4-dihydroxyphenyl)prop-2-enoate	Furanocoumarins	HMDB0128948	-	914.826	1011.73	1215.64	749.29	1601.16	1586.21	4827.98	1284.28	3589.9	514.017	580.159	760.214	611147	500910	301444	57044.5	198279	353021	16293.8	20788.2	25252.5	14713.7	18906.2	5917.79	270256	947356	591180	405882	1.48882e+06	1.18444e+06	35703.5	133377	55971.3	253707	22784	159438	834427	1.14204e+06	180932	446145	453343	3.22685e+06	46699.3	86866.3	825845
neg_3849	D-Linalool 3-(6''-malonylglucoside)	Fatty acyl glycosides	HMDB0040729	-	38008.1	71891.2	56902.8	69489.6	45539.9	59701.3	182693	197463	147196	226799	208388	184843	33963.4	16615.2	22453.8	19230.6	36483.9	48751.7	86387.7	95663.1	206330	72416.2	107703	184931	10617.3	31239	29411.2	42825.2	17045.4	8870.86	66188.7	56642.9	67513.6	35081.3	123083	91132.7	8489.58	17507.8	16009	10404	27498.7	5714.86	227792	79481.9	11386.9
neg_3850	3-(6-{2,4-dihydroxy-3-[(1E)-3-methylbut-1-en-1-yl]benzoyl}-5-(2,4-dihydroxyphenyl)-3-methylcyclohex-2-en-1-yl)benzene-1,2,4-triol	Linear diarylheptanoids	HMDB0126492	-	4130.49	4453.23	4784.36	9381.34	3782.17	4055.57	56063.6	5647.01	51024.4	4921.32	56509.1	60086	5035.33	5124.17	5147.45	4561.38	15376.3	18374.7	68636.8	91162.7	129264	243215	88699.2	17752.7	4088.31	4731.71	5321.55	5272.93	4820.1	4794.77	113533	224952	207796	184796	68207.4	90551.9	3890.13	4373.47	44580.4	4443.26	4300.32	4112.22	21929.1	96736.7	40585.7
neg_3856	Ethyl 7-epi-12-hydroxyjasmonate glucoside	Fatty acyl glycosides	HMDB0036340	-	3075.22	3315.5	23036.7	3097.76	4656.27	3717.41	4693.71	21481.8	23314.7	17127.8	20736.2	34043.2	9753.83	28601.3	16274.1	10410.2	30633.6	13594.9	3221.86	14228.9	138884	28092.4	13956.1	17275.4	18174.3	27196.9	3961.98	42097.6	7294.69	7322.06	49753.5	41982.4	38414.1	32448	90178.5	61166.3	3737.66	10904.1	10940.6	4587.07	35945.7	3061.62	159540	92073.2	2347.1
neg_3868	3,4,5-trihydroxy-6-{[1-(4-methoxyphenyl)pentan-3-yl]oxy}oxane-2-carboxylic acid	Fatty acyl glycosides	HMDB0133009	-	52565.4	87881.6	119602	158567	55254.9	93796.1	122570	137295	180504	127332	197198	148592	165207	92259.4	121415	108950	213862	208607	120919	128582	284170	84217.4	108857	162336	71508.1	171779	169094	150337	150342	101567	115863	132548	139225	144043	185470	154523	88753.7	92998	150986	84774.6	159183	89950.6	375538	181223	128174
neg_3876	Isoeugenitin	1-benzopyrans	HMDB0029473	-	347462	285336	267084	510505	405514	324121	107595	88265.3	125565	100920	81306.8	186357	297839	265485	287194	506548	341058	381530	95744.9	149449	92398.2	100109	78422.2	85047.6	322154	333987	305029	313504	364933	470444	48663	156227	60103.3	59294.1	53146.6	97161	454993	526154	401559	597938	332772	513291	66942.3	90721.9	247596
neg_3891	Deoxycholic acid 3-glucuronide	Steroidal glycosides	HMDB0002596;LMST05010046	C03033	8571.51	9241.24	9928.39	8634.34	7848.67	8416.03	8904.93	9153.18	10398.2	10212.6	9596.97	8366.73	10449.2	10633.6	10681.9	9465.67	9826.93	9796.77	8980.22	8184.37	11105.1	9685.6	8529.54	10164.1	8483.97	9819.15	11043.2	10942.3	10002.6	9949.99	8360.34	8235.32	8985.14	8663.61	9730.55	9567.7	8072.71	9075.74	148891	9220.56	8923.93	8533.6	12101.2	8826.23	6542.02
neg_3915	N,N'-Diacetylchitobiosyldiphosphodolichol	Polyprenols	HMDB0012126;HMDB0001196	C04537	509004	862105	893088	486889	372354	484632	108341	21647.9	44818.8	19877.4	77821.3	17003.7	424972	365778	325729	273210	442139	429978	18393.7	26441.9	20888.2	41572.8	112705	5365.39	147551	192258	282295	519368	155300	212292	66018.5	170453	32843.6	35067.7	43120.4	56881.5	78649.2	129031	143952	132797	121222	6637.98	9430.08	58918.3	53374.7
neg_3919	3,4,5-trihydroxy-6-{[3-(6-hydroxy-7-methoxy-2H-1,3-benzodioxol-5-yl)propanoyl]oxy}oxane-2-carboxylic acid	Carbohydrates and carbohydrate conjugates	HMDB0128731	-	999.07	470.92	505.937	942.717	399.957	428.869	453.782	466.433	529.875	520.42	489.048	426.356	12128.1	2713.02	1862.13	482.357	500.766	499.229	457.619	417.063	1732.74	493.564	434.653	517.947	10479.3	78769	24208.8	7372.83	89958.9	41948.8	5862.06	8484.02	1624.27	5664.86	2436.84	9371.47	165485	97055.6	57493.9	90650.1	36220.5	165578	616.662	449.772	90533
neg_3925	M-Coumaric acid	Hydroxycinnamic acids and derivatives	HMDB0125104;HMDB0001713	C12621	33156.8	91846.3	63372.5	52754.4	51828.9	39562.8	1643.51	1033.5	3310.41	1153.12	1083.61	1777.74	39050.6	42237.1	54170.9	61064.3	78981.3	79356.9	6826.39	3374.39	2732.31	6502.01	963.083	3648.05	25656.1	50382.8	128354	193291	24592.9	26323.8	9319.3	5903.74	7668.02	978.221	7821.01	1536.88	13680.2	34149.5	41649.5	28200.2	58886.4	17613.4	1366.37	996.582	738.669
neg_3951	Gravacridonetriol glucoside	Glycosylglycerols	HMDB0029331	-	52942.6	7032.31	24427.4	671.042	609.981	654.075	24310.4	2450.58	979.673	839.78	2500.8	4252.3	292160	817440	136442	5498.25	51385.7	157415	743.733	1250.6	8654.26	3168.87	33060.4	2734.75	137087	276811	103382	5423.78	288806	196693	649.747	15447.8	21690.4	129089	1723.03	81571.2	265136	376781	24208.5	40630.8	8903.44	513433	24271.6	11431.2	6394.73
neg_3963	P-Salicylic acid	Benzoic acids and derivatives	HMDB0000500	C00156	555327	662165	406392	135202	143744	165803	172669	136495	227914	146385	120760	110725	5.34173e+06	6.7283e+06	3.01411e+06	378971	1.57224e+06	3.07237e+06	205338	272970	147648	406474	89483.9	152843	212145	860193	758588	498266	1.01732e+06	1.52059e+06	156111	269441	332729	2.95354e+06	130025	1.3642e+06	165593	290691	150232	174235	136990	352333	267376	131742	97175.7
neg_3968	CDP-Ethanolamine	Pyrimidine ribonucleotides	HMDB0001564	C00570	504904	726663	452910	400680	566040	607394	73079.6	169805	318811	248308	243498	183489	298597	469080	394700	531243	395647	447264	105795	140363	169162	121689	37830.6	171246	192047	365129	375766	309293	281022	321343	120180	111205	105153	118226	133573	51576	81613.1	151352	111965	159647	148039	79611.8	53602.7	112044	1517.88
neg_3981	3-Isopropylmalate	Fatty acids and conjugates	HMDB0012156	C04411	2.9445e+06	2.97395e+06	4.13898e+06	2.23062e+06	1.96732e+06	2.10584e+06	1.43867e+06	1.84345e+06	3.84387e+06	2.68839e+06	2.24367e+06	1.854e+06	8.53162e+06	5.8514e+06	7.34383e+06	6.53547e+06	4.8283e+06	4.33005e+06	1.47998e+06	1.09642e+06	2.01436e+06	1.23976e+06	1.01816e+06	1.92071e+06	4.5006e+06	4.33402e+06	6.25602e+06	4.72211e+06	7.47052e+06	6.9012e+06	762330	869764	1.2691e+06	791005	1.33928e+06	1.56923e+06	4.43012e+06	4.45954e+06	3.6144e+06	5.47728e+06	4.69884e+06	2.72224e+06	3.49822e+06	1505173	1.43786e+06
neg_3999	3,4,5-trihydroxy-6-({3-[(1E)-3-hydroxybut-1-en-1-yl]-1-oxo-1H-isochromen-5-yl}oxy)oxane-2-carboxylic acid	Carbohydrates and carbohydrate conjugates	HMDB0130050	-	1165.97	1257.07	10932.8	7615.23	1306.21	3317.81	1211.33	1325.79	1414.45	1389.21	1469.77	6304.22	10044.2	2334.46	4817.84	6609.94	29946.8	16338.7	1221.57	2487.02	7801.89	1317.52	1160.26	1382.61	7342.48	10203.9	11098.5	13869.2	15966.1	15653.1	5112.76	6783.76	3580.09	7600.46	5562.59	12979.3	14801	18044.3	24044.3	9981.21	5935.24	12404.6	23013.5	11251.7	17581
neg_4046	Aromadendrin	Flavans	HMDB0030847;HMDB0125362	C00974	682985	477439	252462	658625	704788	750331	838621	827859	334222	622055	670918	780616	796659	759367	594249	1.00861e+06	684994	677860	1.309e+06	1.72991e+06	972880	1.00028e+06	1.14137e+06	1.04594e+06	723624	633552	528579	224412	560428	659663	1.39602e+06	1.11867e+06	1.15045e+06	1.35201e+06	1.11865e+06	824465	572431	447085	558700	570044	404375	426631	228449	817195	601000
neg_4049	3,4,5-trihydroxy-6-{[3-hydroxy-4-({4-methoxy-7-oxo-7H-furo[3,2-g]chromen-9-yl}oxy)-2-methylbutan-2-yl]oxy}oxane-2-carboxylic acid	Furanocoumarins	HMDB0130147	-	288870	174523	87278.8	244925	276402	288908	402184	403915	138734	246634	330298	347815	245077	304885	231827	398474	272968	246787	539549	615261	335617	427057	446227	389955	259859	248306	199266	61857.5	189798	288208	424085	431145	404911	461976	340645	280959	233206	177871	188751	228369	119511	187850	45964.5	285107	250364
neg_4085	4,8,14-trihydroxy-17-methoxy-2-oxatricyclo[13.2.2.1,]icosa-1(17),3,5,7(20),15,18-hexaen-10-one	Cyclic diarylheptanoids	HMDB0133425	-	21.3628	23.032	14521	21.5194	1363.12	6665.44	54217.3	67712.6	188311	76972.8	152077	90187.2	2433.71	7121.41	403.019	23.5913	15390.6	4602.51	9701.16	13589.4	212310	103405	38031	12981.1	4917.81	14095.6	42256.6	130794	30056.5	15734	79260.6	68204.1	137732	130649	101111	169296	8558.65	25586.3	27475.5	13607.9	74873.5	36089.1	403200	78208.5	33413.3
neg_4110	12-Oxo-20-trihydroxy-leukotriene B4	Eicosanoids	HMDB0012553;LMFA03020050	-	86736.4	11833.6	28891	34864.4	22.988	20579.3	4936.36	2.7488	39.7872	21.9019	79.967	2.5126	142244	143805	61242.2	350832	143188	40418.3	2138.32	11627.3	54665.6	26788.6	108183	119.214	223466	148202	78868.8	16.4954	136251	108487	30700.6	101909	24111.9	143684	19984.5	115672	224887	40368.6	385133	271480	120529	90076.8	20.9341	131365	327925
neg_4112	3-(1,2,3-trihydroxybutyl)-1H-isochromen-1-one	Not Available	HMDB0130062	-	68747.9	85504.6	238948	83483.7	87399.2	168497	117778	123262	159859	139840	100705	44843.1	9351.31	29418.6	57204.1	2917.73	57792.2	48667.2	223091	61257.9	283473	135540	66558.3	147270	37711.8	23866.2	66675.2	123452	6108.29	16751.8	71628.5	47263.9	88073.1	32326	56746.2	167648	2488.36	9761.77	3536.94	72018.7	46056.8	2630.42	170754	69704.4	4198.23
neg_4125	CMPF	Fatty acids and conjugates	HMDB0061112	-	339804	165322	284517	170652	113747	114390	67997.8	50544.1	60797.5	4363.03	27728.2	18582.6	143457	190435	108252	376957	143042	52396.7	42168	45982.4	104221	83843.3	114561	50453.8	102681	65592.8	50484.1	32691.7	64683.1	65489.4	26967.5	86788.9	48870.7	85042.6	30124.2	115723	70444.5	43207.8	76555.2	95800.4	32768.2	25880.6	9985.35	21496.4	150879
neg_4134	2-(2,4-dihydroxy-5-methoxyphenyl)-5,7-dihydroxy-6-(3-methylbut-2-en-1-yl)-3,4-dihydro-2H-1-benzopyran-4-one	Flavans	HMDB0132627	-	112.033	120.786	1400.43	112.854	102.585	110.001	116.391	119.635	135.907	133.482	125.436	109.356	7622.46	13025.5	3732.49	123.72	6001.6	4294.05	117.375	172.153	2521.86	126.594	111.484	2096.79	8204.12	17665	3717.42	11364.2	45387.6	21054.9	1980.88	1632.82	3506.74	353.41	127.182	20970.3	61811.6	58941.1	34307.9	33072.2	19630.5	92205.5	5814.93	6322.52	61381.4
neg_4169	6-(hydroxymethyl)-2H-chromen-2-one	Not Available	HMDB0135530	-	1891.92	610.175	655.546	634.453	518.227	555.689	7068.69	3820.98	1828.58	722.45	5800.28	4344.71	2065.92	2535.91	848.792	1634.04	853.027	646.855	2453.6	6717.47	5104.11	5735.33	3502.28	6233.53	6166.51	14631.6	864.174	722.49	12117.7	7708.29	7189.21	4230.15	861.787	5872.48	3223.1	3830.72	12057.7	17585.3	14335.9	13320.7	8090.65	27918.6	3679.8	11759.6	38062.8
neg_4175	Acetyl-DL-Leucine	Amino acids, peptides, and analogues	HMDB0011756	C02710	125619	74502.5	164526	87686.8	42942.9	92817.8	41503.2	39839.4	63683.4	27079.1	41495.2	30563.7	353938	367817	179074	351560	142919	77442.4	51256.1	89691.8	88018.5	27693.1	57919.2	70510.5	154983	107639	110164	47731.7	113354	75513.8	22556	42640.6	19362.7	51623.5	24304.5	286790	101277	86446.5	204371	176366	87492.4	73802.6	40408.5	103379	159941
neg_4192	6-{[2-(3,4-dihydroxyphenyl)-3,7-dihydroxy-8aH-chromen-5-yl]oxy}-3,4,5-trihydroxyoxane-2-carboxylic acid	Carbohydrates and carbohydrate conjugates	HMDB0127939	-	1.24793e+06	2.95969e+06	3.20147e+06	788353	937240	1.40521e+06	1.06749e+06	1.24373e+06	2.50988e+06	2.21467e+06	1.38182e+06	753944	637874	978206	1.02453e+06	146956	913083	1.37187e+06	682934	408278	1.7801e+06	1.31017e+06	633278	1.83464e+06	170759	481041	815888	1.85092e+06	420561	269302	683019	367184	1.16109e+06	733147	1.09196e+06	752334	6178.39	522880	312492	62974.8	719910	52982.1	2.71043e+06	960129	9140.42
neg_4233	Obacunone	Triterpenoids	HMDB0035858	C08775	13022.7	28578.3	28924.4	13017.3	6507.33	20020.3	5060.03	4787.74	7381.11	12175	7613.8	3292.84	79853.5	130545	78181.3	68412.7	53386.8	61241.6	2001.05	2133.56	4174.17	2044.99	1674.36	7565.5	85665.9	52685.7	110715	88622.1	67670.7	68145.3	2000.46	2538.33	1403.52	3913.15	5443.52	19354.8	79959.3	71256.4	97098.1	53818.9	70629.4	40867.6	5975.71	24977.5	22116.5
neg_4234	(1S,16S)-5,7,11-trihydroxy-16-(hydroxymethyl)-8,8,10,12-tetramethyl-3-[1-(2-methyl-1,3-thiazol-4-yl)prop-1-en-2-yl]-17-oxa-4-azabicyclo[14.1.0]heptadec-4-en-9-one	Thiazoles	HMDB0127531	-	1924.95	2075.36	2229.68	1939.06	1762.62	1890.04	229839	334374	357087	280180	448292	400071	2346.64	2388.04	2398.89	2125.76	2678.36	2200.12	106543	139656	693421	32693.3	112478	387023	1905.29	6728.59	6952.28	17241.5	5361.26	2234.53	147008	158971	292144	160158	342055	369693	1812.93	2038.19	2093.81	2070.71	8465.93	1916.44	1.61718e+06	618385	54615.6
neg_4248	Lippioside II	Terpene glycosides	HMDB0034268	-	100500	97944.2	188457	115842	147146	197160	482654	505977	612944	386106	690173	285424	122130	109480	100794	187225	260271	301029	524388	289439	714273	870881	524440	260601	47517.5	147405	172494	265636	66491.4	115547	340860	242742	499498	557860	340867	318368	24165.2	103627	150096	65198.4	87073.7	27448.5	386158	199287	51438.6
neg_4253	6-{4-[3-(3,4-dihydroxyphenyl)-1-[2-(3,4-dihydroxyphenyl)-3,5,7-trihydroxy-3,4-dihydro-2H-1-benzopyran-8-yl]-2-hydroxypropyl]-3-hydroxyphenoxy}-3,4,5-trihydroxyoxane-2-carboxylic acid	Flavans	HMDB0135081	-	53555.1	48799.3	90307.9	131247	99135.5	61001.6	405028	346944	195402	19280.7	415176	536886	6728.84	18282	6878.67	26513.9	13693.9	6308.7	49409.6	30016.9	35861.6	25828.6	106093	43103.3	19279.4	38216.4	13176.2	8953.81	92271.2	33584.5	27996.7	77215.6	10646.8	7081.18	16662.5	165847	269989	134643	146548	132206	81892.1	145199	20910.7	268592	837825
neg_4258	19-Hydroxydeacetylnomilinic acid 17-beta-D-glucopyranoside	Not Available	HMDB0037589	-	17548	3677.42	154.273	51755.7	4710.32	31339	18948.3	142.227	161.572	158.689	16246.3	3785.87	51775.6	53869.3	11134.4	94402.1	93373.1	38894.5	139.54	5112.67	5213.11	150.5	52655.1	157.935	82749.4	11898.9	26203.8	170.027	73374.7	67797.4	6878.8	90666.3	8721.3	53888.4	6564.91	49443.8	43873.6	12709	103710	32329.7	17301.3	132.6	3551.37	31821.5	168418
neg_4266	(-)-Epigallocatechin 3-glucuronide	Flavonoid glycosides	HMDB0041639	-	2993.29	3227.17	3467.13	3015.23	2740.86	2938.99	3109.72	3196.42	3631.17	6695.24	3351.39	2921.77	134758	213062	159189	81542.5	67437.5	52250.1	3136.01	2858.09	3878.06	3382.34	2978.63	3549.43	168104	181584	108571	38004.1	269282	200547	12250.9	2875.88	3137.73	3025.45	3398.04	31946.5	237428	197471	193309	290036	183383	404348	14162.8	3082.24	123984
neg_4309	7-hydroxy-6-methoxy-3-(1,2,5-trihydroxy-4-oxocyclohexyl)-4H-chromen-4-one	1-benzopyrans	HMDB0125083	-	500238	204433	128119	476289	600574	479763	225989	208949	125048	97251.7	243771	323613	707786	608046	619453	811937	568827	522752	656033	965611	408678	414953	840380	355541	855229	692860	519050	118100	544494	733756	1.03456e+06	1.12578e+06	1.02503e+06	1.1907e+06	857610	695289	494265	386935	594816	610691	541109	421748	55948.8	447674	448847
neg_4313	5-Fluorouridine	Not Available	HMDB0060396	C16633	819099	453979	263835	676348	1.00979e+06	785437	410682	501199	380106	243571	526587	648889	927499	845104	866541	1.05825e+06	832616	824832	934436	1.28242e+06	755949	689075	1.19004e+06	663631	969040	932792	823995	259771	649142	959209	1.28187e+06	1.22966e+06	1.31882e+06	1.40722e+06	1.117e+06	999090	588592	621796	763036	801107	810587	519110	132907	763314	661213
neg_4317	Asperxanthone	Naphthopyranones	HMDB0030852	-	43517.2	2208.56	21885.6	9108.96	1875.75	2011.35	2128.19	2187.52	2485.05	2440.71	2293.58	1999.56	207297	146733	171377	220892	177797	92975.6	2146.18	2708.27	2654.02	21232.7	84664.8	2429.11	84723.4	103659	38406.5	20064.9	75445.6	71782.3	3788.53	34133.6	21834.3	7984.16	2325.5	28531.7	54118.6	49215	24096	25710.8	6947.05	26904.9	2892.07	12263	3294.32
neg_4366	2-[(4,5-dihydroxy-2-{[5-hydroxy-2-(4-hydroxyphenyl)-4-oxo-7-{[3,4,5-trihydroxy-6-(hydroxymethyl)oxan-2-yl]oxy}-4H-chromen-3-yl]oxy}-6-(hydroxymethyl)oxan-3-yl)oxy]-4,5-dihydroxy-6-(hydroxymethyl)oxan-3-yl 3-(3,4-dihydroxyphenyl)prop-2-enoate	Flavonoid glycosides	HMDB0136154	-	4.69887e+06	3.84282e+06	3.10866e+06	3.23415e+06	4.6348e+06	3.97625e+06	4.60955e+06	5.95803e+06	3.12425e+06	8.34608e+06	3.42676e+06	4.88616e+06	2.37694e+06	2.10367e+06	2.76576e+06	2.4784e+06	1.95444e+06	2.41183e+06	7.59286e+06	4.95585e+06	4.34439e+06	6.12396e+06	4.57825e+06	7.75362e+06	1.75594e+06	1.75485e+06	1.66004e+06	1.68605e+06	858966	1.6069e+06	6.36815e+06	4.74041e+06	5.62501e+06	4.52075e+06	6.17821e+06	3.74677e+06	818303	887613	840423	675003	713680	697151	3.0784e+06	2.8796e+06	712803
neg_4395	Tricin 7-diglucuronoside	Flavonoid glycosides	HMDB0037460	-	396.531	427.514	459.303	399.438	363.092	389.339	191735	207134	232028	107036	325408	244775	483.397	491.925	494.16	437.897	454.609	3994.29	101002	90571.8	210579	48431.4	74181.8	94167.2	392.482	454.249	510.874	3522.27	462.735	460.303	35553.8	25575.8	83588.1	43236.7	37703.6	80674.4	373.456	4307.23	431.315	426.558	412.835	2081.12	144606	99815.6	20331.2
neg_4422	{5-[2,3-dioxo-3-(2,4,6-trihydroxyphenyl)propyl]-2-hydroxyphenyl}oxidanesulfonic acid	Chalcones and dihydrochalcones	HMDB0125445	-	35468.9	38240.2	41083.7	35728.9	32477.8	34825.5	70185.6	175773	216279	140667	88137.1	172093	43238.8	44001.6	44201.6	39168.9	40663.8	40539	248272	191106	101378	150262	76749.1	245656	35106.6	40631.6	45696.6	45279.1	41390.6	41173.1	137697	154462	197388	209655	191595	63335.6	33404.8	37555.4	38580.2	38154.7	36927.2	35312	99102.9	245537	41671
neg_4424	Glucosylgalactosyl hydroxylysine	Fatty acyl glycosides	HMDB0000585	-	41634.3	26414.5	2427.43	22943.2	2198.21	40023.3	14075.7	23797.2	2542.29	6377.57	18572.4	9745.88	394580	249533	247237	290666	255279	144250	111229	252013	95770.1	30074.7	257821	118782	295802	214400	100897	17390.9	228907	248531	129148	228897	60580.6	132001	113387	159514	205212	143865	130909	158927	72728	120787	2958.68	114169	131588
neg_4432	Myricatomentoside I	Not Available	HMDB0031536	-	922051	1.05449e+06	1.35919e+06	1.09266e+06	1.06741e+06	1.14477e+06	482224	484402	466608	548409	666628	603098	866699	629609	904895	581930	842641	904892	351000	230799	840362	353225	293856	437226	542224	815501	1.03764e+06	1.50416e+06	550854	560879	350455	254586	564555	345497	521494	406061	393424	441200	584729	387730	663375	396119	667490	373507	85580.2
neg_4489	10-butanoyl-5,7-dihydroxy-8,8-dimethyl-4-(prop-2-en-1-yl)-2H,6H,7H,8H-pyrano[3,2-g]chromen-2-one	Pyranocoumarins	HMDB0130099	-	76875	98878.2	300169	159986	89081.5	125672	460604	392488	725992	640316	702558	823533	323155	153289	362719	237308	597338	257748	331845	208588	1.78321e+06	652887	723120	322643	236744	453560	612396	855697	312456	369770	785765	771927	1.79411e+06	926432	1.03786e+06	1.92067e+06	359033	684677	829868	671854	1.60423e+06	749359	2.70641e+06	875384	426347
neg_4498	Galactose-beta-1,4-xylose	Carbohydrates and carbohydrate conjugates	HMDB0011677	-	12844.7	23721.4	24501	28838.9	20630.9	17222	40503.8	37012.5	96584.1	31907.3	54426.9	55959.7	15022.7	18221.5	18593.9	26341.3	27684.5	25844.8	54017.9	27835.3	60740.6	23234.3	61173.1	42991.8	19407.5	28471.1	41852.6	66655.7	17203	16849.6	59596.1	44676.1	63735.7	34723	55154.4	23516	12981.7	29306.2	31751.7	35388.1	33104.1	14981.4	34800.4	23393.2	29330.8
neg_4509	Melatonin glucuronide	1-pyranosylindoles	HMDB0060830	-	1944.58	2096.52	2252.41	1958.83	1780.59	1909.31	2482.44	4368.85	2763.7	2316.89	3006.66	1898.12	14470.6	25393.3	6896.46	23306.3	12978.5	2222.55	8779.07	6288.33	6387.44	2197.33	81576.7	2305.88	17863.6	23984.4	2606.74	8262.38	12685.8	12872.7	7163.42	24121.5	6442.75	22663.7	10243	23893.8	35152.2	27727.6	8070.85	24507.8	9671.01	62885.7	28929.7	21850.2	12195.6
neg_4513	Isorhamnetin 4'-O-glucuronide	Flavonoid glycosides	HMDB0041757	-	36845.9	21911.3	10640.9	13864.8	27477.2	13794.9	93206	101728	57167.7	36083.6	119537	125041	2013.74	2611.1	2383.99	34.3639	4243.36	9093.85	73908.4	70510.5	85415.3	36375.1	28726.4	36537.4	30.8	2033.18	3497.91	39.7246	5912.54	36.1222	36365.4	51852.8	32838.9	93489.5	48574.1	20992.5	29.3069	32.9483	33.8474	33.4741	32.3972	5433.38	60007.3	136542	55484.4
neg_4519	3,4,5-trihydroxy-6-{[2-(7-oxo-9-{[3,4,5-trihydroxy-6-(hydroxymethyl)oxan-2-yl]oxy}-2H,3H,7H-furo[3,2-g]chromen-2-yl)propan-2-yl]oxy}oxane-2-carboxylic acid	Coumarin glycosides	HMDB0132931	-	24369.3	29256.1	31026.4	24906.9	24004	23347.3	101466	94114	321820	100850	318876	66452.1	1.3735e+06	1.09056e+06	950034	333048	1.0616e+06	556825	151996	94123.1	408690	326567	176579	138718	1.12908e+06	733929	396627	124706	1.21462e+06	959555	130007	208780	272659	264573	179687	413896	746793	572172	408720	337150	287849	1.03472e+06	397419	153558	327068
neg_4548	Orientin	Flavonoid glycosides	LMPK12110470;HMDB0030614	C10114	1.55155e+06	2.15238e+06	1.7865e+06	1.5353e+06	1.36336e+06	2.14645e+06	1.27065e+06	1.10172e+06	1.03104e+06	967750	1.56735e+06	779296	1.39951e+06	1.75371e+06	1.73559e+06	1.0427e+06	1.99694e+06	2.3491e+06	1.63795e+06	1.75195e+06	2.36376e+06	2.68077e+06	1.72394e+06	2.49399e+06	636631	1.15421e+06	1.48349e+06	2.076e+06	876180	790671	1.72327e+06	1.09774e+06	2.12641e+06	2.10445e+06	1.99966e+06	1.20368e+06	142588	328795	318958	167353	445543	171756	1.17291e+06	1.00267e+06	59404.9
neg_4581	5-hydroxy-2-(3-hydroxyphenyl)-7-methoxy-6-[3,4,5-trihydroxy-6-(hydroxymethyl)oxan-2-yl]-4H-chromen-4-one	Flavonoid glycosides	HMDB0128550	-	39243.4	2099.54	2255.65	228901	46381.1	51923.9	347307	180777	190249	2320.23	381602	623536	22572.5	40967.1	3694.46	22958.5	52300.2	80089.4	424696	895690	198453	265144	584247	61129	219726	415328	6377	2486	412115	51387.8	372737	1.63312e+06	244150	531820	155859	525983	120292	41434.7	294973	18071.3	144678	126609	2749.31	1.32053e+06	2.90433e+06
neg_4582	3,5,6-Trihydroxy-3',4',7-trimethoxyflavone 3-glucuronide	Flavonoid glycosides	HMDB0038264	-	9587.13	40593.6	90047.6	7784.4	0.2773	19333.9	38354.1	11532.8	174609	75148.9	96588.4	16911.9	7686.21	18072.5	9145.68	8709.25	11852.1	12904.1	14752.9	0.2892	22552.5	45472.4	19361.3	42810.5	6515.82	11464.2	13776	69463.5	6765.4	7853.12	0.2954	0.291	0.3175	5813.07	4453.38	0.3381	5821.68	3280.18	4596.54	8738.44	0.3153	0.3015	159630	4357.98	8300.48
neg_4590	8-Hydroxy-7-methoxy-2H-1-benzopyran-2-one	Hydroxycoumarins	HMDB0030692	-	5208.58	4745.68	7697.7	6829	1248.64	3588.49	8179.94	6174.07	15284.3	15404.2	10110.4	18112.6	2527.17	1281.78	5403.86	1528.21	5322.67	4032.34	9651.98	10599.1	17941.2	36757.6	5636.3	10864.3	2266.87	6926.19	6590.77	24824.8	1902.95	5030.27	16632.7	14916.8	15618.7	64932	20785.2	27730.8	830.898	8422.67	8841.36	9094.32	5943.02	2117.41	14957.9	7113.88	1661.3
neg_4657	(+/-)-Taxifolin	Not Available	HMDB0040894	-	528926	358112	296182	413200	260766	320664	316546	302303	346409	102137	313530	314694	502393	364355	457271	1.17373e+06	750392	304114	394264	355929	226611	391764	475057	261413	1.24284e+06	945250	498876	146846	974034	994976	646050	865823	297199	225437	139870	280089	3.12267e+06	1.76908e+06	1.72937e+06	2.20438e+06	1.88689e+06	2.17425e+06	32117.3	1.87757e+06	6.21811e+06
neg_4729	5-(3',4'-dihydroxyphenyl)-gamma-valerolactone-3'-O-glucuronide	Not Available	HMDB0029190	-	1419.45	1530.36	1644.15	1429.86	1299.75	1393.7	1474.67	1515.78	1721.95	1691.22	1589.27	1385.54	1730.4	1760.93	1768.93	3116.98	1627.35	1622.36	1487.13	1355.34	1839.02	1603.95	1551.62	1683.18	51699.9	10761.1	1828.76	1812.05	16995.8	15298.6	1384.48	9992.79	1487.95	2006.16	1611.39	2258.37	102442	54033.5	96310	118852	88013.5	78089.3	2003.98	26445.3	98034.3
neg_4763	SN38 glucuronide	Not Available	HMDB0060511	C11376	14441.1	16731.7	7050.48	10671.8	5478.1	7842.97	35484.3	1096.34	16434.3	19641.8	23526.3	13495.8	11862.5	4615.08	4876.17	320.236	332.457	4036.55	70703.4	54938.6	21223.7	31164.6	35849.4	40229.6	287.024	8319.33	373.604	11579.4	10641.1	336.621	30836.9	25727	76153	145378	56906.5	50951.2	273.11	307.044	8081.58	737.806	301.908	288.702	63148.6	14251.5	1154.65
neg_4771	3,4,5-trihydroxy-6-({2-hydroxy-3-[4-hydroxy-3-(4-hydroxy-3-methylbut-2-en-1-yl)phenyl]propanoyl}oxy)oxane-2-carboxylic acid	Carbohydrates and carbohydrate conjugates	HMDB0133269	-	3118.89	3362.58	3612.61	3141.75	2855.87	3062.31	3240.21	3330.54	3783.54	3716.03	3492.02	3044.37	76460.6	77650.3	65623.4	11104.9	35789.3	25036.4	3267.6	2978.02	4040.79	3524.27	3103.62	3698.37	154530	253815	67481.2	10242.8	294871	146586	3042.05	9297.38	3269.39	12128.5	3540.62	82322.6	288327	134508	154830	345520	88801.8	429320	4403.24	4838.95	135698
neg_4778	3,4,5-trihydroxy-6-{[(16R)-5,7,11-trihydroxy-8,10,12,16-tetramethyl-3-[1-(2-methyl-1,3-thiazol-4-yl)prop-1-en-2-yl]-9-oxo-17-oxa-4-azabicyclo[14.1.0]heptadec-4-en-8-yl]methoxy}oxane-2-carboxylic acid	Carbohydrates and carbohydrate conjugates	HMDB0127581	-	2613.94	2818.18	3027.73	2633.1	2393.51	2566.53	2715.62	2791.33	3170.99	3114.41	2926.67	2551.49	3186.56	5341.19	3257.51	2886.62	2996.79	2987.6	2738.58	2495.88	3386.59	2953.69	2601.15	3099.61	20279.3	2994.42	16219.5	3336.92	3050.36	9927.05	2549.55	2511.42	2740.08	2642.03	2967.4	122699	72442.9	26267.4	11330.8	18879.5	24788.7	18035	3690.36	34507	160564
neg_4795	Linalool oxide D 3-[apiosyl-(1->6)-glucoside]	Carbohydrates and carbohydrate conjugates	HMDB0031367	-	174154	78330.6	294287	74812.7	123370	104143	2909.02	7782.78	13566.1	3336.22	3135.1	2733.21	268178	339147	406056	663546	211204	221694	8902.75	2673.63	6864.15	3164.05	8104.08	40430.3	273480	269107	431002	646765	198341	533342	7673.45	32041.8	7525.21	48454.3	28831.4	82949.1	409627	339019	661602	607217	221984	247742	56870.6	22343.1	2137.12
neg_4820	6-{[5,7-dihydroxy-2-(3-methoxyphenyl)-4-oxo-4H-chromen-3-yl]oxy}-3,4,5-trihydroxyoxane-2-carboxylic acid	Flavonoid glycosides	HMDB0126585	-	86083.5	98537.4	116248	106480	121508	137225	2538.68	2609.46	27921.9	2911.49	2735.98	2385.25	173048	199084	167131	207267	236683	389201	9471.22	2333.26	10427.9	40054.8	8714.09	2897.65	156326	199012	336450	345639	88071.8	145625	36462.8	15312.6	21716.4	36094.9	2774.06	71134.7	65715.8	98920.4	168428	116156	94370.3	48873.1	18682.5	10137.9	4865.28
neg_4822	5-(3',4',5'-Trihydroxyphenyl)-gamma-valerolactone-O-methyl-O-sulphate	Benzenediols	HMDB0060029	-	2773.57	2990.28	3212.63	2793.9	2539.67	2723.26	2881.46	2961.79	3364.63	3304.6	3105.39	2707.31	6285.75	20422.6	3456.44	23424.7	3179.8	3170.04	2905.82	2648.3	3593.4	3134.07	18553.6	3288.89	2745.24	3177.28	3573.35	3540.7	3236.63	3219.62	2705.24	2664.78	2907.41	2803.37	3148.61	3095.92	2943.72	56204.5	3016.87	2983.59	2887.61	36615.9	3915.72	39869.6	2116.87
neg_4835	3,4,5-trihydroxy-6-[3-hydroxy-5-(3,5,6,7-tetrahydroxy-4-oxo-3,4-dihydro-2H-1-benzopyran-2-yl)phenoxy]oxane-2-carboxylic acid	Flavonoid glycosides	HMDB0125309	-	2011.97	2169.18	2330.47	2026.72	1842.3	1975.48	2090.24	2148.51	2440.74	2397.19	2252.68	1963.91	2452.72	2495.99	2507.34	2221.86	2306.66	2299.58	2107.91	1921.1	6363.69	2273.48	2002.12	2385.79	1991.43	2304.83	43073.7	168375	2690.29	14019.8	1962.41	1933.06	2109.06	4212.02	2284.03	10906.2	1894.89	3098.68	35802.5	27263.6	20321.3	2003.08	81490.4	2505.82	1535.6
neg_4841	Cyanidin 3-glucoside	Pyranones and derivatives	HMDB0030684	C08604	2.08639e+06	1.41301e+06	480619	1.83713e+06	1.827e+06	2.29957e+06	630044	595033	151101	1.45805e+06	603896	618450	3.36498e+06	2.31122e+06	2.71471e+06	3.2479e+06	2.58888e+06	2.68844e+06	2.92999e+06	4.72209e+06	1.82358e+06	3.26909e+06	2.84114e+06	2.24711e+06	2.81108e+06	3.14545e+06	1.59804e+06	489093	2.78547e+06	2.38529e+06	4.14742e+06	3.45435e+06	4.64746e+06	6.23115e+06	4.80984e+06	1.78126e+06	3.30898e+06	1.7918e+06	2.17954e+06	1.5421e+06	1.21887e+06	2.77828e+06	637622	1.87311e+06	630847
neg_4872	Armillaricin	Sesquiterpenoids	HMDB0038686	-	30.2111	32.5716	34.9935	30.4325	27.6633	29.6631	31.3862	32.2612	36.6492	35.9953	33.8254	29.4893	35536	5852.16	6191.07	1920.99	6263	12944.1	31.6516	28.8465	39.1411	34.1378	30.0632	35.8242	2956.37	12910.6	8040.08	38.567	73074.9	21436.8	29.4668	29.0261	31.6689	30.5357	34.2962	33.7222	11234.9	9871.31	8089.19	32.4987	12939.5	60856.6	42.6519	31.1089	23.0579
neg_4905	6-(5-{8-[2-(3,4-dihydroxyphenyl)-3,5,7-trihydroxy-6-[3,4,5-trihydroxy-6-(hydroxymethyl)oxan-2-yl]-3,4-dihydro-2H-1-benzopyran-4-yl]-3,5,7-trihydroxy-3,4-dihydro-2H-1-benzopyran-2-yl}-2-hydroxyphenoxy)-3,4,5-trihydroxyoxane-2-carboxylic acid	Biflavonoids and polyflavonoids	HMDB0126751	-	1.52074e+06	1.46683e+06	1.33963e+06	999235	1.00205e+06	1.12554e+06	751858	1.01495e+06	483549	1.77017e+06	662756	741586	1.51138e+06	1.28608e+06	1.58004e+06	1.00722e+06	807353	1.05001e+06	2.67528e+06	1.53195e+06	1.37367e+06	2.29977e+06	1.13918e+06	2.95691e+06	209870	803978	948257	1.21779e+06	325245	553819	2.16911e+06	903762	2.29299e+06	2.42979e+06	2.50085e+06	1.37049e+06	161163	228763	214713	123035	129637	195801	818118	610752	75328
neg_4933	3,4,5-trihydroxy-6-{[3-hydroxy-2-(2-hydroxypropan-2-yl)-7-oxo-2H,3H,7H-furo[3,2-g]chromen-9-yl]oxy}oxane-2-carboxylic acid	Coumarin glycosides	HMDB0132924	-	940102	1.41862e+06	1.40262e+06	1.0745e+06	1.00705e+06	1.20008e+06	871940	945927	1.19914e+06	1.0203e+06	973128	847338	802850	795542	741041	592181	1.0288e+06	986982	424184	448274	818053	886063	453776	729973	683127	609112	1.5402e+06	2.52474e+06	841644	696325	427598	333075	450709	425010	425928	336489	349260	737105	589059	504347	603806	442415	1.23809e+06	392998	286724
neg_4937	5-(3,3-dimethyloxirane-2-carbonyl)-7,14-dihydroxy-6-methoxy-4,12-dimethyl-10-oxo-2,9-dioxatricyclo[9.4.0.0,]pentadeca-1(11),3(8),4,6,12,14-hexaene-15-carbaldehyde	Not Available	HMDB0139009	-	316732	174965	106461	314862	266812	223189	310358	220931	246642	135508	317532	331217	235158	270547	285534	244768	259663	222731	223122	142380	247102	199983	229174	204409	188320	206703	306453	176013	247220	284188	211547	196366	180501	139637	180447	274801	168356	319193	324863	300755	153163	252733	73518.5	208881	251501
neg_4945	Sialyllacto-N-neotetraose c	Carbohydrates and carbohydrate conjugates	HMDB0006593	-	22207.6	23942.8	25723.1	22370.4	49400.1	21804.8	23071.5	23714.7	26940.2	26459.5	24864.5	165922	27072.5	27550.1	87227.4	987728	146365	25382.1	23266.5	33326.9	28771.9	25094.1	303842	26333.8	5.05583e+06	1.23316e+06	457261	28350	2.60708e+06	1.63869e+06	179152	1.81797e+06	29225.3	64514.5	25210.6	1.12067e+06	1.06833e+07	6.06139e+06	5.32063e+06	6.74644e+06	9.91634e+06	5.59167e+06	31352.7	3.01634e+06	1.06732e+07
neg_4949	Phloretin xylosyl-galactoside	Flavonoid glycosides	HMDB0029252	-	3.85757e+06	1.11579e+06	443126	3.83225e+06	3.54174e+06	1.82195e+06	1.34639e+06	1.02081e+06	433617	122833	879656	5.12456e+06	3.48032e+06	3.42742e+06	4.56854e+06	1.6082e+07	6.98865e+06	2.49904e+06	780591	1.72002e+06	942408	933428	5.78362e+06	248925	8.43834e+07	1.97545e+07	1.38608e+07	1.08896e+06	3.92782e+07	2.50603e+07	4.1539e+06	2.06869e+07	2.61965e+06	2.82526e+06	1.27563e+06	1.64234e+07	2.06263e+08	8.13965e+07	7.3655e+07	8.54313e+07	1.75508e+08	7.89399e+07	155623	3.60212e+07	1.19947e+08
neg_4957	Gamma-Glutamyl-S-(1-propenyl)cysteine sulfoxide	Amino acids, peptides, and analogues	HMDB0031870	-	44111.7	89608.7	32823.9	40782.6	61429.6	51929.8	88173.2	152479	84881.5	210095	87348.2	78820.4	65869.3	52564.4	79601.2	34399.9	22521.3	58297.5	104211	56294	107638	144803	70767.5	127276	485837	45377.9	40357.1	29641	135474	77069.2	119320	69162.4	88786.4	86566.9	134089	98739	988713	473424	410756	444714	912266	380687	109004	175600	647989
neg_4962	3,4,5-trihydroxy-6-[4-(7-hydroxy-8-methoxy-4-oxo-3,4-dihydro-2H-1-benzopyran-2-yl)phenoxy]oxane-2-carboxylic acid	Flavonoid glycosides	HMDB0133290	-	336909	321324	365287	577017	304551	363991	401675	517084	336433	106130	339291	455192	859356	856476	897035	1.16257e+06	987117	976922	523810	770967	336692	461539	556078	338864	1.19261e+06	863259	488738	317766	974159	704589	225956	674723	222263	303074	202685	497007	793332	873696	1.04552e+06	751305	592497	882450	41068.4	392429	765505
neg_5026	Phenylalanyl-Histidine	Amino acids, peptides, and analogues	HMDB0028997	-	2607.45	2811.18	3020.21	2626.56	2387.56	2560.15	3560.48	2784.39	21027.6	29560.7	9863.41	8328.75	18474.9	30565.6	9714.59	18872.9	16187.9	8206.05	15775.3	8000.85	64682.1	37566.9	21995.7	22773.6	38206.4	20004.1	38668.2	9317.24	23298.2	4631.87	72143.8	60932.6	33814.7	47522.3	64644	151185	48356.6	9523.21	139356	144936	42794	4249.58	215848	177055	75689.9
neg_5047	Prudomestin	Flavones	HMDB0030811;LMPK12113159	-	35599.3	2053.86	4613.07	67095.2	47135.6	14243.9	8583.52	3166.91	1298.03	688.211	9798.4	49873	704.154	1322.89	719.833	13496.4	12113.4	8579.68	605.162	551.53	748.356	652.696	574.791	684.939	8075.66	661.695	744.179	737.381	674.056	670.513	563.389	730.328	605.493	583.826	655.725	644.751	4848.17	941.248	15026.5	621.358	601.368	575.064	815.481	594.784	440.855
neg_5069	Coriandrone D	2-benzopyrans	HMDB0029972	-	35938.8	45323.3	62790.3	66610.6	16871.6	43831.6	44814.9	46082.6	54520.8	62766.1	54997.4	41600	75181	41997.8	58834.7	25578	61341	66442.4	58038.9	45283.3	95266.4	20002.3	38842.2	83446.5	14856.8	46895.1	53087.9	65041.3	40706.2	27676.7	52194.6	34252.5	46616.5	47995.9	82745.8	60824.6	15492.3	18433.3	44762	11282.7	47616.7	35144.5	110845	55360.1	11440.1
neg_5090	6-(3-{8-[2-(3,4-dihydroxyphenyl)-3,7-dihydroxy-3,4-dihydro-2H-1-benzopyran-4-yl]-3,5,7-trihydroxy-3,4-dihydro-2H-1-benzopyran-2-yl}phenoxy)-3,4,5-trihydroxyoxane-2-carboxylic acid	Biflavonoids and polyflavonoids	HMDB0135105	-	1.05752e+06	1.1263e+06	1.06022e+06	1.10421e+06	1.23402e+06	933223	1.5413e+06	1.72545e+06	1.76118e+06	1.2292e+06	1.37864e+06	1.51428e+06	573119	529889	714777	672997	688368	692160	1.63609e+06	1.17663e+06	774476	1.14899e+06	1.07758e+06	1.48413e+06	682531	560616	786954	824589	230977	488090	1.22966e+06	923137	958808	1.0723e+06	960825	800010	236651	631039	441336	328104	580307	251748	457467	591642	151996
neg_5092	(1R,3S,4S,6R)-6,9-Dihydroxyfenchone 6-O-b-D-glucoside	Terpene glycosides	HMDB0033222	-	4085.32	8342.85	23363.1	13195.1	8129.53	11575	3959.03	12505.2	3626.14	1874.09	12003.4	2359.69	15667	8312.9	18596	7035.38	19309.1	25190.1	15304.5	6896.59	33693.5	8735.96	12311.7	20640.2	4384.83	8722.97	18670.9	31207.4	8942.53	6960.38	19175.7	14640.3	20839.4	19232.4	23713.3	30280.3	1481.4	9333.29	13576.8	1692.04	17342.9	3554.47	81121.9	30485.9	10342.4
neg_5116	3,4,5-trihydroxy-6-{3-[1-hydroxy-2-(2-hydroxyphenyl)ethyl]-5-methoxyphenoxy}oxane-2-carboxylic acid	Stilbene glycosides	HMDB0135779	-	2752.21	2967.26	19983.3	2772.39	2520.12	2702.29	2859.27	2938.98	3338.73	3279.16	3081.48	2686.46	33994.6	23634.5	26412.7	6211	47811.9	43080.4	2883.45	2627.91	4612.66	3109.94	2738.74	3263.57	22269.6	26958.4	81925.3	204406	34055.9	30860.1	2684.41	2644.27	2885.03	2781.79	3124.37	4029	6735.76	86944.4	111268	35758.2	131540	33844.2	46825	11632.3	2100.57
neg_5133	Quercetin 3-O-glucuronide	Flavonoid glycosides	HMDB0029212	-	1.21759e+06	1.63731e+06	1.21978e+06	1.21414e+06	1.14275e+06	1.53683e+06	822875	741517	818802	699786	821743	891825	1.36177e+06	1.35349e+06	1.30147e+06	1.29046e+06	1.47387e+06	1.43073e+06	585975	652442	875225	781149	745366	689782	1.1418e+06	1.39952e+06	1.38299e+06	1.26649e+06	1.23804e+06	1.06718e+06	639596	583110	689414	649441	637879	564343	1.20774e+06	1.35561e+06	1.11391e+06	1.26751e+06	1.15187e+06	1.16802e+06	687463	731391	839129
neg_5154	Spinacetin 3-(2''-feruloylgentiobioside)	Flavonoid glycosides	HMDB0031424	-	1.62025e+07	2.44998e+07	2.18802e+07	2.1895e+07	1.92544e+07	1.93024e+07	1.502e+07	1.40374e+07	1.16166e+07	1.13055e+07	1.46451e+07	1.45516e+07	2.20698e+07	2.34785e+07	2.0752e+07	1.75416e+07	2.56625e+07	2.39158e+07	8.37843e+06	1.23237e+07	1.37601e+07	1.5079e+07	1.17962e+07	1.21487e+07	1.93888e+07	2.16151e+07	1.9457e+07	1.7139e+07	2.28335e+07	1.58023e+07	7.64867e+06	7.91621e+06	1.23165e+07	9.44581e+06	7.73308e+06	7.14862e+06	1.56267e+07	1.60122e+07	1.81136e+07	1.18852e+07	1.84035e+07	1.77112e+07	8.70656e+06	1.30205e+07	5.60238e+06
neg_5172	7-(hydroxymethyl)-6-[(E)-2-methoxyethenyl]-2H-chromen-2-one	Not Available	HMDB0135794	-	221.384	238.682	256.429	223.007	202.714	217.368	229.995	236.407	268.562	263.77	247.869	216.095	28964	47552	19579.6	3079.06	253.809	10040.2	231.94	211.385	286.822	250.159	220.3	262.516	28720.3	55286.7	25062.6	282.616	125211	61474.5	215.93	212.701	232.067	223.763	251.319	1271.52	52073.9	66785.3	33211	74683	22915.1	123995	312.549	227.963	6328.51
neg_5175	(-)-Epicatechin 3'-O-glucuronide	O-methylated isoflavonoids	HMDB0041728	-	25942.5	50285.6	37565.9	60675.4	54706	48469.9	151008	157086	82163.1	49057.8	162461	141546	15047	14744.4	34081.7	96701.2	36883.3	26592.2	165458	258931	99255	53095.6	207382	97373.9	219241	82289.3	85264.2	31001	80002	101877	169154	192555	86934.1	149653	119667	216801	280831	470530	368190	641731	308345	1.15768e+06	189649	242542	304734
neg_5182	6-[4-(5,7-dihydroxy-6-{4-hydroxy-6-methyl-5-oxo-3-[(3,4,5-trihydroxy-6-methyloxan-2-yl)oxy]oxan-2-yl}-4-oxo-4H-chromen-2-yl)phenoxy]-3,4,5-trihydroxyoxane-2-carboxylic acid	Flavonoid glycosides	HMDB0127342	-	32797.8	25752.2	11171.4	70665.1	44813	40967.3	24482.7	75956	65969	18006.3	65134.3	33060.9	26655.5	17571.7	1329.74	89514.6	8267.58	9178.63	10102.9	26850.3	1382.43	1205.72	221145	1265.28	310824	121516	1374.71	1362.15	110877	78529.1	118855	277978	9934.83	21658.1	1211.31	118189	402109	97989.6	376547	284774	149440	133891	1506.43	155602	1.31713e+06
neg_5213	6-[4-(6-carboxy-5-{2,6-dihydroxy-4-[6-hydroxy-7-(3-methylbut-2-en-1-yl)-1-benzofuran-2-yl]phenyl}-1-hydroxy-3-methylcyclohex-3-en-1-yl)-3-hydroxyphenoxy]-3,4,5-trihydroxyoxane-2-carboxylic acid	Not Available	HMDB0126207	-	216975	160423	164737	490771	262928	388487	124237	218380	50924.7	57486.3	132490	221792	236543	151130	141564	278526	314352	298942	142932	137860	98621.6	86334.1	64223.3	84274.8	97414.8	100068	109442	84221.4	161735	250186	34280.7	44058.7	102544	34341.4	35647.7	21227	145479	190647	131863	415741	121310	305795	25848.6	62917.1	10687.4
neg_5224	Perillanin	Tetraterpenoids	HMDB0030581;LMPK12010157	-	2.04673e+06	2.71214e+06	2.60755e+06	3.18303e+06	2.74787e+06	2.47547e+06	2.63259e+06	3.51484e+06	4.38626e+06	2.90956e+06	2.37126e+06	2.50571e+06	559689	582673	502193	797531	1.12857e+06	1.43292e+06	687612	338598	366280	722788	189025	975963	314791	334880	776540	1.42697e+06	270294	518990	64514	68838.8	59407	6944.41	183729	32680	387228	779884	588824	971666	383033	1.06453e+06	100332	48390.4	44513.6
neg_5231	6-[4-(5,7-dihydroxy-6-{4-hydroxy-6-methyl-5-oxo-3-[(3,4,5-trihydroxy-6-methyloxan-2-yl)oxy]oxan-2-yl}-4-oxo-4H-chromen-2-yl)-2-hydroxyphenoxy]-3,4,5-trihydroxyoxane-2-carboxylic acid	Flavonoid glycosides	HMDB0127310	-	1.13845e+06	1.58196e+06	1.96418e+06	1.24832e+06	1.69654e+06	1.07234e+06	1.88399e+06	2.64902e+06	4.19043e+06	2.70152e+06	1.81788e+06	1.769e+06	105992	277520	199529	281294	447607	605875	358731	175535	253557	412334	113800	637874	14362.7	74476.8	473974	884097	86.5909	49350.5	14938.2	32498.3	12582.7	117.873	89356.7	82.8263	69.8843	266674	99262.5	10923.7	37144.7	6336.84	1950.28	6978.16	56.6334
neg_5237	4-methyl-2-oxo-2H-chromen-7-yl 2-hydroxyacetate	Not Available	HMDB0136754	-	70960.8	90986.8	119785	67654.9	78724.3	81764.4	75399.3	69798.7	95053.1	79790	62373.9	47360.9	200290	296960	132918	121790	90586.5	95770.5	52621.3	33665.5	53544.6	40633.4	31691.7	55373	237040	228961	145516	88465.1	433282	233554	38923.7	32752.6	37849.1	34837.6	33578.4	60827.9	226916	172950	267769	1.11495e+06	182685	364473	66973.9	29651.1	44025.7
neg_5251	Spinacetin 3-[p-coumaroyl-(->2)-glucosyl-(1->6)-[apiosyl-(1->2)]-glucoside]	Flavonoid glycosides	HMDB0031426	-	206439	42567.9	7041.52	225104	339241	226966	60702.9	46693.4	14591.5	88153.5	104431	80830.1	561480	318236	442574	767293	426058	234021	419224	1.80239e+06	286951	152763	1.30615e+06	248996	1.64265e+06	602905	394683	11586	584370	1.01087e+06	1.27141e+06	2.16916e+06	973099	1.47615e+06	573445	888045	744264	456643	569986	765954	683195	450545	8582.56	501469	399225
neg_5252	Kaempferol 3-O-sinapoyl-sophoroside 7-O-glucoside	Flavonoid glycosides	HMDB0029267	-	257461	168576	119734	243897	330202	261137	88186.8	183628	123214	75922.8	28762.4	98259.8	702111	380626	508218	824413	442685	264291	434221	1.69788e+06	284040	270960	1.10781e+06	213046	1.14905e+06	799139	393559	21736.4	516334	910999	1.73055e+06	1.57416e+06	1.57018e+06	1.80549e+06	1.12302e+06	576009	1.05091e+06	221401	670956	807513	730777	795737	18408.4	322881	75885
neg_5253	(1E)-1-(2-hydroxy-4-methoxyphenyl)pent-1-en-3-one	Hydroxycinnamic acids and derivatives	HMDB0132974	-	671.939	724.441	2164.35	676.865	615.274	659.751	698.077	717.538	815.134	800.59	752.328	655.886	21198.7	57618.8	14050.3	1464.37	10041.7	36250.4	703.979	641.59	870.556	759.275	668.65	796.784	8944.33	16263.8	27538	27419.7	54332	50393.4	655.386	645.585	704.365	679.159	762.799	750.033	19739.4	32963.1	21796.2	18346.1	22653.3	12143.2	948.642	691.908	512.843
neg_5261	L-DOPA 3'-glucoside	Amino acids, peptides, and analogues	HMDB0029452	-	6014.35	14492.5	22170.9	16634.2	5416.82	15224.3	32721.4	24253.7	35185.6	31706.5	30752.8	14862.2	23242.8	15425.5	21570.5	8345.21	22627.4	24658.9	33842.9	36982.9	49377.3	22446.9	18913.9	53086.2	1281.59	9240.86	16039.7	15718.5	23388.8	4906.95	20861	11743.1	21094.4	21883.6	29675.2	27249.3	2198.13	986.39	7622.84	2038.35	4814.64	9369.92	77040	20331.7	1153.32
neg_5271	4-(3-hydroxyphenyl)-3-methylbut-3-en-2-one	Hydroxycinnamic acids and derivatives	HMDB0133679	-	484.926	455.947	489.85	426.004	680.609	415.233	439.354	451.603	513.027	503.873	473.498	412.8	1425.57	524.642	584.875	467.02	484.844	1415.38	443.069	403.803	547.909	520.672	420.833	501.478	418.585	484.46	544.851	5696.66	16631.6	490.916	412.485	406.317	443.311	427.448	480.089	727.845	398.294	895.615	460.001	454.927	1211.12	16980.4	597.054	435.471	322.772
neg_5312	{2-hydroxy-5-[3-oxo-3-(2,4,6-trihydroxyphenyl)prop-1-en-1-yl]phenyl}oxidanesulfonic acid	Chalcones and dihydrochalcones	HMDB0133383	-	2473.2	2666.44	2864.71	2491.33	2264.63	2428.34	223655	696464	934110	338162	486698	296566	3014.98	3068.17	3082.11	2731.19	2835.43	2826.73	517533	550195	337593	2794.65	209328	721561	2447.94	2833.19	3186.36	3157.25	2886.11	2870.94	124957	55877.6	267127	180391	286112	25163.1	2329.27	2618.69	2690.14	2660.47	2574.88	2462.26	654304	110041	1887.61
neg_5314	Rosuvastatin 5 S-lactone	Pyrimidines and pyrimidine derivatives	HMDB0060941	-	4.84937e+07	2.04541e+07	1.60239e+07	5.29243e+07	5.49982e+07	4.25288e+07	4.24208e+07	3.46059e+07	2.02417e+07	5.67997e+06	3.90379e+07	5.44054e+07	3.83347e+07	3.17366e+07	4.31945e+07	6.64928e+07	4.92587e+07	3.61662e+07	4.26965e+07	6.30624e+07	3.58305e+07	4.27621e+07	7.11123e+07	1.59604e+07	7.46987e+07	7.38288e+07	5.18158e+07	1.56789e+07	6.76332e+07	7.34664e+07	6.6147e+07	7.61738e+07	6.19527e+07	6.25645e+07	4.42361e+07	7.33948e+07	8.06305e+07	7.73358e+07	8.22522e+07	7.6626e+07	7.83331e+07	8.49803e+07	3.25652e+06	8.53141e+07	9.39587e+07
neg_5348	Trans-p-Menthane-1,7,8-triol 8-glucoside	Carbohydrates and carbohydrate conjugates	HMDB0034784	-	1447.1	4122.3	17344	3581.08	2109.93	1748.34	1503.39	1545.31	6838.65	4293.96	1620.23	1412.53	7070.97	7792.63	1803.39	2147.15	2971.15	7307.84	7454.51	23358.5	30186	15584.1	5150.44	11943	7327.08	1657.74	12002.7	37258.8	1688.71	1679.83	1613	2508.25	15946.8	7389.86	5545.71	9495.68	1362.89	1532.23	2691.94	1556.68	4272.24	1440.7	24291.1	12223.2	1104.47
[truncated: 550 more rows]
[truncated: 34 more columns]
