# Supplementary material for: Metabolite-Mediated Responses of Phyllosphere Microbiota to Rust Infection in Two Malus Species
Source: Microbiol Spectr. 2023 Mar 14;11(2):e03831-22. doi: 10.1128/spectrum.03831-22 (PMC10101083; doi:10.1128/spectrum.03831-22)
Supplement: Supplemental file 2 — Table S2. Download spectrum.03831-22-s0002.xlsx, XLSX file, 1.5 MB [file spectrum.03831-22-s0002.xlsx]

## Sheet: AS 2-1
Table S2 Integrated results of the orthogonal partial least square-discriminant analysis (OPLS-DA), fold change (FC), and Wilcoxon’s test analysis of metabolites in the Malus ‘Kelsey’ phyllosphere upon Gymnosporangium yamadae infection. ‘Kelsey’ is annotated to AS; AS_1 indicates the sampling of ‘Kelsey’ at the first stage of rust disease, and AS_3 to AS_7 indicate sampling of ‘Kelsey’ at the sec…
Metabolite	Vip_oplsda	fdr	FC	AS_1_1	AS_1_2	AS_1_3	AS_1_4	AS_1_5	AS_1_6	AS_3_1	AS_3_2	AS_3_3	AS_3_4	AS_3_5	AS_3_6
Pantothenic Acid	0.59533	0.8207	0.880391	1.33179e+06	1.90001e+06	2.19775e+06	1.45709e+06	1.25794e+06	2.29081e+06	1.52228e+06	1.2836e+06	1.26462e+06	1.37674e+06	2.37757e+06	1.36078e+06
8-Deoxy-11,13-dihydroxygrosheimin	0.318138	0.5549	1.16442	264647	327300	376430	338670	268819	336095	271418	281285	625252	352091	357829	338483
5-Methoxyindoleacetate	0.143037	0.8207	1.75864	11614.8	4580.3	43496.3	16892.8	9268.4	6102.34	3551.48	12257.6	87478.7	35776.6	16064.9	6640.5
D-Sorbitol	14.2814	0.05584	0.65476	147411468	1.35794e+08	1.19456e+08	1.41976e+08	1.0292e+08	115139326	7.98589e+07	6.82689e+07	9.18366e+07	8.96748e+07	7.16606e+07	9.79992e+07
Citric acid	2.78917	0.5549	0.792117	1.61739e+07	1.17792e+07	1.60374e+07	7.99154e+06	1.68698e+07	8.76571e+06	1.1304e+07	1.02873e+07	6.88856e+06	3.85004e+06	1.85691e+07	1.06037e+07
Aspalatone	6.58991	0.215	2.37239	8.72587e+06	1.12067e+07	6.48331e+06	1.61769e+06	1.23834e+07	1.60057e+07	2.26567e+07	3.94373e+07	1.43356e+07	1.08874e+07	3.6846e+07	9.67599e+06
Feruloyl C1-glucuronide	0.0216065	0.9627	0.972757	71457.9	29392.7	53709.5	34331.9	48130.4	71299.7	23141.2	49938.9	72120.8	67816	42783	44113.1
Icariside B8	1.29409	0.2654	0.845804	2.58293e+06	3.45912e+06	3.82731e+06	3.40914e+06	2.93385e+06	3.59212e+06	2.75826e+06	2.40653e+06	3.19737e+06	2.10292e+06	2.5581e+06	3.72764e+06
Zileuton O-glucuronide	1.56016	0.2654	0.804317	2.69948e+06	3.47871e+06	4.6956e+06	3.63236e+06	3.43119e+06	3.46188e+06	2.7409e+06	3.15129e+06	3.08108e+06	2.53881e+06	1.85494e+06	3.84482e+06
N-(4-aminobutyl)-3-[4-hydroxy-3-(sulfooxy)phenyl]prop-2-enimidic acid	0.772139	0.07517	2.15705	183832	90781.5	123253	62187.3	140047	76151.1	265726	333101	226742	298156	196114	138794
3,7-Dimethyl-8,11-dioxo-2E,6E,9E-dodecatrienal	0.121427	0.7297	0.96149	296911	371371	463509	456925	434862	376103	354734	344393	588794	210898	251480	556425
2,6,7-Trihydroxy-9-methylxanthen-3-one	0.00919823	0.8207	0.925811	1252.64	1381.42	854.449	832.056	726.601	775.559	838.529	791.191	1054.53	928.225	860.841	917.859
Afzelechin 7-apioside	0.390031	0.3254	1.56163	95180.9	88520.7	98081.9	102533	84330	178900	113672	154798	192951	59801.6	323549	165941
3,4,5-trihydroxy-6-(3-phenyloxirane-2-carbonyloxy)oxane-2-carboxylic acid	0.194572	0.104	1.42767	24216.8	16007.9	31991.5	26168.9	13583.3	30306.3	35963.3	24976.2	33659	38420.5	30886.1	39201.9
Hypoglycin	0.571614	0.1332	1.49633	138476	175972	228741	241653	174677	185462	235604	233176	448842	221735	229137	344531
5-(3',5'-Dihydroxyphenyl)-gamma-valerolactone 3-O-glucuronide	0.0479794	0.6435	1.05722	51256.5	65327.6	75051.9	67898.7	79931.3	68415	39719.1	35238.7	118452	137946	36209.6	63659.7
4-Pyridoxic acid	1.44102	0.05584	0.42047	429251	703536	832314	452616	687439	851641	226904	265872	388325	189722	186771	406141
3,7-Dimethylquercetin	1.32812	0.1692	2.59015	319465	377165	215069	57419.5	445964	535161	744190	1.56747e+06	525300	415238	1.45992e+06	338507
Eleutheroside B1	0.795011	0.05584	2.56378	78713.3	84298.7	50803	62727.3	82287.5	113930	157845	234392	182309	309128	178405	149681
Trans-3-Hydroxycotinine glucuronide	0.660321	0.9627	1.24604	1.09694e+06	892261	1.55722e+06	1.2399e+06	1.602e+06	1.9537e+06	929799	665215	4.52872e+06	1.74467e+06	1.76945e+06	754781
2E,4E,8Z,10E-dodecatetraenoic acid	0.170701	0.5549	1.17871	68871.1	68133.2	90326.6	78504.8	78799.2	57186.2	65927.2	63703.7	124998	91425.8	89791.6	84936.1
8-(1,2-dihydroxypropan-2-yl)-9-hydroxy-2H,8H,9H-furo[2,3-h]chromen-2-one	1.00065	0.3946	1.63586	581172	727518	121656	373250	408300	839500	1.22117e+06	1.38068e+06	528155	666404	682437	512901
8-Tridecynoic acid	2.24461	0.2654	1.36305	3.30188e+06	4.87384e+06	4.33874e+06	5.44711e+06	4.70135e+06	5.39969e+06	5.76539e+06	6.20963e+06	9.37854e+06	4.08029e+06	4.86531e+06	7.94901e+06
3,4,5-trihydroxy-6-[2-(methoxymethyl)-5-(3,5,7-trihydroxy-3,4-dihydro-2H-1-benzopyran-2-yl)phenoxy]oxane-2-carboxylic acid	0.155416	0.3946	6.72983	181.194	2679.23	209.793	1533.71	3028.26	4714.68	2006.27	5474.87	2185.97	6216.47	66966.6	225.362
3,4,5-trihydroxy-6-[4-hydroxy-3-(3-phenylpropanoyl)phenoxy]oxane-2-carboxylic acid	0.467551	0.4749	1.16294	1.29181e+06	1.19709e+06	1.38237e+06	1.06917e+06	891848	1.4233e+06	1.85795e+06	1.47297e+06	999684	807291	1.47246e+06	1.82666e+06
6-Tridecynoic acid	0.172583	0.9115	1.01292	7.46922e+06	8.14293e+06	9.10984e+06	8.6007e+06	7.04146e+06	7.93826e+06	8.60873e+06	7.77454e+06	7.50087e+06	8.52511e+06	7.25507e+06	9.26168e+06
Goshuyic acid	0.573103	0.05584	1.98787	106900	48619.5	82816.1	50963.9	63626.4	62693	107590	186536	161608	128239	134846	107115
Neryl butyrate	0.301825	0.06331	1.97186	21465.9	14693.5	32074.4	25949.3	12232.4	19418.8	38580.2	58758.6	36499.8	30266.1	34532.4	49434.5
1-Palmitoyl-2-linoleoyl PE	1.6746	0.1332	0.397196	1.06554e+06	1.09125e+06	514082	1.1579e+06	4.09331e+06	849405	737326	464687	517596	521440	610495	632822
Glucocerebrosides	1.62296	0.6435	1.09882	1.7509e+07	1.32058e+07	1.92262e+07	1.99654e+07	1.54207e+07	1.6043e+07	1.84174e+07	2.03772e+07	1.57613e+07	1.88388e+07	1.39519e+07	2.40931e+07
13-Hydroxy-9-methoxy-10-oxo-11-octadecenoic acid	0.112393	0.8207	0.942125	521257	517350	767936	733771	603227	391851	431979	416036	904237	626816	378519	572772
Agavoside A	1.52663	0.215	1.57238	855605	1.18905e+06	1.38156e+06	2.03991e+06	1.17907e+06	522600	1.77767e+06	943173	2.9423e+06	2.36078e+06	1.19786e+06	2.05147e+06
Glutamylmethionine	0.0370259	1	1.00442	1.59266e+06	1.45752e+06	737587	897368	1.25544e+06	2.20401e+06	1.58364e+06	2.2182e+06	863600	1.20148e+06	1.36915e+06	940765
(3,4,5,6-tetrahydroxyoxan-2-yl)methyl 3-(4-hydroxy-3-methoxyphenyl)prop-2-enoate	0.164367	0.7297	0.964849	702260	722607	1.1818e+06	729585	945341	736978	642551	641555	1.0707e+06	819605	1.00621e+06	661592
Melleolide M	0.117522	0.7297	0.878373	185726	136158	457972	234344	330717	277991	68403.8	39471.3	544059	499982	206351	67068.2
5,7-dihydroxy-2-(3-hydroxyphenyl)-3,6-dimethoxy-4H-chromen-4-one	0.938178	0.215	3.51556	103843	121197	59838.7	9857.91	146045	176165	348861	714276	169194	124586	715362	96188.7
6-{[3-(2,4-dihydroxyphenyl)-7-hydroxy-4-oxo-3,4-dihydro-2H-1-benzopyran-5-yl]oxy}-3,4,5-trihydroxyoxane-2-carboxylic acid	0.0621258	1	0.968715	142931	320092	141465	69951.7	149482	250184	178969	224607	48798.1	305276	116899	165698
(3-Arylcarbonyl)-alanine	0.387421	0.05584	2.1272	18467.6	29898.8	35679.9	34723.3	26806.1	28031	45173.7	71285	81877.9	47163	46305.2	77421.2
1-(Malonylamino)cyclopropanecarboxylic acid	0.0825168	0.9115	1.11529	320301	127123	318180	112151	145984	251395	318226	278263	113164	224746	218556	269108
3,4,5-trihydroxy-6-[4-(5,6,7-trihydroxy-4-oxo-4H-chromen-2-yl)phenoxy]oxane-2-carboxylic acid	0.90345	0.2654	0.848814	1.17907e+06	1.75881e+06	1.57064e+06	1.14497e+06	1.41263e+06	1.78525e+06	1.10682e+06	1.19122e+06	1.32395e+06	1.13973e+06	1.03974e+06	1.7098e+06
Fraxin	1.00323	0.3254	1.64029	588208	367002	909281	851425	528161	288805	1.02001e+06	416964	1.64222e+06	363710	1.38015e+06	971490
(R)-b-amino-isobutyric acid	0.942574	0.05584	0.71345	885143	691240	900684	899225	615242	621050	531400	519616	585450	553738	525976	575093
N-Methyl-L-glutamate	0.458966	0.07517	1.81847	88313.6	53249.3	63573	60911.5	46311	67072.2	68169.2	83952.7	119631	141933	186955	89234.2
2-{3-[(6-carboxy-3,4,5-trihydroxyoxan-2-yl)oxy]phenyl}-3-hydroxy-5-sulfino-3,4-dihydro-2H-1-benzopyran-7-olate	1.44958	0.104	3.44963	193842	186389	393503	107921	299150	117837	699031	895015	773071	140478	1.17531e+06	796251
N-Acetylglutamine	0.0473876	0.215	1.23262	3772.27	3155.24	4327.6	3324.57	3353.04	2957.49	3569.98	3653.99	4795.35	6412.62	3507.96	3811.3
3,4,5-trihydroxy-6-{[8-(2-hydroxy-3-methylbut-3-en-1-yl)-2-oxo-2H-chromen-7-yl]oxy}oxane-2-carboxylic acid	0.0626387	0.5549	0.925325	96041.2	78475.3	162315	121560	159843	121073	75612.7	64157.7	153455	215701	100974	74344.7
4-Hydroxybenzoic acid	0.850082	0.1332	1.41482	569387	445013	719936	494806	497275	422345	888812	934715	552637	685470	556082	837383
5,7-dihydroxy-2-(3-methoxyphenyl)-3,4-dihydro-2H-1-benzopyran-4-one	1.99381	0.05584	0.493746	1.62463e+06	1.66174e+06	1.44921e+06	1.7176e+06	1.30837e+06	1.54595e+06	888619	639160	847003	322885	1.05798e+06	839415
Vanilpyruvic acid	0.0101264	0.6435	0.852566	2302.6	1054.47	4041.96	5388.02	1408.1	3221.98	833.374	713.113	3508.26	5173.62	907.847	3711.4
ORSELLINIC ACID, ETHYL ESTER	1.23462	0.5549	0.884312	9.59486e+06	9.76772e+06	1.24724e+07	9.87549e+06	1.02153e+07	1.04391e+07	6.30486e+06	5.87772e+06	1.30164e+07	1.41136e+07	8.09832e+06	7.71534e+06
6-{[3,5-dihydroxy-2-(3-methoxyphenyl)-3,4-dihydro-2H-1-benzopyran-7-yl]oxy}-3,4,5-trihydroxyoxane-2-carboxylic acid	0.209261	0.1332	25.767	2568.98	41.2778	46.5056	45.2868	52.1922	42.2118	2510.22	43.0626	11692.4	30339.5	20246.9	7213.14
6-[3,5-dihydroxy-2-(3-phenylpropanoyl)phenoxy]-3,4,5-trihydroxyoxane-2-carboxylic acid	1.13777	0.215	0.651866	880839	1.17186e+06	1.87865e+06	1.39214e+06	1.25892e+06	1.13075e+06	632647	465199	1.15634e+06	1.49279e+06	777875	505176
2,4,5,7alpha-Tetrahydro-1,4,4,7a-tetramethyl-1H-inden-2-ol	0.228539	0.7297	0.974026	1.31466e+06	1.69207e+06	2.08444e+06	1.74887e+06	1.5437e+06	1.78053e+06	1.55388e+06	1.41136e+06	2.05431e+06	1.30433e+06	1.52918e+06	2.04486e+06
Diosbulbinoside F	0.570429	0.9115	1.13836	1.54823e+06	1.83934e+06	1.75646e+06	1.41366e+06	2.23968e+06	1.697e+06	1.55417e+06	1.21629e+06	2.77286e+06	2.34724e+06	2.70303e+06	1.35083e+06
3-O-Feruloylquinic acid	0.72047	0.215	1.63232	467871	303857	229752	316219	216118	218844	326161	383693	378197	448959	1.07073e+06	252805
Xerocomic acid	0.0657848	0.3254	1.93313	3510.84	1412.23	1591.09	1549.39	4222.84	1444.19	1561.45	6490.34	13446.8	1728.47	1602.99	1709.17
Asp-Asp-OH	0.0811274	0.4749	1.76388	25201.8	44.5947	1821.07	47.0527	1594.42	5339.64	13889.9	21735.2	5176.95	52.491	17383.5	1829.15
3,4,5-trihydroxy-6-{[1-hydroxy-1-(1-oxo-1H-isochromen-3-yl)butan-2-yl]oxy}oxane-2-carboxylic acid	0.501303	0.104	1.76548	70962.5	100370	83005.2	64797.8	93601.5	131685	131419	189275	125029	293318	105630	116411
(2E)-3-(2-hydroxy-4-methoxyphenyl)prop-2-enoic acid	0.0347524	0.9627	1.00864	680640	671487	1.06898e+06	648305	891624	760866	590624	716209	1.0336e+06	805151	886525	730755
3,4,5-trihydroxy-6-{3-hydroxy-4-[(E)-2-(3-hydroxy-5-{[3,4,5-trihydroxy-6-(hydroxymethyl)oxan-2-yl]oxy}phenyl)ethenyl]phenoxy}oxane-2-carboxylic acid	0.0872937	0.6435	0.489894	7487.14	12976.8	3588.38	1710.78	1493.96	5100.81	4204.99	1995.25	3485.79	1908.51	2163.12	2096.63
3,4-Di-O-caffeoylquinic acid	0.119372	0.07517	12.0209	442.32	1244.6	172.725	825.064	303.05	58.3336	2806.68	501.523	2707.1	2619.36	24120.8	3863.52
D-Phenyllactic acid	0.182413	0.7297	1.18117	85819	99979.7	162457	109971	116929	100233	92470.6	81915.3	206333	166672	135519	115081
[4,5-dihydroxy-2-(5-hydroxy-7-methoxy-4-oxo-2-phenyl-4H-chromen-8-yl)oxan-3-yl]oxidanesulfonic acid	1.21427	0.05584	0.637255	689347	756243	961739	756430	735152	813329	619249	358716	376488	589036	443519	616283
[(16R)-5,11-dihydroxy-8,8,12,16-tetramethyl-3-[1-(2-methyl-1,3-thiazol-4-yl)prop-1-en-2-yl]-10-methylidene-9-oxo-17-oxa-4-azabicyclo[14.1.0]heptadec-4-en-7-yl]oxidanesulfonic acid	2.05287	0.05584	0.398216	1.20934e+06	1.22824e+06	1.88382e+06	1.06368e+06	1.62953e+06	1.38943e+06	399498	278288	1.0269e+06	968716	354446	319762
Khellin	0.029162	0.6435	0.76129	452.622	465.151	4971.64	510.328	2426.59	475.676	1073.63	485.264	646.781	1811.01	829.575	2230.88
Matricin	0.0617577	0.08069	3.24664	532.824	547.573	616.922	600.755	625.524	559.963	605.428	3179.89	5569.74	670.189	621.538	662.705
Deoxyguanosine	0.359785	1	1.29458	202596	157179	305712	226515	273674	206975	189797	197201	354438	630005	212166	193569
Fragransol C	0.368523	0.7297	1.17565	361983	383710	1.00531e+06	1.0428e+06	463220	203353	658787	149540	1.21586e+06	815830	470479	757320
3,4,5-trihydroxy-6-[(4,5,6-trihydroxy-2-{[(3-methoxy-3-oxopropanoyl)oxy]methyl}oxan-3-yl)oxy]oxane-2-carboxylic acid	0.0145875	0.08069	1.15075	333.564	342.797	386.212	376.091	328.425	350.554	379.016	357.619	476.651	419.559	389.101	414.873
2,5-Dimethylbenzaldehyde	0.19951	0.7297	1.05621	409948	369334	402430	403648	346555	394888	395503	396402	419271	402022	368591	475716
6-{4-[3-(3,7-dimethylocta-2,6-dien-1-yl)-5,7-dihydroxy-6-(4-hydroxy-3-methylbut-2-en-1-yl)-4-oxo-3,4-dihydro-2H-1-benzopyran-2-yl]-3-hydroxyphenoxy}-3,4,5-trihydroxyoxane-2-carboxylic acid	0.561814	0.05584	2.18631	36791.3	59962.6	79109	40104.7	68576.3	79353.4	118182	196337	135651	82846.4	169028	93521.8
1,2-Di-(9Z,12Z,15Z-octadecatrienoyl)-3-(Galactosyl-alpha-1-6-Galactosyl-beta-1)-glycerol	0.0518096	0.8207	0.993666	1.38115e+07	1.24689e+07	1.39825e+07	1.28893e+07	1.4123e+07	1.80134e+07	1.43094e+07	1.82521e+07	9.56094e+06	1.42113e+07	1.64118e+07	1.19583e+07
DG(18:3(6Z,9Z,12Z)/18:3(9Z,12Z,15Z)/0:0)	0.141273	1	1.00829	1.35622e+06	772812	1.09342e+06	1.37682e+06	1.12672e+06	1.51207e+06	1.11558e+06	1.76376e+06	619658	1.14544e+06	1.76576e+06	885505
Cer(d14:1(4E)/20:0(2OH))	0.250292	0.215	2.28778	4023.8	3080.13	4788.35	43250.7	14359.7	9539.44	13824.3	11753.9	51947.2	34789.3	26243.5	42241.3
PC(16:0/18:3(9Z,12Z,15Z))	7.88332	0.104	0.652349	4.66966e+07	3.45292e+07	2.74417e+07	4.80744e+07	6.41074e+07	4.73447e+07	3.13685e+07	2.69216e+07	2.84007e+07	2.66481e+07	2.83989e+07	3.32294e+07
3-O-Sulfogalactosylceramide (d18:1/18:0)	2.27908	0.1332	0.608634	3.24879e+06	2.72617e+06	1.8319e+06	3.248e+06	6.11083e+06	3.82178e+06	2.41538e+06	1.87635e+06	2.10305e+06	1.78192e+06	1.94979e+06	2.64935e+06
Myristoleic acid	0.0199162	0.7297	0.823852	9196.92	566.292	12664.3	19165.4	542.549	12502.8	3827.81	11435.1	3890.38	5642.95	7827.47	12388
PC(16:0/0:0)[U]	5.10257	0.05584	0.371642	1.0606e+07	7.00366e+06	6.73206e+06	5.84162e+06	7.15304e+06	1.00141e+07	2.75962e+06	4.42194e+06	2.49217e+06	2.05402e+06	3.04518e+06	2.8264e+06
6-{4-[3-(3,7-dimethylocta-2,6-dien-1-yl)-7-hydroxy-8-(3-methylbut-2-en-1-yl)-4-oxo-4H-chromen-2-yl]-3-hydroxyphenoxy}-3,4,5-trihydroxyoxane-2-carboxylic acid	2.34932	0.05584	4.89893	262572	216472	288199	453164	237857	174399	1.35753e+06	1.51642e+06	1.08504e+06	822040	2.126e+06	1.0909e+06
Cortol	0.0300806	0.8207	0.970076	29297.5	36236.6	46526.3	31456.7	26843	26134.3	31955.8	25614.6	46273.8	27231.8	23747.4	35817.7
Ganolucidic acid C	0.235763	0.9627	1.1732	174363	162693	182591	249842	242883	89467.3	162997	160120	361920	210197	172056	224950
Gamma-L-Glutamyl-L-methionine sulfoxide	0.0289458	0.4749	1.26332	923.616	3123.12	2250.55	1041.37	6899.13	6816.76	5404.54	3549.25	3303.2	7280.8	4426.83	2636.07
Asiatic Acid	0.68301	0.05584	7.15077	30176	20393.1	6012.46	13984.5	19835.8	7101.23	53342.7	198706	197925	73478.4	85401.1	88237.8
Isokobusone	0.279881	0.06331	2.19368	19418.9	13517.3	12690.4	15576.9	16396.8	13480.9	21224.9	41528.2	51467.4	18803.5	31106	35668.5
Phenylacetic acid	0.247877	0.4749	1.49607	68439	47016.9	38114.3	38911.8	24288.9	50386	63426.2	120851	16985.5	73387.6	86443.1	38639
Rubraflavone D	1.07003	0.3946	1.27989	1.43398e+06	968474	854705	1.38687e+06	821357	1.00918e+06	872778	1.34027e+06	1.55799e+06	1.3794e+06	1.77048e+06	1.36711e+06
Trichocarposide	0.00983438	0.4749	0.902994	131.082	38.4062	128.077	3667.42	58.7039	65.0067	162.51	8.98785	46.9088	37.7061	3435.35	0.10656
Lucidenic acid G	4.31818	0.08069	2.1521	2.70428e+06	3.27251e+06	4.59348e+06	6.47982e+06	3.4937e+06	1.70691e+06	9.29373e+06	4.22818e+06	1.03393e+07	8.98256e+06	5.17463e+06	9.85877e+06
Tavulin	0.182187	0.05584	4.00882	3720.94	1147.63	1905.86	3774.98	1885.13	1173.59	10119	5578.71	13067	11988.4	4006.31	9792.14
Nordalbergin	3.96185	0.07517	1.50122	5.84033e+06	8.25364e+06	6.78707e+06	6.9231e+06	4.23884e+06	9.8433e+06	1.2065e+07	1.16458e+07	1.05202e+07	1.14268e+07	7.34883e+06	9.86026e+06
6-{4-[(E)-2-(3,5-dihydroxyphenyl)ethenyl]phenoxy}-3,4,5-trihydroxyoxane-2-carboxylic acid	0.503364	0.05584	0.43219	70589.5	105678	125482	90496.5	93611	68455.5	30822	44677.8	3678.05	64216.3	52769.8	43401.2
6-(3-{8-[1-(2,4-dihydroxyphenyl)-3-(3,4-dihydroxyphenyl)-2-hydroxypropyl]-3,5,7-trihydroxy-3,4-dihydro-2H-1-benzopyran-2-yl}phenoxy)-3,4,5-trihydroxyoxane-2-carboxylic acid	1.97733	0.104	2.89991	413232	499385	93205.2	557448	272961	849387	1.56397e+06	2.02995e+06	355771	1.41101e+06	1.44389e+06	983991
2-(2,4-Hexadiynylidene)-1,6-dioxaspiro(4.4)non-3-ene	1.06592	0.7297	1.17759	2.43697e+06	2.81024e+06	2.11512e+06	2.64641e+06	2.64313e+06	2.17801e+06	3.70492e+06	2.15993e+06	3.08738e+06	3.7802e+06	2.10586e+06	2.62483e+06
8-Deoxylactucin	1.22033	0.6435	1.18609	2.91717e+06	3.34842e+06	2.57348e+06	3.36092e+06	3.1883e+06	2.63856e+06	4.50883e+06	2.50194e+06	3.82618e+06	4.6692e+06	2.59888e+06	3.27212e+06
5-Deoxydiplosporin	0.0662296	1	1.03826	68681.7	83870.5	72871.9	86371.8	68237.4	85759.3	74088	67347.5	104912	75058.7	80012.5	82175.2
6-(4-{3,7-dihydroxy-4-[3,5,7-trihydroxy-2-(3-hydroxyphenyl)-3,4-dihydro-2H-1-benzopyran-8-yl]-3,4-dihydro-2H-1-benzopyran-2-yl}-2-hydroxyphenoxy)-3,4,5-trihydroxyoxane-2-carboxylic acid	1.09767	0.104	2.10438	255845	271308	57355.6	318040	132322	362173	480295	738728	254754	584683	421769	459126
L-Threoneopterin	0.0386706	0.9627	1.30041	13584.7	6037.77	1316.93	1.55208	6861.63	17334.6	5084.84	10461.6	1543.82	4431.34	37172.8	1.71213
(2Z)-3-(3-hydroxyphenyl)-2-methylprop-2-enal	0.00989022	1	1.00692	9859.1	7549.92	10262.8	9333.51	9613.69	10631.7	4636.16	5809.17	12931.9	12676.5	16787.7	4808.2
6-{2-[6-carboxy-5-(2,4-dihydroxyphenyl)-3-methylcyclohex-2-en-1-yl]-3-hydroxyphenoxy}-3,4,5-trihydroxyoxane-2-carboxylic acid	0.0720846	0.5549	0.772146	22546.2	9720.8	44954.1	17598.6	26898.5	204.959	18406.4	15200.5	180.495	158.876	55127.1	5038.51
Rishitin	0.225697	0.6435	1.68009	34859.7	63142.4	21632.8	24194.8	17020.3	44715.5	21583	28862.4	154427	60096.6	45783.7	34581.7
Nonate	0.0946724	0.5549	1.18516	36326	29547.6	41209.1	28714.1	23953.1	32722.6	26688.7	25742.3	33167.4	42582.5	53276.5	46636.9
4,4'-Dimethylangelicin	0.117768	0.6435	1.28982	25800.5	10845.7	29760.1	19120.8	32831.8	23665.1	16073	33118.9	51519.5	39170.2	24322.5	18962.1
3-Hydroxymandelic acid	1.75289	0.3946	1.72297	2.48437e+06	1.84669e+06	669241	177288	1.79581e+06	4.18118e+06	3.11577e+06	4.51068e+06	1.64979e+06	2.54015e+06	6.58222e+06	818120
3-[(1E)-but-1-en-1-yl]-5,6-dihydroxy-1H-isochromen-1-one	0.359687	0.104	0.544486	109901	79998.4	84045.5	136285	80299.7	151678	38301.6	35807.2	66903.8	60480.4	132217	15863.4
Carissanol	0.213384	0.5549	0.628614	34875.1	44068.6	59950.5	39454.1	64461.2	41536.2	11398.2	7342.71	45932.1	55234.2	52833.7	6002.44
Urolithin A	0.473344	0.05584	2.82664	31103.6	27401.6	3288.44	24155.9	19643.4	34901.8	56888.1	90823.8	43823.6	70571	81747.7	53319.3
5-Hydroxyferulate	0.220271	0.4749	3.46903	9204.06	7125.09	432.466	421.133	4964.21	18828.3	31099.8	35121.8	4857.37	6665.89	62463.5	1916.8
3-Isopropenylpentanedioic acid	1.53227	0.05584	2.15033	323417	375629	335592	407372	374041	454833	964040	994247	583690	792888	830650	717699
LysoPA(0:0/18:2(9Z,12Z))	1.43602	0.05584	5.98285	192507	54223.8	193748	2183	115105	2034.77	227429	292495	934944	710616	806830	376792
6-{3-[3-(2,4-dihydroxyphenyl)-3-[2-(3,4-dihydroxyphenyl)-3,5,7-trihydroxy-3,4-dihydro-2H-1-benzopyran-8-yl]-2-hydroxypropyl]phenoxy}-3,4,5-trihydroxyoxane-2-carboxylic acid	0.738722	0.3946	0.279849	284721	167367	91750.9	694.551	331132	476219	13236.7	10081.5	880.262	774.827	352569	766.174
Osmundalin	0.297599	0.3254	0.873022	284862	246436	210458	236486	309736	304336	175839	194027	282085	257846	244718	235785
6-{[8,8-dimethyl-6-(2-methylpropanoyl)-2-oxo-4-phenyl-2H,8H-pyrano[2,3-f]chromen-5-yl]oxy}-3,4,5-trihydroxyoxane-2-carboxylic acid	1.17551	0.05584	0.692038	872329	781024	731028	832180	888754	853195	532694	570401	524868	617916	518307	667282
Tryptophol	0.551849	0.1692	5.59135	56266.2	39197	12906.4	767.584	13396.9	7822.66	37270.8	33630.4	191279	80830.1	361203	24504.8
6-({3-[(1E)-buta-1,3-dien-1-yl]-1-oxo-1H-isochromen-5-yl}oxy)-3,4,5-trihydroxyoxane-2-carboxylic acid	0.22349	0.6435	0.832761	415810	262832	333704	354285	159606	396479	195733	240366	100473	447946	385914	230918
Corticrocin	0.0815937	0.1332	2.20738	1772.01	1049.11	2551.06	813.529	3421.36	1127.34	2649.05	2460.07	8097.88	3376.07	3802.85	3310.13
Lipoyl-GMP	1.4546	0.08069	2.28612	433818	487723	187435	303553	253512	435402	1.04193e+06	1.06049e+06	405121	790531	918868	586517
Methionyl-Glutamate	0.631385	0.3254	0.790508	885463	874593	694206	725904	1.05248e+06	837007	444743	422698	770682	718849	1.19756e+06	452582
Arabinosylhypoxanthine	0.511974	0.05584	0.0256697	55829.6	80149.4	33823.5	50712	64492	26363	1470.09	235.763	352.198	3877.79	260.73	1797.88
6-{[6-(3,4-dihydroxy-6-methyl-5-oxooxan-2-yl)-5-hydroxy-2-(3-methoxyphenyl)-4-oxo-4H-chromen-7-yl]oxy}-3,4,5-trihydroxyoxane-2-carboxylic acid	1.59102	0.07517	2.00473	552176	695905	305715	455255	528492	763899	1.2234e+06	1.51931e+06	580767	1.32016e+06	1.2026e+06	772876
8-[2-(acetyloxy)-1-hydroxypropan-2-yl]-2-oxo-2H,8H,9H-furo[2,3-h]chromen-9-yl (2E)-2-methylbut-2-enoate	0.475906	0.4749	1.33149	274254	278495	370549	323468	282834	209890	445205	216203	610783	363361	249147	431463
Serinyl-Hydroxyproline	0.541264	0.8207	1.27544	757559	526333	444961	502952	613515	626654	391104	353283	908887	833376	1.35039e+06	591850
3,5,7-trihydroxy-2-(4-hydroxy-3-methoxyphenyl)-6-methoxy-3,4-dihydro-2H-1-benzopyran-4-one	1.05623	0.05584	2.51809	187518	182442	67016.1	109814	137034	195324	405551	554691	308895	305848	346976	291673
3,7,8,15-tetrahydroxy-16,17-dimethoxytricyclo[12.3.1.1虏,鈦禲nonadeca-1(17),2,4,6(19),14(18),15-hexaen-9-one	0.277225	0.2654	1.91622	18323.5	19013.5	34000.5	53737.6	41811.2	21462.4	60589	27947.7	116821	25116.2	38839.1	91557.9
(E)-2-Tridecene-4,6,8-triyn-1-ol	0.00766966	0.9115	1.07836	980.062	385.514	1729.54	2212.51	3836.86	2721.34	2782.83	402.183	4079.61	471.841	4448.95	613.314
2,6-Dihydroxynaphthalene	0.0209788	0.9627	1.00247	288501	325181	413839	368666	430803	362758	294546	250002	548420	442126	367255	293328
1-O-Feruloyl-beta-D-glucose	0.194847	0.4749	0.82303	144376	160066	169671	224842	89781.5	201003	153662	137764	119399	173782	66509.2	163503
Ferulic Acid	0.726806	0.4749	1.17155	2.9233e+06	2.19254e+06	2.7808e+06	1.6565e+06	2.43089e+06	1.72661e+06	2.31601e+06	3.00267e+06	1.784e+06	2.56309e+06	3.90704e+06	2.48858e+06
6-{[2-(1,2-dihydroxypropan-2-yl)-7-oxo-2H,3H,7H-furo[3,2-g]chromen-9-yl]oxy}-3,4,5-trihydroxyoxane-2-carboxylic acid	0.0243178	1	0.94094	4172.07	8949.13	17212.6	8915.72	11956.1	11350.6	10101.4	10022.2	12749.6	9305.18	9465.16	7239.11
7-[(2S,3R,4S,5S,6R)-3,4,5-trihydroxy-6-(hydroxymethyl)oxan-2-yl]oxychromen-2-one	0.352512	0.05584	4.79363	8643.61	10270.1	2871.25	2514.51	9235.09	11677.6	33917.3	80651.3	27538.1	32734.3	30046	11821.9
3,4,5-trihydroxy-6-[(2-oxo-3-phenylpropanoyl)oxy]oxane-2-carboxylic acid	0.0540775	0.5549	1.08737	35730.2	53100.2	47315.4	39801.4	29149.6	99843.9	52179.7	50117.1	58226.7	73255.5	35692.1	62062.2
ETHYL SYRINGATE	1.40051	0.4749	0.833533	6.29618e+06	9.10571e+06	1.54734e+07	1.02477e+07	1.05037e+07	8.52035e+06	5.69253e+06	4.18331e+06	1.29981e+07	1.40408e+07	8.39748e+06	4.80069e+06
Oleoside 11-methyl ester	1.01417	0.4749	1.75878	416862	463522	533932	141575	479505	1.17836e+06	730226	1.9232e+06	313233	1.01501e+06	1.20661e+06	463476
Sinapyl alcohol	0.408991	0.3946	1.41807	116687	92552.5	161587	120773	137270	121782	115853	118577	231449	264170	183217	151055
5,7-dihydroxy-2-(3-hydroxyphenyl)-3,6-dimethoxy-3,4-dihydro-2H-1-benzopyran-4-one	0.375483	0.104	4.99702	13952.2	5585.33	1056.88	1029.18	14482	24242.3	38989.4	96304.3	27453.3	14488.3	115393	9014.22
Hydroxytanshinone	0.0749754	0.215	0.575674	4005.41	4846.97	10212.5	6670.06	2560.5	6630.15	1379.34	1301.47	10035	1526.88	1543.14	4320.6
3,4,5-trihydroxy-6-[2-hydroxy-4-(3-oxobut-1-en-1-yl)phenoxy]oxane-2-carboxylic acid	0.880063	0.07517	1.96955	187130	174443	199778	226668	182014	271110	292039	326929	484439	800492	223106	317842
2,4-Dihydroxybenzoic acid	0.7877	0.215	1.52874	297096	390305	218190	194258	301620	529922	505906	636259	424013	647313	486588	252807
3,4,5-trihydroxy-6-[(5,6,7-trihydroxy-4-oxo-2-phenyl-4H-chromen-3-yl)oxy]oxane-2-carboxylic acid	0.622534	0.5549	0.864224	882195	1.37964e+06	922012	685843	954583	1.40016e+06	782571	744739	1.10806e+06	794226	724953	1.22291e+06
3-O-Methylgallate	0.393374	0.8207	0.817512	613310	622448	420109	199245	622678	1.10586e+06	538838	764323	289987	779334	301734	255684
3-hydroxyadipic acid 3,6-lactone	0.506927	0.07517	1.32648	177477	165840	227162	191170	180484	195500	249114	247175	295071	225609	208247	283580
3,4,5-trihydroxy-6-{[3-(4-methoxyphenyl)prop-2-en-1-yl]oxy}oxane-2-carboxylic acid	0.023972	0.9115	1.06797	35281.3	40154.6	55023.1	47260.7	44743.5	42405.9	50143.6	41698	65439.1	19399.6	38847.4	67320.3
(S)-Acetoin	0.146879	0.215	1.21263	31987.6	30797.9	34026.2	31633.2	28943.3	31654.5	32299.7	33966.3	46664	42785.9	29682.5	43861.2
2-{3-[(6-carboxy-3,4,5-trihydroxyoxan-2-yl)oxy]-5-methoxyphenyl}-3-hydroxy-5-sulfino-3,4-dihydro-2H-1-benzopyran-7-olate	1.40499	0.06331	1.89302	785486	419940	631328	440279	593952	438042	893162	874597	1.32203e+06	647221	1.49236e+06	1.03314e+06
Oxaceprol	2.57658	0.08069	0.505196	2.33625e+06	2.22932e+06	7.03117e+06	2.18691e+06	3.76801e+06	3.2302e+06	1.54315e+06	1.79893e+06	1.79744e+06	1.07369e+06	3.07625e+06	1.21341e+06
{2-[5,7-dihydroxy-2-(4-methoxyphenyl)-4-oxo-6-[3,4,5-trihydroxy-6-(hydroxymethyl)oxan-2-yl]-4H-chromen-3-yl]-3,5-dihydroxy-6-(hydroxymethyl)oxan-4-yl}oxidanesulfonic acid	0.558162	0.4749	1.43247	361480	294033	389500	718773	163263	138804	831996	197594	391787	160555	718791	658518
{2-[5,7-dihydroxy-2-(3-hydroxy-4-methoxyphenyl)-4-oxo-3-[3,4,5-trihydroxy-6-(hydroxymethyl)oxan-2-yl]-4H-chromen-8-yl]-3,5-dihydroxy-6-(hydroxymethyl)oxan-4-yl}oxidanesulfonic acid	1.33981	0.05584	1.76132	480502	528292	444153	585004	329168	443399	1.05692e+06	664346	744286	821121	739259	924298
Elesclomol	1.52936	0.215	0.545297	2.18086e+06	1.92851e+06	2.65403e+06	4.53295e+06	1.44627e+06	1.10169e+06	1.61226e+06	616423	1.3402e+06	607593	1.77156e+06	1.60145e+06
(R)-Serine	0.13907	0.9627	0.907618	194710	108550	146921	110296	99755.6	80157.8	149498	103790	87494.3	47449.6	133626	149960
L-Carnitine	0.129422	0.2654	0.631246	15253.5	22001	27826.7	7611.41	13204.9	18560.1	10228.3	4424.35	12837.5	9712.62	27818.3	914.413
3,4,5-trihydroxy-6-{3-[(E)-2-(2-hydroxy-4-{[3,4,5-trihydroxy-6-(hydroxymethyl)oxan-2-yl]oxy}phenyl)ethenyl]-5-{[3,4,5-trihydroxy-6-(hydroxymethyl)oxan-2-yl]oxy}phenoxy}oxane-2-carboxylic acid	3.81069	0.05584	4.93909	1.16912e+06	864086	667506	1.01719e+06	626562	827038	1.75497e+06	2.58576e+06	7.15222e+06	8.98512e+06	2919019	2.14437e+06
Niacinamide	0.675613	0.4749	0.774012	1.21059e+06	1.42717e+06	924787	1.30411e+06	1.19618e+06	1.0716e+06	573568	387028	1.10758e+06	1.60052e+06	1.2066e+06	646550
Aspergillomarasmine A	4.29003	0.05584	0.359181	5.81619e+06	4.18627e+06	6.92478e+06	4.73593e+06	5.78917e+06	5.35576e+06	3.77293e+06	3.24693e+06	477827	12004.5	690295	3.58574e+06
3-(3,4-dimethoxyphenyl)-7-methoxy-8-methyl-5-{[3,4,5-trihydroxy-6-(hydroxymethyl)oxan-2-yl]oxy}-4H-chromen-4-one	1.81223	0.1692	1.69757	2.59226e+06	1.27072e+06	1.23108e+06	964261	1.28375e+06	1.0729e+06	1.24081e+06	2.31018e+06	3.34542e+06	3.80663e+06	1.6553e+06	1.92237e+06
Cytosine	0.137265	0.8207	1.12246	63353.3	68223.1	75503.5	100865	59538.1	55328.6	54129.7	56020.5	94344.7	93949.6	80747.3	95393
(2S,5S)-trans-Carboxymethylproline	0.040907	0.9115	0.988126	1.42431e+06	1.21408e+06	1.05885e+06	1.23344e+06	1.10101e+06	1.04089e+06	829142	772354	1.36361e+06	1.77002e+06	1.27223e+06	983905
3,4,5-trihydroxy-6-{4-[(1E)-3-(4-hydroxy-3,6-dioxo-2-{[3,4,5-trihydroxy-6-(hydroxymethyl)oxan-2-yl]oxy}cyclohexa-1,4-dien-1-yl)-3-oxoprop-1-en-1-yl]phenoxy}oxane-2-carboxylic acid	0.894899	0.1332	0.709579	502044	673608	1.01656e+06	567547	554912	819499	407566	435792	529609	449479	354838	755942
B-D-Glucuronopyranosyl-(1->3)-a-D-galacturonopyranosyl-(1->2)-L-rhamnose	1.12032	0.1692	1.35448	1.31957e+06	1.06815e+06	1.09141e+06	1.55972e+06	1.13922e+06	915414	1.33052e+06	1.15932e+06	2.58069e+06	1.21824e+06	1.43381e+06	1.88298e+06
6-[(2-{[3,4-dihydroxy-2,5-bis(hydroxymethyl)oxolan-2-yl]oxy}-3,5-dihydroxy-6-(hydroxymethyl)oxan-4-yl)oxy]-3,4,5-trihydroxyoxane-2-carboxylic acid	0.974679	0.2654	1.31487	1.08147e+06	845537	969794	1.23464e+06	918358	800215	946714	878340	1.91264e+06	1.26282e+06	1.18375e+06	1.50696e+06
(Z)-3-(1-Formyl-1-propenyl)pentanedioic acid	0.154669	0.3254	1.45738	23100.9	14484.2	13508	14980.1	18420.5	15466.9	15416.9	18271.7	28334.9	28000.4	40672.9	14971.3
6-Hydroxy-5-methoxyindole glucuronide	0.671991	0.104	2.08784	104213	124897	74374.4	125450	111069	81679.2	119272	111464	261685	402373	230851	171946
5-Hydroxymethyl-4-methyluracil	0.933128	0.05584	0.286324	577757	263799	227785	186498	232727	213708	55021.1	80970.9	72244	147265	62409.9	69493.6
L-Homocysteic acid	0.267596	0.05584	1.66812	19587.4	19283.5	24250.5	29199.7	21526	24112.1	30099.9	33073	42538.8	33209.2	41604.7	49564.5
(5S,6S)-6-Amino-5-hydroxycyclohexane-1,3-diene-1-carboxyate	0.0326458	0.9115	0.974057	25309.5	27399.2	37256.5	27454.4	30858	25174.1	26292.9	23166.3	36067	28723.1	23205.3	31528.6
6-Maleimidocaproic acid	0.242265	0.08069	1.33067	49032.8	53022.5	56486.8	39324.9	44805.7	49851.8	63966.6	65317.5	73431.6	49713.4	62806.8	73955.8
Guanine	0.0640201	1	0.914817	319623	164081	63836.9	36298	92246.9	162109	71224.2	149532	70967.6	195293	240053	39827.9
(S)-17-Hydroxy-9,11,13,15-octadecatetraynoic acid	0.403457	0.2654	1.52414	103171	59677.5	44573.8	107559	49357.5	54523.9	126002	80690.6	136123	92883.1	101394	101206
Hypoxanthine	0.154096	0.1332	0.763306	42530.3	33176.6	31856.6	29648	25290.6	29141.5	37807.3	20766.7	21434.9	24710.7	21043.9	20524.8
(R)-Pantothenic acid 4'-O-b-D-glucoside	0.433141	0.215	1.5	109125	142096	114788	199491	110662	135078	163236	154260	305384	131739	139378	322709
7-Methylinosine	2.18644	0.08069	0.491474	1.42198e+06	1.79963e+06	2.97226e+06	1.47163e+06	3.20848e+06	1.29973e+06	1.00584e+06	808100	1.66943e+06	426180	892170	1.18175e+06
Gamma-Glutamylcysteinylserine	0.33521	0.07517	1.22091	139435	137401	155888	143537	126525	158121	169355	161543	199926	151030	161326	207882
({6-[3-(4-hydroxyphenyl)-3-oxoprop-1-en-1-yl]-5-methoxy-2-methyl-2H-chromen-2-yl}methoxy)sulfonic acid	0.0848163	0.5549	0.825132	25780.2	32574.9	55153.1	33908.2	40191.9	28196	19760	14058.3	38206.1	60817.8	30944.8	14308.3
Hydroxyprolyl-Leucine	0.196473	0.8207	1.25189	327276	207903	191112	201978	245463	252918	428903	508246	72992.4	52465	212314	511114
3-Methylbutyrolactone	0.151965	0.3254	1.20497	28751.7	29914.3	39485.3	37934.1	28285.9	35850.2	33786	34185.2	50122.9	48580.5	34008.9	40590.9
Neohesperidose	0.283854	0.1692	2.2962	14082.4	19175.5	31342.6	2465.42	35027.1	9924.58	24808.9	43083.5	60976.6	29990.4	69385	28960.1
5-Hydroxyindoleacetaldehyde	0.222315	0.05584	2.0936	6326.28	9052.02	12610.8	10993	8496.91	7772.27	15288.7	22644.8	22946.6	16302.4	15338.4	23165.2
2-Phenylaminoadenosine	0.169145	0.9627	1.36818	39795.1	19386.4	44205.6	32534.1	34601.1	35006	18179.2	31155.5	72599.7	87537.7	40519.6	31140.8
Phenylglyoxylic acid	0.0465386	0.5549	1.40585	1724.16	1356.78	2862.54	3123.38	1639.83	986.933	1946.77	1624.75	3916.53	4785.57	1591.31	2572.08
1-(3-Methoxy-4-hydroxy)-phenyl-6,7-dihydroxy-isochroman	0.368172	0.6435	0.216872	276769	78891.1	514.296	500.818	26233.7	54506.8	504.713	20170.1	4611.9	558.702	62509.1	6526.84
2-hydroxy-3-methyl-2-Cyclopenten-1-one	0.399439	0.06331	1.51983	57175.9	54845.8	80460.1	66796.5	56471	57980.1	77289.9	82009.1	109280	113690	96128.7	89623.1
3-(3,4-Dihydroxyphenyl)pyruvate	0.522157	0.2654	1.30487	274907	275721	303973	568648	199967	189485	439171	288201	389025	403295	296105	549467
5-Hydroxyindol-2-carboxylic acid	0.348632	0.06331	1.96452	20971.2	31749.6	36356	34249.8	32181.7	25474.5	36156.1	51099.8	99767.4	56303.7	50362.7	61809.8
Folinic acid	0.139227	0.8207	2.24221	13068.3	915.319	11169.4	6877.86	5221.56	8774.3	1248.26	3383.47	15540	21006.2	60167	1829.98
Diketogulonic acid	0.00400612	0.4749	1.02174	23748.8	5023.53	796.355	775.485	677.2	722.829	1963.98	737.398	7196.23	5219.85	16401.4	917.026
5-Hydroxyindoleacetic acid	0.137918	0.5549	0.855016	53987.1	58073.3	56740.6	60212.7	43726.7	65750.8	41755.6	55063.2	28100.3	38518.3	58183.1	67833.5
Ethyl (S)-3-hydroxybutyrate glucoside	0.314354	0.2654	1.42304	64647.6	69490.9	123989	86711.3	84507	82072.1	70185.6	96483.9	129927	233590	111546	86163.6
Succinyladenosine	0.299262	0.1692	1.84688	33670.7	31522.3	44509.8	50138.5	25933.9	28939.2	50144.6	42361.6	146451	43992.9	39398.2	74234.1
Eriodictyol 5-O-glucoside	0.660319	0.06331	2.88616	49682	70746.1	45777	33871.2	48048.8	50205.2	190127	187754	110917	96443.2	206782	69031.1
DTDP-4-acetamido-4,6-dideoxy-D-galactose	1.32726	0.07517	2.37154	243084	407948	119969	240955	189649	400385	725512	938816	391799	590154	609219	543918
N-lactoyl-phenylalanine	0.224438	0.05584	1.5528	22313.8	19935.7	17222.8	18874.3	18262.1	22140.2	29395.6	32471.6	31553.6	26095.2	26280.1	38608
Gibberellin A1 glucosyl ester	0.0745866	0.8207	0.715152	4266.1	6038.35	18414.3	10800.5	23146.4	6614.44	7213.34	8880.16	23373	82.1731	3130.5	6881.29
5-Taurinomethyl-2-thiouridine	1.04868	0.07517	2.32064	148958	278965	77387.4	141911	143394	264841	461248	589089	255133	367091	451849	324983
Doxorubicin-semiquinone	2.29495	0.05584	0.636556	5.1854e+06	5.03539e+06	3.54767e+06	7.09468e+06	3.64464e+06	3.85357e+06	3.29811e+06	2.75212e+06	2.83242e+06	2.91793e+06	2.93983e+06	3.31384e+06
5-[(2,4,5-trihydroxyphenyl)methyl]oxolan-2-one	0.143018	1	1.11922	297982	353328	297933	395755	273578	404663	582902	774081	107099	73548.1	193681	533339
4-Hydroxy-3,5-dimethoxybenzaldehyde	0.0993137	0.9115	1.15729	69272.4	42818.6	98020	48065.5	73092.7	67721.1	43563.8	43400.4	69033.1	192581	79408.5	33782.3
6-(4-ethyl-5-hydroxy-2-methoxyphenoxy)-3,4,5-trihydroxyoxane-2-carboxylic acid	0.429829	0.104	4.34424	32270.3	16592.4	1130.1	1126.12	12580.4	31613.4	80302.5	183362	26226.8	37632.4	60401.1	26241.5
3-(2H-1,3-benzodioxol-5-yl)-3-hydroxy-1-(4-methoxy-1-benzofuran-5-yl)propan-1-one	0.0151846	0.9627	1.03901	22717.1	17565.2	11407.8	11948.2	19412.8	26127.6	11530.4	22469	10737.6	26521.4	26186.3	16011.3
3-Pyridylacetic acid	0.0264281	0.9627	0.9875	171300	59122.3	44286	17382.9	103277	27047.6	32280.2	35150.4	42825.5	50800.7	228305	27729
2-Hydroxy-6-oxo-6-phenylhexa-2,4-dienoate	0.370792	0.05584	4.64264	9961.45	10193.9	7984.33	1365.56	10771	18152	37047.1	101101	22903.8	22787.3	69066.7	18361.4
5-Deoxymyricanone	0.224328	0.1332	0.337415	31933.9	19333.9	11993.1	5843.54	29307.4	7932.01	6782.9	3434.34	5941.06	8889.88	7265.44	3557.53
6-{[3,5-dihydroxy-2-(3,4,5-trihydroxyphenyl)-3,4-dihydro-2H-1-benzopyran-7-yl]oxy}-3,4,5-trihydroxyoxane-2-carboxylic acid	0.373006	0.1332	3.06416	16316.4	23891.9	4702.39	1259.36	27253.8	39729.7	81255.4	120014	28541.1	35041.9	62031.6	19843.3
Senecioic acid	0.0200152	1	0.937883	6336.5	5707.49	6999.84	7173.76	5856.28	6081.97	5549.57	3292.41	6373.8	7408.9	6454.93	6706.71
5,6,7-trihydroxy-2-(3-hydroxyphenyl)-4H-chromen-4-one	1.52347	0.08069	2.11617	311720	370087	272147	772884	222534	318085	805924	857686	696016	769724	731311	937824
Threoninyl-Leucine	0.687352	0.05584	0.35539	354375	147251	109369	113635	195231	126663	63374	57160	68504.3	73118	38470.1	71257.7
1,4-Ipomeadiol	0.129708	0.6435	0.786859	28306.2	37230.1	69254	39203.4	55083	36647.8	24885.8	14977.6	60216.2	45780.2	46280.9	16943.6
Dihydroxycitracridone I	0.146775	0.7297	1.66918	9673.34	17729.8	17902	25080.8	12217	4999.65	13542.2	6065.38	73650.9	21223.6	21154.4	10602.6
Candesartan N2-glucuronide	0.335796	0.215	10.6998	15745.7	10229	1.58484	1.54331	1.34771	1.43852	1.55531	17437.4	88428.1	1.72168	164963	7150.08
2-(2-hydroxyphenyl)-4H-chromen-4-one	2.41752	0.08069	3.27938	784459	810406	538698	281898	760109	642798	2.51078e+06	3.3892e+06	1.93232e+06	756936	1.36369e+06	2.57024e+06
1-(2-Furyl)butan-3-one	0.0688831	0.7297	1.13714	16864.1	17931.9	20404.7	15785.6	20704.5	17718.4	14511.7	17196.4	25848.9	24375.6	25415.4	17048.2
Phenylacetaldehyde	0.0373149	0.9627	1.04388	42410.4	46740.2	66327.5	53462.7	54431.9	52439.4	47110.2	41856.6	76501.1	63875.8	45601.5	54767.4
5-hydroxy-8,8-dimethyl-4-phenyl-2H,8H-pyrano[2,3-f]chromen-2-one	0.0602168	0.6435	1.09446	54563.7	30664.4	37831.5	33646.1	36617.5	60142.2	40391.7	49925.9	37058.8	44381.4	53721.1	51911.7
4-Hydroxy-5-(3',4'-dihydroxyphenyl)-valeric acid-O-methyl-O-glucuronide	0.315263	0.2654	1.14886	212292	167536	248508	274413	198124	184710	217882	198748	288382	274514	240490	256932
Armillarivin	0.203168	0.215	0.278782	30309.3	15394.6	5346.31	1636.31	31964.5	5003.67	2326.67	4074.3	4845.91	5108.87	3938.07	4695.73
Aucubin	0.0140351	1	0.773784	3407.28	1800.79	8.38431	1627.99	7.1298	4501.03	354.886	3225.67	10.3477	3141.52	8.44704	2041.12
Epsilon-(gamma-Glutamyl)-lysine	0.255065	0.3946	1.11979	287124	357469	358771	276440	302959	360666	327112	364325	426599	336573	299548	422309
2-(2,4-dihydroxyphenyl)-5-hydroxy-8,8-dimethyl-3-{[3-methyl-3-(4-methylpent-3-en-1-yl)oxiran-2-yl]methyl}-4H,8H-pyrano[3,2-g]chromen-4-one	0.733831	0.07517	0.330051	213826	183115	168781	273190	75095.5	389603	55227.3	61244.8	105729	36110.7	42568.5	129459
Prenyl glucoside	0.131524	0.2654	1.36761	21108	14669.5	16853.6	16760.7	20981.8	15201.2	12747.9	17079	38910.7	25431.5	25249.9	25029.8
3,4,5-trihydroxy-6-[6-hydroxy-2,3-dimethoxy-4-(3-oxopropyl)phenoxy]oxane-2-carboxylic acid	0.0936076	0.9627	1.12976	43569.8	21733	50310.8	54612.1	51024	24732.6	43227.4	40072.7	52651.2	43318.6	47051.1	51592
2-benzyl-2,3-dihydro-1-benzofuran-2,3,4,6-tetrol	0.226254	0.06331	2.20898	10486.8	10761.2	10953.1	6340.04	8379.23	14516.1	22134.4	19218	18340.4	32505.5	13885.8	29640.7
3,4,5-trihydroxy-6-{[7-hydroxy-2-(4-hydroxy-3-methoxyphenyl)-3-{[3,4,5-trihydroxy-6-(hydroxymethyl)oxan-2-yl]oxy}-8aH-chromen-5-yl]oxy}oxane-2-carboxylic acid	0.00065176	1	1.00527	127172	171549	151408	118391	202047	140792	116682	54343.8	229957	204973	213965	96293.1
4-Hydroxypheoxyacetate	0.24312	0.5549	0.935036	409758	471959	516841	491418	391239	443455	423110	393638	438727	405771	357980	528308
6-(4-{8-[5,7-dihydroxy-2-(4-hydroxyphenyl)-4-oxo-3,4-dihydro-2H-1-benzopyran-3-yl]-5,7-dihydroxy-4-oxo-3,4-dihydro-2H-1-benzopyran-2-yl}-2-hydroxyphenoxy)-3,4,5-trihydroxyoxane-2-carboxylic acid	1.1845	0.05584	3.68584	85934.7	105967	40108.2	202728	43807.8	83722.5	427707	438738	211538	326724	334106	333749
3,4,5,11,14,20,21,22-octahydroxy-13-(hydroxymethyl)-9,12,16-trioxatetracyclo[16.4.0.0虏,鈦?0鹿鈦?鹿鈦礭docosa-1(22),2,4,6,18,20-hexaene-8,17-dione	0.298854	1	0.917089	581155	865634	575281	388778	499674	881383	625425	748258	463245	435596	598549	606461
6-[3,4,5-trihydroxy-6-(hydroxymethyl)oxan-2-yl]-2-(2,4,5-trihydroxyphenyl)-3,4-dihydro-2H-1-benzopyran-3,5,7-triol	0.588717	0.05584	5.27315	18427.5	10504.3	15394.7	26383.5	10384.3	8936.4	51896.2	96979.5	73947.1	60712.6	113122	78258.5
Benzenemethanol, 2-(2-hydroxypropoxy)-3-methyl-	0.0914347	1	1.0998	99570	98780.1	104117	91994.3	111648	101129	90296.5	102073	152556	99039.6	80967.9	142962
Alpha-Furyl methyl diketone	0.0783143	0.8207	1.31825	18010.6	7158.97	15735.8	5310.89	13313.9	22656	14397.7	17412.1	13185	16407.1	37335.4	9644.19
7-hydroxy-2-(4-hydroxyphenyl)-6-methoxy-4H-chromen-4-one	0.200942	0.05584	24.695	673.956	692.611	780.33	759.88	663.572	708.283	1819.3	21485.1	963.058	875.257	79691.7	838.239
6-(4-{5,7-dihydroxy-4-oxo-3,6-bis[3,4,5-trihydroxy-6-(hydroxymethyl)oxan-2-yl]-4H-chromen-2-yl}phenoxy)-3,4,5-trihydroxyoxane-2-carboxylic acid	0.0160438	0.08069	1.15086	403.484	414.653	467.168	454.925	397.268	424.035	458.464	432.582	576.564	507.505	470.663	501.837
3,4,5-trihydroxy-6-{3-[2-(2-hydroxyphenyl)ethyl]-5-methoxyphenoxy}oxane-2-carboxylic acid	0.0239159	0.7297	0.937575	26505.5	43173.1	110293	64324.6	59270.4	48237.2	30636.6	14299.1	140268	74461.1	40439.5	29708.6
Herniarin	0.060896	0.08069	0.578616	2013.75	1956.78	2196.71	1269.29	1989.13	2024.65	1504.95	490.453	1561.24	1540.31	861.631	662.896
3,4,5-trihydroxy-6-[4-(7-methoxy-2-oxo-2H-chromen-6-yl)-2-oxobutoxy]oxane-2-carboxylic acid	0.0922352	0.8207	1.01976	927084	1.26811e+06	1.28643e+06	1.33134e+06	944955	1.22545e+06	1.31118e+06	948521	1.4007e+06	1.1748e+06	856262	1.42782e+06
Kinetin-7-N-glucoside	0.524024	0.2654	2.0315	95880.1	49855	163671	37255.4	61740.2	79195.2	113481	222416	182112	136430	301623	34498.8
6-{[3-(3,7-dihydroxy-5-methoxy-2,2-dimethyl-3,4-dihydro-2H-1-benzopyran-6-yl)-4-oxo-4H-chromen-7-yl]oxy}-3,4,5-trihydroxyoxane-2-carboxylic acid	0.236403	0.8207	1.0897	392608	333856	218551	525872	247874	355093	351553	453367	368385	266805	297868	521323
3,4,5-trihydroxy-6-{[2-(hydroxymethyl)-2-methyl-2H-chromen-5-yl]oxy}oxane-2-carboxylic acid	0.530077	0.1692	0.351418	133241	93835	55547.1	10501.5	111802	179016	36596.7	41175.6	34225.1	22641.7	22721.7	47824.7
Methyl 3-(4-methoxyphenyl)-2-oxopropanoate	0.112821	0.7297	0.940637	366928	373149	500645	439610	503979	433696	310124	261362	562656	625439	380750	322135
1,4,6-Trimethylnaphthalene	0.0567085	0.8207	1.40544	3678.04	3408.28	3626.31	5691.06	3946.79	4586.37	3711.13	3774.32	12664.4	3689.2	3102.98	8105.67
Lacto-N-biose I	0.406995	0.5549	0.629667	139883	119959	379564	189892	270351	105904	55312.6	29216	196580	232909	211302	33576.5
N-(4-aminobutyl)-3-(4-hydroxy-3-methoxyphenyl)oxirane-2-carboximidic acid	0.20386	0.07517	3.1125	5119.9	1927.92	5103.18	6297.72	2385.31	9778	9726.7	8732.2	35809.5	18006.6	9833.11	13155
3,4,5-trihydroxy-6-{2-hydroxy-4-[(1E)-3-oxo-3-[(3,4,5,6-tetrahydroxyoxan-2-yl)methoxy]prop-1-en-1-yl]phenoxy}oxane-2-carboxylic acid	0.169823	0.5549	1.15488	213298	110754	148854	128800	85248.5	118886	193139	66642.9	160375	170082	196226	144003
Benzyl	0.0869718	0.2654	1.24665	9662.52	10774.7	11479.1	9913.91	13379.1	11934.5	10347	12721.2	18020.7	15897.9	11114.2	15622.5
2-{[5,7-dihydroxy-2-(4-hydroxyphenyl)-4-oxo-4H-chromen-3-yl]oxy}-4,5-dihydroxy-6-methyloxan-3-yl (2E)-3-(4-hydroxyphenyl)prop-2-enoate	0.133513	0.3254	4.12258	5064.6	1794.71	2022.01	1969.02	1719.46	6028.16	1984.34	6752.21	2495.5	2196.6	61076	2172.06
3-Hydroxycinnamic acid	0.739765	0.4749	1.6038	1.33668e+06	487498	272191	52055	965663	489852	552562	1.08385e+06	567118	701464	2.5904e+06	284938
Citracridone I	0.685711	0.06331	2.22647	71652.9	39478.6	135041	93050.9	81167.2	50151.2	140716	133757	212953	227478	176522	156048
N-(3-Hydroxypropyl)phthalimide	0.117608	0.1692	1.4558	11388.1	9860.72	11589.5	9978.8	11761.2	10602.9	12839.5	29099.2	12822	15111.6	8775.95	16197.3
7-hydroxy-6-(hydroxymethyl)-2H-chromen-2-one	0.544394	0.05584	3.71268	25725.3	30359.1	1555.38	18969.3	14175.7	37446.3	95235.3	111565	40853	86889.1	94360	47137
2-[4,6-dihydroxy-2-methoxy-3-(3-methylbut-2-en-1-yl)phenyl]-7-hydroxy-3,4-dihydro-2H-1-benzopyran-4-one	0.0749158	0.3946	1.7004	11017.5	1656.22	2653.75	1817.08	2267.21	1693.7	6933.51	1727.84	8079.78	7883.76	8669.32	2597.33
Limonene-1,2-epoxide	0.83245	0.05584	2.01304	186995	89016.5	109901	139178	112051	99197.5	221024	238588	247561	284172	260226	230497
6-{5-[2,3-dioxo-3-(2,3,4,6-tetrahydroxyphenyl)propyl]-2,3-dihydroxyphenoxy}-3,4,5-trihydroxyoxane-2-carboxylic acid	0.824793	0.1692	0.508251	294263	392197	205827	139797	415190	370645	206516	264959	88789	35121.7	112421	216090
Perilloside A	0.168247	0.2654	0.801945	61497.1	74981.9	91610.3	65843.9	91023.9	102487	45748.9	34224.2	137549	69482	57393	46486.7
S-Adenosylmethionine	0.212043	0.1332	1.48106	27842.6	28633.2	33418.3	15564	26046.8	41133.5	34833	66835.6	47289.6	39951.8	36189.5	30562.5
1,2,3,9-tetrahydrocarbazol-4-one	0.108345	0.1332	7.76589	435.248	1497.86	503.946	490.739	428.542	457.417	792.261	466.637	7082.5	2801.19	17929.5	541.344
3-Indolebutyric acid	0.211893	0.1332	7.59331	7585.92	4187.62	511.508	498.103	550.848	651.488	4392.7	3256.43	28374.4	10080	58813.2	1303.81
3,4,5-Trimethoxycinnamic acid	0.0659695	0.8207	0.911179	170836	104472	138804	139697	75827.9	154235	85970.8	117010	46148	191745	169235	103957
(S)-Chiral alcohol	0.00142765	0.7297	0.443279	0.40408	0.415265	0.467858	28.0696	0.397855	23.4527	0.459141	0.433221	21.2125	0.508255	0.471358	0.502579
Melledonal A	0.944906	0.05584	3.16437	87698.7	87117.1	72715.9	67883.3	88054.3	88980.7	169297	181357	353823	268046	345578	239839
Leucopelargonidin	1.04047	0.7297	1.29349	2.35439e+06	2.004e+06	984930	858495	1.69808e+06	2.24003e+06	1.94622e+06	3.46914e+06	1.82509e+06	2.03835e+06	2.1632e+06	1.67292e+06
Methyl 4-hydroxybenzoate	0.219293	0.1332	1.55625	17877	16630.4	21893.8	20572.2	19173.6	19069.8	30624.5	32406.6	23991.7	44389.9	30584.3	17295.9
3,4,5-trihydroxy-6-(4-methoxy-1-benzofuran-5-carbonyloxy)oxane-2-carboxylic acid	0.0207538	0.3254	0.786413	904.458	929.494	1047.21	1019.77	890.523	6247.5	1027.7	969.684	1292.44	1442.8	1055.05	2896.46
2-amino-4-({1-[(carboxymethyl)-C-hydroxycarbonimidoyl]-2-[(1-hydroxy-2-methyl-3-oxo-1-phenylbutan-2-yl)sulfanyl]ethyl}-C-hydroxycarbonimidoyl)butanoic acid	0.185833	0.5549	2.16235	20725.5	10377.7	11705.5	5372.71	6678.1	21661	8180.48	17168.8	29702.9	24880.1	83427.8	2074.58
3,4,5-trihydroxy-6-{[7-methoxy-3-(3-methoxyphenyl)-8-methyl-4-oxo-4H-chromen-5-yl]oxy}oxane-2-carboxylic acid	0.712148	0.3946	1.69154	260732	386611	59313.2	159536	188956	384171	600565	689840	239415	335013	316152	253644
(S)-p-Mentha-1,8-dien-10-yl acetate	0.182333	0.07517	4.35514	1978.63	4056.94	3984.04	3302.3	1320.08	1407.31	3822.64	10063	12097.9	8974.45	29783.1	5147.52
2-amino-4-({1-[(carboxymethyl)-C-hydroxycarbonimidoyl]-2-{[1-(2,6-dihydroxyphenyl)-3-hydroxy-3-methylbutan-2-yl]sulfanyl}ethyl}-C-hydroxycarbonimidoyl)butanoic acid	1.12301	0.05584	12.4509	22726.7	23843.2	0.031044	54604.6	0.026399	20998.1	254514	417764	129522	245183	281622	192461
Clozapine glucuronide	0.137177	0.08069	2.55323	5637.96	5794.02	6527.82	6356.75	5551.09	5925.12	6406.2	6044.55	8549	7091.46	56272.9	7012.26
Glycylprolylhydroxyproline	0.125991	0.6435	0.827646	64289.7	65569.3	118649	86797.3	97561.7	84104.1	40279.9	23161.2	143833	109339	70373.1	40864.1
6-Methylcoumarin	0.481666	0.1692	2.19446	112543	90615.7	100171	46401.4	71523.9	44634.9	74321.3	91028.7	171544	126033	458441	100764
Quassinol	0.0332763	0.8207	0.979833	82775.9	122625	202428	192275	152798	110090	85974.2	46675.2	305360	115433	62814.1	229221
4-Hydroxybenzaldehyde	2.30468	0.215	1.94087	2.27393e+06	1.65669e+06	704601	517634	2.02142e+06	3.27704e+06	4.1996e+06	5.00188e+06	2.05425e+06	2.28315e+06	5.16188e+06	1.5859e+06
3,4,5-trihydroxy-6-[(2-oxo-2H-chromen-4-yl)oxy]oxane-2-carboxylic acid	3.86392	0.2654	1.16837	32950571	3.18631e+07	2.3138e+07	2.39265e+07	2.79645e+07	3.65583e+07	2.97109e+07	3.82995e+07	3.42579e+07	4.05892e+07	3.30245e+07	3.02256e+07
2-{[hydroxy(4-methoxy-1-benzofuran-5-yl)methylidene]amino}acetic acid	0.655547	0.3946	0.806482	761672	774652	505928	311333	702735	812874	707058	414931	454499	531503	479605	533099
3-[[(2R)-2,4-dihydroxy-3,3-dimethylbutanoyl]amino]propanoic acid	0.00426964	0.7297	1.05906	220.275	53.0461	179.694	325.79	50.822	54.2464	140.775	207.238	73.7592	239.241	73.5976	201.1
P-Mentha-1,3,5,8-tetraene	0.572339	0.5549	1.20202	671354	698577	741497	689807	688281	781326	580224	797535	1.25895e+06	885386	641365	970182
A-L-Fucopyranosyl-(1->2)-b-D-galactopyranosyl-(1->2)-D-xylose	0.550481	0.3254	0.781237	521042	373366	697797	561106	486121	289672	457756	357305	267152	195130	372599	638374
2-(4-ethyl-3-hydroxyphenyl)-3,4-dihydro-2H-1-benzopyran-3,5,7-triol	0.14982	0.6435	1.13203	93484.4	101774	182129	220395	98990.3	71031.8	112736	32692.1	237188	199197	107824	179518
(6-{[2-(3,4-dihydroxyphenyl)-5,7-dihydroxy-4-oxo-4H-chromen-3-yl]oxy}-3,4,5-trihydroxyoxan-2-yl)methyl (2E)-3-(4-hydroxyphenyl)prop-2-enoate	0.613763	0.2654	1.92519	150681	135457	98112.5	47670.6	127294	162879	152197	440636	124590	295073	244968	132211
Cholic acid glucuronide	0.0349947	0.08069	1.15066	1919.64	1972.78	2222.63	2164.38	1890.06	2017.42	2181.21	2058.08	2743.09	2414.54	2239.25	2387.57
Calcitroic acid	0.712572	0.08069	1.68173	224601	174232	250903	196608	255976	198539	303418	342465	569047	205810	328006	438943
6-[2,3-dihydroxy-1-(1-oxo-1H-isochromen-3-yl)butoxy]-3,4,5-trihydroxyoxane-2-carboxylic acid	1.48778	0.3946	0.81947	3.69634e+06	3.93183e+06	4.51165e+06	2.25624e+06	4.55154e+06	3.91655e+06	3.40311e+06	2.35116e+06	2.00204e+06	4.63632e+06	3.58949e+06	2.75517e+06
3-Hydroxy-beta-ionone	2.0036	0.05584	1.46255	1.92878e+06	2.00587e+06	1.90229e+06	1.86591e+06	2.1595e+06	2.47201e+06	2.52061e+06	2.91252e+06	3.96014e+06	2.66098e+06	2.61347e+06	3.3738e+06
3,5,7-trihydroxy-2-(1-hydroxy-3-methoxy-4-oxocyclohexa-2,5-dien-1-yl)-6-methoxy-4H-chromen-4-one	0.0694668	0.7297	1.08408	69503.4	47691.3	47327.6	42129.3	54735.1	73985.3	46129.3	65692.5	54078.1	64118.6	75379.1	58220.3
Alpha-D-Galactopyranuronosyl-(1->4)-alpha-D-galactopyranuronosyl-(1->4)-D-galacturonic acid	1.95576	0.05584	1.94771	844854	796662	717309	1.02549e+06	647948	970660	2.29302e+06	1.77403e+06	1.34389e+06	1.27844e+06	1.31245e+06	1.74049e+06
Osmaronin	0.137683	0.2654	2.66815	21016.1	1425.9	5548.93	1564.39	1366.12	1458.16	12144.5	1487.55	22326.9	3675.16	45054.1	1725.71
2-amino-4-[(2-{[1-carboxy-2-hydroxy-2-(2-hydroxyphenyl)ethyl]sulfanyl}-1-[(carboxymethyl)-C-hydroxycarbonimidoyl]ethyl)-C-hydroxycarbonimidoyl]butanoic acid	0.0686486	0.6435	1.036	293971	322870	270120	264805	273528	291177	296165	347844	284744	289313	217169	342957
1-Methyl-2-propylbenzene	0.836035	0.104	1.43307	311535	443315	412890	524887	409176	506837	558929	583264	897150	469235	492265	738038
Triethyl phosphate	0.0400309	0.7297	0.980283	90496.6	89541.8	114435	101373	78136.5	95067.5	106791	85185.9	84988.2	86496.6	87588.1	106759
UDP-L-rhamnose	1.28956	0.05584	0.602931	730929	792155	1.13623e+06	944360	839805	797055	720034	359049	364960	605359	467241	642978
Tsangane L 3-glucoside	0.527494	0.06331	3.791	26035.7	31675.9	43865.3	10150.9	21848.1	9093.41	49572.8	58248.4	115232	113099	171576	33184.6
Acenaphthenequinone	0.0133484	0.08069	1.15093	279.302	287.033	323.386	314.911	274.999	293.528	317.361	299.444	399.113	351.308	325.805	347.385
6-{[1-(6,7-dimethoxy-2H-1,3-benzodioxol-5-yl)-3-oxopropan-2-yl]oxy}-3,4,5-trihydroxyoxane-2-carboxylic acid	0.0298742	0.9627	1.19063	452.108	4797.03	117.099	5652.4	2443.06	2938.16	6378.33	10989.6	144.519	1769.64	117.975	125.789
3,4,5-trihydroxy-6-({6-[(E)-2-methoxyethenyl]-2-oxo-2H-chromen-7-yl}methoxy)oxane-2-carboxylic acid	0.0207764	0.8207	0.833885	1035.19	2294.09	1198.57	1167.16	1019.24	2350.09	1176.24	1109.84	1479.24	1302.06	1207.54	1287.52
Phenylglucuronide	0.202285	0.3946	2.81034	9544.7	6616.43	1927.12	1876.62	4473.08	33612.9	8783.75	49799.9	4533.35	12705.3	85251.2	2070.14
Flaviolin	0.264367	0.9627	1.01226	1.30869e+06	1.58722e+06	2.5442e+06	4.09426e+06	1.41388e+06	795572	1.96646e+06	501057	3.02363e+06	3.03874e+06	758600	2.59707e+06
Taraxinic acid glucosyl ester	0.529695	0.2654	2.53636	97068.8	61674.5	51629.7	44756.2	49106.9	34015	57712.7	40860.5	221781	145194	306960	85488.6
Methyl helianthenoate A glucoside	0.0252752	0.6435	0.864277	2106.48	2811.37	17719.8	1058.21	7731.13	3055.46	1066.44	1006.24	9884.81	15580.7	1094.82	1167.34
(4R,6S)-p-Menth-1-ene-4,6-diol 4-glucoside	0.290674	0.7297	0.73365	112027	105840	134659	95481.1	139372	107866	51673.4	36435.1	143007	112147	113626	53309.5
Chlorogenoquinone	0.668183	0.104	1.46337	293327	243466	191688	204550	194623	281024	257255	369348	326941	349286	497449	261265
Kiwiionoside	0.508056	0.07517	3.29087	16503.5	14246.8	39927.5	36854	28003.7	18953.6	61244.5	72540.7	154952	103625	31750.6	84304.2
Sterebin A	0.0818338	0.07517	2.82124	1094.89	1125.19	1267.7	1234.48	1078.02	1150.65	1471.23	1173.85	7846.25	1779.98	4204.82	3125.64
(S)-(-)-Perillyl alcohol	0.350819	0.05584	2.07486	31873.1	22718.6	26947.9	16806.6	23509.8	19181	34024.6	46525	56998.5	47217.4	62864.4	45061
7alpha-hydroxy-3-oxochol-4-en-24-oic Acid	0.45111	0.06331	2.13931	58040.5	25633.4	38235	47172.8	39170.3	42868.6	77832.7	72833.1	148482	52730.4	91495.5	93820.1
CITROPTEN	0.0599202	0.4749	0.967124	650588	564460	1.18885e+06	743277	869344	746983	467043	452147	1.15611e+06	1.42933e+06	553611	548446
Precocene II	0.103234	0.07517	2.57752	615.058	1446.98	1595.21	2554.48	557.375	1399.04	2361.76	5456.78	5364.46	3363.47	2853.18	1647.63
(3beta,17alpha,23S)-17,23-Epoxy-3,28,29-trihydroxy-27-norlanost-8-en-24-one	4.78e-05	0.08069	1.15055	0.00357801	0.00367705	0.00414275	0.00403418	0.00352289	0.00376026	0.00406556	0.00383605	0.00511285	0.00450045	0.00417374	0.00445019
11-Hydroxy-9-tridecenoic acid	0.187602	0.05584	1.86091	11256.3	9560.39	12738.1	6635.15	9257.37	4300.12	15039.5	16712	19278.1	15469	15716.5	17805.9
1,2,3-Trihydroxybenzene	0.142215	0.9115	1.06385	270178	276484	208356	249153	262017	283973	337308	207641	292127	350488	204238	257837
FLAVANONE	0.215142	0.5549	1.20079	83465.1	96539.5	77396.5	89217.6	92416.3	77650.6	130270	78326.9	109184	140164	71312.2	91436.5
6-[2-(2H-1,3-benzodioxol-5-yl)ethyl]-4-hydroxy-5,6-dihydro-2H-pyran-2-one	0.907321	0.07517	2.87855	80364.9	93709	46244	127866	50566.9	125915	303248	362356	97049.5	295464	245146	206954
Glyceryl 5-hydroxydecanoate	1.46629	0.2654	2.43605	214228	326697	381618	1.09143e+06	264237	278563	1.74683e+06	243419	938793	2.31633e+06	436827	544144
(3R,3aR)-3-(3-furyl)-3a,7-dimethyl-3,4,5,6-tetrahydroisobenzofuran-1-one	0.610053	0.05584	1.91788	79568.2	69442.6	68878.3	91443	92540.5	68640.6	153202	183717	173326	133122	103358	155814
6-{4-[2-(2,4-dihydroxyphenyl)-2-oxoethyl]-5-hydroxy-2-(4-hydroxy-3-methylbut-2-en-1-yl)-3-methoxyphenoxy}-3,4,5-trihydroxyoxane-2-carboxylic acid	0.758345	0.3254	1.40894	562077	475070	235786	320257	405908	672978	764119	945502	509445	645216	551169	349235
Auberganol	0.443866	0.05584	38.22	1013.66	1041.72	1173.65	1142.89	998.04	1336.11	15619	53528.8	92908.2	37138.4	41622.4	15557.4
Leukotriene E4	0.961249	0.05584	2.15264	125014	191239	227507	280143	164064	195157	368569	299250	803932	315397	337563	422234
Notoginsenoside R10	0.293407	0.104	1.79364	14763.7	18782.5	35613	44124.2	31111.3	29160.8	52006.8	36962.3	93610.8	31726.7	53509.5	43519.2
3,4,5-trihydroxy-6-[(8-methoxy-4-oxo-2-phenyl-3,4-dihydro-2H-1-benzopyran-7-yl)oxy]oxane-2-carboxylic acid	0.0442735	0.08069	1.15072	3072.58	3157.63	3557.54	3464.3	3025.24	3229.08	3491.25	3294.16	4390.6	3864.71	3584.15	3821.55
(3S,3'S,5R,5'R,6R)-3,6-Epoxy-5,6-dihydro-3',5,8'-trihydroxy-beta,kappa-caroten-6'-one	4.2069	0.06331	3.25419	1.49976e+06	1.42543e+06	1.80413e+06	3.13862e+06	1.12772e+06	1.03584e+06	5.36431e+06	3.05235e+06	4.53824e+06	1.00813e+07	4.11112e+06	5.49951e+06
Cyclosativene	0.536346	0.05584	6.33613	29235.3	4001.08	16527.3	1226.93	12153.5	1143.62	37129.7	87067.6	98405.3	54901.9	69550.5	60131.5
(1S,16R)-5,7,10,11-tetrahydroxy-8,8,10,12,16-pentamethyl-3-[1-(2-methyl-1,3-thiazol-4-yl)prop-1-en-2-yl]-17-oxa-4-azabicyclo[14.1.0]heptadec-4-en-9-one	0.634472	0.05584	2.12568	73134	63781.2	105412	88392.9	68516.8	84816.1	144899	167324	241850	108719	149031	217089
3-beta-Hydroxy-4-beta-methyl-5-alpha-cholest-7-ene-4-alpha-carboxylate	0.390931	0.05584	7.83725	4947.53	6113.51	3706.66	3306.08	2216.63	7508.12	29624.9	29061.9	60697.2	64081.7	18369.6	16031.1
Withaperuvin F	0.142966	0.9115	1.08251	194604	246881	860767	771054	337361	76316.4	290681	21975.8	958199	521620	307144	592458
Goshonoside F2	0.590349	0.1332	1.28524	456535	319170	667341	380948	449436	446137	538901	516911	778476	537769	544266	579289
Nummularine B	0.533747	0.104	1.89405	54004.2	86893.8	69964.8	162357	73883.3	41074.3	119356	97149.4	269875	193502	80696.4	163735
Macrophorin C	1.42732	0.05584	1.70969	553715	616699	632089	702144	580178	424484	1.12155e+06	999068	1.03215e+06	924228	734162	1.19161e+06
Quadrone	0.0408865	0.08069	1.62212	1176.51	645.252	726.972	707.92	618.198	659.852	1192.13	986.136	1940.83	1173.23	732.411	1332.42
3-O-Methylniveusin A	1.85996	0.05584	0.0775374	1.01076e+06	928663	437538	385410	540660	1.10723e+06	25121.3	48853.6	40205.3	122276	71997.3	33459.2
I-BOP	0.0844297	0.08069	1.15059	11173.9	11483.2	12937.6	12598.5	11001.8	11743.1	12696.5	11979.7	15967.1	14054.6	13034.3	13897.7
(24R)-5b,8b-Epidioxyergosta-6,22E-dien-3b-ol 3-glucoside	0.0200287	0.9115	0.367726	90.2331	92.7308	139.012	274.234	88.8428	1995.94	102.528	96.7403	455.439	113.496	105.257	112.228
Octyl phenylacetate	0.162439	0.07517	2.46876	5216.12	3212.1	3737.52	6437.75	3069.2	3775.96	5919.13	7451.29	14181.2	8790.51	20107.5	6387.13
6-Hydroxymelatonin glucuronide	0.0447306	0.08069	1.15065	3136.34	3223.16	3631.37	3536.2	3088.02	3296.09	3563.71	3362.52	4481.72	3944.91	3658.53	3900.86
Agavoside B	0.61218	0.1692	1.85543	73515.2	108104	105880	183782	80648.7	99482.3	243461	79980.3	249898	320966	127248	187536
Beta-oxymorphol	0.0486031	0.6435	0.784851	7132.34	11641.6	6212.2	5106.76	3391.88	16183.1	2171.15	4981.99	7361.4	3104.17	14452	6911.65
25-Hydroxyvitamin D2-25-glucuronide	0.00466026	0.9627	0.858611	1101	5218.85	1274.77	4204.85	1084.03	1713	1251.02	1180.4	5042.25	1384.84	2305.33	1369.37
MG(0:0/16:0/0:0)	0.607976	0.4749	0.789589	523812	575757	1.13391e+06	638842	697477	544826	340079	778737	418154	471594	667986	572493
3,4,5-trihydroxy-6-{[5-hydroxy-2-(4-hydroxy-3-methoxyphenyl)-4-oxo-6-[3,4,5-trihydroxy-6-(hydroxymethyl)oxan-2-yl]-4H-chromen-7-yl]oxy}oxane-2-carboxylic acid	0.0793702	0.3946	5.15773	714.59	1039.12	270.711	462.107	1057.37	1077.74	1096.23	2059.72	1503.4	66.2414	18616.2	493.91
3-Dehydrocarnitine	0.226085	0.2654	0.895089	125174	147952	147741	129072	122433	134031	137347	108705	115387	127936	106052	126384
Phosphocholine	0.0583088	0.5549	0.727901	6507	2629.37	6839.34	4426.23	2861.93	7144.34	3100.03	5017.22	2114.94	2872.36	5165.96	3862.23
5-(1-hydroxypropan-2-yl)isolongifol-4-ene	0.142369	0.3254	1.52966	4376.17	7847.55	22142	13169.4	4212.41	18047.1	13883.9	19795.2	18299.6	21079.7	17764.6	15900.1
9Z,13-Tetradecadien-11-ynal	0.164582	0.07517	4.0586	778.522	862.366	2794.26	2562.31	766.527	3498.77	8812.21	11057.2	8904.46	5696.05	2571.03	8665.43
Lupeoside	0.263959	0.7297	1.14961	473496	389177	751572	645799	428221	179348	671924	287825	680914	523713	398500	733346
2-amino-4-({1-[(carboxymethyl)-C-hydroxycarbonimidoyl]-2-[(2-hydroxy-5-oxo-1,7-diphenylheptyl)sulfanyl]ethyl}-C-hydroxycarbonimidoyl)butanoic acid	0.490451	0.1332	2.04425	74940.4	58190	33016.4	68265.1	70403.3	58545.4	148842	212054	94428	41345.3	131902	113957
2-amino-4-({1-[(carboxymethyl)-C-hydroxycarbonimidoyl]-2-({4-hydroxy-6-[3-(4-hydroxyphenyl)-3-oxopropyl]-5-methoxy-2,2-dimethyl-3,4-dihydro-2H-1-benzopyran-3-yl}sulfanyl)ethyl}-C-hydroxycarbonimidoyl)butanoic acid	1.18417	0.07517	0.603815	679122	848218	1.09617e+06	824036	805575	685344	331119	362850	788293	385400	660654	453666
DG(16:1(9Z)/18:3(9Z,12Z,15Z)/0:0)	0.286588	0.1692	0.623482	87081.5	59980.4	58048.9	84804.1	41455.1	68746.8	15511.4	41698.4	44030.8	36494.1	51403.8	60367.5
PG(P-18:0/0:0)	0.109062	0.05584	0.208978	3349.07	2049.43	3699.02	1015.15	2694.62	3098.36	452.903	824.282	780.926	161.067	248.626	856.026
4-Deoxyannoreticuin	0.13234	0.5549	1.28825	32592.1	9899.5	31700.4	59413.2	6967.67	15129.7	30187.7	18236.2	49779	20288.6	38670.8	43424.3
DG(16:0/18:4(6Z,9Z,12Z,15Z)/0:0)	0.863436	0.1692	1.43075	383530	255150	427695	604176	437789	482339	401806	557765	815435	580296	637670	713668
Sphinganine	0.995683	0.5549	1.18857	1.55434e+06	1.25994e+06	2.69627e+06	2.63854e+06	1.48048e+06	1.92256e+06	3.03581e+06	2.16578e+06	1.77854e+06	3.03076e+06	2.39887e+06	1.31847e+06
PE(18:2(9Z,12Z)/16:1(9Z))	0.726423	0.1332	1.39057	517438	410857	288294	308602	586223	460053	740370	688338	568724	416243	612892	549209
PG(18:3(6Z,9Z,12Z)/22:6(4Z,7Z,10Z,13Z,16Z,19Z))	1.01937	0.8207	0.520603	698920	461458	986312	83577.8	547593	4.18466e+06	433257	429098	213534	852996	1.03691e+06	657377
PS(16:0/18:2(9Z,12Z))	1.37881	0.08069	0.499191	1.10898e+06	1.09192e+06	624946	1.05786e+06	2.21591e+06	573675	448531	240381	527485	1.03582e+06	591450	487055
N-[(4E,8Z)-1,3-dihydroxyoctadeca-4,8-dien-2-yl]hexadecanamide 1-glucoside	1.30878	0.05584	4.41887	72537.2	83135.9	134483	189433	90478.7	65778.8	464023	196987	796630	754682	349625	248429
PC(14:1(9Z)/20:1(11Z))	8.22349	0.07517	0.583439	4.35496e+07	3.33426e+07	2.45488e+07	4.41719e+07	5.82626e+07	3.23625e+07	1.86135e+07	2.22397e+07	2.13392e+07	2.39736e+07	2.60591e+07	2.55843e+07
PC(14:1(9Z)/20:0)	3.2275	0.07517	0.521563	5.56449e+06	4.79093e+06	3.58702e+06	4.91916e+06	8.33903e+06	3.8244e+06	2.27978e+06	2.05784e+06	2.24034e+06	4.14048e+06	3.2665e+06	2.1982e+06
Trichloroethanol glucuronide	2.30531	0.4749	0.899907	2.02951e+07	2.22128e+07	2.45362e+07	2.19883e+07	1.87431e+07	2.16906e+07	2.2568e+07	2.05494e+07	1.45401e+07	2.15864e+07	1.67732e+07	2.0523e+07
PC(15:0/18:3(9Z,12Z,15Z))	0.0040776	0.5549	0.967517	46.2286	47.5082	53.525	52.1223	1164.55	8981.03	9725.3	49.5624	66.0589	58.1466	53.9255	57.4972
DG(16:0/18:2(9Z,12Z)/0:0)	0.366945	0.3946	0.179444	15348.6	13170.3	3857.24	23194.2	314401	18204.2	3785.38	8998.61	16464.1	6665.4	11738.8	22017.9
4-Hydroxy-6-pentacosanone	0.20321	0.6435	1.07426	605579	606473	667664	717499	500351	708050	778188	793456	505226	706217	388769	916321
Artemoin A	0.281796	1	0.754973	132113	138024	76551.9	82999.6	288350	518669	203687	155782	98758.9	246340	70508.2	158580
13'-Hydroxy-alpha-tocopherol	0.497152	0.3254	1.29804	175101	189453	364277	369622	165434	300106	441350	449573	215470	398651	284696	240696
PC(14:1(9Z)/22:5(7Z,10Z,13Z,16Z,19Z))	0.577272	0.8207	1.1045	2.4357e+06	1.79009e+06	1.60833e+06	2.40466e+06	2.42867e+06	2.94273e+06	2.90909e+06	3.51185e+06	1.97074e+06	1.78826e+06	2.18426e+06	2.66286e+06
PC(18:2(9Z,12Z)/18:4(6Z,9Z,12Z,15Z))	0.048549	1	1.01838	9.71017e+06	9.05305e+06	5.92794e+06	9.10551e+06	1.15157e+07	8.87366e+06	9.77746e+06	1.14232e+07	8.67129e+06	6.03987e+06	7.83479e+06	1.14361e+07
DG(18:2(9Z,12Z)/18:3(9Z,12Z,15Z)/0:0)	0.0862702	0.7297	0.935464	108941	54545.3	61442.6	98667.5	217564	53861.6	125351	93999.2	74216.6	72586.8	78997.4	111475
PS(16:1(9Z)/18:3(9Z,12Z,15Z))	0.0337129	0.8207	0.978455	2.6797e+06	3.09357e+06	2.15108e+06	2.69635e+06	2.7306e+06	2.80002e+06	1.92233e+06	2.71981e+06	1.87617e+06	4.18242e+06	3.22314e+06	1.88207e+06
(3b,5a,22E,24S)-Stigmasta-7,22,25-trien-3-ol 3-glucoside	0.422288	0.08069	4.75876	4833.48	13628.2	6537.24	28952	13842.1	5803.56	53078.8	7124.16	134176	39153.3	59144.6	57648.2
PE(18:3(9Z,12Z,15Z)/16:0)	0.674187	0.104	1.49477	343506	257815	229907	212597	338752	282390	610625	471847	317649	285212	450190	353144
Glycerol 2-(9Z,12Z-octadecadienoate) 1-hexadecanoate 3-O-[alpha-D-galactopyranosyl-(1->6)-beta-D-galactopyranoside]	0.286095	0.2654	0.803768	165164	172890	247749	264162	248611	207079	169307	143578	200587	258977	161184	115854
DG(18:2(9Z,12Z)/18:4(6Z,9Z,12Z,15Z)/0:0)	0.0128801	0.9627	0.964807	338059	214120	280348	323994	299388	436395	357881	446935	185404	257188	401047	177181
Alpha-dimorphecolic acid	0.0386531	1	1.04701	14840.3	4256.31	10218.2	21982.4	6687.02	31369.5	6837.22	32258.8	3030.89	14946.4	30711.7	5769.5
MG(0:0/24:1(15Z)/0:0)	0.526129	0.1332	0.579571	125264	205995	127078	62981.4	165615	123888	88471	85626	78390.6	67501.5	54380.4	95454.8
PS(14:1(9Z)/18:3(9Z,12Z,15Z))	3.71945	0.104	0.69048	1.00177e+07	1.1469e+07	9.18594e+06	1.12114e+07	1.20526e+07	1.35035e+07	7.04651e+06	7.43485e+06	5.17681e+06	1.00994e+07	1.01772e+07	6.62827e+06
DG(20:4(5Z,8Z,11Z,14Z)/22:6(4Z,7Z,10Z,13Z,16Z,19Z)/0:0)	0.245453	0.1332	2.9465	28291.3	1188.61	1339.14	1304.05	7795.88	15812.8	25528	13731.5	39425.3	13531.7	33972	38054
PS(14:1(9Z)/18:2(9Z,12Z))	0.297557	0.3254	1.38086	173129	29982.6	123804	107322	118023	35212.3	105100	119666	124633	139666	194585	127508
Corchoroside A	0.603561	0.1332	0.579463	175284	244248	227744	147925	446322	166618	96554.5	97457.7	262523	118342	126592	114478
1,2-Di-O-palmitoyl-3-O-(6-sulfoquinovopyranosyl)glycerol	0.262345	0.08069	6.84111	51.1699	52.5863	16961.5	4957.55	50.3815	53.7762	28879	6284.65	19433.4	69657.2	59.6895	27046.9
(1R,16Z,24E,26E,28Z)-1,18-dihydroxy-12-[1-(4-hydroxy-3-methoxycyclohexyl)propan-2-yl]-19,30-dimethoxy-17,21,23,29,35-pentamethyl-15-methylidene-11,36-dioxa-4-azatricyclo[30.3.1.0鈦?鈦筣hexatriaconta-16,24,26,28-tetraene-2,3,10,14,20-pentone	0.651469	0.1692	0.6472	367672	434685	314779	253475	196219	436470	169369	259530	132589	289022	240196	206116
Jubanine A	0.131111	0.2654	2.31915	3356.36	3976.58	2465.55	7040.56	9816.58	1132.68	6636.37	10564.4	30322	8395.25	3702.59	4808.08
Gamma2-Solamarine	0.731986	0.4749	1.53974	219542	396329	405799	638729	406453	235518	564414	211107	1.16462e+06	692715	247232	664851
3-Hexaprenyl-4-hydroxy-5-methoxybenzoic acid	0.109989	1	1.01445	411978	487575	433707	575755	413854	416826	361428	259384	514956	787672	435134	420636
Ganoderiol H	0.398523	0.215	1.32292	220449	152047	172089	167583	232391	131249	222810	328246	207637	186984	197446	279942
Lepidiumterpenoid	0.20509	0.1332	2.76166	3496.19	3377.39	10220.5	11734.8	2244.03	6988.65	17984.2	28219.3	15021.9	2903.05	15231.6	25738.2
Palmitic amide	0.229571	0.3946	1.24688	69499.9	54927.2	70165	122361	28345.3	53292.3	60865.6	94026.5	103614	58589.3	87575.2	92331.3
Annosquamosin A	1.75069	0.06331	0.267451	1.56542e+06	913044	620837	530660	688673	1.2426e+06	129117	609685	129802	178877	264336	175674
Maslinic acid	1.68356	0.05584	1.55836	1.283e+06	798146	1.37914e+06	1.26064e+06	805710	902084	1.6605e+06	1.90108e+06	1.72199e+06	1.38067e+06	1.48553e+06	1.86598e+06
(+/-)7-epi Jasmonic Acid	0.136881	0.215	1.61918	11196.6	5933.76	13021.9	19004.7	5123.12	4267.57	11480	6758.25	28064.7	15779.9	13153.3	19561.5
Cloversaponin I	0.922046	0.1332	0.721935	1.03873e+06	627248	881781	683466	881293	526435	436972	560911	484169	493277	766798	607361
LysoPE(0:0/18:4(6Z,9Z,12Z,15Z))	1.43303	0.05584	2.58e-06	954996	490339	43374.9	346998	985390	116846	1.18029	1.11366	1.48433	1.30654	1.21169	1.29195
Dehydrosoyasaponin I	1.67363	0.07517	0.755138	2.57388e+06	2.741e+06	3.2615e+06	3.30774e+06	2.53821e+06	2.50986e+06	2.33094e+06	2.47744e+06	1.86729e+06	1.77834e+06	1.78719e+06	2.54757e+06
N-di-Demethyl roxithromycin	0.897101	0.3946	1.31398	697979	876848	1.44878e+06	1.49413e+06	587070	826511	1.52608e+06	801560	1.40727e+06	1.57767e+06	823672	1.65825e+06
PG(18:1(9E)/0:0)[U]	0.0396812	0.08069	1.15046	2468.22	2536.54	2857.79	2782.9	2430.2	2593.94	2804.55	2646.22	3527	3104.55	2879.17	3069.88
3-hydroxydecanoyl carnitine	0.082616	0.8207	1.50359	4121.33	5718.9	6032.16	7562.42	1516.83	9264.13	4352.79	460.555	18381.8	11773.2	14261.2	2222.11
11-Oxo-beta-amyrin	0.0530225	0.05584	1.53976	1236.18	1270.39	1431.29	1393.78	1217.13	1299.14	1451.88	2984.32	1766.45	1554.87	2788.87	1537.51
(1S,16R)-5,7,11-trihydroxy-8,8,12,16-tetramethyl-3-[1-(2-methyl-1,3-thiazol-4-yl)prop-1-en-2-yl]-10-methylidene-17-oxa-4-azabicyclo[14.1.0]heptadec-4-en-9-one	0.0100684	0.7297	1.02234	3.91911e+06	3.17356e+06	5.48876e+06	2.58647e+06	3.62869e+06	4.30359e+06	2.60767e+06	8.02742e+06	2.12406e+06	2.51055e+06	4.81504e+06	3.52903e+06
(3b,16b,20R)-Pregn-5-ene-3,16,20-triol 3-glucoside	0.00440388	0.9627	0.993694	37672.6	21979	40928.4	32350	33921.1	13934.3	9089.41	61072.8	15421	21022.6	38753.7	34289.4
13,14-Dihydro PGE1	0.0564808	0.1332	4.06509	964.768	22.3794	25.2137	24.5529	894.269	22.8858	2777.34	823.975	2096.04	1328.18	25.4023	895.638
3alpha,7alpha-Dihydroxycoprostanic acid	0.524979	0.104	0.188471	138703	102428	23549.7	65029.5	164173	16088.3	9365.06	4679.52	37061	24196.2	11642.5	9158.91
PE(22:2(13Z,16Z)/22:6(4Z,7Z,10Z,13Z,16Z,19Z))	0.0884586	0.9115	1.04979	216340	459285	632213	312124	307450	482863	621791	243598	410697	760611	281751	211687
Ganodermic acid Jb	1.76769	0.07517	1.99745	1.16941e+06	430819	895074	482329	680696	577050	1.27807e+06	2.07472e+06	1.65063e+06	1.42471e+06	1.07098e+06	960351
Guaiazulene	0.150873	0.07517	2.15291	7462.68	3251.74	3969.08	2617.65	3954.22	3893.98	6957.05	10991.6	12596	9916.19	8184.21	5503.42
Avocadene 1-acetate	0.240512	0.2654	1.29354	96666	54085.5	97923	64375.7	67320.3	42314.4	71644	84981.7	121220	100717	88407	79839.1
Crustecdysone	1.2356	0.05584	0.270003	343101	510424	347057	334902	336162	430804	54243.8	110884	144844	130264	70196.6	111405
Citroside A	1.39632	0.1692	0.812302	2.57662e+06	3.12612e+06	3.78715e+06	3.32124e+06	2.78248e+06	3.32969e+06	2.89587e+06	2.10958e+06	2.94333e+06	2.9637e+06	1.90591e+06	2.55081e+06
8-[(6-carboxy-3,4,5-trihydroxyoxan-2-yl)oxy]-3-hydroxy-7-(4-hydroxy-3,5-dimethoxyphenyl)-12-(4-hydroxyphenyl)-6lambda鈦?11,13-trioxatetracyclo[7.4.1.0鈦?鹿鈦?0鹿鈦?鹿虏]tetradeca-1,3,5(14),6,8-pentaen-6-ylium	0.0812187	0.08069	1.88085	3252.27	3342.29	3765.59	3666.91	3202.16	3417.92	3695.43	3486.81	4647.37	4090.72	18867.4	4045.04
Blasticidin S	0.630705	0.05584	0.0685524	434240	145693	21184.4	113771	19329.5	119357	0.263643	17278.2	0.331557	16133.4	18159.5	6957.26
3,4,5-trihydroxy-6-{[5-hydroxy-2-(4-hydroxyphenyl)-4-oxo-7-{[3,4,5-trihydroxy-6-(hydroxymethyl)oxan-2-yl]oxy}-4H-chromen-3-yl]oxy}oxane-2-carboxylic acid	0.0367473	0.4749	1.75369	644.868	662.718	2184.67	727.083	634.932	6131.9	732.739	691.373	921.492	811.119	15309.3	802.06
Momordicin II	1.51741	0.05584	8.96881	96028.4	20112.7	23062.3	53855.8	80384.1	53542.2	381288	817147	417392	492369	367241	457632
Mocimycin	0.536613	0.8207	1.08531	1.32094e+06	2.03975e+06	2.09172e+06	2.91454e+06	1.48493e+06	1.54416e+06	1.78981e+06	1.07859e+06	2.76261e+06	2.99691e+06	1.54201e+06	2.19679e+06
Cyclomorusin	0.0409661	0.08069	1.15092	2630.65	2703.47	3045.86	2966.04	2590.12	2764.64	2989.11	2820.36	3759.11	3308.85	3068.65	3271.9
13(S)-HpOTrE	0.297602	0.2654	0.854916	247727	217022	313799	283045	246309	193093	176327	212713	274673	209443	168978	241213
2-(2,4-dihydroxyphenyl)-5,7-dihydroxy-6-(3-methylbut-2-en-1-yl)-3,4-dihydro-2H-1-benzopyran-4-one	0.0292183	0.08069	1.15042	1338.21	1375.25	1549.42	1508.82	1317.59	1406.37	1520.55	1434.71	1912.25	1683.2	1561.01	1664.41
Trans-EKODE-(E)-Ib	0.0416275	0.3946	1.35505	2196.35	1962.6	954.026	2819.63	1180.8	1112.55	1991.46	3616.58	1177.43	1411.19	3205.38	2451.62
Aminoacetone	0.000245034	0.9115	0.988926	299216	253166	287972	407459	300535	239768	244118	265726	343953	250128	270632	393507
(+/-)-CP 47,497-d11	0.297485	0.5549	1.09081	337694	505073	474732	522072	542773	439155	663595	505454	609556	611952	448775	237935
Acremoauxin A	0.00470147	0.07517	1.18853	25.7181	26.43	29.7773	28.9969	25.3219	27.028	35.3764	27.5728	36.7502	32.3484	30.0001	31.9871
Phytosphingosine	0.224524	0.07517	2.03023	15395	9121.97	17799.2	10967.7	9138.53	9035.03	23775.5	16513.9	27468.5	20732.7	40413.7	16162.6
Ganoderic acid A	0.123546	0.9115	0.91169	142269	91832.5	136479	122958	125308	94498.6	95231.9	114693	150167	100928	63987.3	125519
Arginyl-Arginine	0.0435554	0.9115	1.58241	7167.49	1818.08	2117.72	1348.1	1434.38	1256.57	1358.59	1281.89	5373.07	1503.92	12958.8	1487.12
Goshonoside F5	0.275568	0.5549	2.61596	8528.42	17884.8	12582.7	47265.2	4199.45	5779.9	95862.3	5543.25	18299.9	107703	11814.6	12564.9
Asteltoxin	0.0415293	0.8207	1.21293	4275.31	4264.79	11753.8	7491.26	2131.74	5361.66	6771.22	0.595837	12883.2	8099.13	15036	0.69123
3,6-Epoxy-5,5',6,6'-tetrahydro-b,b-carotene-3',5,5',6'-tetrol	0.582399	0.3254	1.26386	642940	424549	572733	785076	375851	423178	723151	497215	573029	788245	481933	1.01144e+06
Isonuatigenin 3-[rhamnosyl-(1->2)-glucoside]	0.655647	0.6435	1.30464	435683	581664	667923	903475	513381	258102	621567	422396	1.07201e+06	958373	435418	874005
Sarmentosin	0.669853	0.06331	8.13038	47239	20688.8	15815.1	4934.81	4309.37	4599.74	57779.8	240590	22504.2	98773	283357	90136.6
Ganoderenic acid B	0.109914	0.5549	1.36758	11879.6	20218.7	6446.99	24346	15492.1	19738.5	41330.4	29572.7	22842.8	5199.75	10080.6	25129.7
18-acetoxy-1alpha,25-dihydroxyvitamin D3	0.61817	0.05584	11.0724	6202.49	14195	371.381	11340.7	315.812	9647.4	67457	76012.2	130795	93720.5	49965.2	47900
3,4,5-trihydroxy-6-{4-[1-hydroxy-3-(5-methoxy-2,2-dimethyl-2H-chromen-6-yl)prop-2-en-1-yl]phenoxy}oxane-2-carboxylic acid	0.00359683	0.08069	1.15051	20.2794	20.8407	23.4802	22.8648	19.9669	21.3123	23.0427	21.7418	28.9785	25.5075	23.6558	25.2227
Tyramine glucuronide	0.860931	0.05584	0.12022	239139	248016	95003.8	62049.1	133620	260603	6448.05	31777.8	1764.41	47461.8	32023.4	5372.9
2,3-Dinor-6-keto-prostaglandin F1 a	0.0853118	0.2654	0.836395	27734.2	26931.7	23374.9	19847.2	16434.8	22828	17842	22080.8	19605.6	26143.3	15894.9	13160.6
2-amino-4-({1-[(carboxymethyl)-C-hydroxycarbonimidoyl]-2-[(2-hydroxy-5-oxo-1,7-diphenylhept-3-en-1-yl)sulfanyl]ethyl}-C-hydroxycarbonimidoyl)butanoic acid	0.0315527	0.08069	1.15082	1560.58	1603.78	1806.9	1759.54	1536.54	1640.07	1773.23	1673.13	2230.01	1962.91	1820.41	1940.99
6-(3-{8,8-dimethyl-2-oxo-2H,8H-pyrano[2,3-f]chromen-3-yl}-2-hydroxy-6-methoxyphenoxy)-3,4,5-trihydroxyoxane-2-carboxylic acid	0.0416824	0.08069	1.15059	2723.45	2798.84	3153.31	3070.67	2681.49	2862.17	3094.55	2919.85	3891.71	3425.57	3176.9	3387.32
3-hydroxy-1-(2-hydroxy-4,6-dimethoxyphenyl)-3-(4-hydroxyphenyl)propan-1-one	0.122895	0.6435	1.33207	38285.2	26314	14066.1	16947.4	31249.1	47330.3	30412.6	68476.8	29560.9	12991	51210.2	39390
Cystathionine sulfoxide	0.0340195	0.08069	1.34222	1063.58	1093.02	1231.45	1199.18	1047.19	1117.75	1208.51	1140.28	1519.82	1337.78	2529.78	1322.84
(1alpha,4beta,5beta)-4-Hydroxy-7(11),10(14)-guaiadien-8-one	0.14714	0.9115	1.19691	38498.8	55311.4	212703	201376	91111.5	22307.8	77795.5	8606.04	270558	149820	84528.7	152691
[(6-{[5,7-dihydroxy-2-(4-oxocyclohexa-2,5-dien-1-ylidene)-2H-chromen-3-yl]oxy}-3,4-dihydroxy-5-{[3,4,5-trihydroxy-6-(hydroxymethyl)oxan-2-yl]oxy}oxan-2-yl)methyl][1-hydroxy-3-(4-hydroxy-3-methoxyphenyl)prop-2-en-1-ylidene]oxidanium	1.85482	0.05584	0.0993396	517245	852467	1.28105e+06	708622	484381	607954	95734.6	4627.22	85137.8	134609	27433	94721.3
2-{6-[2,4-dihydroxy-3-(3-methylbut-2-en-1-yl)benzoyl]-5-(2,4-dihydroxyphenyl)-3-(hydroxymethyl)cyclohex-2-en-1-yl}-5-[(E)-2-(2,4-dihydroxyphenyl)ethenyl]benzene-1,3-diol	0.0321054	0.9627	0.966113	2.77003e+06	3.08417e+06	3.31228e+06	4.65978e+06	2.7433e+06	2.19927e+06	3.30471e+06	1.68397e+06	3.54091e+06	3.84081e+06	2.17668e+06	3.58312e+06
Fexofenadine	0.617424	0.08069	1.79301	130128	88035.7	131627	160818	78060.7	98616.9	144696	248551	143990	259688	153604	281391
Sequiterpene Lactone 326	0.0273798	0.4749	1.54725	472.151	1199.2	546.673	1424.21	464.877	2879.54	4723.37	506.201	1507.06	593.875	550.763	2926.19
[(16R)-5,7,10-trihydroxy-8,8,10,12,16-pentamethyl-3-[1-(2-methyl-1,3-thiazol-4-yl)prop-1-en-2-yl]-9-oxo-17-oxa-4-azabicyclo[14.1.0]heptadec-4-en-11-yl]oxidanesulfonic acid	0.612333	0.2654	1.28101	372158	361629	233376	486427	300792	320976	523419	345684	483527	495660	325228	484856
T2 Triol	0.00833521	0.08069	1.15104	108.905	111.92	126.094	122.789	107.227	114.452	123.745	116.759	155.621	136.981	127.037	135.452
O-Desmethyltramadol glucuronide	0.244165	0.6435	1.31527	189275	128712	93423.4	67787.1	67728.5	117027	135695	274966	14973.7	171188	183955	92644.2
Perilloside B	0.0140234	0.3254	1.07305	1436.03	2135.99	1662.69	1619.12	1413.91	1509.18	1631.71	1539.6	2052.04	1806.25	1675.13	1786.08
Vitamin D3	0.0717975	0.06331	1.81039	2347.6	2412.58	2718.13	2646.9	2311.43	2467.17	2667.49	12346.9	3354.63	2952.82	2738.47	2919.85
2-amino-4-({1-[(carboxymethyl)-C-hydroxycarbonimidoyl]-2-[(1-{2,6-dihydroxy-4-[(E)-2-(4-hydroxyphenyl)ethenyl]phenyl}-1-hydroxy-3-methylbutan-2-yl)sulfanyl]ethyl}-C-hydroxycarbonimidoyl)butanoic acid	0.0171319	0.3946	0.363325	81.801	89.6592	269.675	32.0598	222.584	4.70519	76.9495	4.80002	63.9644	16.7885	5.22258	86.6659
Curcumenol	0.221109	0.215	1.16266	91788.9	76514.8	88443.8	109039	77319.6	68525.3	94634.5	93168.6	122180	99813.6	81067.4	103971
6-({8,11-dihydroxy-17-methoxy-10-oxo-2-oxatricyclo[13.2.2.1鲁,鈦穄icosa-1(17),3,5,7(20),15,18-hexaen-4-yl}oxy)-3,4,5-trihydroxyoxane-2-carboxylic acid	0.467708	0.08069	1.56115	128278	96480.8	83828	93380.2	89729.5	106336	169523	229298	110055	109632	194382	120573
2-(2,4-dihydroxyphenyl)-5,7-dihydroxy-6-(4-hydroxy-3-methylbut-2-en-1-yl)-4H-chromen-4-one	0.519468	0.08069	0.399905	118602	124700	70817.6	41125.8	87958.4	191830	47973.4	59142	26838.8	54232.8	29785.2	35877.8
Licorice glycoside E	0.182225	0.6435	0.361881	16221.5	24593.2	22172.8	1012.75	884.39	41697.1	6539.58	6740.46	1283.54	1129.8	21750.3	1117.18
Phlorisobutyrophenone 2-glucoside	0.234039	0.2654	2923.9	6.63478	6.81844	7.68198	17.1863	16.2155	6.97272	7.53885	7.11326	18.3992	8.34527	178205	1574.35
Clusin	0.0708213	0.3254	5.35439	1168.72	254.909	208.592	911.266	382.215	189.333	1997.65	741.345	257.438	1252.97	12207	224.072
3,4,5-trihydroxy-6-{5-methoxy-2-[(1E)-3-oxopent-1-en-1-yl]phenoxy}oxane-2-carboxylic acid	0.0420467	0.08069	1.15075	2771.26	2847.97	3208.67	3124.58	2728.57	2912.42	3148.88	2971.12	3960.03	3485.71	3232.67	3446.79
3,17-Androstanediol glucuronide	0.886223	0.07517	2.55312	85720.5	108736	149782	201276	105930	32131.3	314034	153536	416058	302322	188990	369843
2-[2,5-dihydroxy-4-(methoxymethyl)phenyl]-3,4-dihydro-2H-1-benzopyran-3,5,7-triol	0.290469	0.6435	1.62523	57621	51672.1	18044.1	33722.9	49842.9	78212.3	66666.3	126824	46101.1	48129.3	136944	45247.5
Perilloside C	0.714198	0.1332	1.30402	488904	473350	761963	563533	581766	398718	769461	664656	806509	692805	520794	807464
5-trans PGF2alpha	0.151779	0.7297	1.18032	62948.5	66633.6	112638	112145	89771	69278	84353.7	81180.4	172194	64110.8	83811.1	120203
[3,5-dihydroxy-2-(hydroxymethyl)-6-{1,2,6-trihydroxy-5-[hydroxy(3,4,5-trihydroxyoxan-2-yl)methyl]-3-[(2E)-3-(4-hydroxyphenyl)prop-2-enoyl]-4-oxocyclohex-2-en-1-yl}oxan-4-yl]oxidanesulfonic acid	0.00754642	0.08069	1.15087	89.2681	91.739	103.358	100.649	87.8927	93.8149	101.432	95.7057	127.561	112.282	104.131	111.028
11-deoxy-PGE1	0.911342	0.104	1.47283	471401	416218	611252	585850	511405	395824	739551	743992	826433	567919	519540	1.00979e+06
NOPM	0.455464	0.1692	1.70372	67731.7	63746.7	76724.2	105856	67177.2	50523.4	112763	63640.4	156050	145776	101149	156288
5,7-dihydroxy-6-(3-methylbut-2-en-1-yl)-2-(2,4,5-trihydroxyphenyl)-3,4-dihydro-2H-1-benzopyran-4-one	0.756132	0.104	3.38863	47347.1	49568.7	15625.2	86411.2	21773.6	75858.7	203472	250832	39185.1	196772	163578	151376
4'-Methyl-(-)-epigallocatechin 7-glucuronide	0.298735	0.8207	0.868938	363306	364103	291821	236807	355201	219781	148650	162193	124781	336820	392213	426517
({6-[5,7-dihydroxy-2-(3-hydroxy-4-methoxyphenyl)-4-oxo-8-[3,4,5-trihydroxy-6-(hydroxymethyl)oxan-2-yl]-4H-chromen-3-yl]-3,4,5-trihydroxyoxan-2-yl}methoxy)sulfonic acid	1.62481	0.05584	0.198794	516139	857817	1.41935e+06	1.19682e+06	316439	570948	180503	93227.1	72087.8	295732	63924.7	264015
3,4-Dehydro-6-hydroxymellein	0.158262	0.07517	1.45698	12121.4	10905.9	11048.4	12456.1	14116.9	11183.1	19974.1	12375.7	20385	20489.9	17207.6	14195.4
6-(3-{8-[1-(2,4-dihydroxyphenyl)-2-hydroxy-3-(3-hydroxyphenyl)propyl]-3,5,7-trihydroxy-3,4-dihydro-2H-1-benzopyran-2-yl}phenoxy)-3,4,5-trihydroxyoxane-2-carboxylic acid	0.471365	0.6435	0.820825	665360	801872	1.02022e+06	1.14533e+06	724043	575963	719978	356127	835863	926547	476600	733553
3,4,5-trihydroxy-6-[(4-hydroxy-7-methoxy-2,2-dimethyl-3,4-dihydro-2H-1-benzopyran-5-yl)oxy]oxane-2-carboxylic acid	0.150344	0.5549	2.32618	5378.26	5405.59	2745.91	393.036	22521.1	17491.1	4139.79	5333.31	54042	15935.7	16025.2	29984.4
2,2-dimethylpyrano[3,2-g]chromen-8-one	0.0175531	0.6435	0.997	3839.71	1534.57	3645.95	6955.97	1132.72	890.934	827.798	718.53	3530.1	8209.86	3824.86	833.565
3,4,5-trihydroxy-6-({2-[2,4,6-trihydroxy-3-(3-methylbut-2-en-1-yl)phenyl]acetyl}oxy)oxane-2-carboxylic acid	0.0190979	0.8207	0.835779	5560.85	2632.66	11108.1	8586.85	2374.31	8172.92	5339.02	4002.27	5751.6	12067.2	2448.98	2512.6
3,4,5-trihydroxy-6-{1-methoxy-1,3-dioxo-3-[(3,4,5,6-tetrahydroxyoxan-2-yl)methoxy]propan-2-yl}oxane-2-carboxylic acid	0.613179	0.1692	8.39538	22444.6	6395.16	7205.1	7016.27	6127.03	44293.4	182650	374848	8892.3	7827.21	202840	7739.8
6Z-8-Hydroxygeraniol 8-O-glucoside	0.397833	0.215	0.754643	218561	141619	201262	125915	210652	168062	119187	85650.6	190175	156558	145832	107373
[(16R)-5,7-dihydroxy-8,8,12,16-tetramethyl-3-[1-(2-methyl-1,3-thiazol-4-yl)prop-1-en-2-yl]-10-methylidene-9-oxo-17-oxa-4-azabicyclo[14.1.0]heptadec-4-en-11-yl]oxidanesulfonic acid	0.474417	0.215	0.476708	136098	91322.8	155219	70376.1	176126	99909.5	6002.68	4746.41	88921	93268.7	149102	5506.3
Asp-Ser-OH	0.0106843	0.8207	0.943326	87604.3	127382	65203.4	108240	47155.3	112791	92250.5	102756	57708.1	125344	62355.2	76876.7
[(4-{3-[6-(2,4-dihydroxyphenyl)-2-{4-[(E)-2-(2,4-dihydroxyphenyl)ethenyl]-2,6-dihydroxyphenyl}-4-methylcyclohex-3-ene-1-carbonyl]-2,6-dihydroxyphenyl}-2-methylbut-2-en-1-yl)oxy]sulfonic acid	0.297	0.8207	1.71066	75759.8	50234	33194	47912.3	51626.8	27217.6	86025.3	29668.8	168883	139865	22337.1	42403.7
1-O-E-Cinnamoyl-(6-arabinosylglucose)	0.0506463	0.08069	1.94156	1148.44	1180.23	1329.7	1294.86	1130.75	1206.94	1304.93	1239.62	1641.08	1638.01	6903.3	1428.38
2-HYDROXYXANTHONE	0.0272425	0.08069	1.94058	346.766	356.365	401.498	390.976	341.424	364.429	394.018	371.774	495.516	436.165	2143.51	431.294
6-(2,4-dihydroxyphenyl)-2-(2,6-dihydroxyphenyl)-4-(hydroxymethyl)cyclohex-3-ene-1-carboxylic acid	0.124194	0.4749	0.725242	22046.3	25346.5	28851.1	19370.3	37369.7	28183.5	7090.77	7509.78	42266.5	30509	18994.3	10527.4
Alpha-Calacorene	0.539872	0.06331	2.69048	61330.5	27746	56034	19600.9	40349	21767.7	59306.1	108253	157435	98073.6	98269.5	88638.7
3,4,5-trihydroxy-6-({2-[3-hydroxy-6-(2-methylbut-3-en-2-yl)-7-oxo-2H,3H,7H-furo[3,2-g]chromen-2-yl]propan-2-yl}oxy)oxane-2-carboxylic acid	0.0176814	0.06331	9.91427	15.4292	15.8562	17.8644	17.3962	15.1914	16.215	17.5316	119.18	22.0477	19.4069	774.154	19.1902
2-(3,5-dihydroxyphenyl)-3,5,7-trihydroxy-3,4-dihydro-2H-1-benzopyran-4-one	2.3341	0.1332	1.27896	7.30206e+06	7.41623e+06	6.41203e+06	4.91019e+06	6.66699e+06	6.75794e+06	8.26825e+06	7.75234e+06	5.80886e+06	1.14157e+07	9.36005e+06	7.87006e+06
6-({16,18-dioxo-6,8,19-trioxapentacyclo[10.7.0.0虏,鈦?0鲁,鈦?0鹿鲁,鹿鈦穄nonadeca-1(12),2(9),4,10,13(17)-pentaen-11-yl}oxy)-3,4,5-trihydroxyoxane-2-carboxylic acid	0.333573	1	1.11097	3.80756e+06	3.79643e+06	2.56661e+06	533518	3.41141e+06	4.48392e+06	4.58027e+06	3.6825e+06	2.92166e+06	3.61952e+06	3.51159e+06	2.3464e+06
Bis(4-hydroxyphenyl)methanol	0.226744	0.6435	0.781915	149890	147776	208405	248695	159390	101279	124798	39600.1	209628	198130	70619.8	151016
Fulvoplumierin	0.116077	0.2654	3.08159	1285.29	2209.27	3329.85	4440.72	2830.14	1350.75	5883.48	1510.48	4459.83	6473.96	27298.8	1965.33
4,4'-dihydroxybibenzyl	0.70053	0.08069	0.659645	248503	394499	389052	254921	289153	417571	194596	182805	326344	214604	163200	233401
(6-carboxy-3,4,5-trihydroxyoxan-2-yl)[3,5-dihydroxy-2-(3,4,5-trihydroxyphenyl)-7H-chromen-7-ylidene]oxidanium	0.505437	0.05584	16.8501	5394.94	2561.53	2885.95	2810.32	5711.91	3532.28	102675	138423	21967.7	30641.9	81159.8	10959.4
8-Acetyl-T2 tetrol	0.00643489	0.9627	0.968299	565966	515507	698128	918093	560518	356806	535993	234508	843970	853818	377904	653994
(E)-3-(3-methoxyphenyl)acrylic acid	0.249223	0.6435	2.13249	52197.6	23914.8	28872.9	22571.1	26154.6	17479.8	20091.3	25200.9	46338.1	38009.3	209853	25568
Leonuriside A	0.293626	0.215	1.30991	70021.5	72184.7	96103.9	102350	84546.2	76836.8	151033	121259	105528	101036	66479	112063
2-amino-4-{[2-({4-[5-(2-carboxy-2-hydroxyethyl)-2-hydroxyphenyl]-3-hydroxy-2-methylbutan-2-yl}sulfanyl)-1-[(carboxymethyl)-C-hydroxycarbonimidoyl]ethyl]-C-hydroxycarbonimidoyl}butanoic acid	1.22347	0.06331	0.404299	402827	402351	615001	346986	527753	607982	159852	113245	358642	232000	171560	138041
6-(4-ethyl-3-hydroxyphenoxy)-3,4,5-trihydroxyoxane-2-carboxylic acid	0.0184934	0.08069	11.0477	16.0562	16.5007	18.5905	18.1033	15.8088	16.874	18.2441	17.2141	1031.8	20.1956	18.7295	19.9701
3,4,5-trihydroxy-6-[2-hydroxy-4-(3-oxo-3-{2,4,6-trihydroxy-3-[3,4,5-trihydroxy-6-(hydroxymethyl)oxan-2-yl]phenyl}propyl)phenoxy]oxane-2-carboxylic acid	0.019668	0.6435	1.07344	547586	489945	492673	238644	470180	268754	336983	282128	258483	605779	597690	611059
4-{hydroxy[(3,4,5,6-tetrahydroxyoxan-2-yl)methoxy]methylidene}cyclohexa-2,5-dien-1-one	0.176364	0.1692	0.893503	90295.6	105366	109553	92014.7	90776	105788	83953.1	104832	89406.6	94240.2	73815.8	84325.6
Serylglutamine	0.0398416	0.4749	1.67444	749.633	1948.38	867.951	1855.99	738.083	787.815	851.779	904.852	1071.2	1800.12	6075.22	932.363
Ligustroside	0.0567222	0.9627	0.937052	609434	610069	1.42695e+06	1.73067e+06	750982	390463	891790	180746	1.22782e+06	1.12956e+06	565897	1.17569e+06
3-Ethyltoluene	0.34043	0.05584	1.71416	32824.4	30874.2	35276.7	30547.8	37025.9	37281.6	46176.4	52166.2	77589.6	53606.8	58426.9	61432.6
4,5-Dihydroniveusin A	0.034522	0.08069	1.15073	1868.12	1919.83	2162.98	2106.29	1839.34	1963.28	2122.68	2002.85	2669.48	2349.74	2179.16	2323.5
4-(Methylnitrosamino)-1-(3-pyridyl)-1-butanol glucuronide	0.542662	0.05584	3.32826	28406.6	27895.5	14817.9	16831.2	20914.7	25284.3	71638.6	69284	77366.4	95838.6	77023.2	55384.5
4-formyl Indole	0.136567	0.3254	1.39419	23866.8	16318.8	18032	21766.7	16853.2	12592.8	31367.9	28132.3	25372.1	16427.9	14526.3	36730.9
Arecaidine	0.0206747	1	1.02841	14434.5	15803.9	21961.8	22129.8	13453.5	17844.8	16751.3	14991.5	25676.5	17122.6	13431.3	20621.1
6-({3,5-dihydroxy-2-[3-hydroxy-4-(methoxymethyl)phenyl]-3,4-dihydro-2H-1-benzopyran-7-yl}oxy)-3,4,5-trihydroxyoxane-2-carboxylic acid	0.0142227	0.6435	0.946474	83157.9	99403.7	152167	175621	111097	85051.1	73407.1	52093.5	168956	229049	89955	54812.4
Abscisic alcohol 11-glucoside	0.314065	0.06331	1.96291	32452	21213.9	21061.1	16682.3	15862.2	14033.2	31958.4	37980.1	41499.6	43413	43833.3	39485.3
Isoalantolactone	0.147132	0.1332	2.47809	1949.78	2837.1	7291	4517.58	6435.96	1614.86	7199.92	5951.87	20605.1	12086.5	6374.03	8837.79
Plumbagin	0.0981863	0.1332	2.41373	2034.2	53.9924	686.356	1104.72	2544.21	3625.3	4716.35	3963.94	5263.28	6364.71	2365.69	1582.86
2-(7-hydroxy-3,4-dihydro-2H-1-benzopyran-3-yl)-3,5-dimethoxybenzene-1,4-diol	0.0481064	0.5549	1.11816	26949.7	24200.2	65942.1	42475.1	29451.6	22736.7	35250.5	7596.85	71874.3	45137.6	30935.2	45960.7
9-[[(2R)-3,3-dimethyloxiran-2-yl]methoxy]furo[3,2-g]chromen-7-one	0.00854595	0.7297	1.00788	5798.04	3523.99	1641.56	5663.81	1660.65	4563.53	2457.78	737.312	2372.98	11065.3	802.22	5597.52
2,2-dimethyl-3,4-dihydrobenzo[h]chromene-5,6-dione	0.862023	0.05584	2.29826	112329	93864.1	80422.3	116392	95160	123336	185482	262335	308672	238384	199887	234046
(4-Methylphenyl)acetaldehyde	0.214472	0.5549	1.20755	93675.8	93122.1	99033.6	97253.9	91952	106299	73575.6	111707	167893	123334	86059.2	139212
4-hydroxy-5-(2,4,5-trihydroxyphenyl)pentanoic acid	0.0227562	0.08069	1.2645	627.488	644.857	726.528	707.488	617.821	659.449	712.991	672.74	1349.63	789.259	731.963	780.444
[(6-{[5,7-dihydroxy-2-(4-oxocyclohexa-2,5-dien-1-ylidene)-2H-chromen-3-yl]oxy}-3,4,5-trihydroxyoxan-2-yl)methyl][1-hydroxy-3-(4-hydroxyphenyl)prop-2-en-1-ylidene]oxidanium	0.115557	1	0.916456	117031	81344.8	205607	116153	124528	66232.4	107259	120802	89487.6	141907	58643.7	133599
3,4,5-trihydroxy-6-({5-hydroxy-8,8-dimethyl-4-oxo-2-phenyl-4H,8H-pyrano[2,3-f]chromen-3-yl}oxy)oxane-2-carboxylic acid	1.15468	0.5549	0.871833	8.20053e+06	8.09142e+06	5.33618e+06	5.8724e+06	5.13579e+06	7.85778e+06	4.09328e+06	6.44393e+06	4.7554e+06	8.77523e+06	4.13661e+06	7.10137e+06
4-HYDROXY-6-METHYLPYRAN-2-ONE	1.36666	0.2654	1.7896	933074	706429	368902	288476	803988	1.2509e+06	1.54495e+06	1.85371e+06	858043	921745	1.93765e+06	671352
2-Feruloyl-1-sinapoylgentiobiose	1.56095	0.1332	1.44672	1.61127e+06	1.69467e+06	775589	2.0872e+06	1.02174e+06	1.31169e+06	2.20339e+06	2.33576e+06	1.7393e+06	2.22262e+06	1.16965e+06	2.62902e+06
Acaciabiuronic acid	0.0977557	0.9115	1.09112	128009	108272	114481	175336	128799	135426	121766	122251	207075	98877.6	87938.6	224552
10-undecynoic acid	0.0598388	0.3254	2.60629	1494.64	582.573	560.647	931.554	997.279	316.21	341.884	2647.24	6111.29	797.25	1317.41	1508.46
COUMARINIC ACID METHYL ETHER	0.392589	0.4749	1.49605	179223	146468	169656	108603	135994	96147.2	124308	117688	219497	203029	439746	146053
3,4,5-trihydroxy-6-{[7-hydroxy-6-(3-methylbut-2-en-1-yl)-4-oxo-2-(2,4,5-trihydroxyphenyl)-3,4-dihydro-2H-1-benzopyran-5-yl]oxy}oxane-2-carboxylic acid	0.712532	0.104	2.07966	105744	189796	45310.7	88871.6	84287.7	194061	364142	362342	148292	195254	217722	184887
6-(4-ethenyl-3-hydroxyphenoxy)-3,4,5-trihydroxyoxane-2-carboxylic acid	0.994164	0.05584	8.19809	21057.5	26381.3	6462.5	54058	12391.2	30460.3	232682	299467	93927.2	233553	233036	143662
6E,8E,12E,14E-Hexadecatetraen-10-ynoic acid	0.152903	0.4749	1.85833	12742.9	25414.6	3602.48	3674.08	6420.15	20163	8145.54	13559.2	59948	25108.2	16714.3	10316
6-(5-{[(2E)-3-(3,4-dihydroxyphenyl)prop-2-enoyl]oxy}-3,4-dihydroxycyclohex-1-ene-1-carbonyloxy)-3,4,5-trihydroxyoxane-2-carboxylic acid	0.478515	0.06331	1.9692	50295.9	48192	50882.8	78771.9	38021.9	37719.7	139990	121148	107395	79396.3	51431	99064.1
Melleolide K	0.179681	0.6435	0.884535	512369	447533	1.21191e+06	783377	709865	653028	372161	236907	1.21609e+06	1.14802e+06	593203	253118
DIMBOA-Glc	1.68156	0.07517	2.36014	409177	689207	194685	475833	271308	802073	1.41057e+06	1.7044e+06	495177	929548	1.36299e+06	803981
Vanilloside	0.258606	0.3946	1.18104	118204	160415	105917	125136	100655	162139	158752	199961	132992	131462	142959	145753
Hibiscitrin	0.822408	0.1332	1.53307	324871	297570	305529	592734	226826	257348	560216	393276	400289	523788	450757	744745
3,4,5-trihydroxy-6-{[1-(4-methoxyphenyl)-4-methylpentan-3-yl]oxy}oxane-2-carboxylic acid	0.278348	0.9115	1.56967	111516	57265.8	53057	42467.4	77226.5	43002.7	46127	40458.3	145787	113236	221398	36504.4
(3,4,5,6-tetrahydroxyoxan-2-yl)methyl (2E)-3-(3,4-dihydroxyphenyl)prop-2-enoate	1.09073	0.05584	2.3206	226105	207975	184399	87006.3	194867	215219	438160	625314	397388	506588	334882	286060
ISOPIMPINELLIN	0.0416812	0.104	1.74831	716.314	736.142	829.374	807.638	705.278	810.66	813.921	767.972	1023.59	1714.02	2844.45	890.923
Fluvoxamino acid	0.0305615	0.08069	1.15107	1464.08	1504.61	1695.16	1650.74	1441.52	1538.65	1663.58	1569.66	2092.11	1841.53	1707.84	1820.96
Nicotyrine	0.0460662	0.3254	3.78378	16.8361	574.825	19.4934	18.9825	767.003	245.844	19.1302	1940.43	2720.71	21.1765	1174.23	340.543
Kaempferol 3-O-caffeoyl-sophoroside 7-O-glucoside	0.675066	0.05584	13.049	12420	17169.9	1630.56	1587.83	1386.59	13350.4	135513	154397	36519.9	99844.4	170740	23541
Methyl 10-undecenoate	0.0819631	0.1692	2.6754	1229.94	853.248	1543.15	1778.63	817.474	872.555	943.4	2658.41	4872.46	1516.93	7388.02	1610.78
Biochanin A 7-(6-methylmalonylglucoside)	1.0559	0.06331	4.61722	56384.7	107715	27575.9	26649.9	62860.8	120864	382085	491964	120121	259642	445942	156674
Niveusin C	0.0353324	0.08069	103.101	4.11371	4.22758	4.76299	4.63817	4.05033	4.32324	4.67425	4.41037	1252.13	5.17425	1421.18	5.11646
6-[(2-{4-[(3-{[3,4-dihydroxy-4-(hydroxymethyl)oxolan-2-yl]oxy}-4,5-dihydroxy-6-(hydroxymethyl)oxan-2-yl)oxy]phenyl}-4-oxo-3,4-dihydro-2H-1-benzopyran-7-yl)oxy]-3,4,5-trihydroxyoxane-2-carboxylic acid	0.414079	0.5549	2.68255	18610.4	34446.5	28696.8	92012.3	22727.3	22551.1	43693.3	22103.7	227089	111298	10843.8	172595
6-{[2-(3,4-dihydroxyphenyl)-5-hydroxy-4-oxo-7-{[3,4,5-trihydroxy-6-(hydroxymethyl)oxan-2-yl]oxy}-4H-chromen-3-yl]oxy}-3,4,5-trihydroxyoxane-2-carboxylic acid	0.015773	1	1.02845	224072	297079	247181	183461	272688	294270	237340	276575	280616	244422	260220	262857
Cymorcin monoglucoside	0.00905726	0.9627	0.992465	339786	449711	554141	491816	424434	526859	353097	397731	558594	592763	422132	441831
Lucidenic acid K	0.0466001	1	0.701255	6128.84	4769.12	3643.17	11884.4	2026.3	28908.5	3700	5607.1	10199.1	2936.27	10625.2	7154.66
7-hydroxy-6-methoxy-3-(1,2,5-trihydroxy-4-oxocyclohexa-2,5-dien-1-yl)-4H-chromen-4-one	0.248192	0.08069	4.03041	2186.3	1099.98	6317.74	19015.5	3889.69	1031.45	22205	6578.32	18210.1	29911.9	12682	45617.9
LEVULINIC ACID, 3-BENZYLIDENYL-	0.279284	0.7297	1.16775	221275	205578	297505	271814	273297	304483	226671	193616	536075	330727	313124	237768
1-Naphthol	0.114775	1	1.26159	22301.8	22467.4	33176.2	30349.1	35702.7	39714.1	20758.5	17424.4	85562.9	42043.7	45721.2	20252.7
3,4,5-trihydroxy-6-{[5-hydroxy-2-(4-hydroxyphenyl)-6-methoxy-4-oxo-4H-chromen-7-yl]oxy}oxane-2-carboxylic acid	0.517731	0.104	1.95657	77591.3	80224.9	52253.7	66557.7	102791	137302	162811	128958	139223	358716	79477.9	142038
4-Phenyl-3-buten-2-ol	0.184098	0.05584	1.45018	17693.7	14332.7	18509.8	15858.6	19927.4	16032.1	21299.1	22819.6	32410.8	23727.4	23125.4	25039.9
Nivalenol	0.0259833	0.2654	0.257727	523.582	234.82	450.927	133.429	96.5593	43.9955	47.5676	44.8823	136.277	52.6559	48.8334	52.0678
6-(4-{3,5-dihydroxy-4-oxo-7-[(3,4,5-trihydroxy-6-methyloxan-2-yl)oxy]-4H-chromen-2-yl}phenoxy)-3,4,5-trihydroxyoxane-2-carboxylic acid	0.00674565	0.3946	0.125038	5.18453	0.003846	92.5229	7.26392	12.4536	1.8999	0.00425236	0.00401229	13.7027	0.00470722	0.00436551	1.20472
DTDP-D-glucose	1.15808	0.104	1.75076	508106	639212	351377	153200	567901	926592	1.0713e+06	1.2085e+06	632828	749188	1.16664e+06	680193
BERGAPTEN	0.757151	0.05584	3.99286	44076.1	56823.6	28242.1	5713.85	57958	76179.3	155844	312273	115554	109876	290848	89885.2
N-Acetyl gemifloxacin	0.291335	0.104	10.0548	19.1386	19.6684	12078.8	21.5786	5544.25	3109.14	13845.6	136160	11461.2	24411.6	812.554	22326.1
Fragransol D	0.175039	0.9115	1.40487	33959.6	28609.2	31450.3	24821.9	42946.6	27735.6	27846.7	24707.3	57911.5	66988.4	74014.4	14835.3
2,4,6-Trihydroxybenzophenone	0.64474	0.08069	1.82466	157379	132427	225381	133765	130458	189159	254217	268963	221636	218047	612983	191292
6-methoxy-4-methyl-coumarin	0.206102	0.5549	1.35201	61457	42082.4	57474.2	45795.8	44940.7	42795.5	39720.8	44101.2	63496.5	85758.6	118886	46282.8
Cynaratriol	0.152045	1	1.39879	41768.4	20204.6	36555.7	33435.7	46585.8	30448.1	12221.3	15217.7	59529.4	145836	47990.4	11501.9
Delta-Decalactone	0.241803	0.05584	2.04619	10294.8	10955.3	9793.01	12625.9	12835.1	13663.4	17996.2	25878.3	30465	23212.8	16265.7	29694
Ferulaldehyde	0.268576	0.215	1.13301	150400	173454	242401	194637	168778	175339	216060	206147	228577	202054	207952	191111
Asp-Ala-OH	0.565454	0.08069	1.58686	195358	148017	105260	130569	141405	101270	236159	303389	131772	199516	212555	220999
Tectoridin	0.0308303	0.9627	0.816297	18152.9	4977.05	723.148	2702.29	16793.4	26985.9	5330.69	36272.1	4360.96	5382.7	5990.89	65.6519
1,2,3,4-tetrahydro-2,5,8-trimethyl naphthalene	0.771056	0.9627	1.15292	2.27987e+06	2.6193e+06	2.89393e+06	3.16197e+06	3.05655e+06	2.93924e+06	2.62746e+06	2.74526e+06	5.63504e+06	2.24959e+06	2.50203e+06	3.78306e+06
2-{2,6-dihydroxy-4-[6-hydroxy-7-(3-methylbut-2-en-1-yl)-1-benzofuran-2-yl]phenyl}-6-(2,4-dihydroxyphenyl)-4-(hydroxymethyl)cyclohex-3-ene-1-carboxylic acid	0.136451	0.6435	1.21866	66061.3	48183.4	336222	111511	169451	129885	20598.2	11269.2	706014	189675	100356	22067.4
13-Oxo-9,11-tridecadienoic acid	0.72113	0.07517	1.50679	293733	321352	352572	353609	402313	351858	363367	427396	964379	388246	460432	523102
Xanthotoxol	0.0352203	0.9627	1.03275	50648.8	60878.2	69037.1	56552.6	44547.4	62738.3	70304	74939.3	40873.8	58541.9	55140.3	55900.3
(-)-Wikstromol	0.117764	0.6435	0.916335	251125	277793	320002	319103	334228	304658	190190	173614	426952	401102	261720	202595
Lucuminamide	0.113798	0.3254	2.24204	10862.8	945.637	5129.27	1189.45	304.526	4374.17	1240.44	10408.7	7717.64	21809.8	6437.82	3515.62
Isopropyl beta-D-glucoside	0.141349	0.104	6.33021	2633.97	409.422	114.845	182.698	81.9585	1570.09	1594.55	9230.5	7694.92	8534.57	4170.88	385.04
3,4,5-trihydroxy-6-{[3-hydroxy-2-(3-hydroxyphenyl)-4-[3,5,7-trihydroxy-2-(3-hydroxyphenyl)-3,4-dihydro-2H-1-benzopyran-8-yl]-3,4-dihydro-2H-1-benzopyran-7-yl]oxy}oxane-2-carboxylic acid	0.0791583	0.2654	14.5099	464.972	372.614	66.3078	93.6789	368.167	60.1858	1118.22	61.3988	255.026	526.345	17746.9	988.081
HYMECROMONE METHYL ETHER	0.223869	0.4749	0.901042	326609	388786	468027	430773	502360	418132	295029	274105	584837	438716	383847	307202
5-Hydroxyxanthotoxin	0.0467509	0.104	4.47736	16.4635	16.9193	1716.86	18.5625	16.2099	17.3021	4698.25	2348.01	965.993	20.7079	19.2047	20.4767
Methyl salicylate	0.32881	0.3946	1.79438	31355.8	34411.6	47587.6	33594.5	38195.5	34866.9	96816.2	90103.9	27534.2	67429.9	79023.6	33895.2
3,4,5-trihydroxy-6-{[4-(7-methoxy-2-oxo-2H-chromen-6-yl)-2-oxobut-3-en-1-yl]oxy}oxane-2-carboxylic acid	0.0191152	0.9115	1.06317	5043.22	5747.35	9763.32	1898.45	10228.7	62297.9	8023.96	58160.5	47.8719	9174.6	25530.8	41.6674
3,4,5-trihydroxy-6-(3-hydroxy-4-{5-hydroxy-8,8-dimethyl-4-oxo-4H,8H-pyrano[3,2-g]chromen-2-yl}phenoxy)oxane-2-carboxylic acid	1.37172	0.06331	2.70286	156770	200275	139658	489619	76868.7	152389	602602	563813	402430	548222	509738	658938
6-(3-ethylphenoxy)-3,4,5-trihydroxyoxane-2-carboxylic acid	0.0188132	0.5549	1.32829	767.337	1527.34	5695.9	865.166	1428.85	806.421	871.896	822.675	2180.92	2296.03	7608.55	954.383
6-[2,3-dihydroxy-5-({[2,3,5-trihydroxy-6-(hydroxymethyl)oxan-4-yl]oxy}carbonyl)phenoxy]-3,4,5-trihydroxyoxane-2-carboxylic acid	0.0462073	0.08069	1.1508	3346.85	3439.49	3875.1	3773.55	3295.29	3517.32	3802.9	3588.21	4782.53	4209.69	3904.09	4162.68
6-Hydroxykaempferol 3,6-diglucoside 7-glucuronide	2.71564	0.05584	3.00985	611541	991139	259391	823880	486440	969860	1.71733e+06	3.10774e+06	1.57736e+06	2.33829e+06	1.76004e+06	1.96617e+06
5,8-Dihydroxy-3,4-dihydrocarbostyril	0.0510027	0.1332	2.32263	483.902	633.494	587.34	483.789	1470.33	450.94	1257.7	3098.72	761.93	539.706	1859.78	2030.19
6-(3,4-dihydroxy-6-methyl-5-oxooxan-2-yl)-5,7-dihydroxy-2-(3-methoxyphenyl)-4H-chromen-4-one	0.324823	0.1692	2.66946	5309.53	19449.9	2962.79	50001.5	4003.96	4284.85	64424.9	46466.6	17160.6	31219	33161.2	37271.8
Eremopetasitenin C1	0.0955128	1	1.12298	134112	74730.2	104133	92091.5	94786.3	84100.7	83559.5	57599.7	194968	103025	85546.8	130820
6-(3-formyl-2,4,6-trihydroxyphenoxy)-3,4,5-trihydroxyoxane-2-carboxylic acid	0.309337	0.6435	0.855731	300710	224278	380629	289251	181123	262735	228935	198089	232207	183811	242970	316123
Bakkenolide C	0.179999	0.3946	1.27535	47638	34333.5	55556.8	46052.4	17570.5	54439.3	43428.1	45774	65084.7	48874.2	58189.4	64623.3
DL-3,4-Dihydroxymandelic acid	0.228876	0.5549	1.7077	41506.4	24427.4	16108.8	11586.5	29596.6	55147.9	41372.1	108914	25250.7	82930	21565.2	24599.9
6-{3-[(1E)-2-carboxyeth-1-en-1-yl]phenoxy}-3,4,5-trihydroxyoxane-2-carboxylic acid	1.00903	0.3254	1.14966	5.34688e+06	8.16583e+06	4.94499e+06	3.18549e+06	5.0392e+06	7.7148e+06	6.04474e+06	8.90542e+06	5.43067e+06	5.49189e+06	7.82546e+06	5.84628e+06
(4-methyl-1-methylol-cyclohex-3-en-1-yl)methanol	0.39164	0.05584	1.52814	68537.3	62146.7	69248.1	59261.9	67002	67247.9	85763.7	73360.9	136382	106001	107109	92839.7
3,4,5-trihydroxy-6-({8-hydroxy-12,12-dimethyl-6-oxo-4-phenyl-3,11,14-trioxatetracyclo[8.5.0.0虏,鈦?0鹿鲁,鹿鈦礭pentadeca-1(10),2(7),4,8-tetraen-5-yl}oxy)oxane-2-carboxylic acid	1.20542	0.06331	3.21532	77963.9	111836	78825.2	296039	50072	90179.4	446188	430083	244054	365090	381426	399771
1-Acetylindole	0.0057116	0.3254	1.06421	449.533	304.97	343.594	334.59	292.184	311.871	337.193	318.157	424.053	373.262	346.165	369.093
Pantothenol	0.436687	0.05584	0.366704	141653	53100	56079.5	42257.2	79137.7	50906	28026.3	26710.9	25009.2	32879.2	18203.4	24344.1
Trans-4-Coumaric acid	0.0981519	0.8207	1.01861	1.41052e+06	1.35707e+06	1.14319e+06	1.23727e+06	1.00305e+06	1.26689e+06	1.32854e+06	1.43771e+06	869405	1.09065e+06	1.50456e+06	1.32301e+06
O-6-deoxy-a-L-galactopyranosyl-(1->2)-O-b-D-galactopyranosyl-(1->3)-2-(acetylamino)-2-deoxy-D-Galactose	0.0165998	0.3254	0.985053	43164.3	59486.9	64280.7	30606.9	86772.9	48862.7	25465.5	46901.1	165284	40869.1	19258.8	30437.7
Oleoside dimethyl ester	0.655477	0.05584	0.532135	150066	210115	183751	190532	169327	164374	98300.3	74604.9	124312	97701.9	56772.1	116620
Sodium (+/-)-2-(4-methoxyphenoxy)propionate	0.396358	0.05584	11.1909	5070.15	3716.12	1601.21	21.1065	4878.9	7283.12	36636.6	97757	22548.4	12673.7	62955.6	20006.2
5-amino-1-(5-phospho-D-ribosyl)imidazole-4-carboxylate	0.253846	0.4749	0.817722	163286	177563	118500	101186	157479	229842	157240	181271	156714	62908.3	113121	103738
THYMOQUINONE	0.278349	0.05584	1.32644	72713.2	69674.7	78457.7	63818.9	74781	72856.3	79493.8	83895.4	120912	82832.5	88025.4	118283
3,4,5-trihydroxy-6-[4-hydroxy-3-(3-hydroxyprop-1-en-1-yl)phenoxy]oxane-2-carboxylic acid	0.348748	0.05584	3.35978	18068.8	8035.48	10829.7	6517.43	7621.16	15488.2	25259.6	66486.4	31377.2	29770.9	48377.4	22310.2
3-(4-methoxyphenyl)acrylic acid	0.253805	0.1332	1.47532	33979.1	28255.4	47236.3	34455.2	36367.5	39703.7	36356.3	38074.7	68859.8	73412.7	59719.1	48156.2
N,N-Dimethylaniline	0.178233	0.7297	0.957293	507246	558839	616224	598473	489043	545674	559461	474005	535227	564467	446621	594203
6-{[(2E)-3-(3,4-dihydroxyphenyl)prop-2-enoyl]oxy}-3,4,5-trihydroxyoxane-2-carboxylic acid	0.0353172	1	1.0634	163031	123916	69046.6	21497.4	101829	145008	74945.3	211662	69718.1	108402	130479	68749.1
2,3',4,6-Tetrahydroxybenzophenone	0.218591	0.104	1.48635	30992.1	20153.6	23671.9	18827.4	19216.7	25574.4	39963.6	42214.1	26170.2	35721.9	38208.4	23481.3
3,4,5-trihydroxy-6-[(oxolan-2-yl)methoxy]oxane-2-carboxylic acid	0.122946	0.4749	0.749827	21438.3	20908.1	44183.4	27620.1	35835.7	22926	12085.4	7973.93	34493.5	35349.3	24680.3	15053.7
2-Methylbutyroylcarnitine	0.159536	0.05584	0.14186	11378.9	7551.64	4917.43	6388.47	4172.05	4031.5	803.851	871.913	1797.82	678.846	629.566	671.265
Oxindole	0.0582997	0.9627	1.07335	91937.5	69385	96904.1	69992.6	61744.3	80372.9	38963.6	65891.6	84316.5	155598	63558.4	96510.3
Adrenochrome	0.441465	0.5549	2.80484	164525	84290.4	56554.8	9140.09	37540.4	10085.6	55617.7	42804.9	81835.7	101692	683509	50248.2
2-amino-4-({1-[(carboxymethyl)-C-hydroxycarbonimidoyl]-2-{[1-(3,5-dihydroxyphenyl)-2-hydroxy-2-(4-hydroxyphenyl)ethyl]sulfanyl}ethyl}-C-hydroxycarbonimidoyl)butanoic acid	0.289851	0.3254	1.19585	487323	353825	377047	199996	335928	328951	438436	443856	526205	226948	401503	454120
3,4,5-trihydroxy-6-{[3-(2-hydroxyphenyl)prop-2-enoyl]oxy}oxane-2-carboxylic acid	0.842082	0.05584	1.62998	292134	369155	287248	159352	286859	366408	498764	709916	388680	441052	399950	431802
4-(3-Hydroxy-2-naphthyl)-2-oxobut-3-enoic acid	0.317309	0.1332	3.35543	13066.9	11275.6	5677.44	670.271	15632.8	28824.9	37629.4	80974.6	21235.7	15380.3	81654.5	15202.6
Dihydrozeatin-O-glucoside	0.0153827	0.08069	1.15057	370.919	381.186	429.463	418.208	365.204	389.812	421.461	397.668	530.03	466.544	432.676	461.334
6-Hydroxyindolelactate	0.275989	0.1332	1.709	18150.4	24562.2	30827.4	31548.2	25962.4	26271.1	22935.6	44193	58736.9	57158.2	32438.8	53417.4
PYROGALLIN	0.430369	0.104	2.63586	27485.9	35194.4	22213.2	7083.69	40538.8	53164.7	75493.9	142815	54016.1	46446.1	137935	32763.2
2,3-Dihydroxynaphthalene	0.133557	0.9627	1.14311	57718.4	62481.5	72975.5	66446.1	59591.1	86623.4	47504.3	61659.7	102496	126811	64140.1	61290.4
Licoricesaponin C2	0.301442	0.215	7.83528	2727.98	6520.6	9691.64	9049.61	2377.81	12.5307	17488.3	2555.58	141020	23505.6	4685.61	48777
P-Mentha-1,3,8-triene	0.222621	0.08069	1.51752	16565.1	22797.2	31461.1	26843.8	21275.5	23187.8	33269.7	28968.5	44076.6	39463	26514.6	43406.6
3,4,5-trihydroxy-6-[hydroxy(3,4,5-trihydroxyoxan-2-yl)methyl]-2-[(2E)-3-(4-hydroxyphenyl)prop-2-enoyl]-4-[3,4,5-trihydroxy-6-(hydroxymethyl)oxan-2-yl]cyclohex-2-en-1-one	0.032586	0.3254	0.427879	86.4894	88.8835	100.14	97.5161	85.1569	10689.4	98.2747	92.7267	123.59	108.787	4239.02	107.572
6-({8,14-dihydroxy-17-methoxy-10-oxo-2-oxatricyclo[13.2.2.1鲁,鈦穄icosa-1(17),3,5,7(20),15,18-hexaen-4-yl}oxy)-3,4,5-trihydroxyoxane-2-carboxylic acid	0.999885	0.1332	1.81907	566054	340495	376202	198381	337125	333713	875727	750375	459613	333840	920319	575308
(-)-Betonicine	0.0181003	0.6435	0.637368	760.482	508.541	548.09	2404.05	495.75	1255.87	150.782	386.916	639.83	734.083	654.191	1241.01
Crithmumdiol	0.658496	0.215	1.44892	256081	251850	388884	294484	283584	298477	275149	342261	547962	696110	329573	378974
(R)-N-Methylsalsolinol	0.202112	0.6435	1.82829	42527.8	33057.2	19334.6	19823	49130.9	8729.52	49930.3	19287.8	120492	25531.3	17816.3	82538.4
Griseophenone B	0.142605	0.5549	1.3567	25512.6	20677.2	26187.4	16854.7	18372.9	19029.5	21919.6	50039.4	24894.2	41502.1	22008.1	11446.6
5'-Deoxy-5'-(methylthio)adenosine	0.914406	0.3946	1.32734	1.10864e+06	1.26872e+06	999916	894129	920674	1.15058e+06	1.74818e+06	1.77928e+06	941155	915790	1.25448e+06	1.78094e+06
Acetyldeoxynivalenol	0.0753852	0.7297	1.1542	29110.6	18677.2	39380.4	30718.2	28468.3	23712.7	13726.8	20020.4	37819	80349.6	26314	18023.5
Trans-Grandmarin	0.756907	0.07517	1.94945	157617	131579	165628	179588	139964	198981	216368	259086	358011	643569	167337	252981
6-(2,4-dihydroxyphenyl)-2-{3-[3-(2,4-dihydroxyphenyl)propanoyl]-2,6-dihydroxyphenyl}-5-hydroxy-4-methylcyclohex-3-ene-1-carboxylic acid	0.137608	0.9115	1.144	125035	79274.2	184814	109162	159496	92188.3	98649.8	98727.7	128733	282121	166744	82857.4
Gynocardin	0.288617	0.9115	1.0949	464439	522210	486205	492942	385017	412328	463494	377950	516541	514751	721207	431033
Armexifolin	0.255664	0.06331	7.96279	90.4976	118.689	7404.19	1018.89	2568.49	2024.6	9727.39	14358.1	33497.4	25963.7	4385.51	17365.3
2-Propionylpyrrole	0.116395	0.104	1.80362	8756.64	4948.85	5482.03	4771.99	5563.56	4940.23	6876.76	6252.49	12068.2	8216.37	22115	6610.63
6-{[3-(2H-1,3-benzodioxol-5-yl)-3-oxopropanoyl]oxy}-3,4,5-trihydroxyoxane-2-carboxylic acid	0.0431901	0.9115	1.01429	209502	237702	165167	115842	201335	162704	219025	205612	176149	95128.5	209495	202273
SCOPOLINE	0.794862	0.215	3.10374	500394	132718	55202.5	18269.7	62362.3	17496.1	210042	197263	443878	115448	1.34352e+06	131364
3,4,5-trihydroxy-6-[3-(4-hydroxyphenyl)oxirane-2-carbonyloxy]oxane-2-carboxylic acid	0.089502	0.1692	1.33189	7629.21	6419.33	13248	10176.6	6406.64	11623.2	13688.8	9084.58	13413.2	8101.77	15163.3	14452.4
N-METHYLANTHRANILIC ACID	0.160047	0.104	1.78389	14542.2	9218.71	11539.1	8630.22	9262.26	10097.4	13445	11392.7	21354.5	13592.3	36616	16527.9
Butyryl-L-carnitine	0.28506	0.05584	6.33842	4249.28	1645.56	5441.48	2360.37	1446.77	2163.32	10153	16999.8	21068.2	29175.4	20290	11966.9
2-Indanone	0.0158588	0.9115	1.01616	24618.7	21556.9	44881.7	28146.4	28866.5	26466	20201.8	18777.9	38096.7	52731.8	29539.9	18021.5
3,5-dihydroxybenzoic acid	0.247398	0.1332	2.01065	15389.2	15300.7	11291.2	9796.74	13639.8	24703.5	28777.1	28139.6	19703.3	45261.2	46091.6	13225.9
6-(4-ethenyl-5-hydroxy-2-methoxyphenoxy)-3,4,5-trihydroxyoxane-2-carboxylic acid	1.66962	0.4749	1.78571	1.22438e+06	1.62897e+06	931649	360477	1.5989e+06	2.1492e+06	2.40595e+06	4.10014e+06	1.40819e+06	1.21527e+06	3.85734e+06	1.11407e+06
2-Amino-4-oxo-6-(1',2'-dioxoprolyl)-7,8-dihydroxypteridine	0.644251	0.2654	0.543097	346229	275949	164752	68460.3	226623	491243	190629	237189	68632	67081.9	147406	143750
Vanillin	0.149054	0.1692	1.16905	40416.8	38295.8	57286.3	45679.5	43124.8	43529.3	46934.7	45186.5	55690.6	67071.7	49441.3	49356.6
L-Proline	0.079431	0.3254	1.07869	44000.3	35400	49331.1	42851.5	39260	42281.7	48102	47116.4	39359.4	45024.8	43627.5	49859.8
Buchananine	0.0735179	1	1.20288	14790.7	13454.1	32588.8	13123.3	14774.6	28089.2	9621.67	23168.1	27739.1	45566.5	22962.6	11446
4-Hydroxymethyl-3-methoxyphenoxyacetic acid	0.221133	0.5549	0.696377	61113.8	58366.5	92423.4	88825.5	94540.1	61813	35696.4	21768.3	67854.4	102906	66513.3	23585.1
Eupachloroxin	0.144791	1	1.04765	416377	261288	660860	506741	428104	408350	269312	204739	672532	895542	503085	264511
4-Vinylguaiacol	0.0112118	0.8207	1.00212	54129.2	51252.9	89437.1	69458.1	74601.1	57570.5	49912.9	48492.6	90277.4	90593.5	67712.2	50291
3-(5-Methyl-2-furyl)prop-2-enal	0.234683	0.6435	0.899252	514092	503031	978709	674113	813805	607579	408963	352036	883854	967962	668980	397551
16-iodo-hexadecanoic acid	0.132185	0.6435	1.34808	20804.1	14748.8	27887	24959	20975.4	22165	19368.3	20592.7	57921.6	29418.1	21366.8	28643.2
6-({6-[(acetyloxy)methyl]-2,4,5-trihydroxyoxan-3-yl}oxy)-3,4,5-trihydroxyoxane-2-carboxylic acid	0.393408	0.08069	2.59775	36000.5	13977.1	59583.1	26364.5	14987.6	19420.5	59990.1	76101.1	42718.7	167187	30393.1	66124
[(1S,16R)-5,7-dihydroxy-8,8,10,12,16-pentamethyl-3-[1-(2-methyl-1,3-thiazol-4-yl)prop-1-en-2-yl]-9-oxo-17-oxa-4-azabicyclo[14.1.0]heptadec-4-en-11-yl]oxidanesulfonic acid	0.0867129	0.1332	4.8132	471.785	609.296	926.369	912.922	538.975	266.809	2336.25	2734.32	8575.59	1136.63	311.094	2839.29
Hawkinsin	0.51788	0.08069	1.40433	132933	180747	188305	173288	149130	144493	164554	190191	269282	221528	260098	254899
6-{3,5-dihydroxy-2-[3-(3,4,5-trimethoxyphenyl)propanoyl]phenoxy}-3,4,5-trihydroxyoxane-2-carboxylic acid	0.325892	0.1692	0.189038	40708	43694.2	17767.1	1332.1	19606.1	86518.1	1342.46	6850.74	9136.29	9119.63	9243.51	3936.58
Indole-3-acetamide	0.0257468	0.9627	0.998834	22740.3	24599.8	32713.7	19379.9	28042	26874.7	25206.2	31134	29028.8	16743.2	20938.1	31132.3
Vanillic acid-4-O-glucuronide	0.264211	0.08069	2.59852	8219.67	8256.45	15342.7	12284.5	12086.5	16867.4	16236.8	17930.1	55108.8	62471.6	13256.1	24875
1-(3-Methyl-2-butenoyl)-6-apiosylglucose	0.0396635	0.3254	2.33322	885.851	556.919	1162.75	265.29	518.847	172.183	1034.84	949.813	234.119	628.879	3741.67	1720.6
(E)-Resveratrol 3-glucoside 4'-sulfate	2.87077	0.06331	0.309798	1.51005e+06	2.599e+06	2.65955e+06	1.34352e+06	2.27008e+06	2.66253e+06	255269	415144	1.37047e+06	554169	449466	996200
Simmondsin	0.133513	0.3254	1.54951	8358.36	15462.6	23684.1	9857	17630.9	17686.9	22075.9	22140.3	33606.1	13213.6	16426.7	36170.4
Uracil	1.46315	0.05584	0.638719	1.19998e+06	1.06771e+06	1.16696e+06	1.08349e+06	944038	1.00252e+06	650726	631482	649054	644593	766382	784895
Vanillylamine	0.512039	0.5549	0.654732	341332	372951	173715	70352.6	202621	531616	248895	346028	80227.1	69803.6	131424	232035
2-Ethylacrylic acid	0.392058	0.1332	1.26531	154177	137406	151523	162245	132670	143999	153686	147955	239461	209055	170309	195657
3,4,5-trihydroxy-6-[4-(5,6,7,8-tetrahydroxy-4-oxo-3,4-dihydro-2H-1-benzopyran-2-yl)phenoxy]oxane-2-carboxylic acid	0.800422	0.1692	1.94643	368121	137080	282723	187251	233879	135221	382621	280136	683747	144369	708555	416575
3,4,5-trihydroxy-6-{[3-(6-hydroxy-7-methoxy-2H-1,3-benzodioxol-5-yl)prop-2-enoyl]oxy}oxane-2-carboxylic acid	4.29068	0.08069	0.550395	1.16483e+07	7.87873e+06	9.33617e+06	7.78908e+06	1.00948e+07	5.70089e+06	5.43531e+06	4.18977e+06	3.95252e+06	1.51571e+06	7.84532e+06	5.92683e+06
1-propene-1,2,3-tricarboxylic acid	1.49856	0.07517	0.741429	1.45788e+06	1.8336e+06	2.11964e+06	1.49147e+06	1.64905e+06	1.77657e+06	1.08973e+06	1.0491e+06	1.46982e+06	1.25732e+06	1.3128e+06	1.47855e+06
Cis-4-Carboxymethylenebut-2-en-4-olide	0.0233106	1	1.0013	224509	217820	259682	225982	227600	227315	205894	250486	265493	184044	217898	261261
Gentiobiosyl 2-methyl-6-oxo-2E,4E-heptadienoate	0.40233	0.4749	1.32643	262430	203332	228058	372322	216528	136201	267971	149824	563548	143957	377420	379751
6-[2-(2H-1,3-benzodioxol-5-yl)-1-carboxy-2-oxoethyl]-3,4,5-trihydroxyoxane-2-carboxylic acid	0.597537	1	1.14023	1.90633e+06	2.23489e+06	2.60844e+06	2.90665e+06	1.52998e+06	1.86395e+06	4.3679e+06	1.84447e+06	1.60956e+06	1.31031e+06	3.26241e+06	2.48574e+06
4-Guanidinobutanoic acid	0.0626861	0.9115	1.03533	198388	245754	385065	247800	343252	244221	336213	319906	226916	96101.3	226909	517331
6-(4-{6-[2,4-dihydroxy-3-(3-methylbut-2-en-1-yl)benzoyl]-5-{4-[(E)-2-(2,4-dihydroxyphenyl)ethenyl]-2,6-dihydroxyphenyl}-2-hydroxy-3-methylcyclohex-3-en-1-yl}-3-hydroxyphenoxy)-3,4,5-trihydroxyoxane-2-carboxylic acid	0.66875	0.1692	2.41979	137397	33213.9	38210.8	157711	47489.4	10489.9	129929	70484.1	247126	214782	246773	117990
MIGLITOL	0.127332	0.104	3.57984	1163.94	3356.66	4542.11	1312.33	3884.51	1223.22	6220.41	33376.8	4708.6	4314.78	1357.73	5435.46
L-Arabinitol	0.338926	0.07517	1.97075	44874.6	16120.5	19974.1	31327.9	21087.8	28662.1	44897.9	32017.9	52936.6	61239.6	83556.5	44731.9
Stachydrine	0.324497	0.3946	1.40505	191307	140387	60008.3	79716.7	97711.6	119508	183177	231676	84040.6	96254.9	201996	170917
Choline Glycerophosphate	0.00631435	0.3254	0.662544	244.814	44.3112	49.9232	48.6148	42.4534	45.3139	48.993	46.2272	61.6136	54.2337	50.2967	53.628
Dopaxanthin quinone	4.55609	0.05584	1.44709	1.02662e+07	9.02666e+06	1.01941e+07	1.02666e+07	8.70415e+06	8.4696e+06	1.11987e+07	1.22285e+07	1.67072e+07	15016642	1.25187e+07	1.47345e+07
L-aspartic Acid	1.12117	0.07517	1.94417	510903	237535	560181	348623	420516	211055	569523	647508	1.20978e+06	455112	648181	920105
Cis-p-Coumaric acid 4-[apiosyl-(1->2)-glucoside]	0.185165	0.5549	1.39091	29822	33958.5	137235	142534	54536.3	10024.6	145327	20609.9	78955.5	26619.2	147602	148563
L-NMMA	3.40272	0.1692	0.442346	3.96623e+06	5.52509e+06	5.10389e+06	3.76797e+06	4.01668e+06	4.93739e+06	4.15655e+06	3.19389e+06	25950.4	3436.78	526730	4.18e+06
Stachyoside A	0.148335	0.9627	0.968628	8.32937e+06	7.44134e+06	9.5671e+06	1.36914e+07	7.07245e+06	6.11176e+06	1.04881e+07	5.30151e+06	8.96427e+06	4.35347e+06	9.87777e+06	1.15901e+07
2-Pyrrolidinone	0.0140811	0.08069	1.1505	310.805	319.408	359.861	350.43	306.017	326.636	353.156	333.219	444.129	390.933	362.553	386.567
3,4,5-trihydroxy-6-{3-hydroxy-5-[(E)-2-(2-hydroxy-4-{[3,4,5-trihydroxy-6-(hydroxymethyl)oxan-2-yl]oxy}phenyl)ethenyl]phenoxy}oxane-2-carboxylic acid	0.661129	0.104	1.39575	257826	296099	450404	295573	247895	317122	409385	375907	403845	475220	400001	538359
5-(3',4'-Dihydroxyphenyl)-gamma-valerolactone-4'-O-glucuronide	0.183767	0.8207	1.04437	2.76351e+06	2.54064e+06	3.97684e+06	3.09676e+06	2.09833e+06	2.15751e+06	3.05498e+06	2.06795e+06	3.18594e+06	2.2657e+06	3.23459e+06	3.56056e+06
L-2-Aminoadipate adenylate	0.646488	0.7297	0.780037	1.54635e+06	1.3272e+06	2.12684e+06	2.66842e+06	1.17319e+06	893632	1.43138e+06	481346	1.43898e+06	580359	2.29867e+06	1.36661e+06
3,3'-Thiobispropanoic acid	0.0709941	0.7297	0.940439	77085.3	86427.9	128247	112558	67887.7	68766.8	108814	55105.8	71924.6	53783.5	107301	111812
Uridine 2'-phosphate	0.116236	0.6435	0.82153	34389.8	39791	52837.6	62949.4	34653.5	49046.7	28119.3	16548.9	39171.8	20199.7	57071.5	63689.6
2-Hydroxycinnamic acid	2.26978	0.2654	1.93291	2.26126e+06	1.67697e+06	702579	487805	1.99795e+06	3.15615e+06	3.97522e+06	4.8708e+06	2.08321e+06	2.1877e+06	5.19049e+06	1.57094e+06
4-Aminobutyraldehyde	0.569051	0.9627	0.779872	1.17036e+06	714498	859323	927796	768660	1.00253e+06	1.5154e+06	1.28413e+06	35004	13424.6	276539	1.12066e+06
4-Hydroxycinnamic acid	0.163253	0.8207	1.05196	654997	619023	523068	557192	473036	567432	622724	637457	408510	510424	783859	608402
Alpha-Zearalenol	0.0251109	0.08069	1.1501	988.411	1015.77	1144.42	1114.42	973.183	1038.75	1123.09	1059.69	1412.4	1243.23	1152.98	1229.35
Caffeic acid	5.95198	0.07517	3.8404	7.18192e+06	3.98047e+06	2.07707e+06	538773	4.85838e+06	3.01951e+06	8.2655e+06	1.33027e+07	9.19423e+06	1.22146e+07	3.55056e+07	4.6807e+06
Chondroitin sulfate	0.202963	0.2654	2.52575	10776.7	7830.17	15195.6	8038.56	17640.1	2273.21	39286.9	24816.3	11797.3	3332.77	60392.8	16298.6
Cynaropicrin	0.0421121	0.6435	1.09043	27814.5	23198.3	20523.9	25953.5	27561.3	22222.5	22667.7	30376.1	37519	12212.9	24462.6	33392.6
Glucosamine	0.194827	0.07517	1.62175	13699.4	9222.98	17925.6	14194.2	11883.2	9211.54	23195.3	18927.5	24310.6	23323.6	16984.5	16709
Isonicotinic acid	0.0645758	0.215	1.07706	47740.9	44484.9	76481.6	48568.8	51208.2	46088.9	50574.3	62463.8	55484	59624.8	57097.4	53551.2
M-Cresol	0.280312	0.05584	1.44739	45368.3	34068.1	33698.7	37913.8	36398	43516.2	49247.2	59519.9	63765.8	50699.7	45748	65290.7
P-Aminobenzoic acid	0.136165	0.104	0.802911	22751.7	23555.4	25894.2	26620.1	22299.6	23204.1	18969.3	15764.8	21772	19717.2	14334.8	25297.6
S-(3-Methylbutanoyl)-dihydrolipoamide-E	0.04949	0.5549	1.37732	5039.93	5028.19	4475.89	7146.11	4124.28	2600.95	636.393	1101.04	2463.56	10276	23752.5	909.126
Trans-cinnamic acid	0.128266	0.9627	1.23627	26800.2	24851.2	29232.9	24154	28065.4	25346.3	23490.5	23126.4	39193.9	39814.7	45817.3	24457
Eriodictyol-7-O-glucoside	9.7733	0.05584	1.79096	3.22746e+07	3.18208e+07	1.17362e+07	2.49258e+07	2.71236e+07	3.14461e+07	5.30851e+07	7.0145e+07	3.67035e+07	4.03639e+07	4.42913e+07	4.07214e+07
(1x,2x)-Guaiacylglycerol 3-glucoside	2.13382	0.2654	0.710316	4.38646e+06	4.8115e+06	9.44658e+06	5.97905e+06	6.99112e+06	4.44276e+06	3.19316e+06	2.21111e+06	6.74591e+06	6.28301e+06	4.30353e+06	2.87803e+06
Phloridzin	20.7531	0.4749	1.62223	4.5315e+08	3.21111e+08	1.04515e+08	2.27205e+07	3.56851e+08	6.63747e+08	4.69566e+08	8.0984e+08	3.05244e+08	4.2437e+08	9.90095e+08	1.18739e+08
Bassic acid	2.12291	0.3946	2.83302	1.03473e+06	146994	2.57762e+06	174125	360936	2.02865e+06	778197	3.01394e+06	2.02465e+06	1.8646e+06	9.63281e+06	600621
(-)-epicatechin-3'-O-glucuronide	16.6518	0.4749	1.60294	2.49296e+08	1.64927e+08	8.06807e+07	5.68583e+07	222178130	3.27397e+08	327352508	3.698e+08	2.15885e+08	199090339	518870946	1.35032e+08
RHAPONTIN	0.105244	0.9627	0.983466	1.53919e+07	1.96615e+07	1.54346e+07	2.38286e+07	1.49808e+07	1.59254e+07	1.88476e+07	1.92548e+07	1.40946e+07	1.18126e+07	2.0055e+07	1.94286e+07
3,4,5-trihydroxy-6-{[8-(hydroxymethyl)-8-methyl-6-(2-methylpropanoyl)-2-oxo-4-phenyl-2H,8H-pyrano[2,3-f]chromen-5-yl]oxy}oxane-2-carboxylic acid	2.8398	0.4749	1.12192	3.8647e+07	2.7807e+07	2.86442e+07	3.30557e+07	2.53641e+07	2.41279e+07	3.32755e+07	4.55589e+07	2.03605e+07	3.52087e+07	3.58716e+07	2.90215e+07
D-Mannitol	21.8868	0.05584	0.665296	2.9403e+08	2.78913e+08	2.98408e+08	3.35998e+08	2.9371e+08	250056125	1.78846e+08	1.51003e+08	2.2885e+08	1.95806e+08	1.69679e+08	2.41294e+08
D-(+)-Turanose	8.98321	0.06331	8	4.50066e+06	2.47967e+06	3.61497e+06	2.55362e+06	2.66667e+06	3.05387e+06	4.31119e+06	1.25926e+07	6.10103e+07	5.46066e+07	1.05063e+07	7.91751e+06
Uridine	4.49634	0.05584	0.554711	8.82921e+06	7.77649e+06	9.05769e+06	8.52293e+06	7.52497e+06	7.25738e+06	4.07666e+06	3.94573e+06	4.65801e+06	4.10274e+06	5.01078e+06	5.3688e+06
3,4,5-trihydroxy-6-[3-(3,5,7-trihydroxy-4-oxo-3,4-dihydro-2H-1-benzopyran-2-yl)phenoxy]oxane-2-carboxylic acid	0.435855	0.6435	0.860564	540873	826021	537058	204717	686631	862074	581757	723312	297781	670337	363182	511019
3,4,5-trihydroxy-6-{[3-(4-methoxyphenyl)oxiran-2-yl]methoxy}oxane-2-carboxylic acid	0.192378	0.7297	0.857861	191662	102444	178506	133175	114443	115678	94033.9	134385	103164	142180	135948	107384
3,4,5-trihydroxy-6-{[3-(4-hydroxy-3-methoxyphenyl)propanoyl]oxy}oxane-2-carboxylic acid	0.634934	0.9627	0.908596	2.73387e+06	3.12105e+06	5.40915e+06	4.47086e+06	3.254e+06	3.06914e+06	3.92748e+06	3.00392e+06	3.88232e+06	2.51559e+06	3.26336e+06	3.44632e+06
Quercetin 3-O-glucoside	25.3785	0.08069	0.804899	7.20877e+08	6.64354e+08	7.20764e+08	6.37177e+08	797732074	6.4764e+08	4.83787e+08	5.57818e+08	666651276	6.10383e+08	481803953	5.7108e+08
2-(4-hydroxy-3-methoxyphenyl)-8-[3,4,5-trihydroxy-6-(hydroxymethyl)oxan-2-yl]-3,4-dihydro-2H-1-benzopyran-3,5,6,7-tetrol	4.96891	0.06331	2.36168	2.45543e+06	3.78441e+06	2.23386e+06	6.64248e+06	2.59518e+06	3.52261e+06	9.79885e+06	8.35231e+06	5.33733e+06	9.71094e+06	6.65337e+06	1.02924e+07
3,4,5-trihydroxy-6-{[(1E)-1-(4-methoxyphenyl)pent-1-en-3-yl]oxy}oxane-2-carboxylic acid	0.0375086	0.7297	1.44557	1490.26	1531.81	1740.15	1709.1	1606.07	1400.19	1502.86	1379.8	5722.32	1620.91	1774.29	1700.98
6-{4-[6-carboxy-5-(2,6-dihydroxyphenyl)-3-methylcyclohex-3-en-1-yl]-3-hydroxyphenoxy}-3,4,5-trihydroxyoxane-2-carboxylic acid	0.244884	0.3946	0.877976	593895	358763	651447	432207	451828	309398	245527	312757	417395	197319	935389	347902
Traumatic Acid	0.205416	1	0.881443	1.71572e+06	4.69441e+06	8.09233e+06	1.19772e+07	3.43786e+06	5.00044e+06	5.73375e+06	724137	9.2611e+06	7.15799e+06	2.58567e+06	5.31999e+06
Hydroxygaleon	5.42154	0.05584	0.114328	7.83844e+06	7.69629e+06	4.52854e+06	4.70737e+06	4.90212e+06	6.58913e+06	553721	450828	678358	1.12981e+06	441519	891596
Digitoxigenin 3-[glucosyl-(1->6)-glucosyl-(1->4)-2,6-dideoxyribohexoside]	0.374842	0.6435	1.17834	833381	926711	1.13971e+06	648773	871339	454852	1.34124e+06	1.08853e+06	751997	872313	578001	1.11213e+06
(+/-)13-HpODE	0.584142	0.215	0.592819	217749	184638	421027	298515	184076	164795	130599	84872.5	188255	166300	88132.2	213734
Alpha-Tocotrienoxyl radical	0.974096	0.05584	2.34977	189465	114476	126219	99318.7	189092	194088	303288	422022	557685	324409	240716	296263
MADECASSIC ACID	1.08622	0.05584	8.34749	32882.6	11681.2	49947.4	11856.4	12820.7	85615.5	181963	285882	549242	153216	352610	186560
Gingerglycolipid A	3.39067	0.1692	0.681475	6.05361e+06	8.89201e+06	1.60081e+07	8.34304e+06	1.02991e+07	9.15779e+06	4.35363e+06	9.7135e+06	4.93384e+06	6.03866e+06	6.78232e+06	8.21535e+06
12(13)Ep-9-KODE	0.988985	0.104	0.654924	533548	652270	1.0862e+06	771607	590478	606883	409641	340405	477062	479718	385491	684807
Medicagenic acid	1.79157	0.215	4.89664	344663	3858.28	123932	26167.3	18644.7	875914	80074.2	2.76942e+06	436477	1.59381e+06	1.82997e+06	110747
2,3-dinor Prostaglandin E1	0.66209	0.2654	0.711629	325463	333378	633564	438537	533508	284302	302894	238836	393405	304481	236170	338195
Methyl (R)-9-hydroxy-10-undecene-5,7-diynoate glucoside	0.0642546	0.8207	1.39512	3624.7	3725.75	4232.5	6933.16	3906.39	3405.63	11322.3	3331.4	9829.12	3942.46	3471.9	4137.22
(2R)-2-acetamido-3-(1H-indol-3-yl)propanoic acid	0.158673	0.9627	0.943839	543543	721964	345033	185758	456991	278950	252328	497797	666778	201969	421819	349304
(-)-Epigallocatechin 7-glucuronide	1.65062	0.8207	1.55724	3.72698e+06	2.42087e+06	951011	369772	3.22179e+06	5.13653e+06	3.09435e+06	9.38618e+06	1.92999e+06	7.53633e+06	1.28016e+06	1.42381e+06
3,4,5-trihydroxy-6-[2-(3-oxoprop-1-en-1-yl)phenoxy]oxane-2-carboxylic acid	0.164012	1	1.10945	513274	465685	580219	202610	553788	622689	471101	682351	717654	471281	453401	464090
Prenyl apiosyl-(1->6)-glucoside	2.37395	0.215	1.39571	6.04398e+06	4.1699e+06	5.10941e+06	5.17635e+06	4.51806e+06	3.5191e+06	5.39713e+06	4.91014e+06	9.94358e+06	4.78858e+06	6.82824e+06	7.96082e+06
L-Asparagine Anhydrous	0.377299	0.8207	0.618048	353813	56856.8	237428	23457.9	67604.8	158625	95221.4	116010	113666	19099.1	124446	86295.3
Beta-Arabinose	3.44683	0.215	0.792171	2.15867e+07	2.0653e+07	2.35077e+07	2.83611e+07	1.79638e+07	1.66876e+07	1.69242e+07	1.41463e+07	2.02812e+07	1.63557e+07	1.23444e+07	2.19408e+07
Dityrosine	0.303873	0.5549	0.931756	1.26848e+06	903790	1.82765e+06	641659	1.06664e+06	886337	879391	824856	2.31343e+06	379171	753877	990896
3-hydroxy-3-methyl-Glutaric acid	0.225867	0.9627	0.983014	5.48794e+06	4.67292e+06	5.94643e+06	4.74842e+06	4.35074e+06	4.82055e+06	5.12631e+06	5.96154e+06	4.4764e+06	5.10897e+06	3.80504e+06	5.0385e+06
3,4,5-trihydroxy-2-[hydroxy(3,4,5-trihydroxyoxan-2-yl)methyl]-4-[3,4,5-trihydroxy-6-(hydroxymethyl)oxan-2-yl]cyclohexa-2,5-dien-1-one	1.21265	0.07517	1.66888	416464	500457	758964	371144	889310	680461	961832	1.16685e+06	1.45923e+06	785052	889380	772926
Guanosine	0.181485	0.8207	0.822738	600303	279666	110393	53811.6	160423	268064	105823	229283	93322.8	329453	408562	45112
3,4,5-trihydroxy-6-[4-hydroxy-3-(3-oxopropyl)phenoxy]oxane-2-carboxylic acid	0.021209	0.6435	1.0321	42782.6	45710.1	48350.7	36379.8	54025.6	68049.9	48265.4	55576.2	50951.4	57831.8	48845.1	43326.5
3,4,5-trihydroxy-6-[2-hydroxy-4-(2-hydroxy-3-methoxy-3-oxopropyl)phenoxy]oxane-2-carboxylic acid	0.0572921	0.6435	0.861359	15187.8	8764.64	21213.6	1370.43	16899.3	23955.7	12952.4	14198.7	12486.7	20645	10066.6	4966.11
Kaempferol 3-sophoroside 7-glucuronide	0.98733	0.07517	2.71405	84006.8	79322	143429	249357	118021	68760.5	472616	358542	359851	237265	163701	424031
Suspensolide F	0.366401	0.6435	0.819383	334963	327034	276081	197109	410197	225079	350803	265487	291797	64826.6	294150	183925
Loganin	0.434798	0.4749	0.811264	499619	429839	839430	668911	583450	589920	297204	274241	766040	731061	411426	450064
N-Desmethyl-O-hydroxy rosiglitazone	1.50053	0.1332	1.90511	1.57347e+06	762567	802178	291423	938388	538873	2.66794e+06	2.0067e+06	850204	1.21481e+06	1.45595e+06	1.15148e+06
3,4,5-trihydroxy-6-[5-hydroxy-2-methoxy-4-(3-oxobut-1-en-1-yl)phenoxy]oxane-2-carboxylic acid	0.370303	0.4749	0.8114	223548	362692	505237	453831	289937	311972	265869	208146	349870	259146	122033	537176
6-{2-[3-(3,4-dihydroxyphenyl)prop-2-enoyl]-3,5-dihydroxyphenoxy}-3,4,5-trihydroxyoxane-2-carboxylic acid	0.179953	0.9627	1.10012	598953	638595	389842	278410	688066	798052	563017	840068	563763	636974	541321	586073
6-{4-[(1E)-2-carboxyeth-1-en-1-yl]-3-hydroxyphenoxy}-3,4,5-trihydroxyoxane-2-carboxylic acid	0.395921	0.7297	0.892991	1.20486e+06	1.01959e+06	860455	184823	1.09625e+06	1.22398e+06	605640	1.23507e+06	656026	1.02891e+06	1.00632e+06	459913
Chlorogenic Acid	9.64614	0.1332	2.75162	3.02035e+07	1.83789e+07	8.12314e+06	2.01928e+06	2.36138e+07	1.04425e+07	2.35741e+07	3.66203e+07	3.8515e+07	4.46966e+07	9.36854e+07	1.81315e+07
2-Isopropylmalic acid	3.36791	0.05584	1.85225	3.17405e+06	3.0054e+06	3.44477e+06	2.07833e+06	3.63373e+06	3.58541e+06	5.02635e+06	4.76512e+06	6.8192e+06	6.90345e+06	4.26449e+06	7.27362e+06
Scytalone	0.401968	0.5549	0.805835	398116	259118	334097	205670	345200	185134	201511	212821	132873	228124	371597	244808
Riboflavin (Vitamin B2)	0.630124	0.05584	0.511934	188844	157160	319332	268103	162372	135982	91960.8	78129.5	131719	71150.5	129849	127744
16,17-Dihydro-16a,17-dihydroxygibberellin A7 17-glucoside	0.188058	0.4749	1.19417	108546	84430.2	97667.2	110250	140201	76967.3	83279.6	109099	156222	147011	85932.8	156530
Leukotriene D5	0.33855	0.6435	1.62614	88670.5	42556.7	110257	87309.1	105724	71320.6	84655.3	73736.2	299411	64379.8	145799	154433
Aspalathin	0.124787	1	1.01385	5.36366e+06	4.30518e+06	3.22422e+06	3.83879e+06	4.28116e+06	5.40241e+06	4.76269e+06	6.82747e+06	3.64404e+06	3.92599e+06	3.26009e+06	4.36248e+06
6-{2-[(E)-2-(3,5-dihydroxyphenyl)ethenyl]-5-{[3,4,5-trihydroxy-6-(hydroxymethyl)oxan-2-yl]oxy}phenoxy}-3,4,5-trihydroxyoxane-2-carboxylic acid	0.0521585	0.9115	0.832806	6117.83	23577.7	17455.7	37648.9	50876	16094.7	23224.2	9855.12	44199	27371.2	1723.26	20073.9
Cis-3-Hexenyl b-primeveroside	1.23725	0.3254	1.42003	1.95507e+06	845212	4.00477e+06	1.75537e+06	756324	1.22303e+06	2.51437e+06	2.48586e+06	2.51044e+06	3.83064e+06	1.17168e+06	2.45932e+06
Hydroxyclomipramine glucuronide	0.902376	0.1692	0.492856	265690	257492	838301	375063	671112	321881	121727	84875.7	469975	298313	226901	143625
Azelaic acid	0.019638	0.9115	1.16626	1806.31	724.933	2530.18	1823.52	2412.1	554.553	2359.2	1709.73	2208.03	2410.98	1956.28	844.22
3,4,5-trihydroxy-6-[(2-{9-[(3-methylbut-2-enoyl)oxy]-2-oxo-2H,8H,9H-furo[2,3-h]chromen-8-yl}propan-2-yl)oxy]oxane-2-carboxylic acid	1.71497	0.2654	1.71056	1.03938e+06	990761	2.28405e+06	1.25747e+06	2.32014e+06	629716	1.96956e+06	1.3967e+06	4.01284e+06	3.27396e+06	1.80122e+06	2.11944e+06
(1E,4Z,6a,8b,10a)-8-Angeloyloxy-10,15-dihydroxy-3-oxo-1,4,11(13)-germacratrien-12,6-olide	0.285139	0.2654	0.670982	101395	69501.3	73396.6	58623.8	73985.2	100528	10789.5	38525.8	77851	58042.3	89393.3	45714.1
6-[4-(3-{3-[(3,3-dimethyloxiran-2-yl)methyl]-2,4,6-trihydroxyphenyl}-3-oxopropyl)-3-hydroxyphenoxy]-3,4,5-trihydroxyoxane-2-carboxylic acid	0.845484	0.3254	0.640386	478851	545004	1.28096e+06	573886	949317	524772	290272	184588	754804	845617	490568	221894
6-{[4-(5,7-dihydroxy-4-oxo-3,4-dihydro-2H-1-benzopyran-2-yl)-9,13,13-trimethyl-8-oxatetracyclo[7.4.1.0虏,鈦?0鹿虏,鹿鈦碷tetradeca-2(7),3,5-trien-5-yl]oxy}-3,4,5-trihydroxyoxane-2-carboxylic acid	0.7106	0.1692	3.86737	79134.2	17078.3	23601.7	6664.36	78231.2	123719	164134	357360	40947.6	125508	521102	61008.7
3,4,5-trihydroxy-6-{4-[(E)-2-(2,3,5-trihydroxyphenyl)ethenyl]phenoxy}oxane-2-carboxylic acid	0.318839	0.104	2.86147	7483.27	12923.8	30288.5	11434.4	21450.8	13434.2	26388.6	25839.7	101038	28981.9	70499.7	24847.3
(+)-Abscisic Acid	0.0764751	0.6435	3.06551	889.568	914.368	1206.36	1020.2	958.701	835.804	897.09	817.587	1109.36	7685.73	6333.36	1015.35
(Z)-6-Tetradecene-1,3-diyne-5,8-diol	2.64e-05	0.9627	1.00076	1241.06	1275.66	1449.17	1423.31	1337.51	1166.05	1251.55	1140.64	1547.7	1349.86	1188.74	1416.54
3-(4-Methylphenyl)oxiranecarboxylic acid	0.0672161	0.9627	0.993599	315227	387267	308457	419044	283123	442418	395237	369299	381585	369713	319574	306453
Limocitrin	1.62658	0.1692	0.0437967	614889	515157	453224	0.00372656	618759	1.72995e+06	32286	75163.1	5493.04	17099.3	15993	26175.7
Veranisatin A	0.707867	0.06331	0.296913	185338	141048	200578	278347	147007	78030.7	46243.5	34217.6	73559.2	30154.1	24353.6	97343.1
3-keto-Digoxigenin	0.0423669	0.8207	0.89808	7942.34	1132.03	44418.6	4980.26	10100.2	12645	5110.77	999.851	39984.2	3486.36	5831.76	17573.7
Secoeremopetasitolide A	0.0587435	1	1.1462	37263.4	59690.8	66604.9	66460.3	97502.2	23771.5	41298.6	47408.1	151198	37782.8	29421.1	95540.5
(1'R)-Nepetalic acid	0.0231028	0.9115	1.18311	1217.53	3547.94	4094.31	6709.66	4040.77	1491.53	3005.63	929.468	4094.87	6394.43	2184.05	8355.83
5,7-dihydroxy-2-(4-hydroxyphenyl)-8-(3,4,5-trihydroxyoxan-2-yl)-4H-chromen-4-one	0.467171	0.3254	0.843796	357816	455547	499077	390748	431614	292533	305172	314542	259346	366206	385094	417902
3-(3-ethyloxiran-2-yl)-1H-isochromen-1-one	0.457941	0.4749	0.641211	400093	301581	507394	960577	369290	116707	201929	113606	459387	299306	206612	421756
Methyl (3x,10R)-dihydroxy-11-dodecene-6,8-diynoate 10-glucoside	0.0207151	0.4749	0.826964	2987.36	2886.87	3259.5	1000.21	2136.39	4683.23	879.513	4091.07	6272.37	948.597	835.374	995.458
2'-Hydroxy-5'-methylacetophenone	0.0366419	0.9115	1.34648	4837.86	1568.16	896.185	4299.07	1180.65	4864.24	838.174	3834.05	1305.41	1473.66	12394.8	3913.71
13'-Hydroxy-gamma-tocotrienol	3.64e-05	0.9627	1.0004	2350.88	2416.42	2745.09	2696.11	2533.58	2208.8	2370.76	2160.66	2931.73	2556.98	2251.78	2683.29
(E)-9,12,13-trihydroxyoctadec-10-enoic acid	1.92632	0.05584	0.439984	1.47974e+06	1.122e+06	1.62715e+06	1.19924e+06	1.01708e+06	1.04333e+06	334753	609136	492838	575645	582310	699862
Fistuloside C	0.891119	0.215	1.66233	179777	285634	362482	600045	286709	129871	445996	284063	723545	715484	384340	512539
Fistuloside B	0.413706	0.3946	1.51902	50190.7	127769	111620	245040	78846.4	49045.2	124402	59250.1	226504	278478	112602	205016
13(S)-HpODE	0.194961	0.215	0.751156	49758.4	46332.5	52389.9	47808.6	49617.4	26570	23875.8	33806	28010.3	35837.6	48519.4	34626.4
9(S)-HpOTrE	2.01102	0.05584	0.676051	2.22562e+06	2.16604e+06	3.17206e+06	2.44883e+06	2.62729e+06	2.06686e+06	1.4507e+06	1.77457e+06	1.68276e+06	1.54613e+06	1.49394e+06	1.99689e+06
Cyclopassifloside X	4.13832	0.05584	4.99612	1.05247e+06	424671	595102	938397	1.24514e+06	382344	3.71839e+06	5.24732e+06	4.11709e+06	3.84395e+06	2.70814e+06	3.53973e+06
Gracillin	0.630046	0.215	0.590133	297887	486481	456595	680453	274192	370513	66866.4	80814.7	346134	465613	285417	269670
Phaeophorbide b	2.3213	0.06331	0.367981	1.42591e+06	1.57768e+06	1.52225e+06	808876	1.56697e+06	1.92457e+06	363533	335289	585918	444476	682137	836223
PS(16:1(9Z)/20:0)	0.127543	1	0.977348	537993	476702	607405	639102	764085	232790	653430	345521	557032	484565	361459	782393
Lucyobroside	0.611618	0.4749	1.75162	394726	168183	798192	176124	275232	226117	198626	258198	456714	392062	1.50154e+06	764214
1-Palmitoylglycerophosphoinositol	0.0197759	1	1.18812	3353.07	3356.29	2275.59	2234.98	2100.25	1831.02	6644.37	1791.11	2430.31	2119.65	2222.81	2789.34
Euscaphic acid	0.539044	0.05584	14.1901	4562.79	6288.6	8957.92	4445.3	14053.1	7399.52	42485.9	427145	105841	24430.1	19019.9	29505
Lithocholate 3-O-glucuronide	0.421344	0.3946	3.57662	6658.83	31733.8	17108.1	61111	22009.5	34857.8	24124.5	46833.5	406504	55674.1	9395.49	78153.5
5-hydroxy-7-methoxy-2-phenyl-8-[3,4,5-trihydroxy-6-(hydroxymethyl)oxan-2-yl]-4H-chromen-4-one	0.453885	0.05584	9.13688	13035.2	2836.84	8870.25	3165.19	2974.38	8393.07	23680	94407.7	19178	54985.5	148467	18135
3-{6-[2,4-dihydroxy-3-(3-methylbut-2-en-1-yl)benzoyl]-5-(2,4-dihydroxyphenyl)-3-methylcyclohex-2-en-1-yl}-6-[(E)-2-(2,4-dihydroxyphenyl)ethenyl]benzene-1,2,4-triol	0.103368	0.7297	0.0828253	242.1	14532.5	514.285	277.652	260.914	10551	244.147	385.751	301.917	730.919	231.894	290.017
3,5,6,7-tetrahydroxy-2-(4-hydroxy-3-methoxyphenyl)-8aH-chromen-8a-yl	0.870714	0.4749	0.707032	700988	779619	1.01087e+06	327006	1.13681e+06	1.23216e+06	784679	1.18319e+06	184838	425858	635467	453914
3-(6-hydroxy-2,3,4-trimethoxyphenyl)prop-2-enoic acid	0.881251	0.1332	1.84079	147714	221749	255752	273037	240950	296426	375405	330914	547430	773685	216886	398754
2-(2,5-dihydroxy-4-methoxyphenyl)-3,5,6,7-tetrahydroxy-3,4-dihydro-2H-1-benzopyran-4-one	1.74503	0.07517	0.370663	1.07982e+06	766684	973683	325520	1.0398e+06	1.20969e+06	275871	385079	287824	280431	502498	268207
1-Hexanol arabinosylglucoside	0.170136	0.3254	2.55409	5503.91	7800.16	15852.5	10081.9	4544.75	3365.09	12498.1	14112.2	31132.8	15298.1	2160.19	45225.1
3-O-p-Coumaroylquinic acid	0.215828	0.9115	1.10169	1.24593e+07	4.24287e+06	2.09147e+06	133116	9.7189e+06	3.03941e+06	3.31178e+06	5.79895e+06	3.76353e+06	4.22478e+06	1.59989e+07	1.80943e+06
Isoaustin	0.758491	0.05584	4.19824	40681.3	16356.6	74887.8	16244.4	65859.8	4518.5	148793	159858	221375	194543	105963	87029.3
Valtrate	0.29818	0.215	0.759574	92377.3	103894	145879	148201	107218	107197	87546.9	67660.4	107099	98752.1	66900.5	107567
6,8-dihydroxy-7-methoxy-2H-chromen-2-one	0.00474397	0.7297	0.96726	482.028	495.466	562.857	552.814	624.599	452.895	486.104	443.024	601.127	524.286	461.708	550.186
Corchoionoside B	0.146547	0.2654	1.44951	25585.6	14405.5	23144.2	9503.92	29334.1	13894.9	19975.4	30114.6	43092.2	23520.9	30106.3	21122.1
(2E,11Z)-Wyerone acid	0.00694377	0.6435	1.07454	139206	69548.6	132327	9847.36	153022	115789	94263.9	74734.9	41417.4	35203.1	404861	15269.3
Oxypinnatanine	0.640595	0.07517	0.366716	159629	96235.9	183299	95689.4	138693	132039	131632	75871.2	698.731	609.414	4429.13	82246.3
Norfuraneol	0.0264915	0.4749	1.22295	6710.57	2499.31	922.607	2628.95	5329.03	2200.95	4432.54	2767.27	4601.55	4870.75	2718.33	5425.61
L-Hisidine	0.615294	0.05584	0.0373795	102538	53132.7	96827.5	19323.5	59103.7	92192.3	6122.23	717.795	724.015	631.466	556.095	7067.16
L-Glutamine	0.255911	0.3946	1.44246	245825	106005	62013.9	25698.5	264805	36058.6	166362	134566	169787	133597	284665	179309
6-{[(3,4,5-trihydroxy-6-methyloxan-2-yl)oxy]methyl}oxane-2,3,4,5-tetrol	0.57389	0.4749	0.896341	1.37613e+06	1.50371e+06	1.74707e+06	1.61554e+06	1.17305e+06	1.44135e+06	1.2709e+06	1.29511e+06	1.24741e+06	1.54955e+06	1.06337e+06	1.5136e+06
D-altro-D-manno-Heptose	1.71858	0.8207	1.14092	9.9913e+06	8.85139e+06	1.3857e+07	1.31792e+07	1.10779e+07	9.43622e+06	9.07163e+06	9.47388e+06	1.70014e+07	1.74579e+07	9.73796e+06	1.30128e+07
Penmacric acid	2.60636	0.05584	0.0137863	1.11596e+06	791272	2.33792e+06	886328	1.69882e+06	810451	74764	5952.62	4524.11	2525.26	2793.56	14760.4
3,4,5-trihydroxy-6-(7-hydroxy-1-oxo-1H-isochromene-3-carbonyloxy)oxane-2-carboxylic acid	0.332505	0.8207	0.924705	6.78413e+06	8.93299e+06	6.46586e+06	1.16714e+07	5.49416e+06	7.98436e+06	8.14581e+06	6.4541e+06	6.72238e+06	7.97535e+06	6.60825e+06	7.86134e+06
Nicotinamide riboside	0.006113	1	1.01909	100156	3165.76	1793.75	1761.75	1655.54	1443.32	1549.15	1411.86	25857.6	10165.3	71372.6	1753.37
N-Acetyl-L-phenylalanine	0.0841481	0.5549	1.77914	3392.14	3486.71	3960.95	3890.27	3655.76	3187.12	3420.82	3117.66	7165.39	3689.52	14134.2	6851.06
Daucic acid	1.09544	0.7297	0.932786	2.1046e+07	2.57552e+07	2.67928e+07	3.32229e+07	2.40942e+07	2.26165e+07	2.29986e+07	2.24981e+07	3.1345e+07	2.12549e+07	1.58187e+07	2.93163e+07
Beta-D-Glucosamine	0.382949	0.7297	1.20113	279867	318583	260279	370408	238992	238251	285898	228754	364277	594266	264206	312007
L-4-Hydroxyglutamate semialdehyde	1.06701	0.06331	0.661562	978496	762985	697119	868689	728399	588089	617520	486762	485458	500876	388380	579950
N-Acetyl-L-glutamic acid	1.18681	0.05584	3.05022	206174	149846	67426.8	118997	198136	83829	325924	412922	468123	396226	365223	545967
L-Arginine	0.64488	0.06331	0.299913	126768	74824.5	147069	92343.8	127861	118233	90496	56250.5	437.221	381.332	5316.63	53152.7
(6-{[3,4-dihydroxy-2,5-bis(hydroxymethyl)oxolan-2-yl]oxy}-3,4,5-trihydroxyoxan-2-yl)methyl (2E)-3-(4-hydroxy-3-methoxyphenyl)prop-2-enoate	2.61468	0.2654	1.88701	1.89521e+06	1.43874e+06	2.77283e+06	2.50948e+06	2.70924e+06	2.53273e+06	2.24297e+06	2.83169e+06	7.7335e+06	7.49033e+06	2.43094e+06	3.42746e+06
Adenosine	0.198354	0.1692	1.46402	38029.9	23291.6	35701.2	14410.7	37577.3	27744.7	35632.3	54904.3	45714.4	29686.6	52595.5	40243.2
7-hydroxymethotrexate	0.689069	0.9627	1.15762	1.8388e+06	2.14407e+06	3.78213e+06	2.99578e+06	2.94223e+06	1.33411e+06	1.49246e+06	1.02419e+06	3.83561e+06	6.9616e+06	2.53605e+06	1.55411e+06
Beta-L-arabinose 1-phosphate	0.0481288	0.9627	0.854413	9657.56	11178.2	1424.68	2172.24	8169.54	11987.3	9982.57	5112.57	3287.45	3865.09	2159.37	13692.6
5-Hydroxy-L-tryptophan	0.311472	0.5549	0.839237	146597	166608	239260	171723	218381	158435	153546	174558	167169	89462.6	124487	214878
Aminofurantoin	0.0172391	1	1.03148	37682.8	37890.6	35071.4	29821.5	42807.2	41689.4	34663.8	42409.2	48692.6	13535.8	25839.3	66879.6
Inosine	0.0315818	0.8207	0.841591	30970.8	11498	6278.28	3978.94	3646.12	10003.3	26913.5	7617.1	3856.13	10363.9	5860.53	1234.58
Gibberellin A74	0.035949	0.9115	1.65098	1187.64	872.76	991.468	973.778	915.076	797.771	856.268	780.383	4077.04	1272.06	813.296	1673.62
(2E)-1-(3,6-dihydroxy-2,4-dimethoxyphenyl)-3-phenylprop-2-en-1-one	0.798971	0.3946	0.725869	990025	901629	1.29554e+06	1.1331e+06	1.15436e+06	741110	522240	301167	1.353e+06	922668	989871	422883
Methionyl-Hydroxyproline	0.00369465	0.9627	1.0379	742.888	763.599	867.46	923.876	800.622	697.989	749.169	682.776	926.44	808.015	711.572	1100.26
4-Ipomeanol	0.0917294	0.2654	1.42269	5169.71	5155.7	9265.78	5798.49	7266.83	6222.3	10737	8770.92	10394.1	11762.1	4494.56	9154.07
Taraxacoside	0.0487406	0.7297	0.929584	175717	131820	373699	270839	233687	169107	116643	74081.3	355834	383750	207297	121707
B-D-Xylopyranosyl-(1->4)-a-L-rhamnopyranosyl-(1->2)-D-fucose	0.358906	0.215	1.54021	79450.9	52492.4	123343	77948.6	90103.8	51115.9	97151.6	87736.8	169882	176061	73015.9	126706
5-(sulfooxy)pentanoic acid	0.0630308	0.3946	2.16283	1007.31	1035.39	1176.22	2044.17	1085.59	946.425	1106.89	3871.88	7421.5	1095.61	964.843	1321.11
Deoxypyridinoline	0.156238	0.5549	2.03312	7758.29	7315.36	9230.84	12913.4	8879.22	4630.72	8851.01	7727.6	17990.2	46242.5	7174.27	15131.2
Hesperetin 7-glucoside	0.457784	0.07517	0.628133	108948	137777	92215.5	85455.1	116277	124437	59362.3	68028.8	81481.6	53042	51361.5	104697
Garciduol C	0.0565612	0.9627	0.964943	65081.3	83389.5	54429.7	49004.4	122544	65396	74489.7	81251.2	71728.4	29533.6	110617	56819.9
3,4,5-trihydroxy-6-{[2-(3-hydroxyphenyl)acetyl]oxy}oxane-2-carboxylic acid	0.0558013	0.7297	1.6891	1461.85	1159.43	1317.13	1293.63	4031.17	2680.73	1137.52	6276.3	1705	3235.36	6537.87	1287.48
Diphenol glucuronide	0.00226933	0.8207	0.985098	592.305	608.817	691.625	679.285	638.336	614.446	597.313	544.377	738.65	644.23	567.336	676.056
3,4,5-trihydroxy-6-(2-hydroxy-6-methoxyphenoxy)oxane-2-carboxylic acid	1.74744	0.1332	3.48438	598997	197483	432489	159165	226889	305122	736676	2.00995e+06	738562	2.39426e+06	615013	194991
4-Amino-2-methylenebutanoic acid	0.1091	0.6435	1.156	42869.8	30507.6	45963.5	30052.7	39314.3	31696	36584.9	49631.3	41618.2	59513.1	39368.6	28072.5
N-Gluconyl ethanolamine phosphate	0.346801	0.1692	1.67314	39423.8	61066.7	55125.8	64721	39135.3	49453.1	71630.1	77279.1	90829.4	107672	38521.6	130941
1-(3-Methylbutanoyl)-6-apiosylglucose	0.43036	0.104	1.44371	94095.6	103409	132746	106149	87689.8	110053	187689	151022	171786	129697	105711	169444
3,4,5-trihydroxy-6-{[2-(2-hydroxyphenyl)-4-oxo-4H-chromen-3-yl]oxy}oxane-2-carboxylic acid	0.29746	0.2654	1.68567	27337	40845.1	59100.6	63596.7	36672.8	34517.6	53548.4	44479	134753	58907.9	49363.3	100747
PISCIDIC ACID	0.431846	0.7297	1.16594	805322	1.30589e+06	781357	401553	505602	1.9996e+06	751474	2.05026e+06	902539	1.25008e+06	1.34536e+06	462708
O-Cresol	0.0530309	0.3946	1.16102	12956.1	13443.8	15548.6	12301.7	13426.6	12036.7	13638	16792.4	18808.7	9316.3	13352.5	20648
Diethylthiophosphate	0.221738	0.1332	0.24093	6853.4	16389.8	14174.5	1159.74	19403	22065.2	62.5856	2578.21	9314.82	3.98236	7.91825	7315.94
MUCRONULATOL((+/-))	0.264292	0.3254	1.60155	51504.9	37821	48105.5	52270.9	43961.3	22485.2	60965.7	46931.5	114021	40208.3	49670.8	98444.8
6-(4-ethenyl-2-hydroxyphenoxy)-3,4,5-trihydroxyoxane-2-carboxylic acid	0.246023	0.215	1.98454	23135.9	15079.1	10068.7	1190.26	33630.2	33290.7	29959.4	65312.5	39973.7	25856.3	49999.7	19875.2
5-(3',4'-Dihydroxyphenyl)-gamma-valerolactone	0.00228901	1	1.01556	14201.1	10104.1	14889.6	11685.9	17472	12675.6	13928.9	14122.8	16198.6	11428.5	13443.1	13119.9
6-[4-(2-carboxyethyl)-5-hydroxy-2-methoxyphenoxy]-3,4,5-trihydroxyoxane-2-carboxylic acid	0.0938151	0.1332	3.2795	864.048	1355.59	1520.73	990.933	931.197	1509.03	871.353	2336.68	9141.72	1653.27	5326.28	4184.23
ACETOSYRINGONE	0.326311	0.215	0.622263	69200	58339.7	114629	92873	122333	66031.3	45161.6	23394.9	95850.8	71333.8	56008.3	33914.1
4-Hydroxycinnamyl aldehyde	0.0116742	1	1.19751	1689.51	701.544	1448.38	268.026	900.607	1248.11	738.004	263.126	974.307	2782.44	2107.63	626.647
3,4,5-trihydroxy-6-{[3-hydroxy-2-(4-hydroxyphenyl)-8,8-dimethyl-4-oxo-4H,8H-pyrano[2,3-f]chromen-5-yl]oxy}oxane-2-carboxylic acid	0.0568414	0.9115	0.925474	177323	124906	116447	261746	69497.1	135781	207555	175932	36430.3	32906.2	71927.1	294748
Taxiphyllin	0.0490082	0.8207	1.22627	95446.2	51865.5	67999.7	11012.2	121494	1171.79	40089.5	25149.7	57938.6	78338.1	130993	95417.6
2-amino-4-({1-[(carboxymethyl)-C-hydroxycarbonimidoyl]-2-{[1-hydroxy-3-(4-hydroxy-2-methoxyphenyl)-1-phenylpropan-2-yl]sulfanyl}ethyl}-C-hydroxycarbonimidoyl)butanoic acid	1.80358	0.05584	0.51741	2.11118e+06	1.97527e+06	1.61754e+06	3.38348e+06	1.4121e+06	1.73714e+06	1.1998e+06	866207	995412	912260	951429	1.40245e+06
2-amino-4-({1-[(carboxymethyl)-C-hydroxycarbonimidoyl]-2-{[1-hydroxy-1-(1-oxo-1H-isochromen-3-yl)butan-2-yl]sulfanyl}ethyl}-C-hydroxycarbonimidoyl)butanoic acid	3.75839	0.3946	1.82151	5.91572e+06	7.60313e+06	4.77894e+06	1.29038e+06	7.88852e+06	1.02422e+07	1.3038e+07	1.9234e+07	7.103e+06	5.08385e+06	1.73266e+07	6.89599e+06
{5-[(1E)-3-[(6-{[3,4-dihydroxy-2,5-bis(hydroxymethyl)oxolan-2-yl]oxy}-3,4,5-trihydroxyoxan-2-yl)methoxy]-3-oxoprop-1-en-1-yl]-2-hydroxyphenyl}oxidanesulfonic acid	0.283649	0.3946	1.45303	88185.1	119706	66539.2	6928.34	118992	146352	171253	138950	113379	92194.3	169845	108664
2,3-Dihydroxybenzoic acid	0.0531956	0.9115	0.992463	657174	672094	563071	476534	698236	754294	611058	644508	510129	696532	826519	504125
1,2,10-Trihydroxydihydro-trans-linalyl oxide 7-O-beta-D-glucopyranoside	0.256171	0.5549	0.840685	212912	183451	338687	257266	158338	250280	185196	146858	288351	209453	124395	223834
[(16R)-5,11-dihydroxy-3-[3-hydroxy-1-(2-methyl-1,3-thiazol-4-yl)prop-1-en-2-yl]-8,8,10,12,16-pentamethyl-9-oxo-17-oxa-4-azabicyclo[14.1.0]heptadec-4-en-7-yl]oxidanesulfonic acid	0.74467	0.215	0.551253	441483	284083	874130	533104	575812	235659	126933	58984	383526	736173	148314	168836
10-Acetoxyligustroside	0.302737	1	1.21522	207396	183651	326483	264906	296338	282381	219537	226685	474670	576014	139336	260797
6-{[6-(3,4-dihydroxy-6-methyl-5-oxooxan-2-yl)-7-hydroxy-2-(3-hydroxyphenyl)-4-oxo-4H-chromen-5-yl]oxy}-3,4,5-trihydroxyoxane-2-carboxylic acid	0.653325	0.2654	1.72298	203124	235968	155487	38842.2	271167	327683	413398	475427	268429	201824	521228	243072
7-methoxy-2,2-dimethyl-3,4-dihydro-2H-1-benzopyran-4,5,6-triol	0.0117137	0.3254	1.18234	704.328	603.928	840.718	673.83	633.209	552.038	730.974	656.193	732.718	639.057	720.03	1260.1
3-Formyl-6-hydroxyindole	0.164518	0.3254	0.507558	17096.2	21516.6	20108.9	33796.8	14571	23894.3	737.551	2187.6	18983.1	25945	816.234	17808
4-[(E)-3-hydroxy-8,10-dimethyl-2-(methylamino)dodec-6-enyl]phenol	0.00399394	0.9115	0.990735	5134.18	4976.58	5653.47	5552.59	5217.87	4548.98	4882.54	4449.83	6037.85	5266.05	4637.51	5526.2
3-{[3,4-dihydroxy-5-(hydroxymethyl)oxolan-2-yl]oxy}-5,7-dihydroxy-2-(3-hydroxyphenyl)-3,4-dihydro-2H-1-benzopyran-4-one	2.51081	0.05584	1.53871	3.18482e+06	3.01386e+06	2.61822e+06	1.85836e+06	3.07408e+06	3.147e+06	4.71259e+06	5.67884e+06	3.85003e+06	3.98834e+06	3.53121e+06	4.2346e+06
2-amino-4-({1-[(carboxymethyl)-C-hydroxycarbonimidoyl]-2-{[2-hydroxy-1-(1-oxo-1H-isochromen-3-yl)butyl]sulfanyl}ethyl}-C-hydroxycarbonimidoyl)butanoic acid	1.27145	0.05584	5.12655	182392	127430	40307.3	4818.07	117677	157813	607281	1.37213e+06	317263	307020	322343	306729
3,4,5-trihydroxy-6-{2-[(3-methylbut-2-enoyl)oxy]-2-{9-[(3-methylbut-2-enoyl)oxy]-2-oxo-2H,8H,9H-furo[2,3-h]chromen-8-yl}propoxy}oxane-2-carboxylic acid	0.0896957	0.215	0.429715	2713.25	86.7676	2946.06	2875.55	10350.6	6510.34	2357.49	77.5836	2611.04	91.8146	80.8558	5730.73
2-Pyridylacetic acid	0.0594443	0.8207	0.851596	48999.4	20012.4	16273.8	8624.01	37241.7	7930.51	8288.6	9849.51	15026.7	14368.2	60097.9	10789.8
Monotropein	0.196003	0.3946	1.17258	79800.3	63945.1	68256.9	82276.5	57462.9	67909.3	74642.4	110016	58608.7	96262.5	72091.7	80463.8
Losartan N2-glucuronide	0.0846272	0.5549	0.954445	512209	541028	799121	619080	728161	593761	411703	443462	755105	1.17642e+06	315837	517953
Austdiol	0.458019	0.3946	1.6077	165749	145090	82147.9	53810.6	98580.2	265509	246426	441552	136075	213582	147409	118086
6-{[2-(3,4-dihydroxyphenyl)-7-hydroxy-3-{[3,4,5-trihydroxy-6-(hydroxymethyl)oxan-2-yl]oxy}-8aH-chromen-5-yl]oxy}-3,4,5-trihydroxyoxane-2-carboxylic acid	1.57262	0.3946	2.02956	913466	935556	470864	264920	1.08441e+06	1.16136e+06	2.58597e+06	3.19732e+06	1.0506e+06	911657	1.32886e+06	729428
Vanilloloside	0.311216	0.2654	0.593623	119386	70694.2	195131	180977	146692	86933.9	25405.8	26221.9	97314.5	232938	68639.5	24263.8
L-Linalool 3-[xylosyl-(1->6)-glucoside]	0.299541	0.104	1.51821	40476.6	54751.8	53890.1	41703.4	43383.7	36022.3	84366.3	53429.4	82297.6	53507.1	60735.8	75957.7
3-Furoic acid	0.155968	0.215	1.29189	33740	37866.2	38299.9	37840.7	38328.4	45600.5	48487.1	48053.8	52877.3	43473.5	30264.5	76121.3
Cotinine glucuronide	0.0124884	0.9627	1.00608	37157.9	91025.2	146642	112587	76144.1	78870.8	74847.3	53192.6	155241	109702	56287.7	96452.4
Sambacin	0.0977638	0.4749	0.912127	337518	219234	549612	344661	369109	228205	158682	128608	397037	780141	191178	212926
3,7-dihydroxy-2H-chromen-2-one	0.393157	0.215	0.802653	301941	325666	490596	440996	375502	281478	232160	188165	435963	373228	269796	279793
2,5-Diaminopyrimidine nucleoside triphosphate	0.477642	0.07517	0.295418	39716.7	73505.3	109955	98854	73122.3	57955.2	13007.2	1772.5	49396.9	41744.4	12854.5	15107.6
AESCULIN	0.86338	0.3946	1.22994	1.46864e+06	1.07938e+06	1.37675e+06	2.28118e+06	1.21404e+06	956065	1.44689e+06	1.19788e+06	2.16101e+06	1.56198e+06	1.41806e+06	2.51768e+06
Domesticoside	0.453169	0.215	0.837197	475876	325045	357862	359628	330003	454871	285165	325940	299533	331819	347936	337970
3,4,5-trihydroxy-6-{4-[(1E)-3-oxo-3-[(3,4,5,6-tetrahydroxyoxan-2-yl)methoxy]prop-1-en-1-yl]phenoxy}oxane-2-carboxylic acid	0.460537	1	0.931449	1.5118e+06	2.38217e+06	1.55716e+06	1.09033e+06	1.48043e+06	1.9532e+06	1.48663e+06	1.813e+06	1.53909e+06	1.24526e+06	1.6369e+06	1.57237e+06
6-(4-{5,7-dihydroxy-4-oxo-6-[3,4,5-trihydroxy-6-(hydroxymethyl)oxan-2-yl]-4H-chromen-2-yl}phenoxy)-3,4,5-trihydroxyoxane-2-carboxylic acid	4.18e-05	0.9627	1.0003	3100.9	3187.35	3620.88	3556.27	3341.89	2913.49	3127.12	2849.99	3867.07	3372.75	2970.18	3539.37
3-hydroxy-6-methyl-2H-chromen-2-one	0.0478742	0.3946	2.60469	493.5	438.199	497.8	488.918	459.445	617.001	1827.11	3712.31	531.646	801.553	442.091	486.594
1H-Indole-3-carboxaldehyde	0.165816	0.7297	0.968833	501707	496499	666220	542641	511655	438666	485500	707643	495455	193225	207197	969824
2,4,6-trihydroxy-2-[(4-hydroxyphenyl)methyl]-2,3-dihydro-1-benzofuran-3-one	0.463486	0.06331	1.52043	124535	96022.9	98170.3	81860.4	114786	101690	162804	143270	130336	212130	120574	168729
Meta-O-Dealkylated flecainide lactam	0.0411172	0.8207	0.886186	10372.9	7533.7	26413.5	9110.79	9304.53	6348.86	6207.33	3670.43	9789.67	20482.2	6788.73	14249.1
7-{[3,4-dihydroxy-6-(hydroxymethyl)-5-{[3,4,5-trihydroxy-6-(hydroxymethyl)oxan-2-yl]oxy}oxan-2-yl]oxy}-3,5-dihydroxy-2-(4-hydroxyphenyl)-4H-chromen-4-one	0.194119	0.8207	0.793427	226798	151787	69023.7	9172.77	166353	527347	147045	347029	55032.6	99304.2	213280	51046.4
Caryoptosidic acid	0.0553068	0.8207	0.842105	28136.1	17190.1	30819.6	29914.1	19018.9	16291.6	10160.5	14435.8	33491.5	33406.9	5581.18	21942.4
1-O-p-Coumaroyl-(b-D-glucose 6-O-sulfate)	0.192008	0.7297	0.812012	41609.2	103007	251245	135692	166778	71101.8	63295.3	85310.9	211803	98023.4	25279.3	140648
2-(hydroxymethyl)-7-methoxy-2-methyl-3,4-dihydro-2H-1-benzopyran-4,5-diol	0.0813066	0.8207	2.43409	3020.96	2602.95	3741.76	311.563	4675.52	255.25	273.966	249.686	14365.3	20105.7	260.217	310.082
2,2-dimethyl-2H-chromene-5,7-diol	0.0088628	1	0.939709	607.464	2852.95	709.327	696.67	2894.96	896.098	1623.62	1100.83	2129.46	660.719	1925.33	693.359
(-)-trans-3,4-Dihydro-4,8-dihydroxy-3-methyl-1H-2-benzopyran-1-one	0.0361022	0.7297	0.969275	271892	412587	247662	20047.8	198054	958598	186372	742159	109644	189177	749070	67871.7
6-{2-[2-(3,4-dihydroxy-5-methoxyphenyl)ethyl]phenoxy}-3,4,5-trihydroxyoxane-2-carboxylic acid	0.0953076	0.7297	1.29241	22767.7	22432.6	26496.3	28267.7	29410	12851.2	20003.7	4197.64	46910	42906	23238.6	46554.1
6-{[3,5-dihydroxy-2-({7-oxo-7H-furo[3,2-g]chromen-9-yl}oxy)oxan-4-yl]oxy}-3,4,5-trihydroxyoxane-2-carboxylic acid	0.229074	0.7297	0.871035	150352	288724	177327	131291	177796	228277	162799	222448	148777	135656	178082	157137
Alpha-CEHC glucuronide	0.247282	0.6435	0.730644	137670	99464.7	184266	181760	174102	144654	61321.8	23063.4	220609	195993	125040	48018.5
3,4,5-trihydroxy-6-({11-hydroxy-13-oxo-6,8,20-trioxapentacyclo[10.8.0.0虏,鈦?0鲁,鈦?0鹿鈦?鹿鈦筣icosa-1(12),2(9),10,14(19),15,17-hexaen-15-yl}oxy)oxane-2-carboxylic acid	0.571523	0.08069	0.680797	187302	346780	224440	155315	222227	279203	181089	170653	150541	145922	151156	164280
6-{[1-(2-{[3-(3,4-dimethoxyphenyl)-1-hydroxyprop-2-en-1-ylidene]amino}ethyl)-3-methoxy-4-oxocyclohexa-2,5-dien-1-yl]oxy}-3,4,5-trihydroxyoxane-2-carboxylic acid	0.330505	0.05584	4.81856	3077.3	3163.09	7860.37	10894.6	3316.45	6740.65	28925.4	18134.2	42522.4	34682	12031.9	32607.9
3,4,5-trihydroxy-6-[(2-phenylpropanoyl)oxy]oxane-2-carboxylic acid	0.165376	0.6435	1.08586	199531	246595	451502	403411	271050	230610	327423	300572	383023	264757	289112	393062
Sinapinic Acid	0.122467	0.3254	0.782649	16281.6	15169.2	36302.4	18046.9	26920	17297.9	14582.1	14275.6	21030.5	15467.4	11085.6	25291.6
3-cis-Hydroxyglipizide	0.36975	0.5549	0.716397	123982	147188	167926	126307	163252	124076	61071.9	92219.9	169417	16823.9	90328.2	181106
Trans-Ferulic acid	0.262781	0.4749	1.29922	60485.4	68998.9	31943.3	94179.3	33328.2	63994.1	99718.2	57532.9	73396.8	91172.9	88163.5	48539.4
2-{9-hydroxy-2-oxo-2H,8H,9H-furo[2,3-h]chromen-8-yl}propan-2-yl (2E)-3-(2,4-dihydroxyphenyl)prop-2-enoate	0.283552	0.05584	8.8162	4827.98	1284.28	3589.9	514.017	580.159	760.214	16293.8	20788.2	25252.5	14713.7	18906.2	5917.79
D-Linalool 3-(6''-malonylglucoside)	0.489666	0.215	0.656904	182693	197463	147196	226799	208388	184843	86387.7	95663.1	206330	72416.2	107703	184931
3-(6-{2,4-dihydroxy-3-[(1E)-3-methylbut-1-en-1-yl]benzoyl}-5-(2,4-dihydroxyphenyl)-3-methylcyclohex-2-en-1-yl)benzene-1,2,4-triol	0.483562	0.104	2.72797	56063.6	5647.01	51024.4	4921.32	56509.1	60086	68636.8	91162.7	129264	243215	88699.2	17752.7
Ethyl 7-epi-12-hydroxyjasmonate glucoside	0.15558	0.8207	1.77657	4693.71	21481.8	23314.7	17127.8	20736.2	34043.2	3221.86	14228.9	138884	28092.4	13956.1	17275.4
3,4,5-trihydroxy-6-{[1-(4-methoxyphenyl)pentan-3-yl]oxy}oxane-2-carboxylic acid	0.0652931	0.5549	0.973719	122570	137295	180504	127332	197198	148592	120919	128582	284170	84217.4	108857	162336
Isoeugenitin	0.131522	0.5549	0.871304	107595	88265.3	125565	100920	81306.8	186357	95744.9	149449	92398.2	100109	78422.2	85047.6
Deoxycholic acid 3-glucuronide	7.08e-05	0.9627	1.00021	8904.93	9153.19	10398.2	10212.6	9596.97	8366.73	8980.22	8184.37	11105.1	9685.6	8529.54	10164.1
HoPhe-Ser-OH	0.246412	0.5549	0.782867	77431.2	103934	128175	113952	132394	109230	76998.4	79929.4	155737	33701.8	45568.7	128988
N,N'-Diacetylchitobiosyldiphosphodolichol	0.109674	0.8207	0.778446	108341	21647.9	44818.8	19877.4	77821.3	17003.7	18393.7	26441.9	20888.2	41572.8	112705	5365.39
3,4,5-trihydroxy-6-{[3-(6-hydroxy-7-methoxy-2H-1,3-benzodioxol-5-yl)propanoyl]oxy}oxane-2-carboxylic acid	0.0188587	0.9627	1.40457	453.782	466.433	529.875	520.42	489.048	426.357	457.619	417.063	1732.74	493.564	434.653	517.947
M-Coumaric acid	0.0881976	0.215	2.40432	1643.51	1033.5	3310.41	1153.12	1083.61	1777.74	6826.39	3374.39	2732.31	6502.01	963.083	3648.05
Gravacridonetriol glucoside	0.0404391	0.8207	1.40414	24310.4	2450.58	979.673	839.78	2500.81	4252.3	743.733	1250.6	8654.26	3168.87	33060.4	2734.75
P-Salicylic acid	0.37972	0.4749	1.39344	172669	136495	227914	146385	120760	110725	205338	272970	147648	406474	89483.9	152843
CDP-Ethanolamine	0.520948	0.1692	0.602813	73079.6	169805	318811	248308	243498	183489	105795	140363	169162	121689	37830.6	171246
3-Isopropylmalate	1.7459	0.215	0.630444	1.43867e+06	1.84345e+06	3.84387e+06	2.68839e+06	2.24367e+06	1.854e+06	1.47998e+06	1.09642e+06	2.01436e+06	1.23976e+06	1.01816e+06	1.92071e+06
3,4,5-trihydroxy-6-({3-[(1E)-3-hydroxybut-1-en-1-yl]-1-oxo-1H-isochromen-5-yl}oxy)oxane-2-carboxylic acid	0.016844	0.8207	1.172	1211.33	1325.79	1414.45	1389.21	1469.77	6304.22	1221.57	2487.02	7801.89	1317.52	1160.26	1382.61
Aromadendrin	1.55146	0.05584	1.7673	838621	827859	334222	622055	670918	780616	1.309e+06	1.72991e+06	972880	1.00028e+06	1.14137e+06	1.04594e+06
3,4,5-trihydroxy-6-{[3-hydroxy-4-({4-methoxy-7-oxo-7H-furo[3,2-g]chromen-9-yl}oxy)-2-methylbutan-2-yl]oxy}oxane-2-carboxylic acid	0.73601	0.1332	1.47272	402184	403915	138734	246634	330298	347815	539549	615261	335617	427057	446227	389955
4,8,14-trihydroxy-17-methoxy-2-oxatricyclo[13.2.2.1鲁,鈦穄icosa-1(17),3,5,7(20),15,18-hexaen-10-one	0.274737	0.3946	0.619638	54217.3	67712.6	188311	76972.8	152077	90187.2	9701.16	13589.4	212310	103405	38031	12981.1
12-Oxo-20-trihydroxy-leukotriene B4	0.332432	0.07517	40.0378	4936.36	2.74875	39.7872	21.9019	79.967	2.51258	2138.32	11627.3	54665.6	26788.6	108183	119.214
3-(1,2,3-trihydroxybutyl)-1H-isochromen-1-one	0.258527	0.6435	1.33654	117778	123262	159859	139840	100705	44843.1	223091	61257.9	283473	135540	66558.3	147270
CMPF	0.322269	0.3254	1.9181	67997.8	50544.1	60797.5	4363.03	27728.2	18582.6	42168	45982.4	104221	83843.3	114561	50453.8
2-(2,4-dihydroxy-5-methoxyphenyl)-5,7-dihydroxy-6-(3-methylbut-2-en-1-yl)-3,4-dihydro-2H-1-benzopyran-4-one	0.0398496	0.4749	6.95057	116.391	119.635	135.907	133.483	125.436	109.356	117.375	172.153	2521.86	126.594	111.484	2096.79
6-(hydroxymethyl)-2H-chromen-2-one	0.0297262	0.7297	1.26126	7068.69	3820.98	1828.58	722.45	5800.28	4344.71	2453.6	6717.47	5104.11	5735.33	3502.28	6233.53
Acetyl-DL-Leucine	0.253296	0.215	1.57729	41503.2	39839.4	63683.4	27079.1	41495.2	30563.7	51256.1	89691.8	88018.5	27693.1	57919.2	70510.5
6-{[2-(3,4-dihydroxyphenyl)-3,7-dihydroxy-8aH-chromen-5-yl]oxy}-3,4,5-trihydroxyoxane-2-carboxylic acid	0.904498	0.4749	0.724657	1.06749e+06	1.24373e+06	2.50988e+06	2.21467e+06	1.38182e+06	753944	682934	408278	1.7801e+06	1.31017e+06	633278	1.83464e+06
Obacunone	0.101967	0.1332	0.486157	5060.03	4787.74	7381.11	12175	7613.8	3292.84	2001.05	2133.56	4174.17	2044.99	1674.36	7565.5
(1S,16S)-5,7,11-trihydroxy-16-(hydroxymethyl)-8,8,10,12-tetramethyl-3-[1-(2-methyl-1,3-thiazol-4-yl)prop-1-en-2-yl]-17-oxa-4-azabicyclo[14.1.0]heptadec-4-en-9-one	0.450851	0.3946	0.718091	229839	334374	357087	280180	448292	400071	106543	139656	693421	32693.3	112478	387023
Lippioside II	0.144607	0.8207	1.07451	482654	505977	612944	386106	690173	285424	524388	289439	714273	870881	524440	260601
6-{4-[3-(3,4-dihydroxyphenyl)-1-[2-(3,4-dihydroxyphenyl)-3,5,7-trihydroxy-3,4-dihydro-2H-1-benzopyran-8-yl]-2-hydroxypropyl]-3-hydroxyphenoxy}-3,4,5-trihydroxyoxane-2-carboxylic acid	1.17247	0.1692	0.151313	405028	346944	195402	19280.7	415176	536886	49409.6	30016.9	35861.6	25828.6	106093	43103.3
19-Hydroxydeacetylnomilinic acid 17-beta-D-glucopyranoside	0.0523855	0.9115	1.60785	18948.3	142.227	161.572	158.689	16246.3	3785.87	139.54	5112.67	5213.11	150.5	52655.1	157.935
(-)-Epigallocatechin 3-glucuronide	0.0158504	0.9115	0.863541	3109.72	3196.42	3631.17	6695.24	3351.39	2921.77	3136.01	2858.09	3878.06	3382.34	2978.63	3549.43
7-hydroxy-6-methoxy-3-(1,2,5-trihydroxy-4-oxocyclohexyl)-4H-chromen-4-one	1.34637	0.05584	2.97354	225989	208949	125048	97251.7	243771	323613	656033	965611	408678	414953	840380	355541
5-Fluorouridine	1.43268	0.05584	2.03475	410682	501199	380106	243571	526587	648889	934436	1.28242e+06	755949	689075	1.19004e+06	663631
Asperxanthone	0.199084	0.1692	8.5594	2128.19	2187.52	2485.05	2440.71	2293.58	1999.56	2146.18	2708.27	2654.02	21232.7	84664.8	2429.11
Gibberellin GA126	0.117768	0.8207	1.2714	58704.1	44510.6	38081.7	26377.7	43766.2	26227.9	34102.3	23522.2	59127.2	44307.5	102693	38398.9
2-[(4,5-dihydroxy-2-{[5-hydroxy-2-(4-hydroxyphenyl)-4-oxo-7-{[3,4,5-trihydroxy-6-(hydroxymethyl)oxan-2-yl]oxy}-4H-chromen-3-yl]oxy}-6-(hydroxymethyl)oxan-3-yl)oxy]-4,5-dihydroxy-6-(hydroxymethyl)oxan-3-yl 3-(3,4-dihydroxyphenyl)prop-2-enoate	1.39807	0.6435	1.16469	4.60955e+06	5.95803e+06	3.12425e+06	8.34608e+06	3.42676e+06	4.88616e+06	7.59286e+06	4.95585e+06	4.34439e+06	6.12396e+06	4.57825e+06	7.75362e+06
Tricin 7-diglucuronoside	0.749608	0.08069	0.473394	191735	207134	232028	107036	325408	244775	101002	90571.8	210579	48431.4	74181.8	94167.2
{5-[2,3-dioxo-3-(2,4,6-trihydroxyphenyl)propyl]-2-hydroxyphenyl}oxidanesulfonic acid	0.135844	0.6435	1.17373	70185.6	175773	216279	140667	88137.1	172093	248272	191106	101378	150262	76749.1	245656
Glucosylgalactosyl hydroxylysine	0.755015	0.05584	11.5256	14075.7	23797.2	2542.29	6377.57	18572.4	9745.88	111229	252013	95770.1	30074.7	257821	118782
Myricatomentoside I	0.529981	0.1692	0.770806	482224	484402	466608	548409	666628	603098	351000	230799	840362	353225	293856	437226
10-butanoyl-5,7-dihydroxy-8,8-dimethyl-4-(prop-2-en-1-yl)-2H,6H,7H,8H-pyrano[3,2-g]chromen-2-one	0.179642	0.6435	1.07401	460604	392488	725992	640316	702558	823533	331845	208588	1.78321e+06	652887	723120	322643
Galactose-beta-1,4-xylose	0.133369	0.9115	0.853404	40503.8	37012.5	96584.1	31907.3	54426.9	55959.7	54017.9	27835.3	60740.6	23234.3	61173.1	42991.8
Melatonin glucuronide	0.178735	0.3946	6.38632	2482.44	4368.85	2763.7	2316.89	3006.66	1898.12	8779.07	6288.33	6387.44	2197.33	81576.7	2305.88
Isorhamnetin 4'-O-glucuronide	0.346894	0.2654	0.622255	93206	101728	57167.7	36083.6	119537	125041	73908.4	70510.5	85415.3	36375.1	28726.4	36537.4
3,4,5-trihydroxy-6-{[2-(7-oxo-9-{[3,4,5-trihydroxy-6-(hydroxymethyl)oxan-2-yl]oxy}-2H,3H,7H-furo[3,2-g]chromen-2-yl)propan-2-yl]oxy}oxane-2-carboxylic acid	0.208927	0.3946	1.29169	101466	94114	321820	100850	318876	66452.1	151996	94123.1	408690	326567	176579	138718
Orientin	2.09346	0.05584	1.88304	1.27065e+06	1.10172e+06	1.03104e+06	967750	1.56735e+06	779296	1.63795e+06	1.75195e+06	2.36376e+06	2.68077e+06	1.72394e+06	2.49399e+06
5-hydroxy-2-(3-hydroxyphenyl)-7-methoxy-6-[3,4,5-trihydroxy-6-(hydroxymethyl)oxan-2-yl]-4H-chromen-4-one	0.398708	0.6435	1.40786	347307	180777	190249	2320.23	381602	623536	424696	895690	198453	265144	584247	61129
3,5,6-Trihydroxy-3',4',7-trimethoxyflavone 3-glucuronide	0.380286	0.4749	0.350857	38354.1	11532.8	174609	75149	96588.4	16911.9	14752.9	0.289203	22552.5	45472.4	19361.3	42810.5
8-Hydroxy-7-methoxy-2H-1-benzopyran-2-one	0.0727086	0.9627	1.24816	8179.94	6174.07	15284.3	15404.2	10110.4	18112.6	9651.98	10599.1	17941.2	36757.6	5636.3	10864.3
(+/-)-Taxifolin	0.316607	0.3946	1.24133	316546	302303	346409	102137	313530	314694	394264	355929	226611	391764	475057	261413
5-(3',4'-dihydroxyphenyl)-gamma-valerolactone-3'-O-glucuronide	0.00341854	0.9627	1.01536	1474.67	1515.78	1721.95	1691.22	1589.27	1385.54	1487.13	1355.34	1839.02	1603.95	1551.62	1683.18
SN38 glucuronide	0.300229	0.08069	2.31674	35484.3	1096.34	16434.3	19641.8	23526.3	13495.8	70703.4	54938.6	21223.7	31164.6	35849.4	40229.6
3,4,5-trihydroxy-6-({2-hydroxy-3-[4-hydroxy-3-(4-hydroxy-3-methylbut-2-en-1-yl)phenyl]propanoyl}oxy)oxane-2-carboxylic acid	4.27e-05	0.9627	1.00029	3240.21	3330.54	3783.54	3716.03	3492.02	3044.37	3267.6	2978.02	4040.79	3524.27	3103.62	3698.37
3,4,5-trihydroxy-6-{[(16R)-5,7,11-trihydroxy-8,10,12,16-tetramethyl-3-[1-(2-methyl-1,3-thiazol-4-yl)prop-1-en-2-yl]-9-oxo-17-oxa-4-azabicyclo[14.1.0]heptadec-4-en-8-yl]methoxy}oxane-2-carboxylic acid	3.91e-05	0.9627	1.00035	2715.62	2791.33	3170.99	3114.41	2926.67	2551.49	2738.58	2495.88	3386.59	2953.69	2601.15	3099.61
Linalool oxide D 3-[apiosyl-(1->6)-glucoside]	0.0691003	0.6435	2.09611	2909.02	7782.78	13566.1	3336.22	3135.1	2733.21	8902.75	2673.63	6864.15	3164.05	8104.08	40430.3
6-{[5,7-dihydroxy-2-(3-methoxyphenyl)-4-oxo-4H-chromen-3-yl]oxy}-3,4,5-trihydroxyoxane-2-carboxylic acid	0.0871948	0.4749	1.79854	2538.68	2609.46	27921.9	2911.49	2735.98	2385.25	9471.22	2333.26	10427.9	40054.8	8714.09	2897.65
5-(3',4',5'-Trihydroxyphenyl)-gamma-valerolactone-O-methyl-O-sulphate	0.0698574	0.7297	1.86215	2881.46	2961.79	3364.63	3304.6	3105.39	2707.31	2905.82	2648.3	3593.4	3134.07	18553.6	3288.89
3,4,5-trihydroxy-6-[3-hydroxy-5-(3,5,6,7-tetrahydroxy-4-oxo-3,4-dihydro-2H-1-benzopyran-2-yl)phenoxy]oxane-2-carboxylic acid	0.0332313	0.9627	1.28249	2090.24	2148.51	2440.74	2397.19	2252.68	1963.91	2107.91	1921.1	6363.69	2273.48	2002.12	2385.79
Cyanidin 3-glucoside	3.55366	0.05584	4.3958	630044	595033	151101	1.45805e+06	603896	618450	2.92999e+06	4.72209e+06	1.82358e+06	3.26909e+06	2.84114e+06	2.24711e+06
Armillaricin	4.2e-06	0.9627	1.0003	31.3862	32.2612	36.6492	35.9953	33.8254	29.4893	31.6516	28.8465	39.1411	34.1378	30.0632	35.8242
6-(5-{8-[2-(3,4-dihydroxyphenyl)-3,5,7-trihydroxy-6-[3,4,5-trihydroxy-6-(hydroxymethyl)oxan-2-yl]-3,4-dihydro-2H-1-benzopyran-4-yl]-3,5,7-trihydroxy-3,4-dihydro-2H-1-benzopyran-2-yl}-2-hydroxyphenoxy)-3,4,5-trihydroxyoxane-2-carboxylic acid	2.13483	0.08069	2.20772	751858	1.01495e+06	483549	1.77017e+06	662756	741586	2.67528e+06	1.53195e+06	1.37367e+06	2.29977e+06	1.13918e+06	2.95691e+06
3,4,5-trihydroxy-6-{[3-hydroxy-2-(2-hydroxypropan-2-yl)-7-oxo-2H,3H,7H-furo[3,2-g]chromen-9-yl]oxy}oxane-2-carboxylic acid	1.23487	0.07517	0.641913	871940	945927	1.19914e+06	1.0203e+06	973128	847338	424184	448274	818053	886063	453776	729973
5-(3,3-dimethyloxirane-2-carbonyl)-7,14-dihydroxy-6-methoxy-4,12-dimethyl-10-oxo-2,9-dioxatricyclo[9.4.0.0鲁,鈦竇pentadeca-1(11),3(8),4,6,12,14-hexaene-15-carbaldehyde	0.443536	0.3946	0.797619	310358	220931	246642	135508	317532	331217	223122	142380	247102	199983	229174	204409
Sialyllacto-N-neotetraose c	0.153826	0.6435	1.51423	23071.5	23714.7	26940.2	26459.5	24864.5	165922	23266.5	33326.9	28771.9	25094.1	303842	26333.8
Phloretin xylosyl-galactoside	0.333142	0.9115	1.16599	1.34639e+06	1.02081e+06	433617	122833	879656	5.12456e+06	780591	1.72002e+06	942408	933428	5.78362e+06	248925
Gamma-Glutamyl-S-(1-propenyl)cysteine sulfoxide	0.064931	0.9115	0.870085	88173.2	152479	84881.5	210095	87348.2	78820.4	104211	56294	107638	144803	70767.5	127276
3,4,5-trihydroxy-6-[4-(7-hydroxy-8-methoxy-4-oxo-3,4-dihydro-2H-1-benzopyran-2-yl)phenoxy]oxane-2-carboxylic acid	0.559437	0.3254	1.38603	401675	517084	336433	106130	339291	455192	523810	770967	336692	461539	556078	338864
Phenylalanyl-Histidine	0.231722	0.2654	2.27396	3560.48	2784.39	21027.6	29560.7	9863.41	8328.75	15775.3	8000.85	64682.1	37566.9	21995.7	22773.6
Prudomestin	0.175938	0.06331	0.0520196	8583.52	3166.91	1298.03	688.211	9798.4	49873	605.162	551.53	748.356	652.696	574.791	684.939
Coriandrone D	0.0607968	0.9627	1.11831	44814.9	46082.6	54520.8	62766.1	54997.4	41600	58038.9	45283.3	95266.4	20002.3	38842.2	83446.5
6-(3-{8-[2-(3,4-dihydroxyphenyl)-3,7-dihydroxy-3,4-dihydro-2H-1-benzopyran-4-yl]-3,5,7-trihydroxy-3,4-dihydro-2H-1-benzopyran-2-yl}phenoxy)-3,4,5-trihydroxyoxane-2-carboxylic acid	1.13503	0.1692	0.797377	1.5413e+06	1.72545e+06	1.76118e+06	1.2292e+06	1.37864e+06	1.51428e+06	1.63609e+06	1.17663e+06	774476	1.14899e+06	1.07758e+06	1.48413e+06
(1R,3S,4S,6R)-6,9-Dihydroxyfenchone 6-O-b-D-glucoside	0.171516	0.1332	2.68538	3959.03	12505.2	3626.14	1874.09	12003.4	2359.69	15304.5	6896.59	33693.5	8735.96	12311.7	20640.2
3,4,5-trihydroxy-6-{3-[1-hydroxy-2-(2-hydroxyphenyl)ethyl]-5-methoxyphenoxy}oxane-2-carboxylic acid	0.0140654	0.9627	1.05774	2859.27	2938.98	3338.73	3279.16	3081.48	2686.46	2883.45	2627.91	4612.66	3109.94	2738.74	3263.57
Quercetin 3-O-glucuronide	0.471002	0.3254	0.902802	822875	741517	818802	699786	821743	891825	585975	652442	875225	781149	745366	689782
Spinacetin 3-(2''-feruloylgentiobioside)	1.65505	0.7297	0.905395	1.502e+07	1.40374e+07	1.16166e+07	1.13055e+07	1.46451e+07	1.45516e+07	8.37843e+06	1.23237e+07	1.37601e+07	1.5079e+07	1.17962e+07	1.21487e+07
QUINALIZARIN	0.704325	0.3254	0.857982	1.07484e+06	1.1691e+06	985636	966807	1.10742e+06	1.2379e+06	787770	969467	1.01294e+06	1.14494e+06	674284	1.02167e+06
7-(hydroxymethyl)-6-[(E)-2-methoxyethenyl]-2H-chromen-2-one	1.14e-05	0.9627	1.00041	229.995	236.407	268.562	263.77	247.869	216.095	231.94	211.385	286.822	250.158	220.3	262.516
(-)-Epicatechin 3'-O-glucuronide	0.133829	0.6435	1.18563	151008	157086	82163.1	49057.8	162461	141546	165458	258931	99255	53095.6	207382	97373.9
6-[4-(5,7-dihydroxy-6-{4-hydroxy-6-methyl-5-oxo-3-[(3,4,5-trihydroxy-6-methyloxan-2-yl)oxy]oxan-2-yl}-4-oxo-4H-chromen-2-yl)phenoxy]-3,4,5-trihydroxyoxane-2-carboxylic acid	0.0388811	0.2654	0.926964	24482.7	75956	65969	18006.3	65134.3	33060.9	10102.9	26850.3	1382.43	1205.72	221145	1265.28
6-[4-(6-carboxy-5-{2,6-dihydroxy-4-[6-hydroxy-7-(3-methylbut-2-en-1-yl)-1-benzofuran-2-yl]phenyl}-1-hydroxy-3-methylcyclohex-3-en-1-yl)-3-hydroxyphenoxy]-3,4,5-trihydroxyoxane-2-carboxylic acid	0.253371	0.9115	0.76304	124237	218380	50924.7	57486.3	132490	221792	142932	137860	98621.6	86334.1	64223.3	84274.8
Perillanin	3.72443	0.05584	0.17907	2.63259e+06	3.51484e+06	4.38626e+06	2.90956e+06	2.37126e+06	2.50571e+06	687612	338598	366280	722788	189025	975963
6-[4-(5,7-dihydroxy-6-{4-hydroxy-6-methyl-5-oxo-3-[(3,4,5-trihydroxy-6-methyloxan-2-yl)oxy]oxan-2-yl}-4-oxo-4H-chromen-2-yl)-2-hydroxyphenoxy]-3,4,5-trihydroxyoxane-2-carboxylic acid	3.35001	0.05584	0.130016	1.88399e+06	2.64902e+06	4.19043e+06	2.70152e+06	1.81788e+06	1.769e+06	358731	175535	253557	412334	113800	637874
4-methyl-2-oxo-2H-chromen-7-yl 2-hydroxyacetate	0.344774	0.08069	0.622505	75399.3	69798.7	95053.1	79790	62373.9	47360.9	52621.3	33665.5	53544.6	40633.4	31691.7	55373
Spinacetin 3-[p-coumaroyl-(->2)-glucosyl-(1->6)-[apiosyl-(1->2)]-glucoside]	1.53585	0.05584	10.6631	60702.9	46693.4	14591.5	88153.5	104431	80830.1	419224	1.80239e+06	286951	152763	1.30615e+06	248996
Kaempferol 3-O-sinapoyl-sophoroside 7-O-glucoside	1.45937	0.05584	6.70279	88186.8	183628	123214	75922.8	28762.4	98259.8	434221	1.69788e+06	284040	270960	1.10781e+06	213046
(1E)-1-(2-hydroxy-4-methoxyphenyl)pent-1-en-3-one	1.98e-05	0.9627	1.00027	698.077	717.538	815.134	800.59	752.328	655.886	703.979	641.59	870.556	759.276	668.65	796.784
L-DOPA 3'-glucoside	0.107651	0.4749	1.26655	32721.4	24253.7	35185.6	31706.5	30752.8	14862.2	33842.9	36982.9	49377.3	22446.9	18913.9	53086.2
4-(3-hydroxyphenyl)-3-methylbut-3-en-2-one	0.00198356	0.9627	1.01568	439.354	451.603	513.027	503.873	473.498	412.8	443.069	403.803	547.909	520.672	420.833	501.478
{2-hydroxy-5-[3-oxo-3-(2,4,6-trihydroxyphenyl)prop-1-en-1-yl]phenyl}oxidanesulfonic acid	0.516321	0.8207	0.786046	223655	696464	934110	338162	486698	296566	517533	550195	337593	2794.65	209328	721561
Rosuvastatin 5 S-lactone	4.8897	0.3946	1.38222	4.24208e+07	3.46059e+07	2.02417e+07	5.67997e+06	3.90379e+07	5.44054e+07	4.26965e+07	6.30624e+07	3.58305e+07	4.27621e+07	7.11123e+07	1.59604e+07
Trans-p-Menthane-1,7,8-triol 8-glucoside	0.237154	0.06331	5.44092	1503.39	1545.31	6838.65	4293.96	1620.23	1412.53	7454.51	23358.5	30186	15584.1	5150.44	11943
6-{[2-(2,4-dihydroxyphenyl)-3-(3,7-dimethylocta-2,6-dien-1-yl)-8-(3-methylbut-2-en-1-yl)-4-oxo-4H-chromen-7-yl]oxy}-3,4,5-trihydroxyoxane-2-carboxylic acid	1.85e-05	0.9627	1.00031	610.156	627.166	712.47	699.758	657.574	573.279	615.315	560.784	760.912	663.647	584.435	696.431
5-hydroxy-2-(4-hydroxyphenyl)-7-methoxy-8-[3,4,5-trihydroxy-6-(hydroxymethyl)oxan-2-yl]-4H-chromen-4-one	0.430633	0.1692	3.46273	38316.9	8766.42	13571.2	6211.42	20301.4	36787.2	71093.8	158913	26904.9	49109.3	109682	13522.1
2-(3,4-dihydroxyphenyl)-3,4-dihydro-2H-1-benzopyran-3,5,6,7-tetrol	1.84746	0.104	1.53474	1.70817e+06	1.66765e+06	2.68768e+06	1.39837e+06	2.33731e+06	1.6033e+06	3.10289e+06	3.94251e+06	3.12552e+06	2.19435e+06	2.07178e+06	3.06147e+06
6-{[12-(6,11-dihydroxy-2,2,5-trimethyl-10-oxo-3,4,5,10-tetrahydro-2H-1-oxa-5-azatetraphen-4-yl)-6-hydroxy-2-(hydroxymethyl)-2,5-dimethyl-10-oxo-5,10-dihydro-2H-1-oxa-5-azatetraphen-11-yl]oxy}-3,4,5-trihydroxyoxane-2-carboxylic acid	0.433209	0.5549	1.36204	276705	175588	204506	363563	369058	254615	280328	302034	668027	158432	294815	535376
(2E)-3-(3,4-dihydroxyphenyl)-1-[2,4,6-trihydroxy-3-(3-methylbut-2-en-1-yl)phenyl]prop-2-en-1-one	0.718604	0.05584	0.0586474	85025.7	78358.3	243299	18188.7	127257	91309.3	1803.74	195.882	5512.62	12960.3	1650.48	15598
Pteroyltriglutamic acid	0.213893	0.3254	1.50093	32095	53929.1	208985	74661.8	85705.1	27938.5	89214.8	58678.4	176855	127491	57558.1	215847
Ent-6R,16bOH,17-Trihydroxy-7-oxo-6,7-seco-19,6-kauranolide 6-O-glucoside	0.289003	0.05584	9.1357	2336.39	2401.53	2728.17	2679.49	2517.96	2195.18	5568.6	13938.6	23778.7	57178.8	27617.2	7640.57
7,14,16-trihydroxy-3-(hydroxymethyl)-3,4,5,6,7,8,9,10,11,12-decahydro-1H-2-benzoxacyclotetradecin-1-one	0.00612911	0.9627	1.04519	795.455	817.632	928.842	912.268	857.274	747.379	802.181	731.089	1218.99	865.191	761.923	907.932
3,4,5-trihydroxy-6-{[2-(3-hydroxyphenyl)-5-methoxy-6,8-dimethyl-4-oxo-3,4-dihydro-2H-1-benzopyran-7-yl]oxy}oxane-2-carboxylic acid	0.0648803	0.9115	1.13698	104539	56189.7	42350.7	2727.75	48794.1	92335.3	74636.8	118356	34009.8	44879.3	114587	7996.22
6-(3-{8-[2-(3,4-dihydroxyphenyl)-3,5,7-trihydroxy-6-[3,4,5-trihydroxy-6-(hydroxymethyl)oxan-2-yl]-3,4-dihydro-2H-1-benzopyran-4-yl]-3,5,7-trihydroxy-3,4-dihydro-2H-1-benzopyran-2-yl}phenoxy)-3,4,5-trihydroxyoxane-2-carboxylic acid	0.473655	0.5549	0.843792	2.1456e+06	2.88211e+06	1.61031e+06	3.27061e+06	1.0931e+06	2.28949e+06	2.22504e+06	1.72195e+06	1.37331e+06	2.70745e+06	1.08317e+06	2.10353e+06
4-ene-Valproic acid	0.434837	0.06331	0.559653	127763	87640.4	112895	103416	78455.1	64126.3	60457.2	38656.3	64169.4	57770.3	40540.9	59832.8
3-Hydroxy-4,6-heptadiyne-1-yl 1-glucoside	0.0601614	0.8207	0.71755	6961.73	3.76843	13595.3	14299.8	21851.9	3.44464	8869.15	3.36956	17186.1	3.98763	5632.56	9003.21
3-p-Coumaroyl-1,5-quinolactone	0.0235601	0.5549	1.26342	1294.47	898.452	1020.65	1002.44	942.013	821.255	881.474	1294.97	1090.05	950.712	2340.78	997.678
Purpurin	0.0422348	0.9115	0.989842	83139	100200	121766	76350.3	99207.1	74563.7	98343	55916.1	67289	142186	81408	104455
4'-O-methyl-(-)-epicatechin-3'-O-beta-glucuronide	0.337574	0.4749	1.36212	227980	80685.6	146608	97625.5	144709	129049	218447	260299	92604.1	173627	269805	111347
3,8-Dihydroxy-6-methoxy-7(11)-eremophilen-12,8-olide	0.04685	0.8207	1.1048	37338	35315.1	34728.4	27996	40892	27557.5	29981.3	37672.3	51012.2	31663.6	26565.7	48303.4
Corchorusoside E	0.903601	0.104	1.52875	479874	336355	414753	428467	591882	242760	777798	439501	740195	799886	483842	571995
Hexyl glucoside	0.351723	0.1332	0.602386	45644.1	101912	89761.3	88468.9	105644	61416.2	23877.6	31513.3	52676.5	74555.7	28566.9	85680.1
2,5-Dihydro-2,4,5-trimethyloxazole	0.462253	0.1332	0.506975	202056	69041	141680	177552	117941	57113.1	47287.5	55098.4	40863.6	46141.9	78198.6	120558
P-Hydroxyphenobarbital	0.444143	0.1692	2.66368	31230.6	41431.8	24902.5	5569.53	41434.8	49362.9	112487	144619	75945.3	22537.4	115102	45871.4
Butyl (S)-3-hydroxybutyrate glucoside	0.200396	0.2654	1.44212	21141.3	23813.9	37288.4	36242.8	17831.9	15546	27185.2	32681.6	55065.1	33933.5	32441.3	37666.4
PHLORACETOPHENONE	1.25108	0.104	0.46292	889229	595287	415562	338647	788937	1.34939e+06	423392	260495	330221	439959	278125	293981
6-(1-benzofuran-4-yloxy)-3,4,5-trihydroxyoxane-2-carboxylic acid	2.85e-05	0.9627	1	1447.04	1487.38	1689.68	1659.53	1559.49	1359.58	1459.27	1329.94	1804.57	1573.89	1386.04	1651.64
Cyanidin 3-O-(2'-xylosyl-6'-(6''-sinapoyl-glucosyl)-galactoside)	1.34686	0.06331	5.25373	64818.7	81161.6	14446.8	227955	34205.6	83471.3	557031	705547	126129	439088	419980	410590
6-{3-[(E)-2-(2,4-dihydroxyphenyl)ethenyl]-5-hydroxyphenoxy}-3,4,5-trihydroxyoxane-2-carboxylic acid	0.751306	0.215	3.21897	165017	10581.6	134028	32331.8	53256.6	48991.2	180959	299016	131697	612992	179994	24855.2
HIERACIN	1.2498	0.05584	0.367357	458226	404692	417291	258011	533245	479597	111725	171801	136548	138813	220334	157751
6S,9R-Dihydroxy-4,7E-megastigmadien-3-one 9-[apiosyl-(1->6)-glucoside]	0.107748	0.215	23.4034	338.542	133.924	152.14	149.426	140.418	455.479	131.394	360.904	27043.4	1238.29	2805.43	478.175
3,4,5-trihydroxy-6-({8-hydroxy-17-methoxy-10-oxo-2-oxatricyclo[13.2.2.1鲁,鈦穄icosa-1(17),3,5,7(20),15,18-hexaen-4-yl}oxy)oxane-2-carboxylic acid	0.401063	0.2654	1.30696	154978	132285	150643	225235	180485	96784.7	241295	128307	202854	211919	212696	231900
6-[(2-{4-[6-carboxy-5-(2,4-dihydroxyphenyl)-4-hydroxy-3-methylcyclohex-2-en-1-yl]-3,5-dihydroxyphenyl}-7-(3-methylbut-2-en-1-yl)-1-benzofuran-6-yl)oxy]-3,4,5-trihydroxyoxane-2-carboxylic acid	2.75267	0.07517	0.398478	2.47113e+06	2.48697e+06	2.16707e+06	1.08751e+06	2.81301e+06	2.76761e+06	1.30744e+06	1.37995e+06	520758	798324	724166	765758
Lysyl-Tryptophan	0.213568	0.07517	9.63768	1822.6	1873.41	2128.22	2090.25	1964.24	1712.45	3243.05	3046.87	20627.7	11899.3	70836.1	2080.32
12-hydroxydodec-3-enoic acid	0.0902553	0.9115	1.25819	846.997	9661.74	12656.5	46437.4	3182.09	4131.64	12521.5	1350.36	42459.8	26925.4	1191.69	12334.5
Wyeronic acid	0.0296546	0.7297	1.48167	918.851	944.467	1072.93	1053.78	990.259	863.317	926.62	844.5	1145.88	999.404	3692.54	1048.78
8-Hydroxy-2-methoxy-6-methyl-1,4-naphthoquinone	1.26959	0.1332	1.9618	716619	341254	492637	575623	319004	161580	830704	1.19565e+06	290141	954327	784576	1.05883e+06
3,4,5-trihydroxy-6-({17-methoxy-10-oxo-2-oxatricyclo[13.2.2.1鲁,鈦穄icosa-1(17),3,5,7(20),15,18-hexaen-4-yl}oxy)oxane-2-carboxylic acid	0.249512	0.104	5.40321	16739.8	821.508	11121.2	409.702	385.004	806.46	9234.73	11713.5	12625.7	22338.4	84474.3	23242.6
(3b,20R,22R)-3,20,27-Trihydroxy-1-oxowitha-5,24-dienolide 3-glucoside	0.0786961	0.5549	1.39338	8165.6	6916.1	3580.62	13708.2	12752.5	910.744	17394.3	5766.15	16608	8982.64	4037.78	11339.6
4-Heptenoic acid	0.89237	0.4749	2.30467	67170	148290	277873	358664	222114	70153.8	774942	46188.4	536457	857116	187230	234858
2-amino-4-({1-[(carboxymethyl)-C-hydroxycarbonimidoyl]-2-{[1-(3,5-dihydroxyphenyl)-2-hydroxy-2-(3-hydroxy-4-methoxyphenyl)ethyl]sulfanyl}ethyl}-C-hydroxycarbonimidoyl)butanoic acid	6.8e-05	0.9627	1.00023	8213.57	8442.56	9590.87	9419.74	8851.89	7717.16	8283.02	7548.95	10243	8933.64	7867.33	9374.96
Prostaglandin F1a	0.421541	0.08069	2.05496	55448.4	33089.3	49573.3	50927.4	57664.9	33847	103303	124590	61407.7	87612.7	50757.2	148844
6-(3,4-dihydroxy-6-methyl-5-oxooxan-2-yl)-5,7-dihydroxy-2-phenyl-4H-chromen-4-one	1.68974	0.06331	0.0512109	606093	562424	676858	41739.7	505260	1.00174e+06	28518.6	66518.9	2001.61	33440.1	23975.7	19388.9
2,3-Benzofuran	0.0598848	0.6435	1.47484	7462.66	4407.5	3569	1105.88	3653.69	3883.18	6064.69	9770.96	1092.08	5810.42	9692.3	3089.09
3,4,5-trihydroxy-6-(6-hydroxy-7-methoxy-2H-1,3-benzodioxole-5-carbonyloxy)oxane-2-carboxylic acid	4.69e-05	0.9627	1.00024	3913.54	4022.65	4569.79	4488.25	4217.68	3677.02	3946.63	3596.87	4880.49	4256.63	3748.57	4466.91
5-(3',5'-Dihydroxyphenyl)-gamma-valerolactone-O-sulphate-O-methyl	0.0640789	0.1692	0.477558	10274.4	2208.06	1408.58	1383.45	1736.49	4508.53	1216.5	3710.63	1504.35	1312.06	1155.45	1376.87
3,5,7-trihydroxy-2-phenyl-3,4-dihydro-2H-1-benzopyran-4-one	0.554438	0.05584	0.120233	91940.5	56637.5	49665.8	17678.2	77932.3	97610.5	11602.3	14177.6	1839.64	8395.54	4588.59	6457.94
6-(4-ethyl-2-methoxyphenoxy)-3,4,5-trihydroxyoxane-2-carboxylic acid	3.01e-05	0.9627	1.00059	1612.37	1657.32	1882.74	1849.15	1737.68	1514.92	1626	1481.9	2010.75	1753.72	1544.4	1840.36
Flurbiprofen glucuronide	0.00129533	1	0.893974	102.966	21.4869	2.06542	108.403	1.90628	127.637	14.6443	18.5154	2.20585	38.8101	87.9794	163.651
6-{3,5-dihydroxy-2-[3,4,5-trihydroxy-6-(hydroxymethyl)oxan-2-yl]phenoxy}-3,4,5-trihydroxyoxane-2-carboxylic acid	0.23179	0.08069	0.284125	13944.6	16142.1	38414.1	5060.1	16932	9270.61	3739	3977.43	1801.62	1646.86	10766.1	6420.6
3,4,5-trihydroxy-6-{[1-(4-methoxyphenyl)-3-oxopentyl]oxy}oxane-2-carboxylic acid	0.109434	0.1332	0.0135738	4312.5	1918.6	5893.61	1874.88	2184.62	32.5093	34.893	31.8007	43.1495	37.6338	33.1419	39.493
Tragopogonsaponin L	0.281229	0.1692	2.67565	12112.2	9937.33	12314.3	26125.6	8090.22	7053.13	7570.3	12748.4	65213.7	47376.5	28697.7	40808.7
Marindinin	0.550773	0.05584	0.319535	73745.2	90291.5	90059.3	38030.3	73176.6	94159.5	30986.9	23557.8	15135.6	22107.2	24546.7	30501.5
Homodolichosterone	0.0416375	0.8207	0.738381	2038.93	2095.77	2380.83	2338.35	8727.28	1915.7	2056.17	3239.39	2542.7	2217.68	1952.98	2383.08
5'-Carboxy-gamma-chromanol	0.0608549	0.5549	0.756967	4973.13	4293.84	8337.21	6318.41	9241.37	5374.64	5301.12	9275.95	3574.21	820.841	5017.31	5182.85
Liqcoumarin	1.63e-05	0.9627	1.0004	472.613	485.788	551.863	542.016	509.342	444.049	476.609	434.37	589.385	514.045	452.69	539.44
Melleolide	1.80349	0.05584	0.225032	568017	786729	1.35026e+06	477122	747929	719916	173917	72261.6	161115	284865	140117	213861
1-(3,4-dihydroxyphenyl)-7-(4-hydroxyphenyl)heptane-3,5-dione	0.716289	0.05584	0.0553712	117943	160626	67187.9	40401.9	79094.1	221750	3405.8	2979.4	1464.47	19180.9	8980.22	2027.1
(+)-Galeon	6.56248	0.05584	0.0901535	1.04987e+07	1.452e+07	5.82476e+06	4.56246e+06	6.42929e+06	1.75782e+07	567814	769217	540402	1.77671e+06	1.21586e+06	486055
(3beta,17alpha,23S,24S)-17,23-Epoxy-3,24,29-trihydroxy-27-norlanost-8-en-15-one	0.018591	1	1.16031	1686.3	1733.31	1969.07	1933.94	1817.35	3133.6	1700.56	1549.85	2102.95	1834.13	5133.07	1924.74
Corosin	0.125561	0.2654	16.3078	1361.23	42.5467	48.3337	47.4713	44.6096	38.891	41.7427	10006.8	3807.1	3049.33	8857.65	47.2456
Homocarnosine	0.484672	0.3946	1.2666	277993	506928	318539	571336	407973	195104	328454	383980	702188	515949	318819	635120
6-[4-(1-carboxyethyl)-3-hydroxyphenoxy]-3,4,5-trihydroxyoxane-2-carboxylic acid	0.195447	0.05584	0.11491	7956.57	5411	11234.5	4122.15	9563.52	6457.98	985.109	1254.67	679.157	771.079	244.27	1207.91
2-trans-6-cis-Dodecadienal	0.0337811	0.5549	0.624448	885.082	896.356	640.775	1038.7	2819.92	515.591	553.396	771.673	696.477	596.865	561.594	1064.7
Camelledionol	4.09e-05	0.9627	1	2978.94	3061.99	3478.46	3416.4	3210.45	2798.9	3004.13	2737.89	3714.97	3240.1	2853.36	3400.16
Eremopetasinorol	0.130783	0.104	0.714873	10258.9	12139.4	17731	15318.2	19666.4	12428.9	11249.9	11341.3	10934	9253.05	8828.65	10976.5
4-Fumarylacetoacetic acid	5.98e-06	0.9627	1.0003	63.5517	65.3234	74.2083	72.8842	68.4906	59.7107	64.089	58.4092	79.2539	69.1231	60.8727	72.5378
Cyclopassifloside III	0.409345	0.6435	1.17914	289650	417938	648786	892521	511813	277101	575034	251865	949391	659722	483756	662367
3-Chlorotyrosine	1.67e-05	0.9627	1.00019	494.26	508.04	577.141	566.843	532.672	464.388	498.439	454.266	616.381	537.591	473.425	564.148
3-trans-Caffeoyltormentic acid	2.98257	0.215	1.55818	9.71618e+06	2.63465e+06	6.47898e+06	4.98941e+06	3.0483e+06	4.06702e+06	8.03325e+06	1.1008e+07	8.53493e+06	7.01445e+06	4.34076e+06	9.27395e+06
(8'R)-Neochrome	1.29134	0.08069	1.66367	821231	411631	916960	433857	761543	661875	993648	1.70791e+06	1.2132e+06	1.10043e+06	818791	829164
3-trans-p-Coumaroylrotundic acid	0.452468	0.8207	1.1428	1.1831e+06	776862	1.11858e+06	757041	1.03662e+06	850602	905329	1.70889e+06	1.34561e+06	1.04969e+06	726657	804218
3,4,5-trihydroxy-6-{3-hydroxy-5-[(E)-2-(4-hydroxyphenyl)ethenyl]-2-[(1E)-3-methylbuta-1,3-dien-1-yl]phenoxy}oxane-2-carboxylic acid	0.052674	0.05584	5.21045	65.544	67.3713	242.655	284.952	70.6378	61.5827	675.857	768.882	640.649	445.122	1251.59	347.631
(3beta,5alpha,9alpha,22E,24R)-3,5,9-Trihydroxy-23-methylergosta-7,22-dien-6-one	1.45e-05	0.9627	1.00025	373.292	383.699	435.888	428.111	402.303	350.731	376.449	343.087	465.525	406.018	357.556	426.076
Albigenic acid	1.43543	0.06331	1.4183	1.37265e+06	773322	1.14601e+06	1.01958e+06	931108	1.18252e+06	1.51974e+06	1.80346e+06	1.61731e+06	1.56688e+06	1.19031e+06	1.4163e+06
Ganoderiol B	1.25e-06	0.9627	1.00034	2.7923	2.87015	3.26053	3.20235	3.0093	2.62354	2.81591	2.56636	3.48222	3.0371	2.67459	3.18713
Homodolicholide	3.42e-05	0.9627	1.00045	2075.98	2133.86	2424.09	2380.84	2237.32	1950.51	2093.53	1908	2588.91	2257.98	1988.47	2369.52
2alpha-Hydroxypyracrenic acid	3.97966	0.2654	1.55788	1.2349e+07	6.60208e+06	1.53978e+07	1.40212e+07	4.53023e+06	7.19769e+06	2.07149e+07	1.54856e+07	1.35006e+07	1.19934e+07	8.63746e+06	2.334e+07
LysoPE(18:2(9Z,12Z)/0:0)	0.787295	0.07517	0.583548	343445	254782	459521	234913	282034	285149	183372	211587	115956	107808	257464	209153
LysoPC(18:2(9Z,12Z))	0.583874	0.05584	0.257065	94018.9	69979.1	110986	56024.1	75672.7	119873	17172.5	43586.8	3004.05	16894.1	44459.2	10238.5
PA(18:3(6Z,9Z,12Z)/22:6(4Z,7Z,10Z,13Z,16Z,19Z))	0.870131	0.9627	1.40475	419331	508733	536112	1.42173e+06	562957	1.37339e+06	2.23637e+06	535659	473384	2.51207e+06	844243	173815
PI(16:0/18:2(9Z,12Z))	0.669398	0.9627	0.875364	1.26081e+06	1.29512e+06	4.28577e+06	1.89537e+06	1.46951e+06	2.16676e+06	1.26641e+06	946118	2.10012e+06	1.54758e+06	2.07798e+06	2.89215e+06
19'-Hexanoyloxymytiloxanthin	0.161253	0.7297	0.868209	265907	167116	583440	427874	287883	56822.5	384534	156524	497272	148746	126984	239519
LysoPE(16:0/0:0)	0.587235	0.06331	0.497256	116101	129643	119453	81935.7	148440	148042	72503	54271.6	42991.5	38084	95268.1	66550
Isovalerylglucuronide	2.04e-05	0.9627	1.00025	741.274	761.939	865.574	850.13	798.882	696.472	747.541	681.292	924.426	806.259	710.025	846.089
LysoPC(15:0)	1.24443	0.05584	0.345139	548182	384634	375158	309435	427469	546940	167556	216287	118506	90187.4	157521	144289
3alpha-Corosolic acid	2.81e-05	0.9627	1.00067	1406	1445.2	1641.77	1612.47	1515.27	1321.02	1417.89	1292.23	1753.39	1529.26	1346.73	1604.81
Calenduloside E	0.402067	0.6435	0.718308	840787	416521	469525	1.07469e+06	108705	691336	454821	593485	162053	514045	280518	582222
13'-Carboxy-alpha-tocopherol	0.00897321	0.9115	1.05553	1886.35	1938.94	2202.66	2163.36	2032.95	1772.34	1902.3	1832.22	2352.43	2051.72	1806.83	2714.27
(Z)-3-Methyl-3-decenoic acid	0.189903	0.06331	2.40341	4324.78	7005.2	9196.2	5691.67	6303.74	7543.92	12086.2	32073.8	9156	15932.3	11609.7	15471.3
Erucic acid	0.0210914	0.7297	0.922483	28384.1	19371.4	41414.6	35044.3	12378.1	34474.1	28015.7	22255	26486.4	41390.4	17280.8	22361.1
3-hydroxypristanic acid	0.0719687	0.4749	0.798688	18814.8	10981.9	11295.8	6968.99	7506.59	13024.8	6870.09	10440.5	5826.77	13830.4	5061.83	12743.8
Ercalcitriol	3.29e-05	0.9627	1	1928.96	1982.74	2252.42	2212.23	2078.87	1812.38	1945.27	1772.87	2405.56	2098.07	1847.65	2201.71
7alpha,24-dihydroxy-5beta-cholestan-3-one	0.00334802	0.7297	0.997553	69775.3	109383	144408	99440.5	39158	126289	99816.8	35880.3	42358.3	261529	27087	120398
PE(18:3(6Z,9Z,12Z)/18:3(6Z,9Z,12Z))	0.560061	0.215	1.23293	701946	675548	660295	641547	813931	795492	1.36026e+06	846371	826428	517395	813311	924159
Erinacine A	0.346183	0.06331	4.37231	9479.76	2334.88	331.684	16328.6	18367.8	6112.43	63485.2	23404.1	30829.4	35597.7	18144.3	60054.4
DG(15:0/18:2(9Z,12Z)/0:0)	3.44e-05	0.9627	1	2108.27	2167.05	2461.8	2417.87	2272.11	1980.85	2126.1	1937.67	2629.18	2293.1	2019.4	2406.38
LysoPA(0:0/18:0)	0.0390732	0.3946	0.55842	960.324	2752.48	1121.36	3561.51	1641.89	902.283	968.443	882.617	1197.6	1044.51	919.842	1096.11
PC(18:3(6Z,9Z,12Z)/18:3(6Z,9Z,12Z))	0.337764	0.5549	1.15581	471226	400220	378252	384220	413980	566692	672375	679296	444457	298172	470486	457137
Bullatetrocin	0.534357	0.104	3.66828	24782.3	15107.5	50553.1	46175.9	56666.8	4978.19	85670.7	320267	93936.9	54944.7	42040	130387
PE(20:1(11Z)/P-16:0)	0.573822	0.5549	0.827754	772694	549372	755029	757487	1.31903e+06	416466	706527	520929	687652	263636	647151	957391
Frangulanine	0.00517516	0.9627	0.86549	1300.23	4682.47	2598.57	9537.41	1401.27	1221.64	1311.22	9055.04	2175.66	1636.05	1245.42	2529.72
Ophiopogonin C'	0.578316	0.5549	1.49534	211188	282785	270574	404276	242513	68760.1	310645	148547	591758	603105	175610	383570
PG(i-12:0/18:2(9Z,11Z))	0.47407	0.4749	0.655233	362154	290892	434700	755174	449280	104418	283409	109712	460047	245126	168998	302725
Vinaginsenoside R12	0.63944	0.3254	1.56028	250737	214089	352016	543696	346575	84480.3	408300	98896.8	860569	555046	261102	611279
Physapubenolide	0.0886266	0.9115	0.970951	102368	74139.2	190774	88418.2	177957	47912.6	69767.2	101934	118700	119787	103056	148581
Momordin Ia	0.497908	0.6435	0.904541	1.5546e+06	1.91485e+06	2.48953e+06	2.44973e+06	2.08674e+06	1.13311e+06	1.89987e+06	1.03221e+06	2.36208e+06	1.50131e+06	1.26794e+06	2.4572e+06
PG(16:0/0:0)[U]	0.662731	0.4749	0.771953	844741	550903	1.05173e+06	987484	1.17021e+06	362598	542134	446276	918845	671467	582523	673538
PC(18:3(6Z,9Z,12Z)/16:0)	1.20282	0.07517	0.522088	827866	478517	425294	575490	959705	699113	500800	316006	378851	226645	275378	373013
PC(16:0/18:3(6Z,9Z,12Z))	3.10716	0.06331	0.57757	5.446e+06	3.84977e+06	3.48484e+06	4.4744e+06	7.46244e+06	4.86722e+06	3.79527e+06	2.32139e+06	2.90339e+06	2.31599e+06	2.39035e+06	3.36055e+06
PA(16:0/18:3(6Z,9Z,12Z))	1.71038	0.05584	0.548526	1.20094e+06	1.11295e+06	1.12284e+06	1.33789e+06	1.62188e+06	1.13153e+06	915915	616912	564341	739413	555858	737993
PC(18:1(11Z)/18:2(9Z,12Z))	0.220033	0.5549	0.219813	25202	3603.53	4006.95	9142.91	90006.7	3104.42	5943.69	1358.51	5920.48	10017.2	2736.5	3710.63
PA(16:0/18:2(9Z,12Z))	1.18734	0.05584	0.460333	486542	389536	518271	497760	711508	383782	279786	160454	211096	266228	206189	251409
PC(16:0/18:2(9Z,12Z))	1.23647	0.05584	0.321181	464897	381854	345225	554910	877088	321771	202177	69792.4	173876	163185	161662	175227
Artemidinol	0.0103191	0.9627	0.967705	28260.1	20726.4	44747.6	50467.5	37958.8	27797.4	35589.7	20086.1	37892.9	38261.5	33093.8	38262.6
PI(16:0/16:0)	0.885618	0.7297	1.19654	2.15799e+06	2.27462e+06	3.48566e+06	3.58365e+06	2.96748e+06	1.83511e+06	3.57964e+06	1.57679e+06	4.65846e+06	3.43009e+06	1.99898e+06	4.26292e+06
PG(22:6(4Z,7Z,10Z,13Z,16Z,19Z)/22:6(4Z,7Z,10Z,13Z,16Z,19Z))	2.00777	0.3254	1.32128	4.56635e+06	4.40199e+06	8.71386e+06	8.9189e+06	6.83108e+06	3.07628e+06	8.87682e+06	3.66594e+06	1.17565e+07	9.10013e+06	4.76399e+06	1.00738e+07
Desglucocoroloside	0.0330105	0.3254	0.695838	853.825	4607.48	1647.95	979.209	1756.8	1401.41	3254.37	784.736	1064.79	928.678	817.832	974.555
2-Dodecylbenzenesulfonic acid	3.12881	0.1692	0.638992	5.08102e+06	6.08004e+06	1.07289e+07	6.1616e+06	9.48062e+06	4.38322e+06	4.9783e+06	3.20833e+06	4.22586e+06	6.65459e+06	3.04702e+06	4.67279e+06
PA(16:1(9Z)/18:4(6Z,9Z,12Z,15Z))	1.33342	0.2654	1.29309	2.6225e+06	2.14346e+06	2.21744e+06	2.27007e+06	3.12044e+06	1.34159e+06	3.71242e+06	2.29005e+06	3.27611e+06	3.34247e+06	2.0835e+06	3.03163e+06
Azukisaponin I	0.275958	0.104	0.612317	44825.2	41773.6	62435.2	44578.1	45334.5	48458.9	28063.4	47771.5	4467.09	35480.3	24370.7	35798.8
PG(22:6(4Z,7Z,10Z,13Z,16Z,19Z)/20:2(11Z,14Z))	2.43465	0.05584	0.734361	3.83799e+06	4.232e+06	4.3734e+06	4.25089e+06	4.54247e+06	4.84857e+06	3.76258e+06	2.81522e+06	2.57867e+06	2.87554e+06	3.70579e+06	3.42018e+06
PC(18:2(9Z,12Z)/18:3(6Z,9Z,12Z))	1.85386	0.05584	0.658061	2.04856e+06	2.14902e+06	1.97996e+06	2.24015e+06	2.32949e+06	1.57331e+06	1.56053e+06	1.45472e+06	1.09032e+06	1.29739e+06	1.42671e+06	1.27909e+06
Cerebronic acid	0.360199	0.05584	0.424959	58176.9	36728.6	40871.6	31211.6	115003	45419.1	19560.9	23896.6	28758.6	30909.9	20033.3	15952.1
Amaranthussaponin III	0.881106	0.1692	0.264537	218947	201833	665871	295509	352077	3148.83	14035	3080.2	87118.8	217050	62838.2	75549
Gingerglycolipid C	0.142773	0.8207	0.894768	277167	325987	356657	508165	428626	98768.4	274206	124481	512170	315895	167355	391374
Geranylgeranylcysteine	0.816965	0.2654	0.778934	731511	578672	1.13065e+06	961653	959870	941230	798449	404314	600384	611453	788006	928247
PE(16:0/18:3(6Z,9Z,12Z))	1.10938	0.3254	0.707205	1.41766e+06	1.04589e+06	850378	1.11505e+06	2.70792e+06	1.18874e+06	1.54008e+06	925894	798281	655032	783305	1.1869e+06
PS(18:1(9Z)/18:2(9Z,12Z))	0.488082	0.07517	0.484865	134993	92892.4	89741.9	59114.9	202613	66653	81420.1	54166.1	25630.7	50368	58154.6	43565.1
PE(18:1(11Z)/18:3(6Z,9Z,12Z))	1.01314	0.2654	0.83288	1.62889e+06	2.15311e+06	1.67959e+06	1.84158e+06	2.37682e+06	1.34428e+06	1.4372e+06	1.18464e+06	1.64951e+06	1.24146e+06	1.61557e+06	2.05276e+06
2(R)-hydroxydocosanoic acid	0.636651	0.08069	0.539674	266203	142700	180322	109816	216205	226778	98682.5	111426	83245.5	160952	73014.8	89171.7
Soyacerebroside I	0.802162	0.9627	0.953719	1.16214e+07	1.11418e+07	1.36314e+07	1.38573e+07	1.12002e+07	1.11184e+07	1.29412e+07	8.90012e+06	1.26414e+07	1.14328e+07	9.13849e+06	1.4184e+07
Galactonic acid	0.331265	0.06331	0.686329	96208.3	79130	84741.7	68779.4	61296.5	64537.9	61307.1	53255.8	57427	46771.4	44164.2	49140.3
PC(14:1(9Z)/P-18:1(11Z))	0.997748	0.104	2.44054	467340	227677	270574	86714.2	207246	72477.9	352809	334415	551124	432088	1.21282e+06	367483
3-Hydroxy-N6,N6,N6-trimethyl-L-lysine	0.205017	0.104	1.87249	23860.8	17088	17331	8472.27	13890.5	14903.7	31356.5	27419.5	16047	22635.4	34707.7	46674.6
PE(18:0/22:4(7Z,10Z,13Z,16Z))	0.347691	1	1.38889	248512	280872	270266	237817	268009	195714	444785	168466	488018	161453	194883	627223
PG(16:0/18:1(11Z))	0.988538	0.05584	0.339867	248577	298862	322102	240417	285986	223613	44074.6	63085.6	75802.2	146154	146125	75142.9
7a,12a-Dihydroxy-5a-cholestan-3-one	0.058865	0.8207	0.886171	83194.6	108663	77588.8	103476	24127.4	113212	85725.5	72010	30026.1	143897	31266.7	89207.7
Phytol	0.177262	0.5549	0.82192	99323.4	60253.6	79812.8	79798.3	54773.7	88663.7	69862.1	61222.4	45352.8	81623.4	38607.6	83554.9
PA(18:0/16:1(9Z))	0.0813915	0.8207	0.86073	22026.5	41919.7	134376	170076	95612.3	99928.8	12437.6	20209.5	47399.1	85522	181889	137957
PI(16:0/16:2(9Z,12Z))	0.425963	0.3254	1.41363	131850	182797	196191	224059	188355	80840.1	282046	111946	406263	205015	186050	227424
LysoPE(18:0/0:0)	0.436265	0.08069	0.475466	44035.2	88896.1	74340.7	96623.6	121210	79906.4	15739.5	55203.8	41798.9	23333.8	56832.9	47218.7
Ganoderiol I	1.26276	0.06331	0.757868	1.35194e+06	1.61136e+06	1.59691e+06	1.68315e+06	1.47248e+06	1.62547e+06	1.30625e+06	1.42828e+06	771304	1.07804e+06	1.18515e+06	1.31241e+06
7-Hydroxyetodolac	3.77474	0.05584	0.572685	6.65148e+06	6.46072e+06	5.33247e+06	6.62457e+06	1.11648e+07	6.73415e+06	3.79127e+06	4.4854e+06	3.81202e+06	2.9688e+06	5.12603e+06	4.42446e+06
2-hydroxyhexadecanoic acid	0.118851	0.3254	0.846307	50957.5	44876.5	69284	52659.2	38083.8	46327.3	40331.3	46669.1	63485.5	31627.2	38033	35587.3
3-O-cis-Coumaroylmaslinic acid	0.752849	0.9115	0.794701	6.10147e+06	3.31887e+06	3.63354e+06	8.40252e+06	1.36615e+06	4.12552e+06	4.28139e+06	3.91886e+06	1.98148e+06	3.88515e+06	2.11977e+06	5.22802e+06
Dehydroisoandrosterone 3-glucuronide	0.0163597	0.5549	0.921505	1616.89	1661.96	1888.01	1854.33	1742.54	2398.1	1630.56	1486.05	2016.38	1758.63	1548.73	1845.51
1-(6Z,9Z,12Z-octadecatrienoyl)-glycero-3-phosphate	0.297531	0.215	0.523882	50679.4	42109.6	72798	28285.2	20397.8	63364.4	27995.9	31802	24914.7	22702.4	5371.97	32674.3
7,8-Dihydrovomifoliol 9-[rhamnosyl-(1->6)-glucoside]	0.957861	0.07517	0.464957	306494	313239	266663	171743	517644	435737	127673	143929	151714	112426	213105	186629
3-hydroxypentadecanoic acid	0.108022	0.104	3.11111	1204.19	848.89	964.352	1058.63	890.049	3350.95	5970.18	7489.63	6388.34	1326.3	3640.52	1058.28
LysoPC(16:0)	0.988841	0.05584	0.263244	318612	255419	192833	158054	227787	349341	64435.1	122601	44433.9	30313.2	67520.8	66033.3
(S)-10,16-Dihydroxyhexadecanoic acid	0.134923	0.07517	5.69412	895.672	920.642	1045.86	1027.2	965.279	841.539	6029.82	7522.09	11860.9	974.194	3941.96	2105.19
PE(18:1(9Z)/0:0)	0.0289491	0.9627	0.880563	25597.7	4092.98	23663.9	7905.25	2269.97	375.109	13444.9	6237.05	7885.79	124.643	23078.8	5499.74
PA(16:0/20:5(5Z,8Z,11Z,14Z,17Z))	0.742861	0.3254	1.47369	346816	360126	996456	793421	729112	149639	884682	381979	1.58752e+06	807005	465441	847856
PG(i-14:0/i-16:0)	0.390854	0.2654	2.2217	37102.8	14459.1	95699.2	66658.8	40437.7	14899.7	152506	45683.9	205057	56113	34730.4	104184
Lansioside A	0.595119	0.1692	0.611374	261865	197754	361039	301024	254814	142823	251492	113063	201639	85439.4	63432.3	213478
(4-{3-[2-(hydroxymethyl)-5-methoxy-2-methyl-2H-chromen-6-yl]propanoyl}phenyl)oxidanesulfonic acid	4.13e-05	0.9627	1.00031	3040.2	3124.95	3549.99	3486.65	3276.47	2856.45	3065.9	2794.19	3791.36	3306.72	2912.04	3470.08
Cis-3-Chloroacrylic acid	0.0864169	0.7297	0.924632	95767.9	78106.3	130436	146283	119098	82816	109646	82620.9	118887	88807	82118.6	121471
3,5-dihydroxy-8-(hydroxymethyl)-2-(4-hydroxyphenyl)-8-methyl-4H,8H-pyrano[2,3-f]chromen-4-one	3.52e-05	0.9627	1.00043	2205.17	2266.65	2574.95	2529	2376.55	2071.9	2223.82	2026.74	2750.02	2398.49	2112.21	2516.98
3-O-trans-Feruloyleuscaphic acid	0.447052	0.2654	0.786822	262958	307063	429038	356320	259630	397442	345051	314991	159727	238984	272877	251745
Avenestergenin A2	1.24e-05	0.9627	1.00035	271.504	279.073	317.032	311.375	292.604	255.095	273.8	249.535	338.587	295.306	260.059	309.895
Dehydroisocoproporphyrinogen	0.416012	0.6435	3.09718	41376.4	19610.4	10414.3	32484.7	43272.7	39913.1	81291.2	332243	28044.7	21868.8	96462.7	19511.5
6-[(6-carboxy-3,4,5-trihydroxyoxan-2-yl)oxy]-7-methoxy-2H-1,3-benzodioxole-5-carboxylic acid	4.16e-05	0.9627	1.00031	3081.38	3167.28	3598.08	3533.88	3320.85	2895.14	3107.43	2832.04	3842.72	3351.51	2951.48	3517.08
Phytolaccoside A	1.11819	0.3254	1.55371	1.18715e+06	431947	1.04747e+06	1.14182e+06	323740	648775	1.60722e+06	1.22952e+06	1.01218e+06	1.0068e+06	679769	1.89147e+06
Avenestergenin B2	0.0179836	0.9115	1.11111	2234.51	3008.36	1828.77	3914.82	1453.42	2625.42	2690.08	2688.64	2168.63	2126.22	2232.84	4836.42
Desglucodesrhamnoparillin	1.89044	0.05584	0.527615	1.33763e+06	1.67446e+06	2.05334e+06	1.60901e+06	1.16258e+06	1.57284e+06	568906	538748	1.05714e+06	1.03352e+06	796212	969476
Murrayenol	0.0517136	1	0.978517	242943	43172.3	272239	42790.7	128014	136539	108332	291372	84180.8	91141.4	199216	73137.7
Camellenodiol	1.20064	0.08069	2.67691	276490	81317.6	435736	84740.4	234146	215133	390807	1.03062e+06	917653	421057	444129	350115
24-Hydroxyglabrolide	0.255105	0.1692	2.13917	13938.1	21404.6	37949.2	5053.6	14357.3	9492.08	14259.3	42646.6	48607.9	35064.9	57086.2	20934.6
4-Hydroxy-3-methoxy-2,10-bisaboladien-9-one	6.19e-05	0.9627	1.00028	6809.92	6999.77	7951.84	7809.96	7339.15	6398.34	6867.5	6258.88	8492.5	7406.92	6522.85	7772.83
25-Cinnamoyl-vulgaroside	0.0449103	0.7297	1.3199	3137.42	3224.88	3663.52	3598.15	3381.24	2947.8	3163.94	2883.55	3912.6	3412.47	9388.31	3581.04
Quillaic acid 3-[galactosyl-(1->2)-[xylosyl-(1->3)]-glucuronide] 28-[glucosyl-(1->3)-[xylosyl-(1->4)-rhamnosyl-(1->2)]-4-acetyl-fucosyl] ester	1.20181	0.05584	0.505347	550334	498558	758344	432954	604739	465235	425546	141725	291318	326217	141945	345992
Alisol A	0.352871	0.05584	7.78535	4485.35	3529.5	4009.56	3938.02	3700.62	4988.75	18988.8	71657.5	36299	15954.1	35849.1	13195.7
LysoPE(18:3(6Z,9Z,12Z)/0:0)	0.207707	0.6435	0.880093	226041	118937	258227	92025.7	160422	174868	239083	218551	83498.5	63356.9	143294	159432
3,4,5-trihydroxy-6-(1-oxo-1H-isochromene-3-carbonyloxy)oxane-2-carboxylic acid	6.25e-05	0.9627	1.00027	6941.82	7135.35	8105.86	7961.23	7481.3	6522.27	7000.51	6380.11	8656.99	7550.39	6649.19	7923.38
3,4,5-trihydroxy-6-{[4-methoxy-6-(3-oxoprop-1-en-1-yl)-2H-1,3-benzodioxol-5-yl]oxy}oxane-2-carboxylic acid	2.93e-05	0.9627	1	1531.8	1574.51	1788.66	1756.75	1650.85	1439.22	1544.75	1407.85	1910.28	1666.09	1467.23	1748.4
3-keto Fusidic acid	3.59e-05	0.9627	1	2297.89	2361.96	2683.22	2635.34	2476.47	2159.01	2317.32	2111.95	2865.65	2499.34	2201.03	2622.81
6-beta-hydrocortisol	0.115696	0.1332	0.402131	3499.2	5793.97	20138.2	8274.18	3087.95	3682.2	1316.44	1096.47	1487.76	1411.91	1142.71	11428.9
16-Hydroxy hexadecanoic acid	0.0108573	0.4749	0.926174	976.686	711.484	808.257	793.835	814.017	650.352	698.04	636.177	863.211	752.869	663.008	790.061
Elatoside G	1.03103	0.1692	1.63298	822274	278637	438626	509810	318725	375204	769190	1.01693e+06	748659	682434	392718	869619
2-Carboxy-4-dodecanolide	0.00974083	0.8207	1.21269	724.451	5977.91	3865.4	1071.84	5375.7	1802.28	5802.38	896.849	4918.68	3318.29	1986.04	5898
[2-hydroxy-5-(3-oxobut-1-en-1-yl)phenyl]oxidanesulfonic acid	2.72e-05	0.9627	1.00072	1315.41	1352.08	1535.98	1508.58	1417.63	1235.91	1326.53	1208.97	1640.42	1430.73	1259.96	1501.4
3,4,5-trihydroxy-6-[3-hydroxy-2-methoxy-6-(3-oxobut-1-en-1-yl)phenoxy]oxane-2-carboxylic acid	0.599778	0.05584	0.200786	93748.2	65706.1	88128.9	34295.8	96358.7	79569.2	13522.6	14001.1	10914.8	10940.9	24477.6	18033.2
15-deoxy-delta-12,14-PGJ2	0.185203	0.1692	8.14758	1112.01	1143.01	1298.47	1275.3	1198.42	1044.8	1121.41	11207.8	9371.4	11358.3	23307.1	1269.24
2beta,9xi-Dihydroxy-8-oxo-1(10),4,11(13)-germacratrien-12,6alpha-olide	2.13e-05	0.9627	1.00035	808.651	831.195	944.25	927.402	871.496	759.778	815.489	743.217	1008.45	879.544	774.563	922.994
Cryptoxanthin epoxide	0.50464	0.07517	3.55861	31255.9	11717.1	46950.7	13073.3	17811.7	12251.2	73461.7	130489	118563	78348.5	40544	32176.9
Protobassic acid	1.63425	0.3254	3.14835	615354	98976.8	853634	134201	426689	649627	418672	1.60234e+06	779186	1.22142e+06	4.44289e+06	280983
PGA3	0.254121	0.1332	8.76029	1291.23	6070.89	1354.71	1330.54	1250.33	1090.05	1169.98	17865.8	18836.6	18636.5	43839.1	8221.53
Hovenidulcigenin B	0.101267	0.6435	2.03036	4350.55	4471.84	5080.07	4989.43	4688.65	4087.61	4387.33	32491.7	5425.47	4731.95	4167.15	4965.71
1-(2,4-dihydroxy-5-methoxyphenyl)-7-(3-methoxyphenyl)heptane-3,5-dione	3.71	0.05584	0.093415	2.98852e+06	2.63472e+06	2.51245e+06	856618	3.32304e+06	3.35805e+06	218701	341971	167582	260238	269039	206474
2-O-a-L-Fucopyranosyl-galactose	2.48e-05	0.9627	1	1093.09	1123.56	1276.38	1253.61	1178.03	1027.02	1102.33	1004.64	1363.16	1188.91	1047.01	1247.65
5,7-DIHYDROXY-4-METHYLCOUMARIN	0.0151995	0.5549	0.728269	355.849	644.026	586.822	1153.37	548.062	2296	1510.98	886.948	443.771	387.045	340.848	497.235
L-Menthyl acetoacetate	0.0609125	0.8207	0.919114	14585.9	22819.9	25584.7	16834.7	19742.3	16868.5	15598.1	19691.2	12424.4	17913.7	19790.1	21622.7
Blepharin	2.13e-05	0.9627	1.00023	808.494	831.034	944.067	927.222	871.326	759.63	815.33	743.073	1008.26	879.373	774.413	922.815
4-Hydroxy-8-methoxy-2H-furo[2,3-h]-1-benzopyran-2-one	2.14e-05	0.9627	1.00035	814.581	837.291	951.175	934.203	877.887	765.35	821.469	748.668	1015.85	885.994	780.243	929.762
[2-hydroxy-6-methoxy-4-(prop-2-en-1-yl)phenyl]oxidanesulfonic acid	0.0521355	0.7297	2.2784	1087.38	1117.7	1269.72	1247.07	1171.89	1021.67	1096.58	999.396	1356.05	1182.71	9887.63	1241.14
Coprocholic acid	2.82e-05	0.9627	1.00066	1419.34	1458.91	1657.35	1627.77	1529.65	1333.56	1431.34	1304.49	1770.03	1543.77	1359.51	1620.04
Panaxydol	0.165958	0.6435	0.897163	135200	120323	179030	152570	135950	122723	143704	169033	90216	97617.4	113192	145066
2-amino-4-({1-[(carboxymethyl)-C-hydroxycarbonimidoyl]-2-({4-hydroxy-6-[3-(4-hydroxyphenyl)-3-oxoprop-1-en-1-yl]-5-methoxy-2,2-dimethyl-3,4-dihydro-2H-1-benzopyran-3-yl}sulfanyl)ethyl}-C-hydroxycarbonimidoyl)butanoic acid	0.0692283	0.5549	0.603098	3781.75	3887.18	4415.89	4337.1	4075.64	19396.6	3813.72	3475.74	4716.13	4113.28	3622.33	4316.48
Valyl-Phenylalanine	0.100454	0.3254	0.56802	3944.61	2266.29	20147.6	10496.2	13414.8	7065.27	2223.46	9759.1	3449.9	3848.42	9749.29	3536.37
6-[4-(4-carboxy-2-hydroxybutyl)-2-methoxyphenoxy]-3,4,5-trihydroxyoxane-2-carboxylic acid	0.23453	0.06331	0.204808	15053.6	13137.9	12911.1	3434.88	17661.4	18919.5	914.615	867.316	1131.03	986.456	11680.7	1035.19
3,4,5-trihydroxy-6-{[2-hydroxy-3-(4-hydroxy-3-methoxyphenyl)propanoyl]oxy}oxane-2-carboxylic acid	2.98e-05	0.9627	1	1578.18	1622.18	1842.82	1809.94	1700.83	1482.8	1591.52	1450.48	1968.11	1716.53	1511.65	1801.33
(3beta,17alpha,23S)-17,23-Epoxy-3,29-dihydroxy-27-norlanost-8-en-24-one	4.76e-05	0.9627	1.00023	4026.32	4138.57	4701.48	4617.59	4339.23	3782.98	4060.36	3700.52	5021.14	4379.3	3856.59	4595.64
5-Hydroxy-7,3',4'-trimethoxy-8-methylisoflavone 5-neohesperidoside	0.658647	0.06331	0.0170704	58541.5	78477.7	335951	1966.24	73922.8	89986.8	1728.97	1575.74	2138.08	1864.78	1642.2	1956.9
Ganoderic acid L	0.313035	0.215	0.72583	112075	75800.6	90819.5	82756.8	125450	76645.8	54518.7	58897.6	106091	48432.3	51751.7	89301
Lactucin	5.07147	0.05584	0.346974	6.46469e+06	8.07712e+06	7.80919e+06	3.60736e+06	6.429e+06	9.54859e+06	2.90269e+06	2.65565e+06	1.46318e+06	2.13998e+06	2.42801e+06	2.96347e+06
Cyclotricuspidoside C	0.589079	0.05584	46.2228	1736.21	1784.61	2027.34	1991.17	1871.14	1631.27	42310.8	63584.8	221843	64096.7	55753.8	62710.9
Medicagenic acid 3-O-beta-D-glucoside	0.110347	0.5549	2.77842	1977	8491.62	4.54702	4.46589	4.19667	5087.66	13459.4	9445.61	16608.8	4.23542	3735.06	4.44466
Pinocembrin	0.990128	0.104	0.526402	521258	404955	534236	202609	334120	571097	325121	285549	118149	101696	231001	290525
(Z)-6-(2-Methoxyvinyl)-7-methyl-2H-1-benzopyran-2-one	0.00992495	0.2654	0.699868	204.851	136.53	88.1258	198.668	111.079	170.533	70.8081	75.9156	49.3796	65.5702	197.613	177.365
3,4-dihydroxy-5-(3-methylbut-2-en-1-yl)benzoic acid	0.199916	0.07517	0.464954	15153.1	23585.3	15924.2	14330.5	12859.2	27912.2	5868.82	12110.2	5287.59	14777.2	5625.04	7352.99
3,4,5-trihydroxy-6-{2-methoxy-4-[(5-oxooxolan-2-yl)methyl]phenoxy}oxane-2-carboxylic acid	0.00339746	0.2654	1.07996	40037.4	46418.2	95584.5	17328.3	48158.4	32384.6	15514.2	18246.1	10112.2	9520.16	225349	23558.2
Lamivudine sulfoxide	0.0465596	0.5549	0.69831	4015.11	3871.92	798.315	1880.95	5438.51	3522.5	890.871	3672.92	852.594	743.609	4940.18	2534.97
(-)-11-Hydroxy-9,15,16-trioxooctadecanoic acid	0.279501	0.104	0.53006	50738.2	36032.9	64327.9	35257	30166.7	33988.3	16693.1	44518.6	4019.5	16110.8	21395.1	30041.9
Ingenol	0.362597	0.2654	2.69401	49669.3	55932.4	43415	2943.1	27029.6	2411.15	15660.9	73238.2	90520.8	62587.7	234280	12335
Norfluoxetine	0.158432	0.06331	0.325492	20864.9	15475.4	3641.96	7212.76	7825.99	5967	3145.33	2866.58	3889.58	3392.39	2987.48	3559.98
3-(4-hydroxyphenyl)-N-(4-oxobutyl)prop-2-enimidic acid	0.136751	0.8207	1.10573	85118	95075.2	122344	192466	111344	63153.2	156131	60384.9	151619	142359	84486.4	145253
N4-Acetylaminobutanal	0.139226	0.6435	1.24223	27176.8	31361.9	42450.1	58855.3	34625.7	16070.6	54055.8	25267.5	57791.3	43260.8	29828.7	51317.4
ANHYDROBRAZILIC ACID	1.96e-05	0.9627	1.00041	685.922	705.044	800.941	786.65	739.228	644.466	691.721	630.419	855.398	746.055	657.007	782.91
N-(Carbethoxyacetyl)-4-chloro-L-tryptophan	0.169814	0.1332	0.187025	16860.2	4015.16	5760.54	61.9434	9617.47	19732.3	2793.93	7445.66	67.3568	58.7468	51.7349	61.6489
8-Hydroxy-deoxyguanosine	2.78985	0.215	0.803184	1.46686e+07	1.35643e+07	1.35387e+07	1.73455e+07	1.33751e+07	1.04151e+07	1.11473e+07	1.20324e+07	8.83671e+06	9.25079e+06	1.37326e+07	1.15971e+07
Sanguinarine	0.0612979	0.6435	1.3283	4807.76	4941.8	5613.95	5513.79	5181.4	4517.19	4848.41	14446.4	5995.66	5229.25	4605.09	5487.58
3-Methyl-3-butenyl apiosyl-(1->6)-glucoside	0.782199	0.1332	2.8768	99164.8	95978.9	48430.3	71504.9	155928	69588.5	189259	497475	277923	53893.1	233693	302867
(5a,6a,8a,11a)-8-Hydroxy-2-oxo-1(10),3-guaiadien-12,6-olide-15-al 8-(4-hydroxyphenylacetate)	0.338864	0.06331	30.4016	1.24894	1.28376	1.45837	1.43235	1.346	5819.15	7776.39	49635.9	1.55753	30046.9	61177.2	28502.7
Cyclopassifloside VI	0.216626	0.4749	2.9183	7206.23	7407.13	8414.6	8264.46	7766.26	6770.7	7267.16	41790.6	41808	7837.98	6902.45	28116.2
Estriol-16-Glucuronide	0.00953122	0.9115	1.12959	8783.73	6262.78	80798.3	22481.2	85256.5	5724.68	6144.44	10922.4	75120.8	69068.3	23966	51178.5
Pelargonidin 3-O-glucoside	0.491294	0.07517	0.376711	63026.4	125874	82923.8	39109	73474.6	115394	15413.5	29996	21183.2	53804.7	48414.9	19478.9
Ganodermic acid P2	0.170076	0.07517	3.52961	2836.11	2915.17	3311.68	3252.59	3056.51	2664.7	15464.5	5420.45	22230.6	4304.77	13009.7	3237.13
6-Hydroxy-1H-indole-3-acetamide	0.0152953	0.9627	1.07825	1136.83	1168.52	1327.46	2046.26	1225.18	1068.12	1178.68	1044.84	1612.41	2374.99	1088.91	1297.57
{10-hydroxy-8,8-dimethyl-2-oxo-2H,8H,9H,10H-pyrano[2,3-h]chromen-9-yl}oxidanesulfonic acid	0.0530745	0.5549	0.669674	2940.63	3022.61	3433.73	3372.46	3169.16	11997.4	2965.49	2702.68	3667.2	3198.43	2816.67	3356.43
2-[(1E)-3-methylbuta-1,3-dien-1-yl]benzene-1,3-diol	0.00859067	0.9115	0.85465	840.734	864.172	981.713	1873.09	906.071	789.921	847.842	772.704	1048.46	914.439	805.293	959.613
Dihydrodeoxy-8-epiaustdiol	0.0019965	1	0.905039	815.582	838.319	9715.33	16047.2	3727.8	766.29	2500.25	749.587	9202.11	3187.49	2215.89	11019.7
7-hydroxy-6-methoxy-3-(1,2,5-trihydroxy-4-oxocyclohex-2-en-1-yl)-4H-chromen-4-one	0.286227	0.1692	0.237277	17625.1	16687.4	32002.2	1659.88	30835.8	25465.8	8679.91	9656.28	1804.95	1681.41	5863.84	1796.87
MG(16:1(9Z)/0:0/0:0)	0.425024	0.6435	1.26224	432007	360153	653020	695480	514436	284695	631025	597477	559763	470144	363292	1.08951e+06
1-Octen-3-yl primeveroside	0.0254664	0.9627	0.917951	23596.6	14648.4	19897	33597.8	22655.4	17958.8	345.728	27569.2	26793.3	20323.6	7768.99	38699.8
Ganoderic acid epsilon	0.0142381	0.9627	1.25688	889.191	913.981	1038.3	1030.95	958.295	835.45	896.71	817.24	1108.89	967.144	851.708	2479.45
6-(3-ethenylphenoxy)-3,4,5-trihydroxyoxane-2-carboxylic acid	0.681624	0.5549	1.27757	428726	583161	660901	1.06984e+06	731899	323197	921853	484825	1.0434e+06	1.00652e+06	502704	892841
6-{[10-butanoyl-3-hydroxy-2,2-dimethyl-8-oxo-6-(prop-2-en-1-yl)-2H,3H,4H,8H-pyrano[3,2-g]chromen-5-yl]oxy}-3,4,5-trihydroxyoxane-2-carboxylic acid	0.357822	0.5549	0.892993	730527	749826	777178	934847	796511	429674	677872	517312	765589	538299	617513	829094
6-[4-(3-{3-[6-carboxy-5-(2,4-dihydroxyphenyl)-3-methylcyclohex-2-en-1-yl]-2,4-dihydroxyphenyl}-3-oxopropyl)-3-hydroxyphenoxy]-3,4,5-trihydroxyoxane-2-carboxylic acid	2.36371	0.05584	0.0855643	735356	1.18685e+06	1.91473e+06	1.00788e+06	789183	1.22278e+06	102385	92702.5	23909.6	84211.7	70653.8	212931
Diosbulbinoside D	0.427387	0.104	2.8481	41327.3	22232.6	24561.7	11948.7	35130.7	19248.7	75506.6	137333	27340.8	61729.9	109334	28645.3
5,7-dihydroxy-2-(4-hydroxyphenyl)-8-[3,4,5-trihydroxy-6-(hydroxymethyl)oxan-2-yl]-3,4-dihydro-2H-1-benzopyran-4-one	0.29977	0.3254	1.1237	625463	666507	1.25055e+06	669924	675054	827258	1.00276e+06	671614	1.03647e+06	814056	860645	912499
(+/-)Abscisic Acid	0.0625889	0.7297	1.26403	12976.5	7222	17414.2	12521.3	3495.68	3047.57	7557.74	5138.22	17031.7	10359.7	22775.9	8779.9
Melleolide L	0.036493	0.6435	9.19318	65.2486	67.0676	76.1898	74.8304	70.3194	61.3051	428.438	59.9688	81.3701	3108.22	62.4981	74.4747
6-{[3-(3,4-dimethoxyphenyl)-7-methoxy-8-methyl-4-oxo-4H-chromen-5-yl]oxy}-3,4,5-trihydroxyoxane-2-carboxylic acid	0.0691448	0.3254	1.64225	4102.41	3248.89	10905.7	3624.93	3406.41	2969.74	3265.89	7110.94	3941.73	5207.04	21578	5306.47
Armillaridin	3.13e-05	0.9627	1.00054	1740.91	1789.45	2032.84	1996.57	1876.21	1635.69	1755.63	1600.04	2171.05	1893.53	1667.52	1987.08
Nonanoic acid	0.199287	0.215	0.655699	16391.3	46545.5	36206.2	34915	43420.9	26778.1	11921.5	15683.6	21473.3	32542.5	12410.4	39860.2
6-({1-[(2R)-3-[2-amino-3-methyl-4-(2-methyl-1,3-thiazol-4-yl)but-3-en-1-yl]-2-methyloxiran-2-yl]-10-carboxy-9-hydroxy-4,6,8,8-tetramethyl-7-oxodecan-5-yl}oxy)-3,4,5-trihydroxyoxane-2-carboxylic acid	0.645364	0.5549	1.18315	1.45606e+06	1.2663e+06	764548	1.52112e+06	775288	766005	1.26815e+06	1.07667e+06	1.02373e+06	1.07288e+06	1.51584e+06	1.79416e+06
Phenethyl rutinoside	0.00888121	0.9627	1.03976	2040.35	2097.24	2382.49	2339.98	2198.92	1917.04	2057.6	1875.25	3057.92	2219.23	1954.34	2328.86
2-Methylguanosine	0.281417	0.5549	2.03798	18697.6	39145.6	55615.4	39103.3	50862.5	24037.4	56441.4	30915.1	242491	37850.9	34309.2	61538.4
6-Epi-7-isocucurbic acid glucoside	0.229518	0.104	7.40194	2040.34	2097.23	3632.62	2339.97	2198.91	1917.03	2057.6	8283.83	23080.8	14114.5	48922.1	8841.37
O-b-D-Gal-(1->3)-O-[O-b-D-Gal-(1->4)-2-(acetylamino)-2-deoxy-b-D-Glc-(1->6)]-2-(acetylamino)-2-deoxy-D-Galactose	0.314076	0.3254	14.2754	9824.96	2102.08	2388	2345.39	2204	1921.47	2062.36	6033.37	13814.2	28008.3	244458	2334.24
Sesamolinol 4'-O-b-D-glucosyl (1->6)-O-b-D-glucoside	0.196753	0.4749	2.02112	13009.8	6789.18	14030.4	17860.5	9708.29	12484.7	28332.9	43801.7	49513.8	2758.94	10774.9	14105.7
5,8-dihydroxy-2-(1-hydroxy-3-methoxy-4-oxocyclohexyl)-3,7-dimethoxy-4H-chromen-4-one	0.172217	0.07517	5.60882	1604	1648.71	1872.96	1839.54	1728.65	1507.05	10538.9	23910.3	4713.21	2904.02	13315.5	1830.8
Kentsin	0.0512538	0.7297	28.5578	49.3916	50.7685	57.6738	56.6447	53.23	46.4064	49.8092	45.3949	61.5951	53.7216	8700.92	56.3755
Spinatoside	3.25e-05	0.9627	1	1876.08	1928.39	2190.68	2151.59	2021.88	1762.7	1891.95	1724.28	2339.62	2040.56	1797	2141.36
Polyethylene, oxidized	0.0855851	1	1.0309	35709.2	75397.6	126249	217716	39115.5	55356.8	97600.1	10474.3	242981	100480	22999.7	91996.2
3,4-Dihydroxyphenyl ethanol	0.0144948	0.6435	1.22788	379.629	390.212	443.287	435.378	409.132	356.685	382.839	898.788	473.427	412.91	363.626	433.308
6-{4-[(1E)-3-[(6-{[3,4-dihydroxy-2,5-bis(hydroxymethyl)oxolan-2-yl]oxy}-3,4,5-trihydroxyoxan-2-yl)methoxy]-3-oxoprop-1-en-1-yl]-2-hydroxyphenoxy}-3,4,5-trihydroxyoxane-2-carboxylic acid	0.0105669	0.9627	0.919441	9218.58	2102.53	2388.5	2345.88	2204.47	1921.87	5196.23	1879.98	4963.9	2224.82	1959.27	2334.73
2-amino-4-({1-[(carboxymethyl)-C-hydroxycarbonimidoyl]-2-{[1-hydroxy-3-(4-hydroxy-3-methoxyphenyl)propan-2-yl]sulfanyl}ethyl}-C-hydroxycarbonimidoyl)butanoic acid	0.041911	1	5.2474	119.362	122.689	139.377	694.73	194.366	112.148	120.371	109.703	148.853	129.826	6608.33	136.239
3-methoxy-2-propan-2-ylfuro[3,2-g]chromen-7-one	0.284363	0.07517	1.67248	42969.6	32459.6	29502.7	11009.4	39686.8	37108.5	55598.1	72175.9	46429.2	47594.4	62452.2	38061.8
3,4,5-trihydroxy-6-{5-methoxy-2-[1-oxo-1-(2,3,4,6-tetrahydroxyphenyl)propan-2-yl]phenoxy}oxane-2-carboxylic acid	0.411585	0.4749	1.63896	187228	111370	81986.6	34855.5	141550	114287	175100	305922	54233.7	158451	309549	97305.7
3,4,5-trihydroxy-6-({4-hydroxy-2-methyl-6-[(3,4,5,6-tetrahydroxyoxan-2-yl)methoxy]-5-[(3,4,5-trihydroxy-6-methyloxan-2-yl)oxy]oxan-3-yl}oxy)oxane-2-carboxylic acid	0.0932922	0.7297	1.35307	20211.3	26558.4	11775.7	364.601	39739.6	66515.2	32477.2	52814.4	37081.9	1428.47	84554.5	15152
Physagulin B	0.0954783	0.2654	0.558284	7447.64	10165.4	1968.25	3615.07	6485.54	12834.5	2277.21	7174.51	5599.4	1833.37	1614.54	5234.61
1,3-Dicaffeoylquinic acid	0.140603	0.6435	1.33168	36747.6	31452.3	17557.3	27092.4	24459.6	19550.8	45956.1	12639.5	24465.4	48929.7	54305.7	22562.2
3,4,5-trihydroxy-6-{4-[1-oxo-1-(2,3,4,6-tetrahydroxyphenyl)propan-2-yl]phenoxy}oxane-2-carboxylic acid	0.191481	0.05584	5.91126	1945.58	1496.58	1700.13	1994.53	1569.14	1367.99	6536.59	8054.07	12018.2	6979.62	21332.9	4628.29
{4-[3-oxo-3-(2,4,6-trihydroxyphenyl)prop-1-en-1-yl]phenyl}oxidanesulfonic acid	0.0476188	1	1.05671	104066	217806	346707	110195	167666	174757	301203	212142	120632	69143	156532	325452
Vaccinoside	0.170045	0.9627	0.873981	371915	227279	284190	385314	157908	192403	198774	242267	202483	228158	232650	310618
6-(2,4-dihydroxy-5-{5-hydroxy-8,8-dimethyl-4-oxo-4H,8H-pyrano[3,2-g]chromen-2-yl}phenoxy)-3,4,5-trihydroxyoxane-2-carboxylic acid	0.249782	0.3946	0.920753	199873	275578	258630	51998.8	297267	286897	228224	171301	186986	211654	215898	247912
Gentisic acid	0.327204	0.6435	1.98369	34120.6	45713.4	54961.5	63098.8	51056.1	41613.2	38070.8	37580.8	48810.7	102413	282336	67210.8
Kaempferol 3-O-arabinoside	1.30471	0.6435	0.9219	1.10405e+07	1.25226e+07	1.65271e+07	1.20358e+07	1.30257e+07	9.3624e+06	1.10562e+07	8.06861e+06	9.06644e+06	1.62061e+07	1.08697e+07	1.34201e+07
Cysteinyl-Glutamine	1.13502	0.7297	0.812095	1.35354e+07	1.65635e+07	3.16363e+07	5.32009e+07	1.69394e+07	7.005e+06	1.63065e+07	4.04914e+06	3.10494e+07	2.82758e+07	6.24599e+06	2.68492e+07
5,7-dihydroxy-6-methoxy-2-(4-methoxyphenyl)-3,4-dihydro-2H-1-benzopyran-4-one	0.443687	0.5549	1.72139	176347	132306	28616.8	4673.62	121185	260449	161181	378058	115033	156284	390359	44865.4
4-METHYLDAPHNETIN	0.0944326	0.4749	3.83509	581.489	748.896	678.997	666.881	1430.61	2735.03	586.406	6337.93	1823.9	2806.9	14012	663.711
Erbstatin Analog	0.423817	0.2654	0.640241	289369	139358	210391	231110	132598	94279.8	118856	120993	80457.8	157722	38326.1	186502
Patuletin 3-(2''-apiosyl-[2'''-feruloylgentiobioside])	0.322399	0.4749	0.801757	342269	221296	201200	30940.3	376046	262891	141422	191591	156887	92549.6	438293	129389
(R)-6'-O-(4-Geranyloxy-2-hydroxycinnamoyl)-marmin	0.40569	0.2654	6.51846	3892.88	4001.41	20577.1	4464.55	44448.4	5449.81	13340.3	55373.1	375837	4234.16	7170.21	84158.5
4-(2-Nitroethyl)phenyl primeveroside	0.0697273	0.1692	2.07481	732.216	752.629	854.997	3160.44	789.12	687.962	2134.66	4583.41	2292.34	796.407	2056.81	2613.79
1-Naphthaleneacetic acid	1.65e-05	0.9627	1.00039	481.376	494.797	562.096	552.067	518.787	452.283	485.447	442.425	600.314	523.577	461.084	549.443
Ascochitine	0.00536869	0.1692	6.39044	0.0210125	0.0215983	9.07264	0.0240982	2.64508	0.0197426	0.106792	17.9321	13.8314	0.0228546	40.0596	3.49655
Furocoumarinic acid glucoside	0.16611	0.215	30.4025	44.831	46.0808	52.3485	51.4145	48.3151	1501.4	11819	28865.1	55.9078	48.7612	12190.8	51.1701
2-amino-4-({1-[(carboxymethyl)-C-hydroxycarbonimidoyl]-2-({2,3,6-trihydroxy-5-[(2E)-3-(4-hydroxyphenyl)prop-2-enoyl]-4-{[3,4,5-trihydroxy-6-(hydroxymethyl)oxan-2-yl]oxy}phenyl}sulfanyl)ethyl}-C-hydroxycarbonimidoyl)butanoic acid	2.02606	0.05584	0.125876	672744	988805	1.65885e+06	962477	660000	624526	159438	41122.9	73797.8	151088	44587.6	230470
Epijasminoside A	0.206231	0.1332	3.05271	6154.97	4558.75	8800.16	4954.83	11750	4193.15	9660.83	8771.87	55841.9	28734.6	12681.3	7670.2
3,4,5-trihydroxy-6-[5-methoxy-2-(4,5,7-trihydroxy-3,4-dihydro-2H-1-benzopyran-3-yl)phenoxy]oxane-2-carboxylic acid	2.16754	0.2654	2.81747	1.14856e+06	583105	827420	78543.4	625436	1.03656e+06	2.02297e+06	4.07483e+06	648775	2.07639e+06	2.84573e+06	445745
Agrocin 84	0.603139	0.1332	1.34981	241869	326844	106632	361981	258033	306475	397529	401940	276413	345670	328904	411999
5-Formiminotetrahydrofolic acid	0.538035	0.5549	1.99876	268978	67079.5	272261	100355	234115	28824.7	106546	122637	372127	153524	955092	231932
Tricin 7-glucoside	0.679179	0.6435	1.09433	2.66583e+06	2.76306e+06	3.25907e+06	3.58195e+06	3.05116e+06	2.04512e+06	3.53331e+06	3.96789e+06	3.76393e+06	2.71431e+06	1.86701e+06	3.15294e+06
6-(4-{3-[2-(3,4-dihydroxyphenyl)-5-hydroxy-4-oxo-7-{[3,4,5-trihydroxy-6-(hydroxymethyl)oxan-2-yl]oxy}-3,4-dihydro-2H-1-benzopyran-8-yl]-5,7-dihydroxy-4-oxo-3,4-dihydro-2H-1-benzopyran-2-yl}phenoxy)-3,4,5-trihydroxyoxane-2-carboxylic acid	1.44023	0.06331	0.636168	1.01636e+06	1.02116e+06	1.3734e+06	913810	1.20459e+06	1.17161e+06	744721	531655	720891	1.00353e+06	479141	783610
6-{[3,7-dihydroxy-2-(1-hydroxy-3-methoxy-4-oxocyclohexa-2,5-dien-1-yl)-6-methoxy-4-oxo-4H-chromen-5-yl]oxy}-3,4,5-trihydroxyoxane-2-carboxylic acid	0.842361	0.6435	0.916221	3.61723e+06	3.91812e+06	3.77656e+06	3.62636e+06	3.72455e+06	3.752e+06	2.88609e+06	3.67532e+06	3.61642e+06	3.91434e+06	2.3201e+06	4.12649e+06
2-amino-4-({1-[(carboxymethyl)-C-hydroxycarbonimidoyl]-2-{[1,3-dihydroxy-1-(2-hydroxyphenyl)propan-2-yl]sulfanyl}ethyl}-C-hydroxycarbonimidoyl)butanoic acid	5.14334	0.104	0.821307	3.29747e+07	3.64922e+07	3.90607e+07	3.33452e+07	3.50795e+07	3.42591e+07	2.59468e+07	2.8574e+07	3.14056e+07	3.3388e+07	1.99743e+07	3.41442e+07
3,4,5-trihydroxy-6-{4-hydroxy-2-methoxy-5-[1-oxo-1-(2,4,6-trihydroxyphenyl)propan-2-yl]phenoxy}oxane-2-carboxylic acid	0.433683	0.2654	3.15192	37764.9	28383.2	11169.7	18993.1	23917	33007.9	103927	171676	8752.01	32242.8	98316.5	68097
Avicularin	2.05291	0.07517	0.766337	3.52379e+06	3.25442e+06	4.13799e+06	3.01682e+06	3.83368e+06	3.44125e+06	2.452e+06	2.27547e+06	3.29186e+06	2.77682e+06	2.77743e+06	2.6776e+06
Quercetin 3-(6''-malonylgalactoside)	0.58257	0.1332	0.655787	331851	297111	248056	210069	190962	302696	105030	191068	139410	279148	118032	203847
{3-[5-hydroxy-8-(2-hydroxypropan-2-yl)-2-oxo-2H,8H,9H-furo[2,3-h]chromen-4-yl]propoxy}sulfonic acid	1.02095	0.05584	2.98599	110754	110710	139559	143130	148235	118430	375092	228286	346126	806047	211159	335576
4-p-Coumaroyl-1,5-quinolactone	0.191496	0.7297	0.904159	178538	173689	198300	131637	113450	199665	133578	142618	132046	168760	107273	215471
3,4,5-trihydroxy-6-[(4,5,6-trihydroxy-2-{[hydroxy(4-oxocyclohexa-2,5-dien-1-ylidene)methoxy]methyl}oxan-3-yl)oxy]oxane-2-carboxylic acid	0.231849	0.215	4.64518	7848.86	6476.11	278.359	273.392	3071	15197.4	18131.7	28812.7	4563.13	11104.5	88003	3371.02
6-O-Oleuropeoylsucrose	0.408398	0.4749	0.712128	209149	190513	291183	129089	294161	197163	109428	73170.2	213606	177822	308018	51269.4
6-{4-[6-(3,4-dihydroxyphenyl)-8,13-dihydroxy-4-oxo-3,11-dioxatricyclo[8.4.0.0虏,鈦穄tetradeca-1(10),2(7),8-trien-12-yl]-2-hydroxyphenoxy}-3,4,5-trihydroxyoxane-2-carboxylic acid	1.46766	0.215	1.58726	973751	939992	2.10746e+06	1.13229e+06	1.1465e+06	953890	2.23895e+06	2.30191e+06	1.99511e+06	1.62979e+06	945225	2.40224e+06
2,4,6-Trihydroxybenzoic acid	0.00494809	0.9115	1.00845	1425.19	926.27	596.117	579.985	2080.61	1496.05	426.21	833.839	1002.61	1567.99	1638.22	1697.96
6alpha-Hydroxyphaseollin	0.0532634	0.9627	1.04794	43484.5	39138.6	107329	131237	48767.8	25488.8	53206.5	10465.1	138003	81883.9	34565.8	96297.4
Isomarasmone	1.14881	0.1692	2.18112	724520	444302	370741	253449	414363	290333	503886	388904	1.0051e+06	696258	2.2703e+06	583841
6-{2,6-dimethoxy-4-[3-oxo-3-(2,4,6-trihydroxyphenyl)prop-1-en-1-yl]phenoxy}-3,4,5-trihydroxyoxane-2-carboxylic acid	2.45342	0.07517	0.449694	2.227e+06	1.95148e+06	2.66604e+06	1.22565e+06	2.63077e+06	2.04709e+06	693038	1.43644e+06	609411	1.47648e+06	964368	554072
6-Feruloylglucose 2,3,4-trihydroxy-3-methylbutylglycoside	0.38904	0.05584	2.37968	11835	11790.7	26402.1	22782	16293.5	32586.2	42950.1	57489	53547.9	52484.8	39586.2	43527.7
6-[2-carboxy-2-(hydroxymethyl)-2-methylethoxy]-3,4,5-trihydroxyoxane-2-carboxylic acid	0.17552	0.1692	3.22764	4383.39	4606.44	567.615	8527.96	813.372	3240.37	14381	5712.82	5652.31	14797.8	29154.1	1743.83
3-(3,4-Dihydroxy-5-methoxy)-2-propenoic acid	0.0316247	0.9627	1.50327	1158.02	1190.3	3450.14	1328.08	6451.75	1088.03	2863.49	1064.32	14423.5	1259.54	1109.2	1321.76
3,4,5-trihydroxy-6-{[5-hydroxy-4-oxo-2-(3,4,5-trihydroxyphenyl)-4H-chromen-7-yl]oxy}oxane-2-carboxylic acid	0.408407	0.3254	0.460142	47213.1	117883	204515	172229	60866.3	71472.8	18526.8	16253.5	79559	101896	19629.7	74430.6
6-[(E)-2-(3,4-dihydroxyphenyl)ethenyl]-4-methoxy-2H-pyran-2-one	0.413434	0.1692	0.51134	80256.5	93135.3	212631	178282	82830.5	51291.8	42643.7	21740.8	55158.5	62602.7	34426.7	140540
3,4,5-trihydroxy-6-[4-(5-hydroxy-7-methoxy-8-methyl-4-oxo-4H-chromen-3-yl)-2-methoxyphenoxy]oxane-2-carboxylic acid	2.43495	0.1692	1.9546	2.16484e+06	1.15899e+06	2.33407e+06	2.69353e+06	1.14322e+06	1.34345e+06	3.08932e+06	4.55427e+06	1.98376e+06	3.93143e+06	1.78218e+06	5.8414e+06
MARMESIN	0.596491	0.3946	1.6682	273849	174926	87775.3	54358	259719	323121	357705	415249	231648	241211	554146	157823
Maleic acid	0.215198	0.7297	0.809266	90572.7	97969.8	263281	141113	112419	71795.9	88953.4	85360.2	136223	110313	62830.6	145060
Oxoamide	0.230054	0.215	0.585621	23220	29770.3	65341.3	25282.6	47574.2	20782.3	15318.3	19833.3	40585.5	10427.9	12016.4	25934.2
Arabinofuranosylguanine	0.405135	0.3946	1.2294	215030	254414	380826	389656	288101	219137	305682	368094	386247	408531	216061	463106
2,2-dimethyl-2H-chromen-5-ol	0.0754295	0.215	0.474436	982.022	3510.28	7250.32	3585.57	3113.26	2565.91	2044.42	477.091	4424.82	806.535	497.212	1716.71
3,4,5-trihydroxy-6-{3-hydroxy-4-[7-hydroxy-3-(4-hydroxy-3,7-dimethylocta-2,6-dien-1-yl)-8-(3-methylbut-2-en-1-yl)-4-oxo-4H-chromen-2-yl]phenoxy}oxane-2-carboxylic acid	0.126494	0.6435	7.40657	918.044	943.638	2360.35	1052.86	989.39	862.559	925.806	843.758	1985.22	6589.36	41401.1	1047.85
6-(4-{8-[5,7-dihydroxy-2-(4-hydroxyphenyl)-4-oxo-3,4-dihydro-2H-1-benzopyran-3-yl]-5-hydroxy-4-oxo-7-{[3,4,5-trihydroxy-6-(hydroxymethyl)oxan-2-yl]oxy}-3,4-dihydro-2H-1-benzopyran-2-yl}-2-hydroxyphenoxy)-3,4,5-trihydroxyoxane-2-carboxylic acid	0.911156	0.06331	2.42409	98247.2	76238.1	105798	200807	143808	82688.1	312060	314007	292149	252273	171789	372666
3,4,5-trihydroxy-6-{2,4,6-trihydroxy-3-[3-(4-hydroxyphenyl)-2-oxopropanoyl]phenoxy}oxane-2-carboxylic acid	0.999543	0.06331	0.270825	202451	212517	379846	81359.5	298582	416902	61790.5	78844	121757	64425.7	44737.2	59575.5
6-{3,5-dihydroxy-2-[3-(3-hydroxy-4-methoxyphenyl)propanoyl]phenoxy}-3,4,5-trihydroxyoxane-2-carboxylic acid	0.0424092	0.9627	3.47485	348.917	358.644	407.425	400.156	376.033	327.829	351.867	320.684	5883.27	379.506	334.209	439.401
6-{3,5-dihydroxy-2-[3-(3-hydroxyphenyl)-2-oxopropanoyl]-6-methoxyphenoxy}-3,4,5-trihydroxyoxane-2-carboxylic acid	0.0015503	0.8207	1.21878	6.21803	6.39138	7.2607	7.13115	6.70126	5.84222	14.9126	5.71488	7.75437	6.76315	5.95591	7.09725
7-hydroxy-4-(hydroxymethyl)-2H-chromen-2-one	0.0195943	0.5549	1.40152	555.067	725.764	3231.29	636.579	598.204	558.667	2072.67	518.876	1297.32	2727.37	697.632	1523.62
6-[(2-{[3-(3,4-dimethoxyphenyl)-7-methoxy-8-methyl-4-oxo-4H-chromen-5-yl]oxy}-4,5-dihydroxy-6-(hydroxymethyl)oxan-3-yl)oxy]-3,4,5-trihydroxyoxane-2-carboxylic acid	0.18827	1	9.84881	0.79638	4693.7	4858.71	0.913328	4334.01	0.748248	3820.23	0.731939	0.993147	4619.3	128332	0.908987
3,4,5-trihydroxy-6-{[6-(3-hydroxy-3-methylbut-1-en-1-yl)-7-methoxy-2-oxo-2H-chromen-8-yl]oxy}oxane-2-carboxylic acid	0.23062	0.7297	0.914923	400552	444719	289461	345895	287682	382457	333209	366702	312473	296467	299074	360127
6-{[(16R)-5,11-dihydroxy-8,8,10,16-tetramethyl-3-[1-(2-methyl-1,3-thiazol-4-yl)prop-1-en-2-yl]-12-methylidene-9-oxo-17-oxa-4-azabicyclo[14.1.0]heptadec-4-en-7-yl]oxy}-3,4,5-trihydroxyoxane-2-carboxylic acid	0.427057	0.215	0.637959	127901	135409	182177	92160.1	198597	145639	49535.6	59401.9	201213	115247	71892.4	65418.8
3-Propylidene-1(3H)-isobenzofuranone	2.13e-05	0.9627	1.00023	805.407	827.86	940.462	923.681	867.999	756.729	812.217	740.235	1004.4	876.015	771.455	919.29
Glucosyl (2E,6E,10x)-10,11-dihydroxy-2,6-farnesadienoate	0.0184631	0.8207	2.24949	23.1292	23.774	1950.22	26.5257	24.9267	21.7313	23.3247	21.2576	28.8439	25.1569	4532.85	26.3996
Lippioside I	0.0481545	0.9115	1.01208	2.25625e+06	1.98018e+06	2.57607e+06	1.07079e+06	2.44705e+06	2.0848e+06	1.64611e+06	1.81597e+06	2.70278e+06	3.10719e+06	1.88999e+06	1.39979e+06
Perulactone B	0.0311572	0.8207	1.35073	708.805	728.566	827.662	2857.13	763.89	665.966	714.798	651.451	3161.93	770.945	2740.94	809.03
{3-[(1E)-3-oxobut-1-en-1-yl]phenyl}oxidanesulfonic acid	2.36e-05	0.9627	1	989.561	1017.15	1155.5	1134.88	1066.46	929.754	997.928	909.488	1234.06	1076.31	947.847	1129.48
Streptonigrin	0.0699417	0.9627	1.00455	72524.5	100099	262712	65666.9	165214	125969	109641	135471	214787	61412.9	120693	153528
Isocolumbin	0.322089	0.08069	0.202614	29273.8	25236.7	38609.2	25.7289	41625.8	21310	1547.02	20.6191	9328.97	24.4012	20674.1	25.6066
3,4,5-trihydroxy-6-[4-hydroxy-5-(methoxymethyl)-2-(3,5,7-trihydroxy-3,4-dihydro-2H-1-benzopyran-2-yl)phenoxy]oxane-2-carboxylic acid	0.548487	0.1692	1.19655	542901	576313	665671	403004	563825	590983	662087	630019	781014	749068	567978	609527
11,13-Dihydrotaraxinic acid glucosyl ester	0.477616	0.5549	0.788773	405678	318561	428091	467372	448451	454140	268393	235362	558069	249022	210004	468747
6-[3,4-dihydroxy-6-(hydroxymethyl)-5-methoxyoxan-2-yl]-2-(3,4-dihydroxyphenyl)-5,7-dihydroxy-4H-chromen-4-one	0.895766	0.05584	2.01601	137636	146866	195060	106876	140362	172591	275224	338512	333546	278508	306812	280392
6-{4-[(1E)-3-(2,4-dihydroxy-3,6-dioxocyclohexa-1,4-dien-1-yl)-3-oxoprop-1-en-1-yl]phenoxy}-3,4,5-trihydroxyoxane-2-carboxylic acid	0.918593	0.06331	0.0486645	164440	147686	200910	13686.5	173953	404247	3784.86	33047.4	3715.33	3240.41	6086.45	3910.41
Phenylpyruvic acid	0.00266715	0.9115	1.05493	1468.95	1509.91	5263.58	1684.67	1583.11	1380.17	2723.69	1350.09	3571.81	2864.59	1407.03	1676.66
(3S,5R,6R,7E)-3,5,6-Trihydroxy-7-megastigmen-9-one	0.0133845	0.9627	1.0038	26488.6	18105.4	8001.77	24896.4	19983.6	28752.7	19896.6	21216.5	25837.8	21936.4	12370.9	25464.2
3,8,10,15-tetrahydroxy-16,17-dimethoxytricyclo[12.3.1.1虏,鈦禲nonadeca-1(17),2,4,6(19),14(18),15-hexaen-9-one	0.361086	0.5549	0.520064	15006.8	80681.7	479147	181201	105568	80602.2	23628.9	13535.2	211869	160676	53937.7	26239.7
Canavaninosuccinate	2.63e-05	0.9627	1.00077	1228.59	1262.84	1434.61	1409.01	1324.07	1154.34	1238.98	1129.17	1532.15	1336.3	1176.8	1402.31
Ichangin 4-glucoside	0.303307	0.3254	0.632308	42303	80130	203686	88910.4	137342	71593.1	26588.3	20861	124421	122167	60147	40382.1
6-{5-[2,3-dioxo-3-(2,4,6-trihydroxyphenyl)propyl]-2,3-dihydroxyphenoxy}-3,4,5-trihydroxyoxane-2-carboxylic acid	0.104314	0.2654	86.0138	44.9881	46.2423	52.5319	51.5946	48.4843	42.2691	3730.51	41.3478	17460.1	319.585	3009.93	51.3494
3-(6,7-dimethoxy-2H-1,3-benzodioxol-5-yl)-3-hydroxypropanal	0.0385089	0.8207	1.63564	1219.94	1253.95	1424.5	1399.09	1871.22	1146.21	1230.25	1121.22	7365.3	1326.89	1168.51	1392.44
1,2,3,4,5,6-Hexahydro-5-(1-hydroxyethylidene)-7H-cyclopenta[b]pyridin-7-one	2.34e-05	0.9627	1.00097	973.872	1001.02	1137.18	1116.89	1049.56	915.013	982.106	895.069	1214.49	1059.25	932.818	1111.58
3,4,5-trihydroxy-6-{[3-hydroxy-2-methoxy-6-(3,5,7-trihydroxy-2H-chromen-2-ylidene)cyclohexa-2,4-dien-1-ylidene]oxy}oxane-2-carboxylic acid	0.541982	0.1332	0.789219	408250	464002	328912	423098	367502	367738	388257	226434	285610	354380	277238	330309
4,8,11-trihydroxy-17-methoxy-2-oxatricyclo[13.2.2.1鲁,鈦穄icosa-1(17),3,5,7(20),15,18-hexaen-10-one	0.268942	0.1332	0.431379	21483.4	21998.5	36798.7	20029	54366.7	31583.4	3474.69	0.0407709	21737.1	19164	28557.7	7388.62
CoA-20-COOH-LTE4	1.23055	0.07517	2.06066	275979	278481	149452	509117	149178	250017	606234	569403	460199	490575	521480	674260
[5,7-dihydroxy-2-(3-hydroxyphenyl)-4-oxo-3,4-dihydro-2H-1-benzopyran-3-yl]oxidanesulfonic acid	0.0529674	0.4749	1.19121	21695.8	65258.5	105743	23684.3	57915.9	65544.6	106093	67748.1	28816.1	68667.6	41262.3	92225.1
Hovenidulcigenin A	0.0588843	0.4749	0.823269	4512.85	27719	94715	70176.9	49776.3	37245.7	5499.17	3668	174925	82.9862	8967.04	40781.7
Chorismate	0.458874	0.9627	1.19692	502811	631009	910180	576793	1.01144e+06	1.03856e+06	524737	936855	1.80281e+06	1.46639e+06	466541	393710
5,7-dihydroxy-2-(1-hydroxy-3,5-dimethoxy-4-oxocyclohexyl)-4H-chromen-4-one	0.0912593	0.7297	3.96131	1438.34	1478.44	1679.53	1649.56	1550.12	1351.41	1450.5	1321.95	1965.55	1564.44	28299	1641.72
Gibberellin A72	0.0597681	0.7297	1.99793	1826.41	1877.33	2132.67	2094.62	1968.35	1716.03	1841.85	1678.62	2277.68	1986.53	13336.8	2084.66
(ent-2b,4S,9a)-2,4,9-Trihydroxy-10(14)-oplopen-3-one 2-(2-methylbutanoate) 9-(3-methyl-2E-pentenoate)	0.30908	0.1332	1.67714	18683	35410.6	68925	46167.7	36393.2	54045.6	64218.3	56545.4	98951.8	81684.2	38286.4	95713.2
10-Acetoxyoleuropein	0.906665	0.6435	0.937456	4.92745e+06	4.3972e+06	4.93391e+06	3.45469e+06	4.18867e+06	3.90606e+06	4.16239e+06	4.4814e+06	4.01181e+06	3.35258e+06	3.50889e+06	4.67655e+06
3-methoxy-4-[1-(3,4,5-trimethoxyphenyl)propan-2-yloxy]benzaldehyde	0.755097	0.8207	0.926757	6.5053e+06	5.38554e+06	3.19562e+06	2.40453e+06	5.38395e+06	5.46804e+06	4.17504e+06	5.61936e+06	4.05645e+06	4.1244e+06	4.43453e+06	3.85631e+06
(+/-)-Naringenin	0.290333	0.2654	0.890735	297413	240268	253134	156292	241873	254963	244124	228349	177112	209350	230810	196500
20-COOH-leukotriene E4	0.152246	0.215	0.731333	33413.7	44228.7	64162.8	38835.6	36357	36919.5	19178.3	12151.5	70737.6	34802.4	25202.4	23625.9
6-(3,4-dihydroxy-6-methyl-5-oxooxan-2-yl)-2-(3,4-dihydroxyphenyl)-5,7-dihydroxy-4H-chromen-4-one	0.789897	0.07517	2.54871	80949.4	78434.9	108732	201675	77961.8	55940	205935	111762	278972	411992	147599	382362
Demethyloleuropein	0.121571	0.7297	1.50541	10246.3	7285.54	20165.6	12411.5	32642.1	22658.4	15856.6	13528.1	69622.9	28558.5	20019.3	11113.3
(3x,5x,10x)-9,10-Didehydroisohumbertiol O-[rhamnosyl-(1->4)-rhamnosyl-(1->2)-[rhamnosyl-(1->6)]-glucoside]	0.122995	0.6435	1.00012	945476	893878	753767	661228	683213	957967	510559	671900	1.13007e+06	560689	637767	1.38496e+06
3-(3,4,5-trimethoxyphenyl)prop-2-enoic acid	0.0236156	0.7297	0.81231	5395.85	2916.1	23926.9	6807.92	8160.22	70.5426	191.031	196.062	8040.39	29598	74.039	305.456
3,4,5-trihydroxy-6-[(4-oxo-2-phenyl-4H-chromen-3-yl)oxy]oxane-2-carboxylic acid	2.84e-05	0.9627	1	1437.57	1477.65	1678.63	1648.68	1549.3	1350.69	1449.73	1321.25	1792.77	1563.6	1376.97	1640.85
9,10-dihydroxy-8,8-dimethyl-2H,8H,9H,10H-pyrano[2,3-h]chromen-2-one	0.0224297	1	1.76309	231.084	271.116	1308.8	972.53	260.797	197.28	324.371	196.672	261.849	228.377	4068.7	635.498
5'-((Z)-Feruloyl) 3-(2'-methylarabinosylxylose)	0.354721	0.05584	2.41071	22114.8	16594.9	19521.5	8003.52	27088.6	27650.4	38674.6	76629.9	60084.1	45030.2	32851.6	38333.3
2-Isopropyl-3-oxosuccinate	0.0170975	0.7297	1.13763	2128.1	2218.59	1209.26	1805.72	1371.53	771.357	305.42	2378.96	871.059	2881.52	2667.33	1708.42
3,3-Dimethylglutaric acid	0.0158723	0.3946	0.770256	470.873	297.902	338.421	332.382	471.648	880.798	292.272	421.722	374.177	315.23	277.604	469.5
Epoxyeremopetasinorol	0.0897044	0.5549	1.31392	13477	16826.8	14302.6	13160.4	16737.6	9994.41	18021.4	11954.6	29508.2	14504.1	12301.5	24720.9
Oleuroside	0.0877895	0.9627	1.14466	117274	107540	205102	8532.36	253298	212367	151664	185292	195087	190614	271440	40923.1
Glutamylserine	0.0110988	1	1.08943	25654.5	2369.54	18481.9	4251.65	36849.2	11673.2	2335.57	9464.76	20996.3	43466.4	21765.2	10132.9
6-[4-(5,7-dihydroxy-4-oxo-3,4-dihydro-2H-1-benzopyran-2-yl)-2-hydroxy-6-methoxyphenoxy]-3,4,5-trihydroxyoxane-2-carboxylic acid	0.876873	0.08069	1.398	467258	510960	449969	507636	452273	429505	596955	947833	702219	582762	464921	644110
6-{[3-(3,4-dihydroxy-5-methoxyphenyl)propanoyl]oxy}-3,4,5-trihydroxyoxane-2-carboxylic acid	0.0691785	0.4749	0.831143	30514.1	29931.3	41094.9	51621.9	28976.7	32459.8	61346.2	44956.1	17117	12657.1	19117	23163.9
Rubraflavone B	0.117769	0.8207	1.97174	3557.9	5631.94	20918.1	4463.35	13030.6	7169.37	2328.62	3012.96	49521.1	11907.7	17038.5	24169.2
(1S,2S,4R,8S)-p-Menthane-1,2,8,9-tetrol 2-glucoside	0.172902	0.8207	1.27483	56392.1	36871.9	67501.2	63074.5	57492.8	43076.4	39847.5	39333.6	110134	114273	43492.8	66526
N-Acetyl-D-phenylalanine	0.0267798	0.9627	0.998727	141562	136352	194394	145926	174344	150093	137149	226585	136695	159760	97950	183155
3,4,5-trihydroxy-6-({2-hydroxy-3-[4-hydroxy-3-(3-methylbut-2-en-1-yl)phenyl]propanoyl}oxy)oxane-2-carboxylic acid	0.27363	0.1692	2.43375	28281.9	10770.5	13672.8	5547.44	22493.7	10277.5	18389.7	69363.5	62637.3	28994.1	21442.4	20687.3
2-(3,4-dihydroxyphenyl)-2-hydroxyacetic acid	0.000534889	0.9627	1.00498	35942.1	19783.8	13767.9	3664.66	28460.6	42879.5	26212.9	41048.8	8769.61	52936.7	7644.08	8600.41
Mangicrocin	0.131429	0.5549	3.2033	143.885	5452.06	168.012	11387.9	155.067	135.189	145.101	6881.86	27953.3	5348.12	137.819	15404.2
3-[2-(3,4-dihydroxyphenyl)-5,7-dihydroxy-4-oxo-3,4-dihydro-2H-1-benzopyran-8-yl]-5,7-dihydroxy-2-phenyl-3,4-dihydro-2H-1-benzopyran-4-one	2.19406	0.06331	2.48295	795071	886456	511779	189047	975746	1.12923e+06	1.99614e+06	2.64683e+06	1.45371e+06	1.41142e+06	2.58321e+06	1.0497e+06
(R)-Pelletierine	0.509192	0.08069	0.557663	131477	132356	174311	198955	150796	85339.9	95218.6	51502.4	76845.1	103606	57355.3	102306
Urolithin C	0.35619	0.9115	1.12349	1.14619e+06	842764	1.5417e+06	1.70303e+06	1.03183e+06	680330	1.22525e+06	663146	1.42151e+06	1.52211e+06	886144	2.08985e+06
Cis-10-Hydroxylinalyl oxide 7-glucoside	0.212669	0.06331	3.6996	5413.75	1651.92	4606.81	2943.46	6643.84	1509.98	15537.5	7283.8	20557	12317.9	22816.6	5741.87
2-[4,6-dihydroxy-2-methoxy-3-(3-methylbut-2-en-1-yl)phenyl]-1-(2,4,5-trihydroxyphenyl)ethan-1-one	0.627274	0.1332	0.659434	261775	311649	241497	252833	229118	251713	174698	184845	127032	133708	103984	296853
4-(Glutamylamino) butanoate	0.139238	0.2654	0.780086	45297	31773.8	50129.6	49601.2	25566.5	34459.7	32321.3	22719.3	43163.6	30156.9	23768.9	32631.3
6-[2-(5,7-dihydroxy-4-oxo-3,4-dihydro-2H-1-benzopyran-3-yl)-5-methoxyphenoxy]-3,4,5-trihydroxyoxane-2-carboxylic acid	0.0222004	0.7297	1.22512	14457.9	2095.67	7726.41	1678.96	5526.17	1375.5	8706.57	1840.36	5430.85	3464.65	17859.9	2958.5
Cinncassiol D2 glucoside	0.524839	0.1332	0.402133	37811.6	87659.8	192632	114018	209204	89971.1	31293.4	25029.4	143471	6686.23	5888.17	81756.7
Ethyl vanillin	0.0453771	0.2654	0.589061	1988.08	2581.58	3530.53	4493.79	1509.49	2134.28	777.661	795.65	694.641	4329.95	533.534	2432.27
Rosmarinic acid	0.180486	0.8207	0.625	120127	32815	4688.99	3229.4	102549	23626.9	19565	21454.1	25276.7	29232.4	79862.8	4007.97
5,7-dihydroxy-2-(1-hydroxy-3,5-dimethoxy-4-oxocyclohexa-2,5-dien-1-yl)-4H-chromen-4-one	0.190034	0.3946	0.588793	40027.1	52505.1	18361.8	2747.56	32395.8	56328.4	32054.2	44559	12837.9	12340.9	13347	4041.76
7-DESHYDROXYPYROGALLIN-4-CARBOXYLIC ACID	1.72e-05	0.9627	1.00018	525.753	540.411	613.914	602.96	566.612	493.978	530.199	483.211	655.655	571.845	503.59	600.094
Geniposidic acid	0.153164	0.5549	1.32879	36155	22354.5	34261.6	29084	33955.8	29242.1	28570.2	23669.1	63342.4	34158.8	52359	43805.6
Mascaroside	0.0139369	0.9115	0.870959	5088.43	1400.56	18927.4	25109.4	11870.7	5171.68	3434.41	1536.67	26466.9	10050.9	2626.32	14726.4
Butyl (S)-3-hydroxybutyrate [arabinosyl-(1->6)-glucoside]	0.285553	0.2654	1.18375	218042	202559	230252	276343	225234	199591	285576	284708	265238	236550	151820	376520
Gallic acid trimethyl ether	0.145241	0.2654	1.84356	12149.9	5230.51	10817.1	11281.5	8468.32	9660.69	11374.2	10704.5	13843.4	48272.6	8519.47	13504.7
4-Nitrophenyl sulfate	1.75e-05	0.9627	1.00017	544.058	559.225	635.288	623.953	586.339	511.176	548.658	500.034	678.482	591.754	521.123	620.987
Swertiajaponin	0.760855	0.3946	1.54152	613131	415007	473421	65929.1	710250	619631	854116	1.42615e+06	586421	621522	697911	279991
Coriandrone E	1.42e-06	0.9627	1.00026	3.57119	3.67075	4.17003	4.09563	3.84873	3.35536	3.60139	3.28222	4.45356	3.88427	3.42065	4.07616
9-Oxo-nonanoic acid	0.352877	0.05584	0.292471	38003.8	27960.3	44655.1	26064.2	27118	28266.3	18622.2	4761.22	8630.41	6615.63	8864.36	8676.67
3b,6a-Dihydroxy-alpha-ionol 9-[apiosyl-(1->6)-glucoside]	0.10894	0.3254	0.683629	12099.2	15050.5	46178.7	16955.8	33552.5	28234.2	3105.56	2830.34	74239.8	3711.03	3019.37	17074
6-{[3-(1,2-dihydroxybutyl)-1-oxo-1H-isochromen-7-yl]oxy}-3,4,5-trihydroxyoxane-2-carboxylic acid	0.0573675	0.3254	5.16219	0.00141297	0.00145236	0.0016499	0.00162046	1942.45	0.00132757	0.00142492	2138.48	1407.61	0.00153684	4884.5	1593.16
Physalin A	0.0249539	0.7297	1.02768	723965	742097	712290	588686	770523	883898	497902	621972	1.17304e+06	611048	547200	1.09271e+06
3,4,5-trihydroxy-6-{[4-hydroxy-2-(hydroxymethyl)-7-methoxy-2-methyl-3,4-dihydro-2H-1-benzopyran-5-yl]oxy}oxane-2-carboxylic acid	1.0826	0.05584	2.95772	115664	90764.3	179067	113100	142184	168221	336800	428507	759090	316395	280429	271234
Gibberellin A87	0.0308785	0.4749	0.870857	14753.4	12652.8	17803.4	20139.8	26788	12833.7	4316.89	7800.4	40709.2	20378.5	8914.04	9294.54
Glucosyl (E)-2,6-Dimethyl-2,5-heptadienoate	4.25e-05	0.9627	1.00029	3209.77	3299.26	3748.01	3681.13	3459.22	3015.78	3236.91	2950.05	4002.84	3491.17	3074.47	3663.63
Asparaginyl-Hydroxyproline	0.157316	0.3254	0.789327	59764.5	57216	66795.8	60386.2	85829.7	78140.2	25943.9	32595.5	112808	53413.1	61515.8	35866.4
Succinylacetone	0.764914	0.104	1.88494	178648	131626	227912	84634.3	226976	213750	340644	333823	357361	400608	167633	404950
(R)-Shinanolone	0.00832201	0.7297	0.949632	887.356	1212.82	1036.15	1017.66	956.317	833.726	894.859	815.554	1106.6	965.148	849.95	1012.83
Radicinin	0.115774	0.7297	1.18344	16504.9	32417.2	51296.5	49785	32380.6	45931.8	37319.4	35916	52854.5	76053.4	24679.8	43334.4
2-amino-4-({1-[(carboxymethyl)-C-hydroxycarbonimidoyl]-2-{[2-hydroxy-2-methoxy-1-(7-methyl-2-oxo-2H-chromen-6-yl)ethyl]sulfanyl}ethyl}-C-hydroxycarbonimidoyl)butanoic acid	0.786174	0.08069	2.70188	100190	110751	55507.6	2843.6	107903	196405	300570	449289	151802	162740	352688	132914
5-hydroxy-4-(2-hydroxyphenyl)-8,8-dimethyl-6-(2-methylpropanoyl)-2H,8H-pyrano[2,3-f]chromen-2-one	0.149317	0.1692	2.48205	1391.73	2412.22	9706.91	8304.49	1946.53	1307.62	6373.87	10521.6	16369.8	5304.63	20944.3	2682.47
Eremopetasidione	0.141805	0.2654	2.80366	5045.57	8378.41	5786.37	1344.2	1263.17	1101.24	5327.42	2289.06	9217.3	27954.5	17306.1	2159.67
3,4,5-trihydroxy-6-[(2,4,5-trihydroxy-6-{[hydroxy(4-oxocyclohexa-2,5-dien-1-ylidene)methoxy]methyl}oxan-3-yl)oxy]oxane-2-carboxylic acid	0.0624707	0.4749	0.649957	11869.7	8198.53	6603.15	28777.4	6738.01	7608.22	13707.1	1955.96	6649.02	3571.08	4442.81	15030.8
4'-Dihydroabscisic acid	0.244486	0.104	1.94286	14092	15815.7	15544.4	29041.2	12763.2	21936.6	29305.6	18763.2	75813.8	37463.2	18623.8	32169.4
Oxazepam glucuronide	0.785314	0.08069	0.258845	134124	157524	185120	47187.6	168063	305034	51154.3	64222.8	44808.6	23893.8	24574.1	49490.6
3-[4-hydroxy-3-(sulfooxy)phenyl]-2-oxopropanoic acid	2.3e-05	0.9627	1.0003	936.917	963.037	1094.02	1074.5	1009.73	880.291	944.838	861.104	1168.41	1019.05	897.421	1069.4
Apigenin 4'-[p-coumaroyl-(->2)-glucuronyl-(1->2)-glucuronide] 7-glucuronide	0.69194	0.8207	1.16136	1.96608e+06	1.70272e+06	2.21185e+06	2.40758e+06	2.50741e+06	1.06762e+06	1.5236e+06	1.64798e+06	3.45639e+06	2.99108e+06	1.5584e+06	2.60035e+06
6-(4-{4-[2-(3,4-dihydroxyphenyl)-3,5,7-trihydroxy-3,4-dihydro-2H-1-benzopyran-8-yl]-3,7-dihydroxy-3,4-dihydro-2H-1-benzopyran-2-yl}-2-hydroxyphenoxy)-3,4,5-trihydroxyoxane-2-carboxylic acid	0.104405	0.9115	1.68295	4059.21	4626.62	66747.4	26423.5	9771.83	3813.88	4093.53	3730.75	5062.15	4415.07	170971	5995.72
2-Methoxybenzoic acid	0.0860053	0.3254	0.880899	38274.9	35638.2	52212.5	44685.5	38125.8	33860	34227.1	32483.7	36617	51960.7	23699.5	34930.3
2-acetamido-3-phenylpropanoic acid	0.171437	0.1332	0.752343	47251.9	33456.7	33683.8	36840.2	38835.1	34033.8	20856.4	21669.1	26096.8	30878.3	44467	24642.7
Eriodictyol	1.40422	0.06331	1.7409	729936	732994	340699	478520	599688	809498	1.14102e+06	1.60253e+06	802939	1.01761e+06	925994	937193
6-(hydroxymethyl)-7-methoxy-2H-chromen-2-one	0.017608	0.8207	0.537881	227.096	835.595	265.177	1746.05	244.745	577.827	303.238	371.012	283.207	247.005	217.523	674.109
Pisumionoside	0.00799335	1	1.03993	1688.66	1735.74	2203.32	1936.64	1819.9	1586.6	1702.94	1552.02	2105.89	2502.67	1617.48	1927.44
2-(3,4,5-trihydroxyphenyl)-3,4-dihydro-2H-1-benzopyran-3,4,5,7-tetrol	0.137392	0.4749	0.790259	46553.1	37655.9	46648.7	2232.5	37341.9	42667.8	36664.2	48368	13369.7	29516.5	23652.5	16843.4
Seryltyrosine	0.0113963	0.5549	1.44781	123.264	126.7	1402.25	141.365	206.393	138.25	338.764	206.598	447.433	1844.46	118.068	140.693
3-{[3,4-dihydroxy-5-(hydroxymethyl)oxolan-2-yl]oxy}-5,7-dihydroxy-2-(4-hydroxy-3-methoxyphenyl)-4H-chromen-4-one	4.96208	0.06331	2.55417	2.43571e+06	3.04722e+06	1.57146e+06	5.90229e+06	1.79512e+06	2.13571e+06	8.6646e+06	8.24192e+06	5.11704e+06	7.26277e+06	6.77909e+06	7.0752e+06
3-hydroxy-2-(2-hydroxypropan-2-yl)-6-(2-methylbut-3-en-2-yl)-2H,3H,7H-furo[3,2-g]chromen-7-one	0.169064	0.7297	1.84005	39996.9	9865.36	14156.2	17089.7	17191.5	6.82418	9361.67	11632	22739.3	37958.2	84151.1	14971.2
3-O-Caffeoylshikimic acid	0.273734	0.6435	1.53389	157002	73453.2	50429.5	11651.2	69237.6	62233.8	120081	195842	30636.5	115845	156247	31972.7
9,13-Dihydroxy-4-megastigmen-3-one 9-glucoside	0.0616608	0.4749	0.952959	122690	123171	143147	147120	149997	104754	102820	112341	220379	84667.8	87325.4	145907
Cassiachromone	0.0554046	0.3946	1.94613	533.298	1807.42	622.724	611.613	1503.71	1826.84	927.518	2949.3	3629.09	580.051	3557.64	1796.88
6-[(2-{4-[6-carboxy-5-(2,4-dihydroxyphenyl)-5-hydroxy-3-methylcyclohex-2-en-1-yl]-3,5-dihydroxyphenyl}-7-(3-methylbut-2-en-1-yl)-1-benzofuran-6-yl)oxy]-3,4,5-trihydroxyoxane-2-carboxylic acid	0.499154	0.9627	1.24664	785792	441554	555026	545556	553369	466341	510812	466120	733876	1.37472e+06	423546	664076
Benzoyl glucuronide (Benzoic acid)	0.198597	0.215	0.419885	675.926	19898.3	23181.4	12267.9	18311.2	30364.1	8078.34	8351.77	10629.4	735.183	932.194	15237.2
Pimelic acid	0.0958306	0.1692	0.69933	13137.6	8531.85	10415.2	11150.1	8056.99	5159.64	5907.34	6626.36	7510.26	6182.83	4879.13	8374.07
Gibberellin A38 glucosyl ester	0.0274844	0.9627	2.05935	215.519	221.527	251.658	247.168	232.268	3158.39	217.341	198.08	4113.45	250.497	206.434	3922.84
Lansoprazole sulfide	0.0274825	0.4749	0.873532	14864.1	559.367	12405.4	1263.9	14416	18802.9	121.535	5587.21	962.921	2581.92	45064.8	137.557
3,4-dihydroxy-5-{[(2E)-3-(4-hydroxy-3-methoxyphenyl)prop-2-enoyl]oxy}cyclohex-1-ene-1-carboxylic acid	0.6568	0.07517	88.9603	9411.99	110.252	1335.32	123.014	115.598	100.779	2733.6	85156.8	18934.1	171260	715590	2460.5
3,4,5-trihydroxy-6-(2-hydroxy-5-{3,5,7-trihydroxy-8-[3,5,7-trihydroxy-2-(3-hydroxyphenyl)-6-[3,4,5-trihydroxy-6-(hydroxymethyl)oxan-2-yl]-3,4-dihydro-2H-1-benzopyran-4-yl]-3,4-dihydro-2H-1-benzopyran-2-yl}phenoxy)oxane-2-carboxylic acid	1.97678	0.05584	4.01315	237925	410304	28638.4	303387	148996	330479	847687	1.46394e+06	648461	1.06192e+06	859260	977267
3,4,5-trihydroxy-6-{4-[1-hydroxy-3-(5-methoxy-2,2-dimethyl-2H-chromen-6-yl)propyl]phenoxy}oxane-2-carboxylic acid	0.487785	0.1692	2.54283	73596.1	43833.9	35437.5	39984.2	25678.9	47635.1	34612.1	72335.3	240683	101564	99827.9	127725
Cucurbitacin B	0.0796204	0.6435	1.23752	30623.5	43317.8	106835	55702.1	119507	37090.8	61169.8	83946.1	139956	47086	16570.8	137663
6-{3-[(1E)-2-carboxy-2-methyleth-1-en-1-yl]phenoxy}-3,4,5-trihydroxyoxane-2-carboxylic acid	0.156023	0.9627	1.19063	133528	181378	323545	168288	271165	228543	217509	145153	571999	167202	152150	301486
5-Methylthioribose	0.0408382	0.7297	1.10448	5007.36	7035.74	5600.15	6813.09	6111.99	7622.45	7612.42	6730	9507.38	6789.59	7588.15	3953.48
ESCULETIN	0.681447	0.5549	0.739848	747854	502373	800289	325200	552065	308234	566515	486308	279763	370251	343765	347287
Isoferulic acid 3-O-glucuronide	0.66036	0.05584	0.469586	132022	144046	159915	142037	155551	150311	39433.4	68315.4	98270.4	56771.5	72472.6	79729.1
Xi-2,3-Dihydro-2-oxo-1H-indole-3-acetic acid	0.0743854	0.5549	0.83518	12555.1	12423.2	17946.3	18020	12872.3	12814.5	14072.8	12074.2	11048.8	13553.2	8268.97	13323
N-desmethylalmotriptan	0.511451	0.2654	0.757346	292685	245798	432433	362835	283122	282022	191545	190369	305920	216298	223142	310730
3-Caffeoyl-1,5-quinolactone	0.00536175	1	1.05522	24715.7	14825.7	5443.09	13.5163	14252.8	10299.8	16615.1	21890.9	3538.88	13204.7	14221	3902.93
Methyl (Z,Z)-10-hydroxy-2,8-decadiene-4,6-diynoate	0.0104992	0.9627	1.00635	9261.28	5848.45	7877.48	7868.52	9283.46	8962.3	6575.84	11656	11852.9	5196.16	11085.1	3049.4
6-[4-(2-carboxyeth-1-en-1-yl)-5-hydroxy-2-methoxyphenoxy]-3,4,5-trihydroxyoxane-2-carboxylic acid	0.0394067	1	1.28182	27202.7	6592.57	6034.26	1844.19	8205.54	4093.34	1621.64	11660	4614.69	7336.17	41220.1	2723.64
Apocynin	0.137153	0.1692	0.728723	15904.6	16864.8	25624.5	19817	19857.6	14719.8	10352.4	8591.81	15972	16826.5	15908.7	14571
3,4,5-trihydroxy-6-{3-hydroxy-5-[(E)-2-(4-hydroxyphenyl)ethenyl]-2-[(1E)-3-methylbut-1-en-1-yl]phenoxy}oxane-2-carboxylic acid	0.380026	0.05584	14.6951	2870.34	2203.79	2503.53	2458.86	2310.64	3003.61	25987.4	78247.1	24877.9	11307.9	75983.1	9131.43
6-(2,4-dihydroxyphenyl)-2-{3-[(2E)-3-(2,4-dihydroxyphenyl)prop-2-enoyl]-2,6-dihydroxyphenyl}-4-methylcyclohex-3-ene-1-carboxylic acid	0.235759	0.7297	0.878178	166287	290989	158621	91739.8	181633	243634	161213	180522	142097	135372	197305	178006
Pantetheine	0.00441484	0.9115	1.00324	59701.4	33450.1	43079.4	29725.9	35004.3	21531.9	27946.4	40946.9	24459	29769.4	69938.5	30111.2
Pantoyllactone glucoside	0.0972474	0.4749	0.857143	27138.6	29302.6	49203.2	35737.2	24478.6	36136.5	20176.4	19021.9	41418.2	22408.3	26272.3	43867.3
Camellianin A	0.159069	0.9115	1.24544	59655.7	47725.4	103357	81754	82697	38914	44153.5	29972.1	145310	201979	54426.5	39932.1
(+/-)-2-Hydroxy-4-(methylthio)butanoic acid	2.36e-05	0.9627	1	992.59	1020.26	1159.03	1138.35	1069.73	932.599	1000.98	912.272	1237.84	1079.61	950.747	1132.94
4-Hydroxy-5-(3',4'-dihydroxyphenyl)-valeric acid-O-glucuronide	0.203838	0.3946	0.846316	85673.5	69816.9	102990	78968.7	74371	71901.4	69687.4	45395.5	73117.3	54170.8	78443.3	88558.4
Methionyl-Serine	0.101501	0.05584	3.08176	1695.92	1743.2	1980.3	1944.97	1827.72	1593.42	3248.56	2804.6	16543	2909.91	2360.63	5380.52
5'-(3'-Methoxy-4'-hydroxyphenyl)-gamma-valerolactone	0.0515087	0.9115	0.550434	1282.5	856.89	1066.42	795.83	4349.63	4797.29	1583.49	637.776	865.381	1380.44	1912.32	857.046
Armillarinin	0.103532	0.7297	1.5597	2392.18	11112.2	2965.13	2137.73	13711.9	38551.2	8805.2	31340.4	45649.4	17266.7	5307.73	2127.57
D-Glucarate	0.00596733	0.7297	0.965223	693.745	713.086	810.076	795.622	907.63	651.816	699.611	637.609	865.154	754.564	664.501	791.84
6-[4-(3-carboxyoxiran-2-yl)phenoxy]-3,4,5-trihydroxyoxane-2-carboxylic acid	0.0403168	0.8207	0.82774	6139.12	9357.54	6716.04	2321.1	9968.07	8408.18	3334.21	11741.7	2523.95	10319.8	5292.59	2310.06
Furaneol 4-(6-malonylglucoside)	0.279885	0.05584	4.66805	3808.86	5370.73	9138.05	7538.94	8045.54	711.569	16129.2	24859.1	69594.5	17549.3	13908.8	19554.4
(3,4,5,6-tetrahydroxyoxan-2-yl)methyl 4-hydroxybenzoate	0.03039	0.7297	1.40061	1332.23	1244.91	1414.24	1389	1305.27	1194.89	1221.39	1113.14	4840	1317.33	1160.09	1382.4
Gravacridonediol	0.201597	0.7297	1.17769	273433	194140	272642	146856	189238	139414	178858	269719	175593	268516	232384	306755
Alpha-(1,2-Dihydroxyethyl)-1,2,3,4-tetrahydro-7-hydroxy-9-methoxy-3,4-dioxocyclopenta[c][1]benzopyran-6-acetaldehyde	1.00657	0.06331	0.531776	413878	462656	551198	607733	383580	432347	307366	224984	215696	235937	126392	406052
Ascladiol	0.0345245	0.5549	1.90804	585.026	424.048	721.792	473.129	444.608	469.973	524.102	589.985	1159.3	2811.13	395.156	470.88
8-hydroxy-6,7-dimethoxy-2H-chromen-2-one	2.26e-05	0.9627	1.00031	910.916	936.311	1063.66	1044.68	981.708	855.862	918.618	837.207	1135.98	990.774	872.517	1039.72
Shikimic acid	0.417752	0.1692	1.38298	143410	134023	114650	107213	128082	134040	140012	193445	139838	197497	261268	121121
Umbelliferone	0.986412	0.104	2.91321	297097	181409	108493	39447.8	239693	101558	233522	357533	407490	446746	1.18641e+06	187560
Cysteinyl-Hydroxyproline	0.2255	0.1332	17.5785	1051.61	1080.93	1227.95	1206.04	1133.34	988.055	6501.26	8748.04	67052.5	5612.11	1007.28	28683
Glaucarubolone 15-O-beta-D-glucopyranoside	0.298777	0.2654	0.541655	33845.1	80183.2	93586.6	103056	58421.2	70251.5	17633.8	12172.6	104634	35990	9648.7	57857
PURPUROGALLIN	1.75e-05	0.9627	1.00035	544.562	559.743	635.877	624.531	586.882	511.649	549.166	500.497	679.111	592.302	521.606	621.562
Kynurenic acid	0.432482	0.6435	0.887343	824813	886279	1.23045e+06	1.01423e+06	883022	812090	837325	1.1316e+06	807468	298653	281869	1.65707e+06
6-({3,5-dihydroxy-2-[hydroxy({2,3,4-trihydroxy-6-oxo-3-[3,4,5-trihydroxy-6-(hydroxymethyl)oxan-2-yl]cyclohexa-1,4-dien-1-yl})methyl]oxan-4-yl}oxy)-3,4,5-trihydroxyoxane-2-carboxylic acid	0.399463	0.1332	2.1314	46336.8	31085.2	39999.1	21528.8	47548	51413.5	117187	92556.4	75519.5	81231.5	28557.1	112037
Cyclocalopin E	0.213765	0.3946	3.58766	6988.66	10438.2	10374.4	1344.41	13230.1	3311.6	4836.08	16743.1	8299.83	28713.7	96500.7	8798.54
Sinapyl aldehyde	1.00618	0.3946	0.709752	1.15526e+06	1.43157e+06	2.62559e+06	1.99013e+06	1.85838e+06	1.33619e+06	746900	519980	2.32129e+06	1.88262e+06	1.17589e+06	732695
7-hydroxy-6-(3-oxobutyl)-2H-chromen-2-one	0.257114	0.05584	24.4873	651.519	752.682	507.006	497.96	689.97	1318.6	13173	43584.2	8698.56	2993.6	36842.7	2900.88
Xanthurenic acid	0.181802	0.2654	0.763672	50711.2	69809.8	68924	69896	62563	43422.2	30711.1	47411	84855.1	27632.9	42571	45790.2
4-Hydroxy-3-methoxycinnamaldehyde	1.5189	0.2654	0.685363	1.98245e+06	1.93962e+06	2.63866e+06	2.30661e+06	2.34393e+06	1.9445e+06	990054	876613	2.40429e+06	2.18321e+06	1.25926e+06	1.30675e+06
3,4,5-trihydroxy-6-{4-[3-(5-hydroxy-2,2-dimethyl-2H-chromen-6-yl)propanoyl]phenoxy}oxane-2-carboxylic acid	0.288116	0.07517	9.70064	7732.93	1950.86	4533.81	16.3241	15.3401	1582.67	14077.1	65949.4	11019.2	7573.53	48320.4	6666.35
(3S,7E,9S)-9-Hydroxy-4,7-megastigmadien-3-one 9-glucoside	0.124527	0.5549	0.848668	55763.5	67242.8	66295.2	86292.2	66340.4	74790.3	49764.6	37977.3	107060	20209.1	35133.7	103476
Benzoquinoneacetic acid	0.00289352	0.9627	1.01681	802.545	824.919	937.12	920.399	864.915	754.041	809.331	737.605	1000.84	957.556	768.714	916.024
4-oxo-5-phenylpentanoic acid	0.0407351	0.9115	1.02922	320018	352539	512173	179241	311602	501110	456361	417478	321383	374555	266078	404459
Hydroxydesmthyl doxepin glucuronide	1.32613	0.05584	5.54854	138600	82364	48825.7	27375.8	78289.8	90515.9	453055	766552	293805	380899	471114	220077
2-amino-4-({1-[(carboxymethyl)-C-hydroxycarbonimidoyl]-2-{[1-(2-hydroxyphenyl)-2-methyl-3-oxopropyl]sulfanyl}ethyl}-C-hydroxycarbonimidoyl)butanoic acid	0.293526	0.104	1.50664	46710.3	32096.3	47264.2	28764.5	38979.1	54675.1	54151.7	75463.8	61610	82921.7	56782.6	43386.1
5'-Methylthioadenosine	0.296587	0.3946	0.324775	59541.1	58503.6	5952.25	50.9195	30533.7	118816	17714.7	52126	55.3696	137.072	5504.3	13269.5
3,4,5-trihydroxy-6-[(5-hydroxy-2,2-dimethyl-2H-chromen-7-yl)oxy]oxane-2-carboxylic acid	0.266106	0.8207	0.841394	251694	155599	173793	79008	318422	175148	116432	106648	203364	196365	225011	122696
3-Hydroxy-p-mentha-1,8-dien-7-al	0.0779367	0.07517	4.3654	382.197	392.852	866.305	438.323	411.9	359.098	1189.11	1296.14	3134.67	5222.28	1164.46	436.239
Ochratoxin B	0.954623	0.7297	1.60764	1.09449e+06	820682	931936	182721	840131	653260	2.04318e+06	2.27435e+06	468043	1.01996e+06	673927	793142
Zymonic acid	0.0643829	0.3254	0.840544	14500.1	15266.9	16440.6	23839.3	13254	13777.4	13268.1	11950.5	11915.2	14521.3	12274.3	17689.7
5-O-Feruloylnigrumin	0.0776492	0.8207	2.33494	2772.84	1341.43	3396.29	3090.61	4027.57	1599.73	344.453	1962.28	28497.3	2243.74	2901.55	1943.81
Deoxynivalenol 3-glucoside	1.13422	0.1692	1.82078	313326	270892	835302	480665	358435	362499	671843	353048	1.12953e+06	1.15044e+06	953300	515005
Beta-D-Glucopyranuronic acid	0.0469428	0.9115	0.815133	13214.1	14507.5	1307.84	743.802	24177.3	22965.7	6956.51	26927.2	15842.7	4608.05	7627.26	740.267
6-[4-(6-carboxy-5-{2,6-dihydroxy-4-[6-hydroxy-7-(3-methylbut-2-en-1-yl)-1-benzofuran-2-yl]phenyl}-6-hydroxy-3-methylcyclohex-3-en-1-yl)-3-hydroxyphenoxy]-3,4,5-trihydroxyoxane-2-carboxylic acid	0.441759	0.5549	0.774855	551996	267785	897988	544111	903267	256751	276099	165589	671224	851732	437351	249311
Trans-Caffeic acid [apiosyl-(1->6)-glucosyl] ester	0.0427119	0.9627	0.858538	13239.2	84925.1	6069.85	9002.39	22569.4	66948.8	17277.5	40531.9	67218.5	17423.3	28328.1	3291.64
5-(Hydroxyphenyl)-gamma-valerolactone-O-sulphate	2.12e-05	0.9627	1.00035	802.898	825.282	937.532	920.804	865.295	754.373	809.687	737.93	1001.28	873.286	769.052	916.427
Orcinol	0.00829649	0.9627	0.949791	2840.18	4272.21	2035.51	2493.64	3266.48	5170.94	2141.65	3639.66	2440.83	3543.28	4706.16	2599
3,4,5-trihydroxy-6-{[3-(4-hydroxyphenyl)-2-oxopropanoyl]oxy}oxane-2-carboxylic acid	0.546884	0.05584	1.69276	97659.4	76945.6	113658	110256	110676	84850.6	177436	128868	203720	158442	128198	208685
Ochratoxin A	1.11952	0.07517	1.62124	482602	399681	579687	686953	494660	390188	905640	641438	992560	690190	587866	1.10058e+06
Acetyl-DL-Valine	0.044832	0.5549	1.06235	32472.6	28782.4	32881.4	28784	27669.4	20685.3	23554.7	33636	36787	24791.2	33127.2	30067
6-({4,5-dihydroxy-2-[hydroxy({2,3,4-trihydroxy-6-oxo-3-[3,4,5-trihydroxy-6-(hydroxymethyl)oxan-2-yl]cyclohexa-1,4-dien-1-yl})methyl]oxan-3-yl}oxy)-3,4,5-trihydroxyoxane-2-carboxylic acid	0.0951924	0.7297	7.93686	675.456	694.287	788.72	774.647	727.949	634.633	681.167	620.8	842.347	734.672	30442.4	770.965
(E)-8-Hydroxy-2-octene-4,6-diynoic acid	0.133515	0.3946	0.606179	17512.2	28543	10077.6	9633.73	18182.3	53916.8	6258.02	24255.6	16612.9	22687.6	5622.29	8119.49
3-HYDROXYCOUMARIN	0.883237	0.1332	2.40331	382251	160784	161594	53650.3	195565	98167	823317	600016	172893	298772	378487	254600
Gravacridonediol glucoside	0.790978	0.07517	3.69527	142553	36445.3	55505.5	43231.9	18538.5	49062.7	290821	307701	116140	90236	183246	288183
Beta-D-Glucopyranosyl anthranilate	0.37068	0.9627	1.18876	485459	370494	620305	493964	598044	441666	461293	398927	756378	1.13451e+06	308166	519205
1,1'-(Tetrahydro-6a-hydroxy-2,3a,5-trimethylfuro[2,3-d]-1,3-dioxole-2,5-diyl)bis-ethanone	0.0414126	0.5549	1.79241	628.965	646.5	734.434	721.329	677.845	590.952	634.283	578.071	1872.86	2375.84	991.626	717.9
Prolylhydroxyproline	0.250835	0.05584	0.225285	40023.9	22594.5	17190.3	14254.4	13098.3	8612.91	1967.21	4704.93	5246.87	6204.77	3950.69	4014.38
6-{[2-(3,4-dihydroxyphenyl)acetyl]oxy}-3,4,5-trihydroxyoxane-2-carboxylic acid	0.0722599	0.8207	1.89682	1172.01	3386.84	5323.11	1420.53	3887.52	1032.7	2509.61	1010.2	11677.8	10551.1	3771.93	1254.55
Topaquinone	0.176665	0.5549	1.22641	67652.8	73605.4	87130.2	73616.5	94402.7	66548.8	77820.7	72741.9	137560	101722	59741.5	118224
(R)-1-O-[b-D-Glucopyranosyl-(1->6)-b-D-glucopyranoside]-1,3-octanediol	2.66764	0.104	1.72027	2.15215e+06	2.70596e+06	3.49426e+06	3.66472e+06	2.54316e+06	2.89711e+06	4.37548e+06	3.74608e+06	8.7379e+06	3.45675e+06	3.46512e+06	6.25492e+06
6-{4-[(1E)-3-({5-[(2-{4-[3-(2,4-dihydroxyphenyl)-3-oxoprop-1-en-1-yl]phenoxy}-4,5-dihydroxy-6-(hydroxymethyl)oxan-3-yl)oxy]-3,4-dihydroxyoxolan-3-yl}methoxy)-3-oxoprop-1-en-1-yl]phenoxy}-3,4,5-trihydroxyoxane-2-carboxylic acid	0.161019	0.9115	0.964304	1.0163e+06	1.45225e+06	378927	161814	1.04429e+06	1.66154e+06	997765	1.96739e+06	443423	422627	988980	690903
6-(2H-1,3-benzodioxol-5-yloxy)-3,4,5-trihydroxyoxane-2-carboxylic acid	0.471075	0.215	0.731429	206026	303671	298929	196165	304468	371037	126344	192998	401088	149343	153703	205278
Caffeyl alcohol	0.00247151	1	0.996296	10676.8	9394.38	15968.1	10697.8	8537.33	9538.82	9975.39	8783.27	10350	15519.8	9125.53	10785.3
2',2'-Difluorodeoxyuridine	0.0742399	0.7297	2.02615	2741.88	2818.32	3201.65	3144.52	2954.96	2576.16	2765.06	2520.01	3419.34	2982.25	20511.7	3129.58
4-ethenyl-6-methoxybenzene-1,3-diol	0.353452	0.06331	0.382534	35073.3	36127.7	56392	39384.5	50945.5	25981.6	11934.4	7387.59	26294.2	20293.8	16450.5	10951
2-Hydroxy-desipramine glucuronide	0.111729	0.4749	1.92197	4029.5	1899.58	20748.7	4257.95	5056.04	5839.67	15612.6	6679.81	20309.7	16404.9	1770.16	19626.4
2-methylpropanoic acid	0.0110117	0.7297	1.0545	2817.75	3576.87	4644.8	4148.95	2635.3	3314.72	3881.81	3916.01	3632.03	2648.07	3435.91	4776.7
2-HYDROXY-3,4-DIMETHOXYBENZOIC ACID	0.16872	0.8207	0.852338	67267.5	74434.4	143420	60986	113762	111042	64401.3	78756.2	93354.5	118352	77777.4	53976.5
Sinapic acid	0.122873	0.4749	0.728201	20561.3	21860.7	63333.4	41436.8	42444.7	27790.6	11384.2	9357.32	38342.6	54863.4	29925.3	14485.7
2,4-Dimethylpimelic acid	0.147355	0.215	0.608675	37975.9	20576	14274.7	13256.4	17274.9	21146.4	15096.9	11406	5517.24	9974.83	28217.5	5589.75
6-(5-ethyl-2,3-dihydroxyphenoxy)-3,4,5-trihydroxyoxane-2-carboxylic acid	0.315951	0.2654	1.50808	93575.5	77977.5	50538.7	14755.8	104105	93520.5	85209.5	146718	122933	96010.9	136668	67890.1
2-(3,4-dimethoxyphenyl)-3-hydroxychromen-4-one	0.0387864	0.8207	1.43968	1.00208	1.03001	4900.41	3625.6	12310.9	0.941512	3648.07	0.92099	6978.9	16315.8	3054.21	1.14377
Todatriol glucoside	0.154579	0.5549	1.43536	18739	21266.2	39935.8	25584.8	26099.4	17342.6	19917.6	25079.5	36054.4	73049	24497.2	35226.9
3-(4-hydroxyphenyl)-2-(sulfooxy)propanoic acid	0.246135	0.1692	0.819112	89594.7	74193	96482.9	63167.2	103207	77535.6	63104.9	66524.7	93779.6	59886.8	57181	72516.8
Ethyl 2-furanacrylate	0.0565056	0.6435	0.84322	16033.2	20454.3	28561.2	24000.5	20774.3	17634.2	8555.03	12465.1	24683	32009.3	18069.3	11693.1
ISOPEONOL	0.198803	0.104	0.805237	52924.7	58977.3	66627.7	67821.3	79313	66174.9	39274.7	47686.2	65852.2	65868.4	49761.3	47082.5
Myricatomentoside II	0.764098	0.1692	1.70263	294123	168156	309496	210735	225192	204620	280664	277885	589779	631393	266401	358682
1-Hydroxylorcaserin	0.24549	0.05584	8.0545	397.32	26.1575	3621.87	49.2858	3977.28	2935.98	13288.7	13188.3	25647.1	17884.2	4713.27	13932.5
6-[(1Z)-2-hydroxy-3-oxobut-1-en-1-yl]-7-methoxy-2H-chromen-2-one	0.220909	0.05584	6.92084	634.017	827.649	3647.08	1362.19	2481.43	1356.8	7111.61	12702.8	19324.7	15881.6	4689.31	11614.4
3,4,5-trihydroxy-6-{[3-(3,4,5-trihydroxyphenyl)propanoyl]oxy}oxane-2-carboxylic acid	0.125069	0.2654	7.60529	141.998	145.957	165.809	162.851	2608.45	1760.89	1016.27	4845.12	177.083	10259.6	21458.4	162.076
Tiglic acid	0.0630237	0.215	1.19554	9556.88	10438.5	14923.9	10751.9	11938.1	9571.06	15006.7	12589.8	13828	11112.5	10576.3	17249.6
6''-O-Acetyldaidzin	0.0224958	1	1.00895	549870	436302	523621	539435	436624	263648	473595	281034	720781	448868	318859	530792
L-alpha-Aspartyl-L-hydroxyproline	0.00598058	0.7297	0.949069	451.713	618.858	527.459	518.048	486.818	424.413	455.533	415.162	563.322	491.314	432.672	515.585
Oxytetracycline	0.0896833	0.6435	1.19806	46235.4	50385.5	43363.5	18421.9	73761	52308.7	65510.3	71645.6	68960.6	21633.9	79383.4	33671.4
6-[(E)-2-(2H-1,3-benzodioxol-5-yl)ethenyl]-5-hydroxy-4-methoxy-5,6-dihydro-2H-pyran-2-one	0.0274387	0.9115	0.978509	26564.3	19852.1	22092	9851.32	38676.4	19750.2	26601.6	28964.6	25452.9	7861.02	33106.2	11898.7
(6-carboxy-3,4,5-trihydroxyoxan-2-yl)[4-(2H-chromen-2-ylidene)cyclohexa-2,5-dien-1-ylidene]oxidanium	0.0479807	0.8207	0.962327	245073	207888	275032	572646	175014	132990	332670	163591	247143	264552	195785	344376
3-(3,4-dihydroxy-5-methoxy-phenyl)acrylic acid	0.0368983	0.8207	0.950491	23463.2	16617.4	29878.4	25177.5	30639.5	26949.3	25538.6	17183.9	25943.3	25914.4	29269.5	21287.2
Gamma-Glutamyl-S-methylcysteine	0.0931057	0.06331	3.55849	562.068	577.738	1354.07	644.608	605.749	528.098	3565.89	2822.09	2676.57	1614.48	3597.42	926.709
6-(4-carboxy-3-hydroxyphenoxy)-3,4,5-trihydroxyoxane-2-carboxylic acid	0.210578	0.8207	0.821711	267772	327733	97072.8	7566.5	333162	790569	156375	571570	246378	277808	179586	67054.2
O-O-glucuronide rosiglitazone	0.470673	0.6435	1.46296	294862	339009	189992	68846.4	303609	366400	482683	618449	220241	147648	584852	232797
N-ACETYLPROLINE	0.0565146	0.9627	1.11835	35678.9	28273.9	36622.1	38781.3	27568.7	24690.5	36226.9	31181.2	33711.5	31201.1	24429.6	57549.8
2,3,5-trihydroxy-6-(hydroxymethyl)oxan-4-yl 3,4,5-trihydroxybenzoate	1.46616	0.3946	0.644643	1.66215e+06	1.70757e+06	1.64325e+06	780015	1.99558e+06	2.29044e+06	727216	1.75836e+06	843191	1.70903e+06	612959	848312
Tryptophyl-Phenylalanine	0.27588	0.5549	1.11868	349838	373806	409529	371772	352575	326349	393009	461180	519980	329020	285112	454656
({6-[5,7-dihydroxy-4-oxo-8-(3,4,5-trihydroxyoxan-2-yl)-2-(2,4,5-trihydroxyphenyl)-4H-chromen-6-yl]-3,4,5-trihydroxyoxan-2-yl}methoxy)sulfonic acid	0.404161	0.1692	0.66534	90990.1	202919	184533	155235	95749.8	144755	77488.6	63619.4	121333	70005.5	67203.8	182006
(3,4,5-trihydroxyoxan-2-yl) 3,4-dihydroxybenzoate	0.172904	0.3946	2.10979	7077.53	5054.12	12325	6861.86	9813.45	8379.6	7878.64	8502.36	19086.5	34918	27540.7	6506.84
Dihydromaleimide beta-D-glucoside	1.7e-05	0.9627	1.00018	514.068	528.399	600.269	589.559	554.018	482.998	518.414	472.471	641.082	559.135	492.397	586.756
8-Hydroxy-7-methylguanine	0.010823	0.7297	1.00843	3767.03	5041.96	6154.52	9117.19	8073.23	4145.76	3762.53	3291.88	13099.5	6118.31	5681.27	4650.13
Imidaprilat	0.182506	0.1692	1.62571	22973.9	16641.1	41700	14630.3	15247.4	15779.6	31890.2	31717.8	26788.8	70479.7	18578.1	26933.3
4-Methylcatechol	0.09914	0.215	1.38111	7648.21	9212.77	11906.3	9100.76	9428.65	11397.4	13858.5	15616.6	13934.9	9955.71	8569.11	19124.1
Cis-Ferulic acid [arabinosyl-(1->3)-[glucosyl-(1->6)]-glucosyl] ester	0.402457	0.6435	0.715937	267228	304480	96437.7	54067.5	351455	379795	168554	285027	124803	55078.1	299281	107854
Beta-Glucogallin	0.295789	0.6435	1.08122	876824	847714	564819	664811	960901	931319	981616	1.09617e+06	700389	869082	934353	658283
Lysyl-Tyrosine	0.282287	0.104	0.617488	37367.8	55156.5	42660	44093.2	65040.9	67220	32576.6	38317.1	52252.1	10221	23149.7	35856.3
N-Acetyl-9-O-lactoylneuraminic acid	0.0913119	0.9627	1.1705	27608.5	33036.5	47377.3	47122.9	42574.9	32069.8	27576.3	30049.8	74826.8	38718.9	38972.8	58818.7
Stachyose	1.72467	0.5549	0.771215	5.76853e+06	6.34397e+06	9.26946e+06	7.29186e+06	8.8342e+06	5.0586e+06	3.27629e+06	2.50843e+06	8.58992e+06	8.8632e+06	6.52197e+06	3.06743e+06
6-{2-[5-(2,4-dihydroxyphenyl)-6-(5-hydroxy-2,2-dimethyl-2H-chromene-6-carbonyl)-3-methylcyclohex-2-en-1-yl]-3-hydroxyphenoxy}-3,4,5-trihydroxyoxane-2-carboxylic acid	0.558418	0.3254	0.662352	209290	276541	737696	649599	432383	383307	200315	249045	544179	276101	283334	228096
Adenosine 3'-monophosphate	0.245085	0.8207	0.852225	232570	273839	71326.4	96558.9	199985	258736	236221	148505	131540	115988	77846.5	255292
1-Pentadecanecarboxylic acid	0.0504642	1	1.07457	141340	142084	157564	128490	132200	102804	155402	135495	126989	132548	100972	212969
Casuarine 6-alpha-D-glucoside	0.606778	0.08069	1.45783	170129	163491	241824	235001	176542	208114	214050	235371	424595	360740	245869	261613
Biotripyrrin-a	2.16e-05	0.9627	1.00034	830.052	853.193	969.24	951.946	894.56	779.885	837.071	762.887	1035.14	902.821	795.062	947.421
2-(6-Hydroxy-2-methoxy-3,4-methylenedioxyphenyl)benzofuran	0.261296	0.7297	1.06832	304533	422363	335884	624460	238279	428071	498588	331988	349977	552446	357161	424522
3-Oxoadipic acid	2.47408	0.05584	0.671018	3.07865e+06	3.50043e+06	3.95836e+06	3.32659e+06	3.21788e+06	3.14259e+06	2.25064e+06	1.87693e+06	2.53144e+06	2.09188e+06	2.29232e+06	2.53144e+06
Succinic acid	3.66988	0.104	1.72357	4.10182e+06	4.10672e+06	4.43353e+06	8.33555e+06	3.15083e+06	5.04394e+06	7.23645e+06	8.14095e+06	1.06004e+07	6.31387e+06	5.16308e+06	1.28227e+07
{11,15-dimethoxy-13-oxo-6,8,20-trioxapentacyclo[10.8.0.0虏,鈦?0鲁,鈦?0鹿鈦?鹿鈦筣icosa-1(12),2(9),10,14,16,18-hexaen-4-yl}oxidanesulfonic acid	0.742665	0.4749	0.830658	1.19616e+06	1.24844e+06	1.36433e+06	1.45667e+06	1.27595e+06	935050	1.07784e+06	1.00399e+06	1.34288e+06	499207	914762	1.3736e+06
DUDP	0.443492	0.3254	0.75163	228746	347924	247146	379080	341600	296175	214579	300598	321758	118927	130790	296749
(3,4,5,6-tetrahydroxyoxan-2-yl)methyl acetate	0.287013	0.5549	7.99484	5481.28	5634.09	6400.41	6286.2	5907.25	5150	5527.62	5037.75	13747.1	19337.7	228817	6256.32
P-Acetaminobenzoic acid	0.106104	0.7297	5.99176	1144.07	1175.96	1335.91	1312.07	1232.98	1074.92	1153.74	1051.49	1977.12	1244.36	36873.4	1305.83
3,4,5-trihydroxy-6-{[2,3,4-trihydroxy-5-(hydroxymethyl)oxolan-2-yl]methoxy}oxane-2-carboxylic acid	1.71811	0.5549	1.22748	6.21735e+06	6.59137e+06	1.03799e+07	5.15295e+06	8.11779e+06	9.43689e+06	5.7436e+06	1.02912e+07	1.37186e+07	1.03648e+07	6.92093e+06	9.29588e+06
[(16R)-5,7-dihydroxy-8,8,10,16-tetramethyl-3-[1-(2-methyl-1,3-thiazol-4-yl)prop-1-en-2-yl]-12-methylidene-9-oxo-17-oxa-4-azabicyclo[14.1.0]heptadec-4-en-11-yl]oxidanesulfonic acid	1.07004	1	1.58627	508285	721565	1.40018e+06	966300	1.00461e+06	573554	460929	277944	2.53186e+06	2.85634e+06	1.68994e+06	389609
6-[(2-carboxyacetyl)oxy]-3,4,5-trihydroxyoxane-2-carboxylic acid	0.113468	1	0.931677	165644	231778	186274	190144	159808	225547	128463	233432	124554	234388	99696.8	259371
3,4,5-trihydroxy-6-[(2-hydroxybutanoyl)oxy]oxane-2-carboxylic acid	0.795234	0.2654	0.809774	1.05892e+06	1.13154e+06	1.18563e+06	1.22751e+06	1.10341e+06	920103	749500	632964	1.26923e+06	946361	840202	930368
4-Hydroxy-2-oxoglutaric acid	0.729493	0.2654	0.795222	499209	666186	748755	530224	641362	555997	505520	427787	578784	374695	366244	643266
D-Sedoheptulose 7-phosphate	0.0085887	0.9627	0.997692	382546	665356	296249	696069	494089	585787	897896	511445	195539	363093	460102	684525
3-Keto-b-D-galactose	0.399414	0.3946	0.615729	66952.6	151524	218150	133207	157686	104094	25416.6	18159.4	176181	117967	25129.2	149170
1-Methylinosine	0.000125317	0.9627	1.00034	27932.8	28711.5	32616.7	32034.8	30103.6	26244.6	28169	25672.6	34834.4	30381.6	26755.3	31882.5
6-{[3-(3-ethyloxiran-2-yl)-1-oxo-1H-isochromen-5-yl]oxy}-3,4,5-trihydroxyoxane-2-carboxylic acid	2.64023	0.05584	90.7232	18918.2	19445.6	22090.5	21696.4	20388.4	17774.8	26572.8	1.08774e+06	3.73431e+06	4.82393e+06	1.06039e+06	180983
Maltitol	0.376483	0.9627	0.97172	5.9237e+06	4.23358e+06	7.38834e+06	4.10271e+06	5.11523e+06	3.78903e+06	4.28456e+06	4.45231e+06	9.51206e+06	2.33562e+06	3.89578e+06	5.20551e+06
6-[(6-{[3,4-dihydroxy-2,5-bis(hydroxymethyl)oxolan-2-yl]oxy}-3,4,5-trihydroxyoxan-2-yl)methoxy]-3,4,5-trihydroxyoxane-2-carboxylic acid	0.149895	0.7297	1.08329	267383	130008	194073	314150	248239	149789	24643.9	86485.6	539901	468193	117506	175901
Pyrophosphate	0.721561	0.07517	14.0482	3927.68	29064.5	5949.27	4504.46	4232.91	24479.6	287491	329202	33028.8	63647.9	11366.1	289397
N-Acetylgalactosamine	0.247736	0.06331	4.2199	5281.26	4939.18	5610.98	5510.86	5178.65	6818.45	13330.5	29895.5	5992.47	68497.6	15499.6	7463.92
Arabinonic acid	3.56577	0.2654	1.36323	1.20327e+07	1.13055e+07	1.70521e+07	1.47025e+07	1.34683e+07	1.16945e+07	1.56962e+07	1.33539e+07	2.97683e+07	1.63782e+07	1.25699e+07	2.16673e+07
L-(+)-Arginine	3.11231	0.07517	0.332837	3.28491e+06	1.95687e+06	3.47631e+06	1.96336e+06	3.03996e+06	3.19758e+06	2.2907e+06	1.54491e+06	26369.3	10628.3	196890	1.56181e+06
(S)-a-Amino-2,5-dihydro-5-oxo-4-isoxazolepropanoic acid N2-glucoside	1.3669	0.07517	0.363682	683330	447233	804342	422292	616399	624869	592909	318540	3413.54	2977.19	28811.5	361853
(+/-)-Catechin	0.0723591	0.9627	1.49424	19394	1081.29	28561.5	1206.45	6123.52	26889.4	1767.39	21378.9	1311.88	8639.63	88845.1	2498.54
4-Hydroxycoumarin	0.102852	0.2654	0.473492	2837.08	3490.69	15096.9	1748.25	6452.68	4891.06	2487.15	3330.78	2599.91	1658.03	3580.23	2686.66
4-Nitrophenol	0.0165389	0.8207	1.03455	83536.2	127068	154142	101402	98321.9	95619.8	109945	98061	153179	103540	88886.8	129079
AICAR	3.04e-05	0.9627	1.00057	1643.51	1689.32	1919.1	1884.86	1771.23	1544.18	1657.4	1510.52	2049.58	1787.59	1574.22	1875.9
D-Fructose	0.847049	0.05584	0.655508	452647	461427	527364	407028	362056	316817	305534	287163	286370	245429	240208	291733
Dehydrovomifoliol	0.00711421	0.9627	1.07574	495.823	509.646	578.966	568.635	534.356	465.857	500.016	455.703	855.733	539.291	474.922	565.932
Dulcitol	10.2556	0.07517	0.58381	5.23263e+07	4.6818e+07	6.14421e+07	4.34766e+07	4.78144e+07	4.16568e+07	2.64492e+07	2.59037e+07	4.36232e+07	1.95426e+07	2.35142e+07	3.23258e+07
Indole-3-carboxaldehyde	0.0132937	0.8207	1.0322	22185.5	19667.4	30791.9	24420.3	18113.4	17119	23926.9	24657.7	24409.3	17228.5	19099.2	27212.5
Kanokoside A	0.375106	0.1332	5.36776	8304.5	6129.36	10703.4	15653.2	13543.3	7805.5	11159.7	10408.6	176371	72102	33042.6	30592.9
LysoPC(18:0)	0.671975	0.06331	0.423768	150954	124260	170119	87809.1	157039	198213	70736.4	111361	43640.9	40751.1	50133	59947.8
Malic acid	31.9496	0.05584	0.613632	4.51866e+08	452778879	5.53926e+08	4.50756e+08	5.02363e+08	4.05595e+08	3.44402e+08	2.6313e+08	2.98203e+08	2.04085e+08	2.56053e+08	3.62924e+08
N-Acetyl-alpha-D-glucosamine 1-phosphate	0.0769186	0.6435	1.52479	45996.5	5101.17	5795.01	5691.61	5348.5	4662.87	5004.78	13362.2	6189.02	5397.89	75060.4	5664.55
Norgestrel	0.300909	0.1332	0.788027	93249.7	108631	114605	104972	84438.2	120467	89661.8	67980.3	63570.1	84891.7	80416.8	107106
Pyrocatechol	0.0424492	0.9627	1.05683	54833.2	51919.5	46727.9	35258.6	55825.5	65842.7	54020.4	53999.1	45467.9	63805.9	69715.4	40999.4
SN-38	0.552735	0.08069	0.572011	109876	134167	211577	160673	157342	139767	92971.9	81879.2	96084.3	32690.9	70266.3	148443
Zeranol	0.0497304	0.2654	0.599254	5258.27	2002.51	1444.79	1419.01	1333.47	3021.43	1247.77	1942.78	1543.03	1345.79	1185.15	1412.27

## Sheet: AS 3-1
Metabolite	Vip_oplsda	fdr	FC	AS_1_1	AS_1_2	AS_1_3	AS_1_4	AS_1_5	AS_1_6	AS_4_1	AS_4_2	AS_4_3	AS_4_4	AS_4_5	AS_4_6
Pantothenic Acid	0.711232	0.6501	1.26107	1.33179e+06	1.90001e+06	2.19775e+06	1.45709e+06	1.25794e+06	2.29081e+06	1.44675e+06	3.14313e+06	1.28119e+06	2.7785e+06	1.29296e+06	3.21535e+06
8-Deoxy-11,13-dihydroxygrosheimin	0.655616	0.0229	1.5102	264647	327300	376430	338670	268819	336095	365735	534107	435159	584099	420665	548206
5-Methoxyindoleacetate	0.44972	0.0229	5.70385	11614.8	4580.3	43496.3	16892.8	9268.4	6102.34	106601	41293.5	108935	81657.1	94679.8	91471.9
D-Sorbitol	10.6962	0.01663	0.663965	1.47411e+08	1.35794e+08	1.19456e+08	1.41976e+08	1.0292e+08	1.15139e+08	9.35071e+07	7.37823e+07	9.16176e+07	6.98919e+07	9.803e+07	7.94989e+07
Citric acid	1.91394	0.382	0.784389	1.61739e+07	1.17792e+07	1.60374e+07	7.99154e+06	1.68698e+07	8.76571e+06	6.46524e+06	9.58902e+06	6.7129e+06	1.87295e+07	8.46898e+06	1.09523e+07
Aspalatone	7.80425	0.01663	3.35389	8.72587e+06	1.12067e+07	6.48331e+06	1.61769e+06	1.23834e+07	1.60057e+07	3.07165e+07	4.85147e+07	2.80988e+07	3.27799e+07	1.70206e+07	3.21063e+07
Feruloyl C1-glucuronide	0.0586996	0.5534	0.887527	71457.9	29392.7	53709.5	34331.9	48130.4	71299.7	26974.3	62181.7	33394.5	43943.9	37485.5	69702.3
Icariside B8	1.31836	0.04386	0.769464	2.58293e+06	3.45912e+06	3.82731e+06	3.40914e+06	2.93385e+06	3.59212e+06	2.52105e+06	2.21372e+06	2.3405e+06	2.02897e+06	3.34125e+06	2.79745e+06
Zileuton O-glucuronide	2.24321	0.01663	0.505747	2.69948e+06	3.47871e+06	4.6956e+06	3.63236e+06	3.43119e+06	3.46188e+06	1.87766e+06	1.39281e+06	2.37431e+06	1.09446e+06	2.5655e+06	1.51824e+06
N-(4-aminobutyl)-3-[4-hydroxy-3-(sulfooxy)phenyl]prop-2-enimidic acid	0.806212	0.04386	4.25643	183832	90781.5	123253	62187.3	140047	76151.1	159883	349162	182191	1.26294e+06	159332	764683
3,7-Dimethyl-8,11-dioxo-2E,6E,9E-dodecatrienal	0.195396	0.5534	0.903726	296911	371371	463509	456925	434862	376103	344595	269859	397817	256935	502491	396756
2,6,7-Trihydroxy-9-methylxanthen-3-one	0.621698	0.01663	159.196	1252.64	1381.42	854.449	832.056	726.601	775.559	356955	161154	119082	132859	37941.4	118726
Afzelechin 7-apioside	0.715267	0.01663	2.8684	95180.9	88520.7	98081.9	102533	84330	178900	270490	570546	211850	228288	266219	309534
3,4,5-trihydroxy-6-(3-phenyloxirane-2-carbonyloxy)oxane-2-carboxylic acid	0.110238	0.1488	1.32855	24216.8	16007.9	31991.5	26168.9	13583.3	30306.3	33519.2	31154.3	37944.3	18841.2	40257.1	27267.6
Hypoglycin	0.684306	0.0229	1.90881	138476	175972	228741	241653	174677	185462	405414	293520	423504	240789	425441	396814
5-(3',5'-Dihydroxyphenyl)-gamma-valerolactone 3-O-glucuronide	0.471995	0.01663	2.15063	51256.5	65327.6	75051.9	67898.7	79931.3	68415	133253	109473	141869	198006	142195	152364
4-Pyridoxic acid	1.12415	0.01663	0.359363	429251	703536	832314	452616	687439	851641	243174	240568	226263	190921	282406	238587
3,7-Dimethylquercetin	1.58538	0.01663	3.80308	319465	377165	215069	57419.5	445964	535161	1.16421e+06	1.98408e+06	1.06813e+06	1.26622e+06	637511	1.29587e+06
Eleutheroside B1	0.700022	0.01663	3.08288	78713.3	84298.7	50803	62727.3	82287.5	113930	274144	201369	218176	330487	221059	212406
Trans-3-Hydroxycotinine glucuronide	2.11388	0.01663	2.35252	1.09694e+06	892261	1.55722e+06	1.2399e+06	1.602e+06	1.9537e+06	2.48435e+06	2.08252e+06	4.59963e+06	2.75961e+06	2.58324e+06	5.10814e+06
2E,4E,8Z,10E-dodecatetraenoic acid	0.250002	0.04386	1.40005	68871.1	68133.2	90326.6	78504.8	78799.2	57186.2	73207.7	119482	95957.8	93991.5	94133.5	141601
8-(1,2-dihydroxypropan-2-yl)-9-hydroxy-2H,8H,9H-furo[2,3-h]chromen-2-one	0.448189	0.5534	1.32521	581172	727518	121656	373250	408300	839500	691969	1.00181e+06	542547	832887	620171	354621
8-Tridecynoic acid	2.85884	0.01663	1.66068	3.30188e+06	4.87384e+06	4.33874e+06	5.44711e+06	4.70135e+06	5.39969e+06	7.99069e+06	6.31072e+06	6.51782e+06	8.01189e+06	1.01695e+07	7.60321e+06
3,4,5-trihydroxy-6-[2-(methoxymethyl)-5-(3,5,7-trihydroxy-3,4-dihydro-2H-1-benzopyran-2-yl)phenoxy]oxane-2-carboxylic acid	0.845634	0.01663	169.971	181.194	2679.23	209.793	1533.71	3028.26	4714.68	189773	441569	100655	289220	66983.1	1.01045e+06
3,4,5-trihydroxy-6-[4-hydroxy-3-(3-phenylpropanoyl)phenoxy]oxane-2-carboxylic acid	0.622062	0.1488	0.815054	1.29181e+06	1.19709e+06	1.38237e+06	1.06917e+06	891848	1.4233e+06	882592	994106	1.34153e+06	801003	1.17369e+06	719334
6-Tridecynoic acid	0.881055	0.3069	0.929689	7.46922e+06	8.14293e+06	9.10984e+06	8.6007e+06	7.04146e+06	7.93826e+06	7.71833e+06	6.56278e+06	7.7211e+06	8.05421e+06	7.70248e+06	7.14527e+06
Goshuyic acid	0.672889	0.01663	3.20485	106900	48619.5	82816.1	50963.9	63626.4	62693	188648	246710	190614	287755	238135	180127
Neryl butyrate	0.277555	0.0229	2.38627	21465.9	14693.5	32074.4	25949.3	12232.4	19418.8	60758.3	49793.6	42779.6	73489.8	44714.2	28688.7
1-Palmitoyl-2-linoleoyl PE	1.30319	0.0315	0.320246	1.06554e+06	1.09125e+06	514082	1.1579e+06	4.09331e+06	849405	465131	501287	306126	683217	330653	522571
Glucocerebrosides	2.12997	0.1488	0.840237	1.7509e+07	1.32058e+07	1.92262e+07	1.99654e+07	1.54207e+07	1.6043e+07	1.15289e+07	1.39428e+07	1.4847e+07	1.5526e+07	1.38405e+07	1.54953e+07
13-Hydroxy-9-methoxy-10-oxo-11-octadecenoic acid	0.493526	0.2502	0.748812	521257	517350	767936	733771	603227	391851	330336	493066	412354	264840	543434	603348
Agavoside A	0.926979	0.2502	1.43264	855605	1.18905e+06	1.38156e+06	2.03991e+06	1.17907e+06	522600	1.53305e+06	1.35063e+06	1.72969e+06	1.08328e+06	2.02029e+06	2.55561e+06
Glutamylmethionine	0.0180915	0.9513	1.0059	1.59266e+06	1.45752e+06	737587	897368	1.25544e+06	2.20401e+06	1.26263e+06	1.79074e+06	987420	2.3207e+06	1.31702e+06	511556
(3,4,5,6-tetrahydroxyoxan-2-yl)methyl 3-(4-hydroxy-3-methoxyphenyl)prop-2-enoate	0.849672	0.06068	1.42037	702260	722607	1.1818e+06	729585	945341	736978	986933	1.57684e+06	944792	1.42517e+06	989079	1.20633e+06
Melleolide M	0.681285	0.06068	1.8281	185726	136158	457972	234344	330717	277991	408894	287080	556059	661204	378019	675879
5,7-dihydroxy-2-(3-hydroxyphenyl)-3,6-dimethoxy-4H-chromen-4-one	1.1887	0.01663	5.96984	103843	121197	59838.7	9857.91	146045	176165	622861	1.06136e+06	467156	594753	258298	677494
6-{[3-(2,4-dihydroxyphenyl)-7-hydroxy-4-oxo-3,4-dihydro-2H-1-benzopyran-5-yl]oxy}-3,4,5-trihydroxyoxane-2-carboxylic acid	0.595692	0.0229	0.232849	142931	320092	141465	69951.7	149482	250184	53121	77316	26599.7	43315.8	19288.3	30468.6
(3-Arylcarbonyl)-alanine	0.50875	0.01663	3.83339	18467.6	29898.8	35679.9	34723.3	26806.1	28031	108850	107995	125906	122613	111318	88837.5
1-(Malonylamino)cyclopropanecarboxylic acid	0.602923	0.1115	1.83294	320301	127123	318180	112151	145984	251395	284328	343370	310335	581268	300167	517741
3,4,5-trihydroxy-6-[4-(5,6,7-trihydroxy-4-oxo-4H-chromen-2-yl)phenoxy]oxane-2-carboxylic acid	1.46467	0.01663	0.494508	1.17907e+06	1.75881e+06	1.57064e+06	1.14497e+06	1.41263e+06	1.78525e+06	1.00299e+06	712473	904586	391917	868555	496059
Fraxin	1.5244	0.0315	2.79212	588208	367002	909281	851425	528161	288805	1.47055e+06	980885	1.65015e+06	729336	2.65921e+06	2.37514e+06
(R)-b-amino-isobutyric acid	0.363234	0.2502	0.832076	885143	691240	900684	899225	615242	621050	537921	695785	449846	519749	575901	1.05885e+06
N-Methyl-L-glutamate	0.54945	0.01663	3.23529	88313.6	53249.3	63573	60911.5	46311	67072.2	129662	198865	115537	176906	147888	458898
2-{3-[(6-carboxy-3,4,5-trihydroxyoxan-2-yl)oxy]phenyl}-3-hydroxy-5-sulfino-3,4-dihydro-2H-1-benzopyran-7-olate	1.732	0.01663	6.80222	193842	186389	393503	107921	299150	117837	868530	1.14855e+06	758333	2.53311e+06	827873	2.6977e+06
N-Acetylglutamine	0.0638368	0.0229	1.51551	3772.27	3155.24	4327.6	3324.57	3353.04	2957.49	4929.73	3785.09	5257.98	7568.62	4604.2	5518.79
3,4,5-trihydroxy-6-{[8-(2-hydroxy-3-methylbut-3-en-1-yl)-2-oxo-2H-chromen-7-yl]oxy}oxane-2-carboxylic acid	0.234008	0.2502	1.30195	96041.2	78475.3	162315	121560	159843	121073	161706	103934	173633	230182	145192	147959
4-Hydroxybenzoic acid	0.440809	0.6501	1.3146	569387	445013	719936	494806	497275	422345	426822	637055	504287	1.21299e+06	417892	940148
5,7-dihydroxy-2-(3-methoxyphenyl)-3,4-dihydro-2H-1-benzopyran-4-one	1.4203	0.0229	0.498904	1.62463e+06	1.66174e+06	1.44921e+06	1.7176e+06	1.30837e+06	1.54595e+06	321971	554200	562259	1.39824e+06	761177	1.04485e+06
Vanilpyruvic acid	0.0821358	0.0315	1.88116	2302.6	1054.47	4041.96	5388.02	1408.1	3221.98	5364.39	5444.34	4256.31	5513.34	5611.99	6572.97
ORSELLINIC ACID, ETHYL ESTER	0.0196223	0.463	1.00962	9.59486e+06	9.76772e+06	1.24724e+07	9.87549e+06	1.02153e+07	1.04391e+07	1.08492e+07	7.45453e+06	1.10785e+07	1.29615e+07	1.06011e+07	9.99042e+06
6-{[3,5-dihydroxy-2-(3-methoxyphenyl)-3,4-dihydro-2H-1-benzopyran-7-yl]oxy}-3,4,5-trihydroxyoxane-2-carboxylic acid	0.425261	0.01663	141.944	2568.98	41.2778	46.5056	45.2868	52.1922	42.2118	53531.7	132168	55011.4	45972	66633.2	43624
6-[3,5-dihydroxy-2-(3-phenylpropanoyl)phenoxy]-3,4,5-trihydroxyoxane-2-carboxylic acid	0.983825	0.04386	0.657698	880839	1.17186e+06	1.87865e+06	1.39214e+06	1.25892e+06	1.13075e+06	944360	483202	982191	1.03318e+06	855207	776955
2,4,5,7alpha-Tetrahydro-1,4,4,7a-tetramethyl-1H-inden-2-ol	0.178744	0.7519	0.968713	1.31466e+06	1.69207e+06	2.08444e+06	1.74887e+06	1.5437e+06	1.78053e+06	1.52588e+06	1.33897e+06	1.59013e+06	1.50088e+06	2.05866e+06	1.83141e+06
Diosbulbinoside F	0.209443	0.6501	1.05832	1.54823e+06	1.83934e+06	1.75646e+06	1.41366e+06	2.23968e+06	1.697e+06	1.6983e+06	1.88655e+06	1.82495e+06	2.54796e+06	1.43862e+06	1.71188e+06
3-O-Feruloylquinic acid	1.21697	0.0229	2.99418	467871	303857	229752	316219	216118	218844	839831	1.58791e+06	565810	1.02791e+06	417570	808771
Xerocomic acid	0.15351	0.06068	7.18094	3510.84	1412.23	1591.09	1549.39	4222.84	1444.19	1710.3	29365.8	8061.16	5946.82	3203.15	50296.5
Asp-Asp-OH	0.257378	0.1115	7.82203	25201.8	44.5947	1821.07	47.0527	1594.42	5339.64	10135.1	76355.4	53.4026	27250.5	22008.2	130556
3,4,5-trihydroxy-6-{[1-hydroxy-1-(1-oxo-1H-isochromen-3-yl)butan-2-yl]oxy}oxane-2-carboxylic acid	0.1486	0.463	1.26405	70962.5	100370	83005.2	64797.8	93601.5	131685	125270	93989.7	85020.1	199165	131749	53245.8
(2E)-3-(2-hydroxy-4-methoxyphenyl)prop-2-enoic acid	1.13273	0.0229	1.66455	680640	671487	1.06898e+06	648305	891624	760866	1.13753e+06	1.76393e+06	963112	1.57514e+06	1.11623e+06	1.30589e+06
3,4,5-trihydroxy-6-{3-hydroxy-4-[(E)-2-(3-hydroxy-5-{[3,4,5-trihydroxy-6-(hydroxymethyl)oxan-2-yl]oxy}phenyl)ethenyl]phenoxy}oxane-2-carboxylic acid	0.32557	0.06068	13.3024	7487.14	12976.8	3588.38	1710.78	1493.96	5100.81	26461.2	67879.3	42017.2	31406.4	2053.2	260637
3,4-Di-O-caffeoylquinic acid	0.292196	0.01663	91.7471	442.32	1244.6	172.725	825.064	303.05	58.3336	8415.51	156819	54762	15957.7	8555.41	34984.2
D-Phenyllactic acid	0.492533	0.0229	1.82416	85819	99979.7	162457	109971	116929	100233	143975	217628	183750	272410	200173	214674
[4,5-dihydroxy-2-(5-hydroxy-7-methoxy-4-oxo-2-phenyl-4H-chromen-8-yl)oxan-3-yl]oxidanesulfonic acid	1.2026	0.01663	0.41151	689347	756243	961739	756430	735152	813329	285317	376880	282517	305576	302624	386242
[(16R)-5,11-dihydroxy-8,8,12,16-tetramethyl-3-[1-(2-methyl-1,3-thiazol-4-yl)prop-1-en-2-yl]-10-methylidene-9-oxo-17-oxa-4-azabicyclo[14.1.0]heptadec-4-en-7-yl]oxidanesulfonic acid	1.67849	0.01663	0.325339	1.20934e+06	1.22824e+06	1.88382e+06	1.06368e+06	1.62953e+06	1.38943e+06	368492	160297	452559	958149	423199	372109
Khellin	0.044074	0.1944	2.14774	452.622	465.151	4971.64	510.328	2426.59	475.676	8658.53	6502.79	2345.5	616.926	612.472	1239.61
Matricin	0.157708	0.01663	17.6025	532.824	547.573	616.922	600.755	625.524	559.963	10283.7	9643.59	11220.4	1025.22	16133.2	12986.3
Deoxyguanosine	0.624734	0.04386	1.80332	202596	157179	305712	226515	273674	206975	367748	285839	301572	642801	299619	577785
Fragransol C	0.0188398	1	0.974163	361983	383710	1.00531e+06	1.0428e+06	463220	203353	508878	253911	751235	341474	700224	815146
3,4,5-trihydroxy-6-[(4,5,6-trihydroxy-2-{[(3-methoxy-3-oxopropanoyl)oxy]methyl}oxan-3-yl)oxy]oxane-2-carboxylic acid	0.06213	0.01663	9.00822	333.564	342.797	386.212	376.091	328.425	350.554	415.149	13888.6	426.845	454.649	451.366	3437.94
2,5-Dimethylbenzaldehyde	0.0151535	0.5534	1.00438	409948	369334	402430	403649	346555	394888	386029	348018	513888	348417	367210	373530
6-{4-[3-(3,7-dimethylocta-2,6-dien-1-yl)-5,7-dihydroxy-6-(4-hydroxy-3-methylbut-2-en-1-yl)-4-oxo-3,4-dihydro-2H-1-benzopyran-2-yl]-3-hydroxyphenoxy}-3,4,5-trihydroxyoxane-2-carboxylic acid	0.388784	0.04386	2.15334	36791.3	59962.6	79109	40104.7	68576.3	79353.4	136164	148262	64249.9	80822.9	194411	159561
1,2-Di-(9Z,12Z,15Z-octadecatrienoyl)-3-(Galactosyl-alpha-1-6-Galactosyl-beta-1)-glycerol	0.25297	0.8511	0.978184	1.38115e+07	1.24689e+07	1.39825e+07	1.28893e+07	1.4123e+07	1.80134e+07	1.47389e+07	1.49062e+07	1.48134e+07	1.62093e+07	1.19388e+07	1.0775e+07
DG(18:3(6Z,9Z,12Z)/18:3(9Z,12Z,15Z)/0:0)	0.295102	0.7519	1.08541	1.35622e+06	772812	1.09342e+06	1.37682e+06	1.12672e+06	1.51207e+06	1.61749e+06	1.66308e+06	1.05915e+06	1.49964e+06	1.28909e+06	726830
Cer(d14:1(4E)/20:0(2OH))	0.0177839	0.5534	1.0167	4023.8	3080.13	4788.35	43250.7	14359.7	9539.44	18355.7	9469.5	5842.47	4085.14	24482.6	18122.1
PC(16:0/18:3(9Z,12Z,15Z))	6.76455	0.04386	0.562864	4.66966e+07	3.45292e+07	2.74417e+07	4.80744e+07	6.41074e+07	4.73447e+07	2.92198e+07	1.7786e+07	1.87349e+07	2.36864e+07	3.21857e+07	2.93753e+07
3-O-Sulfogalactosylceramide (d18:1/18:0)	1.94406	0.04386	0.504574	3.24879e+06	2.72617e+06	1.8319e+06	3.248e+06	6.11083e+06	3.82178e+06	1.87945e+06	1.19165e+06	1.31805e+06	1.47998e+06	2.27377e+06	2.44493e+06
Myristoleic acid	0.00303715	0.8511	0.942785	9196.92	566.292	12664.3	19165.4	542.549	12502.8	20432.4	1893.92	4026.82	19336.1	3800.3	2018.11
PC(16:0/0:0)[U]	3.4753	0.01663	0.454131	1.0606e+07	7.00366e+06	6.73206e+06	5.84162e+06	7.15304e+06	1.00141e+07	2.6561e+06	4.05116e+06	2.53537e+06	4.14462e+06	4.08894e+06	4.02555e+06
6-{4-[3-(3,7-dimethylocta-2,6-dien-1-yl)-7-hydroxy-8-(3-methylbut-2-en-1-yl)-4-oxo-4H-chromen-2-yl]-3-hydroxyphenoxy}-3,4,5-trihydroxyoxane-2-carboxylic acid	2.7328	0.01663	9.72804	262572	216472	288199	453164	237857	174399	3.03752e+06	2.74258e+06	2.44445e+06	1.88919e+06	3.0313e+06	2.73482e+06
Cortol	0.0820561	0.382	0.858015	29297.5	36236.6	46526.3	31456.7	26843	26134.3	30599.8	23399.3	25156.2	23261	36750.7	29455.1
Ganolucidic acid C	0.496079	0.01663	1.52124	174363	162693	182591	249842	242883	89467.3	249872	267518	279838	295143	278765	304706
Gamma-L-Glutamyl-L-methionine sulfoxide	0.0690436	0.5534	2.17811	923.616	3123.12	2250.55	1041.37	6899.13	6816.76	2311.64	15217.9	3323.83	21675.4	1249.8	2079.27
Asiatic Acid	0.949885	0.01663	18.6154	30176	20393.1	6012.46	13984.5	19835.8	7101.23	247550	334463	299850	400054	267795	265262
Isokobusone	0.332024	0.01663	3.33465	19418.9	13517.3	12690.4	15576.9	16396.8	13480.9	50861.5	48827.3	41932.8	59509.9	57446.5	45151.1
Phenylacetic acid	0.00720175	0.463	0.957108	68439	47016.9	38114.3	38911.8	24288.9	50386	39345.6	94482.5	27889.4	36288.9	23336	34402.4
Rubraflavone D	0.960933	0.1115	1.35867	1.43398e+06	968474	854705	1.38687e+06	821357	1.00918e+06	1.36417e+06	1.6149e+06	1.33283e+06	1.61228e+06	1.67244e+06	1.19939e+06
Trichocarposide	0.0297052	0.382	2.56384	131.082	38.4062	128.077	3667.42	58.7039	65.0067	0.106631	0.804415	17.3588	10217.3	0.755987	243.237
Lucidenic acid G	3.24849	0.0229	2.01672	2.70428e+06	3.27251e+06	4.59348e+06	6.47982e+06	3.4937e+06	1.70691e+06	7.05014e+06	6.14642e+06	7.70823e+06	6.90618e+06	7.95664e+06	9.10214e+06
Tavulin	0.206764	0.01663	7.71164	3720.94	1147.63	1905.86	3774.98	1885.13	1173.59	11126.2	13782.3	17451.3	12999.7	22176.6	27431.6
Nordalbergin	2.48078	0.04386	1.40138	5.84033e+06	8.25364e+06	6.78707e+06	6.9231e+06	4.23884e+06	9.8433e+06	7.52371e+06	1.05946e+07	8.92309e+06	1.05786e+07	1.11802e+07	9.89688e+06
6-{4-[(E)-2-(3,5-dihydroxyphenyl)ethenyl]phenoxy}-3,4,5-trihydroxyoxane-2-carboxylic acid	0.534604	0.01663	0.0167984	70589.5	105678	125482	90496.5	93611	68455.5	8316.07	0.0435976	0.0443112	994.526	0.0468568	0.046694
6-(3-{8-[1-(2,4-dihydroxyphenyl)-3-(3,4-dihydroxyphenyl)-2-hydroxypropyl]-3,5,7-trihydroxy-3,4-dihydro-2H-1-benzopyran-2-yl}phenoxy)-3,4,5-trihydroxyoxane-2-carboxylic acid	1.83113	0.01663	3.56568	413232	499385	93205.2	557448	272961	849387	1.32775e+06	2.0886e+06	1.49149e+06	1.86041e+06	1.80913e+06	997857
2-(2,4-Hexadiynylidene)-1,6-dioxaspiro(4.4)non-3-ene	0.785389	0.1488	0.859223	2.43697e+06	2.81024e+06	2.11512e+06	2.64641e+06	2.64313e+06	2.17801e+06	2.48997e+06	1.79361e+06	2.15792e+06	2.28137e+06	1.89917e+06	2.1209e+06
8-Deoxylactucin	0.816977	0.2502	0.863848	2.91717e+06	3.34842e+06	2.57348e+06	3.36092e+06	3.1883e+06	2.63856e+06	3.00403e+06	2.10315e+06	2.71023e+06	2.76988e+06	2.3182e+06	2.66596e+06
5-Deoxydiplosporin	0.112231	0.463	1.11052	68681.7	83870.5	72871.9	86371.8	68237.4	85759.3	85039.9	83094.7	80580.4	70876.5	97312.6	100378
6-(4-{3,7-dihydroxy-4-[3,5,7-trihydroxy-2-(3-hydroxyphenyl)-3,4-dihydro-2H-1-benzopyran-8-yl]-3,4-dihydro-2H-1-benzopyran-2-yl}-2-hydroxyphenoxy)-3,4,5-trihydroxyoxane-2-carboxylic acid	0.82721	0.0315	2.18643	255845	271308	57355.6	318040	132322	362173	461154	494525	478818	612926	722854	283679
L-Threoneopterin	0.142242	0.3069	2.74492	13584.7	6037.77	1316.93	1.55208	6861.63	17334.6	13701.2	54615.4	6407.67	11765.6	3023.2	34394.9
(2Z)-3-(3-hydroxyphenyl)-2-methylprop-2-enal	0.179253	0.01663	2.35171	9859.1	7549.92	10262.8	9333.51	9613.69	10631.7	16145.4	24404.8	17987.2	28692.6	11279.7	36109.8
6-{2-[6-carboxy-5-(2,4-dihydroxyphenyl)-3-methylcyclohex-2-en-1-yl]-3-hydroxyphenoxy}-3,4,5-trihydroxyoxane-2-carboxylic acid	0.163933	0.6501	2.08612	22546.2	9720.8	44954.1	17598.6	26898.5	204.959	17590.5	108312	2675.29	30247.3	12684.5	82801.8
Rishitin	0.118794	0.382	1.39229	34859.7	63142.4	21632.8	24194.8	17020.3	44715.5	37044.8	30738.8	42706.1	39632	43755.3	92309.1
Nonate	0.270744	0.1115	2.38622	36326	29547.6	41209.1	28714.1	23953.1	32722.6	187797	32042.8	64181.8	98037.5	47339.9	29890.2
4,4'-Dimethylangelicin	0.39506	0.01663	3.27207	25800.5	10845.7	29760.1	19120.8	32831.8	23665.1	73116	78131.1	62180.5	65602.2	72859.5	112820
3-Hydroxymandelic acid	2.77417	0.0315	2.70629	2.48437e+06	1.84669e+06	669241	177288	1.79581e+06	4.18118e+06	4.98397e+06	7.89383e+06	3.87703e+06	4.87475e+06	2.5148e+06	6.04199e+06
3-[(1E)-but-1-en-1-yl]-5,6-dihydroxy-1H-isochromen-1-one	0.116689	0.3069	0.790654	109901	79998.4	84045.5	136285	80299.7	151678	124676	159914	63125.7	52437.6	39686.6	67783.4
Carissanol	0.0552395	0.6501	1.11226	34875.1	44068.6	59950.5	39454.1	64461.2	41536.2	39238.7	47718.7	51311.6	73487.3	36710.9	67815.8
Urolithin A	0.592085	0.01663	6.00342	31103.6	27401.6	3288.44	24155.9	19643.4	34901.8	127602	154186	130061	211906	72964.7	146812
5-Hydroxyferulate	0.329747	0.01663	6.79455	9204.06	7125.09	432.466	421.133	4964.21	18828.3	46592.2	84108.4	34823.3	41569.3	22080.6	49220.6
3-Isopropenylpentanedioic acid	1.46966	0.01663	2.89564	323417	375629	335592	407372	374041	454833	1.07798e+06	1.0571e+06	1.11554e+06	1.53156e+06	965441	825912
LysoPA(0:0/18:2(9Z,12Z))	1.61495	0.01663	12.4223	192507	54223.8	193748	2183	115105	2034.77	304866	2.0827e+06	747103	1.8659e+06	407551	1.5436e+06
6-{3-[3-(2,4-dihydroxyphenyl)-3-[2-(3,4-dihydroxyphenyl)-3,5,7-trihydroxy-3,4-dihydro-2H-1-benzopyran-8-yl]-2-hydroxypropyl]phenoxy}-3,4,5-trihydroxyoxane-2-carboxylic acid	0.340741	0.463	0.543276	284721	167367	91750.9	694.551	331132	476219	114163	316938	24214	869.549	833.568	277488
Osmundalin	0.298027	0.1488	0.820648	284862	246436	210458	236486	309736	304336	218636	201542	198755	259246	270649	157758
6-{[8,8-dimethyl-6-(2-methylpropanoyl)-2-oxo-4-phenyl-2H,8H-pyrano[2,3-f]chromen-5-yl]oxy}-3,4,5-trihydroxyoxane-2-carboxylic acid	0.993767	0.01663	0.605881	872329	781024	731028	832180	888754	853195	476778	484563	540622	574332	545523	382369
Tryptophol	0.424871	0.04386	4.61574	56266.2	39197	12906.4	767.584	13396.9	7822.66	61805	168887	41487.3	146022	33410.9	149984
6-({3-[(1E)-buta-1,3-dien-1-yl]-1-oxo-1H-isochromen-5-yl}oxy)-3,4,5-trihydroxyoxane-2-carboxylic acid	0.47211	0.06068	0.627769	415810	262832	333704	354285	159606	396479	139414	252928	173613	243567	141932	255747
Corticrocin	0.185685	0.01663	8.80939	1772.01	1049.11	2551.06	813.529	3421.36	1127.34	16126.2	10436.4	12473.3	11478	10148.2	33902.4
Lipoyl-GMP	1.16086	0.01663	2.43347	433818	487723	187435	303553	253512	435402	1.00171e+06	1.28791e+06	723948	951918	514625	632892
Methionyl-Glutamate	1.12628	0.01663	0.491537	885463	874593	694206	725904	1.05248e+06	837007	359708	556978	378616	488373	322635	385374
Arabinosylhypoxanthine	0.376995	0.01663	0.0565812	55829.6	80149.4	33823.5	50712	64492	26363	2887.99	361.081	2468.01	8027.41	3125.69	746.224
6-{[6-(3,4-dihydroxy-6-methyl-5-oxooxan-2-yl)-5-hydroxy-2-(3-methoxyphenyl)-4-oxo-4H-chromen-7-yl]oxy}-3,4,5-trihydroxyoxane-2-carboxylic acid	1.45841	0.0315	2.46274	552176	695905	305715	455255	528492	763899	1.58462e+06	2.07985e+06	1.16538e+06	1.56445e+06	677335	1.05697e+06
8-[2-(acetyloxy)-1-hydroxypropan-2-yl]-2-oxo-2H,8H,9H-furo[2,3-h]chromen-9-yl (2E)-2-methylbut-2-enoate	0.0837213	0.7519	1.06313	274254	278495	370549	323468	282834	209890	308650	209035	331066	259708	378202	362807
Serinyl-Hydroxyproline	0.619246	0.08344	1.31484	757559	526333	444961	502952	613515	626654	907176	846511	646857	878915	523282	762458
3,5,7-trihydroxy-2-(4-hydroxy-3-methoxyphenyl)-6-methoxy-3,4-dihydro-2H-1-benzopyran-4-one	0.903481	0.01663	2.87986	187518	182442	67016.1	109814	137034	195324	468565	445694	383645	561793	350071	321841
3,7,8,15-tetrahydroxy-16,17-dimethoxytricyclo[12.3.1.1虏,鈦禲nonadeca-1(17),2,4,6(19),14(18),15-hexaen-9-one	0.257595	0.1115	2.13985	18323.5	19013.5	34000.5	53737.6	41811.2	21462.4	56247.1	32997.5	72091.2	28375.8	111244	102036
(E)-2-Tridecene-4,6,8-triyn-1-ol	0.0327483	0.382	1.47523	980.062	385.514	1729.54	2212.51	3836.86	2721.34	768.293	4050.24	1843.22	4810.63	3661.92	2372.73
2,6-Dihydroxynaphthalene	0.441661	0.06068	1.2811	288501	325181	413839	368666	430803	362758	434376	349884	521241	612531	441530	445956
1-O-Feruloyl-beta-D-glucose	0.482408	0.01663	0.436606	144376	160066	169671	224842	89781.5	201003	65443.7	60226.4	79483.1	78139.9	79018.4	69928.7
Ferulic Acid	1.24881	0.1488	1.38249	2.9233e+06	2.19254e+06	2.7808e+06	1.6565e+06	2.43089e+06	1.72661e+06	3.00615e+06	4.70359e+06	2.73747e+06	3.58498e+06	2.2355e+06	2.68854e+06
6-{[2-(1,2-dihydroxypropan-2-yl)-7-oxo-2H,3H,7H-furo[3,2-g]chromen-9-yl]oxy}-3,4,5-trihydroxyoxane-2-carboxylic acid	0.286415	0.1115	4.68265	4172.07	8949.13	17212.6	8915.72	11956.1	11350.6	101342	74150.9	63369.5	9908.29	10883.6	33359.6
7-[(2S,3R,4S,5S,6R)-3,4,5-trihydroxy-6-(hydroxymethyl)oxan-2-yl]oxychromen-2-one	0.167305	0.06068	2.80557	8643.61	10270.1	2871.25	2514.51	9235.09	11677.6	15449.1	44187.9	13960.9	25712.5	3662.36	23894.8
3,4,5-trihydroxy-6-[(2-oxo-3-phenylpropanoyl)oxy]oxane-2-carboxylic acid	0.0368377	0.8511	0.927194	35730.2	53100.2	47315.4	39801.4	29149.6	99843.9	50135.4	32756.9	62028.4	36539.1	48515.2	52748.2
ETHYL SYRINGATE	0.0795411	0.8511	1.001	6.29618e+06	9.10571e+06	1.54734e+07	1.02477e+07	1.05037e+07	8.52035e+06	9.58199e+06	6.7483e+06	1.09568e+07	1.36626e+07	9.38284e+06	9.82581e+06
Oleoside 11-methyl ester	2.60686	0.06068	7.28902	416862	463522	533932	141575	479505	1.17836e+06	9.35696e+06	6.25818e+06	4.99403e+06	1.49973e+06	849766	465217
Sinapyl alcohol	0.780509	0.01663	2.67146	116687	92552.5	161587	120773	137270	121782	255703	306758	312485	456952	280052	393075
5,7-dihydroxy-2-(3-hydroxyphenyl)-3,6-dimethoxy-3,4-dihydro-2H-1-benzopyran-4-one	0.490673	0.01663	9.72565	13952.2	5585.33	1056.88	1029.18	14482	24242.3	102654	176381	70716.8	98477.4	26081.2	112704
Hydroxytanshinone	0.0910742	0.2502	1.91891	4005.41	4846.97	10212.5	6670.06	2560.5	6630.15	7105.1	6594.78	20399.1	13693.4	15580.3	3655.29
3,4,5-trihydroxy-6-[2-hydroxy-4-(3-oxobut-1-en-1-yl)phenoxy]oxane-2-carboxylic acid	1.07956	0.01663	2.83567	187130	174443	199778	226668	182014	271110	640694	461572	553219	686746	656279	521514
2,4-Dihydroxybenzoic acid	0.196047	0.5534	1.17179	297096	390305	218190	194258	301620	529922	347496	446144	254598	642283	313986	258615
3,4,5-trihydroxy-6-[(5,6,7-trihydroxy-4-oxo-2-phenyl-4H-chromen-3-yl)oxy]oxane-2-carboxylic acid	0.874595	0.06068	0.649952	882195	1.37964e+06	922012	685843	954583	1.40016e+06	872288	786356	786279	243350	873254	482255
3-O-Methylgallate	0.933633	0.04386	0.368157	613310	622448	420109	199245	622678	1.10586e+06	219637	337281	149835	339376	172870	100146
3-hydroxyadipic acid 3,6-lactone	0.592228	0.01663	1.62236	177477	165840	227162	191170	180484	195500	314117	266357	287803	321272	339443	316806
3,4,5-trihydroxy-6-{[3-(4-methoxyphenyl)prop-2-en-1-yl]oxy}oxane-2-carboxylic acid	0.103925	0.1944	0.849116	35281.3	40154.6	55023.1	47260.7	44743.5	42405.9	28709.3	34211.8	46782.7	33114.6	47186.2	34888.3
(S)-Acetoin	0.246411	0.01663	1.69692	31987.6	30797.9	34026.2	31633.2	28943.3	31654.5	50030.4	49030.1	46574.6	52472.8	48191.6	74504.7
2-{3-[(6-carboxy-3,4,5-trihydroxyoxan-2-yl)oxy]-5-methoxyphenyl}-3-hydroxy-5-sulfino-3,4-dihydro-2H-1-benzopyran-7-olate	1.67013	0.01663	2.78876	785486	419940	631328	440279	593952	438042	1.17545e+06	1.43891e+06	1.11393e+06	1.80363e+06	1.6745e+06	2.02166e+06
Oxaceprol	0.397235	0.7519	0.895497	2.33625e+06	2.22932e+06	7.03117e+06	2.18691e+06	3.76801e+06	3.2302e+06	1.91393e+06	4.25599e+06	1.6233e+06	5.30217e+06	1.0616e+06	4.45449e+06
{2-[5,7-dihydroxy-2-(4-methoxyphenyl)-4-oxo-6-[3,4,5-trihydroxy-6-(hydroxymethyl)oxan-2-yl]-4H-chromen-3-yl]-3,5-dihydroxy-6-(hydroxymethyl)oxan-4-yl}oxidanesulfonic acid	1.04099	0.1115	2.46616	361480	294033	389500	718773	163263	138804	1.04652e+06	621379	1.19874e+06	267510	1.29826e+06	662368
{2-[5,7-dihydroxy-2-(3-hydroxy-4-methoxyphenyl)-4-oxo-3-[3,4,5-trihydroxy-6-(hydroxymethyl)oxan-2-yl]-4H-chromen-8-yl]-3,5-dihydroxy-6-(hydroxymethyl)oxan-4-yl}oxidanesulfonic acid	1.25852	0.01663	2.15841	480502	528292	444153	585004	329168	443399	1.22849e+06	855900	1.21149e+06	769411	1.08307e+06	916521
Elesclomol	0.544333	0.6501	0.791071	2.18086e+06	1.92851e+06	2.65403e+06	4.53295e+06	1.44627e+06	1.10169e+06	1.71853e+06	1.02888e+06	1.67022e+06	1.20578e+06	2.82719e+06	2.49834e+06
(R)-Serine	0.201257	0.1944	0.739141	194710	108550	146921	110296	99755.6	80157.8	74212.3	99984.9	44534	63631.4	89272.6	175638
L-Carnitine	0.917375	0.01663	30.6663	15253.5	22001	27826.7	7611.41	13204.9	18560.1	240100	446807	122665	365493	53848.2	1.97466e+06
3,4,5-trihydroxy-6-{3-[(E)-2-(2-hydroxy-4-{[3,4,5-trihydroxy-6-(hydroxymethyl)oxan-2-yl]oxy}phenyl)ethenyl]-5-{[3,4,5-trihydroxy-6-(hydroxymethyl)oxan-2-yl]oxy}phenoxy}oxane-2-carboxylic acid	3.9466	0.01663	7.10871	1.16912e+06	864086	667506	1.01719e+06	626562	827038	9.49598e+06	5.22485e+06	4.79442e+06	4.37858e+06	5.99043e+06	6.87516e+06
Niacinamide	1.05943	0.0229	0.625904	1.21059e+06	1.42717e+06	924787	1.30411e+06	1.19618e+06	1.0716e+06	524635	994577	618366	656489	762267	908799
Aspergillomarasmine A	4.10279	0.01663	0.0398866	5.81619e+06	4.18627e+06	6.92478e+06	4.73593e+06	5.78917e+06	5.35576e+06	114714	93397.5	89331.3	168798	335507	506959
3-(3,4-dimethoxyphenyl)-7-methoxy-8-methyl-5-{[3,4,5-trihydroxy-6-(hydroxymethyl)oxan-2-yl]oxy}-4H-chromen-4-one	1.01738	0.1944	1.51926	2.59226e+06	1.27072e+06	1.23108e+06	964261	1.28375e+06	1.0729e+06	1.22793e+06	2.16124e+06	1.48881e+06	3.92286e+06	1.56458e+06	2.41166e+06
Cytosine	0.137552	0.3069	1.21669	63353.3	68223.1	75503.5	100865	59538.1	55328.6	65414	81655	66077.1	68356.6	91808.3	141109
(2S,5S)-trans-Carboxymethylproline	0.15594	1	1.04411	1.42431e+06	1.21408e+06	1.05885e+06	1.23344e+06	1.10101e+06	1.04089e+06	1.10809e+06	1.00218e+06	1.61573e+06	1.55722e+06	1.13153e+06	973379
3,4,5-trihydroxy-6-{4-[(1E)-3-(4-hydroxy-3,6-dioxo-2-{[3,4,5-trihydroxy-6-(hydroxymethyl)oxan-2-yl]oxy}cyclohexa-1,4-dien-1-yl)-3-oxoprop-1-en-1-yl]phenoxy}oxane-2-carboxylic acid	0.989144	0.01663	0.483164	502044	673608	1.01656e+06	567547	554912	819499	328588	282329	401019	252995	444598	288148
B-D-Glucuronopyranosyl-(1->3)-a-D-galacturonopyranosyl-(1->2)-L-rhamnose	1.05209	0.08344	1.45431	1.31957e+06	1.06815e+06	1.09141e+06	1.55972e+06	1.13922e+06	915414	1.9957e+06	1.12221e+06	1.86269e+06	1.22318e+06	2.24258e+06	1.86618e+06
6-[(2-{[3,4-dihydroxy-2,5-bis(hydroxymethyl)oxolan-2-yl]oxy}-3,5-dihydroxy-6-(hydroxymethyl)oxan-4-yl)oxy]-3,4,5-trihydroxyoxane-2-carboxylic acid	1.23715	0.01663	1.60615	1.08147e+06	845537	969794	1.23464e+06	918358	800215	1.69632e+06	1.25319e+06	1.55116e+06	1.23742e+06	2.02519e+06	1.63204e+06
(Z)-3-(1-Formyl-1-propenyl)pentanedioic acid	0.275577	0.01663	2.96038	23100.9	14484.2	13508	14980.1	18420.5	15466.9	28468.3	39453.5	35906.8	86741.9	29391.1	75979.5
6-Hydroxy-5-methoxyindole glucuronide	0.403294	0.06068	1.71139	104213	124897	74374.4	125450	111069	81679.2	185158	132691	216392	265668	167695	96352.1
5-Hydroxymethyl-4-methyluracil	0.0397612	0.5534	0.980613	577757	263799	227785	186498	232727	213708	357817	237901	249608	325549	371260	127294
L-Homocysteic acid	0.239366	0.01663	1.98043	19587.4	19283.5	24250.5	29199.7	21526	24112.1	35250.2	43259.1	39962.5	41095	38867.4	74752.3
(5S,6S)-6-Amino-5-hydroxycyclohexane-1,3-diene-1-carboxyate	0.0081272	0.6501	0.99827	25309.5	27399.2	37256.5	27454.4	30858	25174.1	28277.2	23465.1	29606.7	32293.6	30863.9	28638
6-Maleimidocaproic acid	0.197923	0.0315	1.36328	49032.8	53022.5	56486.8	39324.9	44805.7	49851.8	55017.6	56175.8	78394.9	81345.5	63419	64409.3
Guanine	0.199013	0.7519	1.39871	319623	164081	63836.9	36298	92246.9	162109	120737	323194	70560.1	87157	86086.5	484918
(S)-17-Hydroxy-9,11,13,15-octadecatetraynoic acid	0.169372	0.1944	1.31156	103171	59677.5	44573.8	107559	49357.5	54523.9	102314	64588.1	139317	64436.4	117060	61650
Hypoxanthine	0.111436	0.1115	0.726988	42530.3	33176.6	31856.6	29648	25290.6	29141.5	17894.5	19732	17316.8	17149.8	18773.6	48472.3
(R)-Pantothenic acid 4'-O-b-D-glucoside	0.612112	0.0229	2.14571	109125	142096	114788	199491	110662	135078	340869	146540	357056	275030	407723	213339
7-Methylinosine	1.61312	0.01663	0.480828	1.42198e+06	1.79963e+06	2.97226e+06	1.47163e+06	3.20848e+06	1.29973e+06	884687	779286	1.16623e+06	673312	1.06979e+06	1.28025e+06
Gamma-Glutamylcysteinylserine	0.456729	0.01663	1.50523	139435	137401	155888	143537	126525	158121	211194	214926	199925	198202	259075	212659
({6-[3-(4-hydroxyphenyl)-3-oxoprop-1-en-1-yl]-5-methoxy-2-methyl-2H-chromen-2-yl}methoxy)sulfonic acid	0.0804777	0.5534	0.856825	25780.2	32574.9	55153.1	33908.2	40191.9	28196	26379.5	22073.6	39100.3	34999.9	32555.6	29832.8
Hydroxyprolyl-Leucine	0.8021	0.01663	0.120984	327276	207903	191112	201978	245463	252918	25811.3	28665.2	7579.65	9871.02	32598.9	68069.8
3-Methylbutyrolactone	0.19234	0.01663	1.43033	28751.7	29914.3	39485.3	37934.1	28285.9	35850.2	50072	40728.8	47092.3	39498.6	55654.6	53316.4
Neohesperidose	0.373654	0.01663	4.07713	14082.4	19175.5	31342.6	2465.42	35027.1	9924.58	50859.1	139231	54688.7	72689.3	37260.8	101992
5-Hydroxyindoleacetaldehyde	0.276369	0.01663	3.62471	6326.28	9052.02	12610.8	10993	8496.91	7772.27	30682.9	39253	34222.7	36489.6	32152.2	27488.6
2-Phenylaminoadenosine	0.366417	0.01663	2.49985	39795.1	19386.4	44205.6	32534.1	34601.1	35006	55986.6	59540.9	124375	100959	86083.4	86759.6
Phenylglyoxylic acid	0.0653415	0.0315	1.87378	1724.16	1356.78	2862.54	3123.38	1639.83	986.933	5008.71	4275.58	3240.64	3642.59	3446.9	2298.19
1-(3-Methoxy-4-hydroxy)-phenyl-6,7-dihydroxy-isochroman	0.0383838	0.7519	1.12743	276769	78891.1	514.296	500.818	26233.7	54506.8	53195.5	73900.4	568.404	286929	36047.8	42526.8
2-hydroxy-3-methyl-2-Cyclopenten-1-one	0.52141	0.01663	2.4996	57175.9	54845.8	80460.1	66796.5	56471	57980.1	139953	158493	125170	168698	120099	221743
3-(3,4-Dihydroxyphenyl)pyruvate	0.527827	0.1944	1.49553	274907	275721	303973	568648	199967	189485	469783	267249	552780	466351	606480	348214
5-Hydroxyindol-2-carboxylic acid	0.432968	0.01663	3.04509	20971.2	31749.6	36356	34249.8	32181.7	25474.5	81715.1	74392	96773.7	85931.7	97489.5	114761
Folinic acid	0.178508	0.2502	3.22253	13068.3	915.319	11169.4	6877.86	5221.56	8774.3	15495.6	34187.7	6590.17	30904.8	3605.7	57554.1
Diketogulonic acid	0.0715817	0.463	0.170025	23748.8	5023.53	796.355	775.485	677.2	722.829	856.021	865.964	880.139	937.469	930.701	927.467
5-Hydroxyindoleacetic acid	0.320725	0.01663	0.395604	53987.1	58073.3	56740.6	60212.7	43726.7	65750.8	28903.5	20954.3	20584.4	19120.6	29161.1	15175.3
Ethyl (S)-3-hydroxybutyrate glucoside	0.416414	0.0229	1.89113	64647.6	69490.9	123989	86711.3	84507	82072.1	152395	106039	132278	262790	142773	170836
Succinyladenosine	0.532313	0.01663	3.92568	33670.7	31522.3	44509.8	50138.5	25933.9	28939.2	102044	111333	212481	168047	166901	82013.2
Eriodictyol 5-O-glucoside	0.73534	0.01663	4.5716	49682	70746.1	45777	33871.2	48048.8	50205.2	258943	273046	285270	214933	148796	182890
DTDP-4-acetamido-4,6-dideoxy-D-galactose	0.942177	0.0315	2.24457	243084	407948	119969	240955	189649	400385	678352	783401	518074	774629	370128	471374
N-lactoyl-phenylalanine	0.214461	0.01663	1.83022	22313.8	19935.7	17222.8	18874.3	18262.1	22140.2	28282	30293.6	32818	42781.6	39556.4	43609.5
Gibberellin A1 glucosyl ester	0.0244515	0.8511	1.22684	4266.1	6038.35	18414.3	10800.5	23146.4	6614.44	5502.38	8764.67	1695.35	2642.59	24330.2	42101.1
5-Taurinomethyl-2-thiouridine	0.803065	0.0315	2.40989	148958	278965	77387.4	141911	143394	264841	446538	636439	350804	526025	230738	352797
Doxorubicin-semiquinone	1.91522	0.0315	0.607574	5.1854e+06	5.03539e+06	3.54767e+06	7.09468e+06	3.64464e+06	3.85357e+06	2.35384e+06	2.03254e+06	2.63729e+06	3.78269e+06	3.50392e+06	2.92155e+06
5-[(2,4,5-trihydroxyphenyl)methyl]oxolan-2-one	0.93778	0.01663	0.146471	297982	353328	297933	395755	273578	404663	43825.9	45294.9	31211.9	38033.7	84422.8	53575
4-Hydroxy-3,5-dimethoxybenzaldehyde	0.291995	0.08344	1.75338	69272.4	42818.6	98020	48065.5	73092.7	67721.1	94632.1	97635.2	91088	234909	86485.7	94892.2
6-(4-ethyl-5-hydroxy-2-methoxyphenoxy)-3,4,5-trihydroxyoxane-2-carboxylic acid	0.175284	0.3069	2.34802	32270.3	16592.4	1130.1	1126.12	12580.4	31613.4	25220.4	105644	36306.9	27290.6	12568.9	16847.9
3-(2H-1,3-benzodioxol-5-yl)-3-hydroxy-1-(4-methoxy-1-benzofuran-5-yl)propan-1-one	0.0238502	0.7519	0.914286	22717.1	17565.2	11407.8	11948.2	19412.8	26127.6	12983.6	29116.6	8263.09	17438.7	12970.5	19061.3
3-Pyridylacetic acid	0.0848209	0.8511	0.810085	171300	59122.3	44286	17382.9	103277	27047.6	31737.2	119803	20814.3	48711.4	25353.8	95778.8
2-Hydroxy-6-oxo-6-phenylhexa-2,4-dienoate	0.46926	0.01663	8.53871	9961.45	10193.9	7984.33	1365.56	10771	18152	89398.7	108384	74256.1	115234	47562.6	64067.9
5-Deoxymyricanone	0.188406	0.08344	2.10214	31933.9	19333.9	11993.1	5843.54	29307.4	7932.01	16243.2	27677.8	40571.2	59969.9	46690.9	32345.1
6-{[3,5-dihydroxy-2-(3,4,5-trihydroxyphenyl)-3,4-dihydro-2H-1-benzopyran-7-yl]oxy}-3,4,5-trihydroxyoxane-2-carboxylic acid	0.248528	0.08344	2.74231	16316.4	23891.9	4702.39	1259.36	27253.8	39729.7	33603.9	121184	47098.3	45594.7	23562.3	39288
Senecioic acid	0.0141478	0.8511	1.06746	6336.5	5707.49	6999.84	7173.76	5856.28	6081.97	4482.6	5235.34	7717.57	5829.17	6317.64	11146.4
5,6,7-trihydroxy-2-(3-hydroxyphenyl)-4H-chromen-4-one	1.22105	0.0315	2.40408	311720	370087	272147	772884	222534	318085	1.08354e+06	641147	964610	895972	1.13572e+06	730240
Threoninyl-Leucine	0.212556	0.5534	0.75	354375	147251	109369	113635	195231	126663	214264	87353.9	47674.5	144891	220670	69777.4
1,4-Ipomeadiol	0.00270314	0.9513	1.02122	28306.2	37230.1	69254	39203.4	55083	36647.8	31020	26788.5	50086.8	71227.2	34248.3	57982.8
Dihydroxycitracridone I	0.152347	0.382	2.02808	9673.34	17729.8	17902	25080.8	12217	4999.65	15728.5	6434.1	47764.5	16719.5	44668.7	46356.5
Candesartan N2-glucuronide	0.326834	0.04386	14.746	15745.7	10229	1.58484	1.54331	1.34771	1.43852	14521.3	206734	47467.2	20425.5	1.85221	93931
2-(2-hydroxyphenyl)-4H-chromen-4-one	1.06537	0.01663	1.79447	784459	810406	538698	281898	760109	642798	911379	1.33457e+06	1.62132e+06	923156	1.12682e+06	937633
1-(2-Furyl)butan-3-one	0.124026	0.04386	1.40702	16864.1	17931.9	20404.7	15785.6	20704.5	17718.4	20662.4	30969.6	18194.8	34608.8	20852.6	28622.5
Phenylacetaldehyde	0.121037	0.382	1.18484	42410.4	46740.2	66327.5	53462.7	54431.9	52439.4	51625.3	50691.1	64950	79036.6	62613.9	65300.3
5-hydroxy-8,8-dimethyl-4-phenyl-2H,8H-pyrano[2,3-f]chromen-2-one	0.191525	0.06068	1.39086	54563.7	30664.4	37831.5	33646.1	36617.5	60142.2	52876.9	61567.5	61419.4	67107	45869.5	63656.1
4-Hydroxy-5-(3',4'-dihydroxyphenyl)-valeric acid-O-methyl-O-glucuronide	0.179565	0.463	1.12133	212292	167536	248508	274413	198124	184710	207966	196384	289674	240350	270486	236946
Armillarivin	0.234277	0.06068	2.81191	30309.3	15394.6	5346.31	1636.31	31964.5	5003.67	17811.8	26653.1	41208.2	64008.5	56694.4	45668.2
Aucubin	0.0583387	0.463	0.0352378	3407.28	1800.79	8.38431	1627.99	7.1298	4501.03	207.506	153.836	9.26642	9.87001	9.79876	9.76471
Epsilon-(gamma-Glutamyl)-lysine	0.1058	0.6501	0.947823	287124	357469	358771	276440	302959	360666	300226	207960	467843	325529	320393	219838
2-(2,4-dihydroxyphenyl)-5-hydroxy-8,8-dimethyl-3-{[3-methyl-3-(4-methylpent-3-en-1-yl)oxiran-2-yl]methyl}-4H,8H-pyrano[3,2-g]chromen-4-one	0.466614	0.08344	0.414726	213826	183115	168781	273190	75095.5	389603	19008.8	54010.2	244494	18615.9	59607.8	144966
Prenyl glucoside	0.200511	0.01663	1.86989	21108	14669.5	16853.6	16760.7	20981.8	15201.2	31724.9	23071.6	39451.2	27127	33368.5	42725.4
3,4,5-trihydroxy-6-[6-hydroxy-2,3-dimethoxy-4-(3-oxopropyl)phenoxy]oxane-2-carboxylic acid	0.0108217	0.9513	1.01463	43569.8	21733	50310.8	54612.1	51024	24732.6	20850.4	36240.8	54457.3	57078	39085.8	41860.7
2-benzyl-2,3-dihydro-1-benzofuran-2,3,4,6-tetrol	0.0552622	0.9513	1.43652	10486.8	10761.2	10953.1	6340.04	8379.23	14516.1	41427.6	4164.6	8986.93	11989.5	18331.7	3358.49
3,4,5-trihydroxy-6-{[7-hydroxy-2-(4-hydroxy-3-methoxyphenyl)-3-{[3,4,5-trihydroxy-6-(hydroxymethyl)oxan-2-yl]oxy}-8aH-chromen-5-yl]oxy}oxane-2-carboxylic acid	0.289188	0.1488	0.711652	127172	171549	151408	118391	202047	140792	108400	77245.9	129070	178020	64587.2	91088.3
4-Hydroxypheoxyacetate	0.251888	0.3069	0.909051	409758	471959	516841	491418	391239	443455	412788	393042	429609	404852	475606	361019
6-(4-{8-[5,7-dihydroxy-2-(4-hydroxyphenyl)-4-oxo-3,4-dihydro-2H-1-benzopyran-3-yl]-5,7-dihydroxy-4-oxo-3,4-dihydro-2H-1-benzopyran-2-yl}-2-hydroxyphenoxy)-3,4,5-trihydroxyoxane-2-carboxylic acid	1.1299	0.01663	5.43485	85934.7	105967	40108.2	202728	43807.8	83722.5	697071	457475	503802	595003	475075	327215
3,4,5,11,14,20,21,22-octahydroxy-13-(hydroxymethyl)-9,12,16-trioxatetracyclo[16.4.0.0虏,鈦?0鹿鈦?鹿鈦礭docosa-1(22),2,4,6,18,20-hexaene-8,17-dione	0.321223	0.7519	0.859494	581155	865634	575281	388778	499674	881383	625550	596581	562291	566094	502767	405994
6-[3,4,5-trihydroxy-6-(hydroxymethyl)oxan-2-yl]-2-(2,4,5-trihydroxyphenyl)-3,4-dihydro-2H-1-benzopyran-3,5,7-triol	0.634685	0.01663	9.52032	18427.5	10504.3	15394.7	26383.5	10384.3	8936.4	154001	173914	141158	132732	156599	98807.7
Benzenemethanol, 2-(2-hydroxypropoxy)-3-methyl-	0.263272	0.01663	1.30632	99570	98780.1	104117	91994.3	111648	101129	139157	113684	113445	169845	138893	118352
Alpha-Furyl methyl diketone	0.233225	0.0315	2.60803	18010.6	7158.97	15735.8	5310.89	13313.9	22656	48306.2	53338	23270.6	32870.5	16178.4	40413
7-hydroxy-2-(4-hydroxyphenyl)-6-methoxy-4H-chromen-4-one	0.305566	0.01663	79.1193	673.956	692.611	780.33	759.88	663.572	708.283	1050.14	48368.6	29724.8	205023	2795.79	51578.5
6-(4-{5,7-dihydroxy-4-oxo-3,6-bis[3,4,5-trihydroxy-6-(hydroxymethyl)oxan-2-yl]-4H-chromen-2-yl}phenoxy)-3,4,5-trihydroxyoxane-2-carboxylic acid	0.024176	0.01663	2.10565	403.484	414.653	467.168	454.925	397.268	424.035	502.17	508.003	516.318	2776.6	545.98	544.083
3,4,5-trihydroxy-6-{3-[2-(2-hydroxyphenyl)ethyl]-5-methoxyphenoxy}oxane-2-carboxylic acid	0.252681	0.08344	1.57189	26505.5	43173.1	110293	64324.6	59270.4	48237.2	87769.1	73211	117828	79717.9	95813.5	98616.8
Herniarin	0.0731106	0.9513	3.31289	2013.75	1956.78	2196.71	1269.29	1989.13	2024.65	272.045	7577.85	1705.81	4521.81	179.079	23671.6
3,4,5-trihydroxy-6-[4-(7-methoxy-2-oxo-2H-chromen-6-yl)-2-oxobutoxy]oxane-2-carboxylic acid	0.20529	0.382	0.945876	927084	1.26811e+06	1.28643e+06	1.33134e+06	944955	1.22545e+06	1.09375e+06	926696	1.21789e+06	940601	1.2721e+06	1.1521e+06
Kinetin-7-N-glucoside	0.661146	0.04386	3.32964	95880.1	49855	163671	37255.4	61740.2	79195.2	209331	454111	136062	322454	91091.4	410617
6-{[3-(3,7-dihydroxy-5-methoxy-2,2-dimethyl-3,4-dihydro-2H-1-benzopyran-6-yl)-4-oxo-4H-chromen-7-yl]oxy}-3,4,5-trihydroxyoxane-2-carboxylic acid	0.249839	0.3069	0.803819	392608	333856	218551	525872	247874	355093	334711	218366	244138	247558	403719	218430
3,4,5-trihydroxy-6-{[2-(hydroxymethyl)-2-methyl-2H-chromen-5-yl]oxy}oxane-2-carboxylic acid	0.236198	0.3069	0.611282	133241	93835	55547.1	10501.5	111802	179016	96730.2	54356.8	12297	92109.4	66089.9	35344.7
Methyl 3-(4-methoxyphenyl)-2-oxopropanoate	0.275985	0.463	1.15425	366928	373149	500645	439610	503979	433696	444239	365001	529517	713513	477723	491544
1,4,6-Trimethylnaphthalene	0.0951266	0.1115	1.98195	3678.04	3408.28	3626.31	5691.06	3946.79	4586.37	10303.3	2852.97	7585.56	8588.5	12010.3	8080.75
Lacto-N-biose I	0.0823783	0.8511	1.1324	139883	119959	379564	189892	270351	105904	121769	94483.9	154214	622275	96932.6	275302
N-(4-aminobutyl)-3-(4-hydroxy-3-methoxyphenyl)oxirane-2-carboximidic acid	0.29725	0.01663	6.82281	5119.9	1927.92	5103.18	6297.72	2385.31	9778	31477.2	25445.3	37037.9	26189.1	42563.8	46157.5
3,4,5-trihydroxy-6-{2-hydroxy-4-[(1E)-3-oxo-3-[(3,4,5,6-tetrahydroxyoxan-2-yl)methoxy]prop-1-en-1-yl]phenoxy}oxane-2-carboxylic acid	0.314481	0.1944	1.49293	213298	110754	148854	128800	85248.5	118886	95406.4	216998	144687	368121	156968	220938
Benzyl	0.114593	0.01663	1.43253	9662.52	10774.7	11479.1	9913.91	13379.1	11934.5	16161.6	14102.6	14675.9	18380.4	16641.9	16194.7
2-{[5,7-dihydroxy-2-(4-hydroxyphenyl)-4-oxo-4H-chromen-3-yl]oxy}-4,5-dihydroxy-6-methyloxan-3-yl (2E)-3-(4-hydroxyphenyl)prop-2-enoate	0.344113	0.0315	19.3613	5064.6	1794.71	2022.01	1969.02	1719.46	6028.16	73383.2	172516	28124.3	25622.3	2363.12	58099.6
3-Hydroxycinnamic acid	1.50867	0.06068	2.94656	1.33668e+06	487498	272191	52055	965663	489852	1.15718e+06	4.00149e+06	817419	1.92992e+06	1.04192e+06	1.66965e+06
Citracridone I	0.781073	0.01663	3.91609	71652.9	39478.6	135041	93050.9	81167.2	50151.2	220044	260101	262809	545971	244981	308829
N-(3-Hydroxypropyl)phthalimide	0.138344	0.01663	1.62063	11388.1	9860.72	11589.5	9978.8	11761.2	10602.9	17265.2	14201	17522.7	17216.3	20253	19130.4
7-hydroxy-6-(hydroxymethyl)-2H-chromen-2-one	0.475068	0.01663	4.79644	25725.3	30359.1	1555.38	18969.3	14175.7	37446.3	113633	166720	91150.3	128838	55347.9	59436.4
2-[4,6-dihydroxy-2-methoxy-3-(3-methylbut-2-en-1-yl)phenyl]-7-hydroxy-3,4-dihydro-2H-1-benzopyran-4-one	0.0709009	0.1115	1.9639	11017.5	1656.22	2653.75	1817.08	2267.21	1693.7	2642.78	13151.8	8092.53	4408.86	4685.03	8470.87
Limonene-1,2-epoxide	0.660183	0.01663	2.17115	186995	89016.5	109901	139178	112051	99197.5	253872	260339	289063	289006	283702	222215
6-{5-[2,3-dioxo-3-(2,3,4,6-tetrahydroxyphenyl)propyl]-2,3-dihydroxyphenoxy}-3,4,5-trihydroxyoxane-2-carboxylic acid	0.804101	0.01663	0.262211	294263	392197	205827	139797	415190	370645	94143.6	100965	57445.1	83740.3	92829.7	47551
Perilloside A	0.0173506	0.9513	0.990645	61497.1	74981.9	91610.3	65843.9	91023.9	102487	59970.5	53301.4	115114	104934	76439.7	73127.4
S-Adenosylmethionine	0.280033	0.0229	2.11053	27842.6	28633.2	33418.3	15564	26046.8	41133.5	58739.2	96419.3	39035.6	60581.9	58126.9	51395.8
1,2,3,9-tetrahydrocarbazol-4-one	0.0748746	0.04386	5.45941	435.248	1497.86	503.946	490.739	428.542	457.417	665.799	7907.42	556.965	5210.98	1136.42	5345.28
3-Indolebutyric acid	0.163076	0.04386	5.93308	7585.92	4187.62	511.508	498.103	550.848	651.488	9661.73	25980.6	5473.05	18887.1	2404.41	20584.7
3,4,5-Trimethoxycinnamic acid	0.388226	0.0229	0.519832	170836	104472	138804	139697	75827.9	154235	66175.7	62908	68814.1	101207	60225.7	48012.4
(S)-Chiral alcohol	0.000775626	0.463	0.619869	0.40408	0.415265	0.467858	28.0696	0.397855	23.4527	0.502912	14.0414	0.517081	0.550763	0.546786	16.8215
Melledonal A	0.7935	0.01663	3.50433	87698.7	87117.1	72715.9	67883.3	88054.3	88980.7	314370	387580	247957	316835	194910	264002
Leucopelargonidin	0.86486	0.2502	1.31479	2.35439e+06	2.004e+06	984930	858495	1.69808e+06	2.24003e+06	2.50948e+06	2.67567e+06	1.90448e+06	2.72252e+06	2.01561e+06	1.50459e+06
Methyl 4-hydroxybenzoate	0.162813	0.01663	1.54323	17877	16630.4	21893.8	20572.2	19173.6	19069.8	22741.4	28720.8	25819.5	41029.2	29400.2	30061.4
3,4,5-trihydroxy-6-(4-methoxy-1-benzofuran-5-carbonyloxy)oxane-2-carboxylic acid	0.0239854	0.1115	1.40163	904.458	929.494	1047.21	1019.77	890.523	6247.5	5696.65	4142.15	1960.63	1232.78	1223.88	1219.63
2-amino-4-({1-[(carboxymethyl)-C-hydroxycarbonimidoyl]-2-[(1-hydroxy-2-methyl-3-oxo-1-phenylbutan-2-yl)sulfanyl]ethyl}-C-hydroxycarbonimidoyl)butanoic acid	0.376976	0.0315	5.27137	20725.5	10377.7	11705.5	5372.71	6678.1	21661	108810	103945	43033.7	71674.8	17153.9	58636.5
3,4,5-trihydroxy-6-{[7-methoxy-3-(3-methoxyphenyl)-8-methyl-4-oxo-4H-chromen-5-yl]oxy}oxane-2-carboxylic acid	0.32699	0.382	1.3639	260732	386611	59313.2	159536	188956	384171	345121	478833	272607	404896	311821	150147
(S)-p-Mentha-1,8-dien-10-yl acetate	0.146006	0.08344	4.41121	1978.63	4056.94	3984.04	3302.3	1320.08	1407.31	11502.5	20323.4	2172.14	18966.5	3392.91	14445.9
2-amino-4-({1-[(carboxymethyl)-C-hydroxycarbonimidoyl]-2-{[1-(2,6-dihydroxyphenyl)-3-hydroxy-3-methylbutan-2-yl]sulfanyl}ethyl}-C-hydroxycarbonimidoyl)butanoic acid	1.18519	0.01663	24.3615	22726.7	23843.2	0.031044	54604.6	0.026399	20998.1	530007	466126	561355	672691	557775	188068
Clozapine glucuronide	0.324436	0.01663	9.93462	5637.96	5794.02	6527.82	6356.75	5551.09	5925.12	7016.92	82485.3	27875.3	47725.9	28846.9	161606
Glycylprolylhydroxyproline	0.297736	0.1115	1.49257	64289.7	65569.3	118649	86797.3	97561.7	84104.1	117863	78339.3	156714	148233	117351	153314
6-Methylcoumarin	0.621321	0.01663	2.89247	112543	90615.7	100171	46401.4	71523.9	44634.9	123404	329622	183738	212166	215403	283035
Quassinol	0.124582	0.5534	0.855355	82775.9	122625	202428	192275	152798	110090	102095	25646.9	142436	76696.5	200530	190351
4-Hydroxybenzaldehyde	2.90979	0.0229	2.74914	2.27393e+06	1.65669e+06	704601	517634	2.02142e+06	3.27704e+06	5.00058e+06	6.42562e+06	4.08812e+06	5.04821e+06	3.16526e+06	5.00887e+06
3,4,5-trihydroxy-6-[(2-oxo-2H-chromen-4-yl)oxy]oxane-2-carboxylic acid	1.54903	0.463	1.09048	3.29506e+07	3.18631e+07	2.3138e+07	2.39265e+07	2.79645e+07	3.65583e+07	3.2745e+07	3.19456e+07	3.39974e+07	3.71498e+07	3.11567e+07	2.53367e+07
2-{[hydroxy(4-methoxy-1-benzofuran-5-yl)methylidene]amino}acetic acid	0.799715	0.1115	0.607691	761672	774652	505928	311333	702735	812874	403132	362397	412671	343162	397714	432370
3-[[(2R)-2,4-dihydroxy-3,3-dimethylbutanoyl]amino]propanoic acid	0.0601745	0.463	17.332	220.275	53.0461	179.694	325.79	50.822	54.2464	64.2421	6288.37	66.0521	70.3546	102.486	8726.11
P-Mentha-1,3,5,8-tetraene	0.824596	0.01663	1.33296	671354	698577	741497	689807	688281	781326	835950	919263	971360	1.03672e+06	1.0113e+06	918015
A-L-Fucopyranosyl-(1->2)-b-D-galactopyranosyl-(1->2)-D-xylose	0.216975	0.6501	0.887956	521042	373366	697797	561106	486121	289672	350828	357309	605635	384399	512386	390375
2-(4-ethyl-3-hydroxyphenyl)-3,4-dihydro-2H-1-benzopyran-3,5,7-triol	0.0991047	0.7519	1.11172	93484.4	101774	182129	220395	98990.3	71031.8	132994	79870.4	161984	136262	165162	177445
(6-{[2-(3,4-dihydroxyphenyl)-5,7-dihydroxy-4-oxo-4H-chromen-3-yl]oxy}-3,4,5-trihydroxyoxan-2-yl)methyl (2E)-3-(4-hydroxyphenyl)prop-2-enoate	0.0814094	1	1.13217	150681	135457	98112.5	47670.6	127294	162879	104533	162451	104829	250445	107464	87357.2
Cholic acid glucuronide	0.0377242	0.01663	1.23634	1919.64	1972.78	2222.63	2164.38	1890.06	2017.42	2389.15	2416.9	2456.47	2616.48	2597.59	2588.56
Calcitroic acid	0.843818	0.01663	2.11116	224601	174232	250903	196608	255976	198539	431205	396245	418487	441819	510762	547800
6-[2,3-dihydroxy-1-(1-oxo-1H-isochromen-3-yl)butoxy]-3,4,5-trihydroxyoxane-2-carboxylic acid	2.51658	0.01663	0.455523	3.69634e+06	3.93183e+06	4.51165e+06	2.25624e+06	4.55154e+06	3.91655e+06	1.41741e+06	2.17111e+06	1.7295e+06	2.08113e+06	1.70968e+06	1.30985e+06
3-Hydroxy-beta-ionone	2.25018	0.01663	1.81226	1.92878e+06	2.00587e+06	1.90229e+06	1.86591e+06	2.1595e+06	2.47201e+06	3.62991e+06	3.20731e+06	3.91466e+06	3.73215e+06	4.08967e+06	3.78015e+06
3,5,7-trihydroxy-2-(1-hydroxy-3-methoxy-4-oxocyclohexa-2,5-dien-1-yl)-6-methoxy-4H-chromen-4-one	0.0307051	0.9513	0.956172	69503.4	47691.3	47327.6	42129.3	54735.1	73985.3	54897.8	56315.9	65432.8	57770.7	42003.2	44259.8
Alpha-D-Galactopyranuronosyl-(1->4)-alpha-D-galactopyranuronosyl-(1->4)-D-galacturonic acid	1.84066	0.01663	2.36867	844854	796662	717309	1.02549e+06	647948	970660	2.28477e+06	2.33976e+06	2.08565e+06	1.60808e+06	2.18762e+06	1.34191e+06
Osmaronin	0.0530355	0.463	0.455994	21016.1	1425.9	5548.93	1564.39	1366.12	1458.16	1726.85	4251.24	1775.51	1891.16	3248.08	1870.98
2-amino-4-[(2-{[1-carboxy-2-hydroxy-2-(2-hydroxyphenyl)ethyl]sulfanyl}-1-[(carboxymethyl)-C-hydroxycarbonimidoyl]ethyl)-C-hydroxycarbonimidoyl]butanoic acid	0.209577	0.2502	0.91122	293971	322870	270120	264805	273528	291177	262830	227700	279392	265305	309179	219710
1-Methyl-2-propylbenzene	1.00621	0.01663	1.8144	311535	443315	412890	524887	409176	506837	802814	684509	668674	834980	995673	746735
Triethyl phosphate	0.147709	0.1115	0.870308	90496.6	89541.8	114435	101373	78136.5	95067.5	87852.5	77564.7	80551.2	75349.6	81609	92290.8
UDP-L-rhamnose	1.28998	0.01663	0.376918	730929	792155	1.13623e+06	944360	839805	797055	306060	285293	376333	341931	333136	332583
Tsangane L 3-glucoside	0.698615	0.01663	9.17998	26035.7	31675.9	43865.3	10150.9	21848.1	9093.41	120338	275369	131785	260474	90133.9	431628
Acenaphthenequinone	0.0620709	0.01663	9.57699	279.302	287.033	323.386	314.911	274.999	293.528	347.615	3877.93	394.453	1627.6	377.941	10356.5
6-{[1-(6,7-dimethoxy-2H-1,3-benzodioxol-5-yl)-3-oxopropan-2-yl]oxy}-3,4,5-trihydroxyoxane-2-carboxylic acid	0.0624543	0.1944	0.16491	452.108	4797.03	117.099	5652.4	2443.06	2938.16	264.389	127.334	594.585	1444.46	136.853	136.378
3,4,5-trihydroxy-6-({6-[(E)-2-methoxyethenyl]-2-oxo-2H-chromen-7-yl}methoxy)oxane-2-carboxylic acid	0.216964	0.01663	14.8908	1035.19	2294.09	1198.57	1167.16	1019.24	2350.09	13865	7133.44	24451.2	40287.9	2942.52	46331.8
Phenylglucuronide	0.356693	0.0229	6.2832	9544.7	6616.43	1927.12	1876.62	4473.08	33612.9	54425	126163	38543.1	61787.6	19923.7	63888.2
Flaviolin	0.687687	0.7519	0.705161	1.30869e+06	1.58722e+06	2.5442e+06	4.09426e+06	1.41388e+06	795572	1.43208e+06	345178	1.87576e+06	1.30074e+06	1.85982e+06	1.46417e+06
Taraxinic acid glucosyl ester	0.488341	0.1115	2.84321	97068.8	61674.5	51629.7	44756.2	49106.9	34015	172247	217482	109088	273460	16177.4	173131
Methyl helianthenoate A glucoside	0.118061	0.1944	2.8554	2106.48	2811.37	17719.8	1058.21	7731.13	3055.46	11608.1	1467.83	7754.13	22440.8	9397.99	45786.9
(4R,6S)-p-Menth-1-ene-4,6-diol 4-glucoside	0.131703	0.1488	0.880069	112027	105840	134659	95481.1	139372	107866	81619.7	92789.3	87414.5	155526	104468	90285.4
Chlorogenoquinone	0.50092	0.0315	1.43825	293327	243466	191688	204550	194623	281024	336336	457398	286043	335435	283430	327320
Kiwiionoside	0.284779	0.01663	2.37825	16503.5	14246.8	39927.5	36854	28003.7	18953.6	52917.9	47474	40676.4	46350.2	96530.4	83472.9
Sterebin A	0.168327	0.01663	9.79275	1094.89	1125.19	1267.7	1234.48	1078.02	1150.65	8699.72	13368.6	8293.37	6499.35	11764	19431.1
(S)-(-)-Perillyl alcohol	0.395081	0.01663	3.73883	31873.1	22718.6	26947.9	16806.6	23509.8	19181	45278.1	131684	57067.7	158759	55930.6	78667.7
7alpha-hydroxy-3-oxochol-4-en-24-oic Acid	0.424135	0.01663	2.47312	58040.5	25633.4	38235	47172.8	39170.3	42868.6	91170.9	71102.4	106142	124241	100705	127764
CITROPTEN	0.764526	0.08344	1.42839	650588	564460	1.18885e+06	743277	869344	746983	1.0029e+06	864793	913648	1.72335e+06	927954	1.37028e+06
Precocene II	0.0923775	0.0229	3.75827	615.058	1446.98	1595.21	2554.48	557.375	1399.04	2742.34	8227.69	2404.91	10271.6	2868.73	4172.43
(3beta,17alpha,23S)-17,23-Epoxy-3,28,29-trihydroxy-27-norlanost-8-en-24-one	0.0772716	0.01663	951928	0.00357801	0.00367705	0.00414275	0.00403418	0.00352289	0.00376026	0.00445314	0.00450486	9549.83	0.00487684	6480.51	5594.16
11-Hydroxy-9-tridecenoic acid	0.0183589	0.6501	1.11744	11256.3	9560.39	12738.1	6635.15	9257.37	4300.12	10469.5	10112.9	4127.28	9465.57	13829.1	12054.3
1,2,3-Trihydroxybenzene	0.326098	0.0315	0.820046	270178	276484	208356	249153	262017	283973	240432	191860	207252	231500	195266	205329
FLAVANONE	0.153688	0.1488	0.845663	83465.1	96539.5	77396.5	89217.6	92416.3	77650.6	90315.3	57974.7	72946.3	84074.9	61884.3	69712.6
6-[2-(2H-1,3-benzodioxol-5-yl)ethyl]-4-hydroxy-5,6-dihydro-2H-pyran-2-one	0.827222	0.01663	3.60476	80364.9	93709	46244	127866	50566.9	125915	287846	386589	273329	400970	342664	199986
Glyceryl 5-hydroxydecanoate	0.264732	0.5534	1.22037	214228	326697	381618	1.09143e+06	264237	278563	923269	215958	364671	284703	941457	389666
(3R,3aR)-3-(3-furyl)-3a,7-dimethyl-3,4,5,6-tetrahydroisobenzofuran-1-one	0.512305	0.01663	2.06325	79568.2	69442.6	68878.3	91443	92540.5	68640.6	168342	169769	163802	131764	163215	173892
6-{4-[2-(2,4-dihydroxyphenyl)-2-oxoethyl]-5-hydroxy-2-(4-hydroxy-3-methylbut-2-en-1-yl)-3-methoxyphenoxy}-3,4,5-trihydroxyoxane-2-carboxylic acid	0.546489	0.3069	1.4954	562077	475070	235786	320257	405908	672978	628121	810023	420601	1.25334e+06	640835	242359
Auberganol	0.535356	0.01663	105.635	1013.66	1041.72	1173.65	1142.89	998.04	1336.11	26989.2	108229	210316	221946	55922.3	85195.6
Leukotriene E4	0.997706	0.01663	2.77181	125014	191239	227507	280143	164064	195157	537344	398369	608419	387241	668469	680002
Notoginsenoside R10	0.391102	0.01663	2.7888	14763.7	18782.5	35613	44124.2	31111.3	29160.8	87631.8	61811.7	86214.7	64554.4	97629.9	86263.8
3,4,5-trihydroxy-6-[(8-methoxy-4-oxo-2-phenyl-3,4-dihydro-2H-1-benzopyran-7-yl)oxy]oxane-2-carboxylic acid	0.0477267	0.01663	1.23624	3072.58	3157.63	3557.54	3464.3	3025.24	3229.08	3824.08	3868.5	3931.82	4187.93	4157.7	4143.25
(3S,3'S,5R,5'R,6R)-3,6-Epoxy-5,6-dihydro-3',5,8'-trihydroxy-beta,kappa-caroten-6'-one	3.08964	0.0229	3.17763	1.49976e+06	1.42543e+06	1.80413e+06	3.13862e+06	1.12772e+06	1.03584e+06	6.63077e+06	3.30426e+06	8.08861e+06	5.2287e+06	5.79809e+06	2.82808e+06
Cyclosativene	0.539484	0.01663	11.8487	29235.3	4001.08	16527.3	1226.93	12153.5	1143.62	46960.2	173485	161024	240882	56914.8	81996.6
(1S,16R)-5,7,10,11-tetrahydroxy-8,8,10,12,16-pentamethyl-3-[1-(2-methyl-1,3-thiazol-4-yl)prop-1-en-2-yl]-17-oxa-4-azabicyclo[14.1.0]heptadec-4-en-9-one	0.62941	0.01663	2.87928	73134	63781.2	105412	88392.9	68516.8	84816.1	350363	135812	202735	179468	294500	230894
3-beta-Hydroxy-4-beta-methyl-5-alpha-cholest-7-ene-4-alpha-carboxylate	0.348012	0.01663	10.6518	4947.53	6113.51	3706.66	3306.08	2216.63	7508.12	38129.4	23838.9	78091.8	46120.3	35117.9	74815.6
Withaperuvin F	0.0448072	0.9513	0.951508	194604	246881	860767	771054	337361	76316.4	266118	147502	581431	188318	511048	671846
Goshonoside F2	0.885072	0.0229	1.69468	456535	319170	667341	380948	449436	446137	964759	698570	681100	593741	854470	816790
Nummularine B	0.376264	0.1115	1.89651	54004.2	86893.8	69964.8	162357	73883.3	41074.3	143478	121549	177978	56880.9	249614	176506
Macrophorin C	0.00385546	0.7519	1.00085	553715	616699	632089	702144	580178	424484	403908	492224	819878	395923	577223	823488
Quadrone	0.0948798	0.01663	5.14157	1176.51	645.252	726.972	707.92	618.198	659.852	4007.9	6170.35	2648.63	4535.57	1844.73	4110.12
3-O-Methylniveusin A	1.43852	0.01663	0.020966	1.01076e+06	928663	437538	385410	540660	1.10723e+06	12440.8	38594.4	1893.43	2016.76	25301.3	12243
I-BOP	0.0910149	0.01663	1.23689	11173.9	11483.2	12937.6	12598.5	11001.8	11743.1	13906.9	14068.4	14298.7	15230.1	15120.1	15067.6
(24R)-5b,8b-Epidioxyergosta-6,22E-dien-3b-ol 3-glucoside	0.0167509	0.9513	0.305058	90.2331	92.7308	139.012	274.234	88.8428	1995.94	112.303	113.607	115.467	122.988	231.572	121.676
Octyl phenylacetate	0.244916	0.01663	5.70149	5216.12	3212.1	3737.52	6437.75	3069.2	3775.96	21638.2	34320.9	21460.3	32267	12092.9	23298
6-Hydroxymelatonin glucuronide	0.0482194	0.01663	1.23591	3136.34	3223.16	3631.37	3536.2	3088.02	3296.09	3903.44	3948.78	4013.42	4274.84	4243.98	4229.23
Agavoside B	0.425101	0.1115	2.04696	73515.2	108104	105880	183782	80648.7	99482.3	366928	108605	189687	84364	431743	152448
Beta-oxymorphol	0.15863	0.08344	2.66127	7132.34	11641.6	6212.2	5106.76	3391.88	16183.1	14343	53613.7	7911.34	23295.2	9629.64	23364.7
25-Hydroxyvitamin D2-25-glucuronide	0.00354661	0.5534	1.00082	1101	5218.85	1274.77	4204.85	1084.03	1713	1370.28	5133.79	1408.89	2360.56	2480.03	1859.44
MG(0:0/16:0/0:0)	0.817223	0.04386	0.554972	523812	575757	1.13391e+06	638842	697477	544826	495010	489137	328961	93143.9	626940	250198
3,4,5-trihydroxy-6-{[5-hydroxy-2-(4-hydroxy-3-methoxyphenyl)-4-oxo-6-[3,4,5-trihydroxy-6-(hydroxymethyl)oxan-2-yl]-4H-chromen-7-yl]oxy}oxane-2-carboxylic acid	0.297534	0.01663	47.8255	714.59	1039.12	270.711	462.107	1057.37	1077.74	15834.3	81540.9	48620.7	33664.3	2786.53	38620.3
3-Dehydrocarnitine	0.242845	0.01663	0.839286	125174	147952	147741	129072	122433	134031	107733	107264	109085	121097	121184	110438
Phosphocholine	0.0649808	0.1488	0.526835	6507	2629.37	6839.34	4426.23	2861.93	7144.34	989.808	3744.38	796.628	4591.15	1491.16	4409.33
5-(1-hydroxypropan-2-yl)isolongifol-4-ene	0.116368	0.2502	1.60447	4376.17	7847.55	22142	13169.4	4212.41	18047.1	20195.6	21084.1	17342	15878.1	17395.6	20077.4
9Z,13-Tetradecadien-11-ynal	0.161102	0.01663	6.17475	778.522	862.366	2794.26	2562.31	766.527	3498.77	11911.3	12723.3	9877.73	20372	10819.4	3857.1
Lupeoside	0.179335	0.5534	0.890563	473496	389177	751572	645799	428221	179348	375585	341626	419611	296081	604495	516454
2-amino-4-({1-[(carboxymethyl)-C-hydroxycarbonimidoyl]-2-[(2-hydroxy-5-oxo-1,7-diphenylheptyl)sulfanyl]ethyl}-C-hydroxycarbonimidoyl)butanoic acid	0.468824	0.1115	2.69485	74940.4	58190	33016.4	68265.1	70403.3	58545.4	190874	153488	64419.3	66165.7	250846	253156
2-amino-4-({1-[(carboxymethyl)-C-hydroxycarbonimidoyl]-2-({4-hydroxy-6-[3-(4-hydroxyphenyl)-3-oxopropyl]-5-methoxy-2,2-dimethyl-3,4-dihydro-2H-1-benzopyran-3-yl}sulfanyl)ethyl}-C-hydroxycarbonimidoyl)butanoic acid	1.13457	0.01663	0.445268	679122	848218	1.09617e+06	824036	805575	685344	434109	432263	237688	121786	420876	552511
DG(16:1(9Z)/18:3(9Z,12Z,15Z)/0:0)	0.189363	0.1115	0.65707	87081.5	59980.4	58048.9	84804.1	41455.1	68746.8	80204.5	27648	36700.9	46485.6	53556.6	18345.5
PG(P-18:0/0:0)	0.0685136	0.0315	0.356846	3349.07	2049.43	3699.02	1015.15	2694.62	3098.36	230.648	460.392	1457.56	854.247	1936.58	736.551
4-Deoxyannoreticuin	0.0405173	0.9513	1.14566	32592.1	9899.5	31700.4	59413.2	6967.67	15129.7	40045.9	23767.8	13331.5	345.526	69909.5	30983.8
DG(16:0/18:4(6Z,9Z,12Z,15Z)/0:0)	0.394607	0.3069	1.2302	383530	255150	427695	604176	437789	482339	642633	364415	456347	704284	552422	466882
Sphinganine	0.0850664	0.9513	0.954286	1.55434e+06	1.25994e+06	2.69627e+06	2.63854e+06	1.48048e+06	1.92256e+06	1.77541e+06	1.60255e+06	2.06293e+06	2.66844e+06	1.35337e+06	1.56044e+06
PE(18:2(9Z,12Z)/16:1(9Z))	0.968174	0.01663	1.84251	517438	410857	288294	308602	586223	460053	640112	813939	632426	980855	675847	994892
PG(18:3(6Z,9Z,12Z)/22:6(4Z,7Z,10Z,13Z,16Z,19Z))	0.791665	0.382	0.425172	698920	461458	986312	83577.8	547593	4.18466e+06	8749.73	1.76081e+06	17381	203605	114536	854200
PS(16:0/18:2(9Z,12Z))	0.816253	0.1944	0.626619	1.10898e+06	1.09192e+06	624946	1.05786e+06	2.21591e+06	573675	874491	481903	672001	421796	1.05244e+06	678161
N-[(4E,8Z)-1,3-dihydroxyoctadeca-4,8-dien-2-yl]hexadecanamide 1-glucoside	0.836931	0.01663	3.68679	72537.2	83135.9	134483	189433	90478.7	65778.8	349065	195189	662710	211180	455551	471364
PC(14:1(9Z)/20:1(11Z))	6.29786	0.0229	0.553975	4.35496e+07	3.33426e+07	2.45488e+07	4.41719e+07	5.82626e+07	3.23625e+07	2.05573e+07	2.29905e+07	1.40612e+07	2.11389e+07	2.15003e+07	3.06207e+07
PC(14:1(9Z)/20:0)	2.02095	0.1488	0.580159	5.56449e+06	4.79093e+06	3.58702e+06	4.91916e+06	8.33903e+06	3.8244e+06	2.2216e+06	2.66324e+06	1.64523e+06	4.10221e+06	1.71785e+06	5.6513e+06
Trichloroethanol glucuronide	3.82787	0.01663	0.759036	2.02951e+07	2.22128e+07	2.45362e+07	2.19883e+07	1.87431e+07	2.16906e+07	1.64112e+07	1.60662e+07	1.57987e+07	1.81881e+07	1.54202e+07	1.64077e+07
PC(15:0/18:3(9Z,12Z,15Z))	0.00618741	0.382	0.814385	46.2286	47.5082	53.525	52.1223	1164.55	8981.03	57.5354	58.2036	59.1564	8125.02	62.5548	62.3374
DG(16:0/18:2(9Z,12Z)/0:0)	0.270814	0.1488	0.0971716	15348.6	13170.3	3857.24	23194.2	314401	18204.2	5004.71	4900.36	4263.06	5221.48	4507.96	13822.7
4-Hydroxy-6-pentacosanone	0.114095	0.9513	0.952704	605579	606473	667664	717499	500351	708050	639759	516396	744123	625809	692222	407689
Artemoin A	0.0886616	0.6501	0.896652	132113	138024	76551.9	82999.6	288350	518669	203049	116021	153661	236131	185837	214387
13'-Hydroxy-alpha-tocopherol	0.756574	0.0315	1.97622	175101	189453	364277	369622	165434	300106	709008	387094	326242	835344	440973	392525
PC(14:1(9Z)/22:5(7Z,10Z,13Z,16Z,19Z))	0.490104	0.463	1.10847	2.4357e+06	1.79009e+06	1.60833e+06	2.40466e+06	2.42867e+06	2.94273e+06	2.72834e+06	2.11935e+06	1.78833e+06	2.51985e+06	2.78399e+06	3.14381e+06
PC(18:2(9Z,12Z)/18:4(6Z,9Z,12Z,15Z))	0.130485	0.6501	1.01484	9.71017e+06	9.05305e+06	5.92794e+06	9.10551e+06	1.15157e+07	8.87366e+06	8.64658e+06	8.73693e+06	7.89969e+06	8.15677e+06	1.04824e+07	1.10701e+07
DG(18:2(9Z,12Z)/18:3(9Z,12Z,15Z)/0:0)	0.161353	0.3069	1.29071	108941	54545.3	61442.6	98667.5	217564	53861.6	102737	144801	60334	153163	117986	188882
PS(16:1(9Z)/18:3(9Z,12Z,15Z))	0.468696	0.6501	1.14413	2.6797e+06	3.09357e+06	2.15108e+06	2.69635e+06	2.7306e+06	2.80002e+06	4.55423e+06	2.74186e+06	3.70464e+06	1.17635e+06	4.44843e+06	1.85555e+06
(3b,5a,22E,24S)-Stigmasta-7,22,25-trien-3-ol 3-glucoside	0.351966	0.0315	5.51589	4833.48	13628.2	6537.24	28952	13842.1	5803.56	72327.1	14851.2	97932.2	16703.8	92473	111803
PE(18:3(9Z,12Z,15Z)/16:0)	0.763428	0.01663	1.89225	343506	257815	229907	212597	338752	282390	467052	465899	346865	840740	458457	571629
Glycerol 2-(9Z,12Z-octadecadienoate) 1-hexadecanoate 3-O-[alpha-D-galactopyranosyl-(1->6)-beta-D-galactopyranoside]	0.458724	0.04386	1.41406	165164	172890	247749	264162	248611	207079	328087	265623	247863	413034	261802	330003
DG(18:2(9Z,12Z)/18:4(6Z,9Z,12Z,15Z)/0:0)	0.156726	0.8511	1.09226	338059	214120	280348	323994	299388	436395	491656	321406	254564	404560	301931	292884
Alpha-dimorphecolic acid	0.0241064	0.9513	1.06985	14840.3	4256.31	10218.2	21982.4	6687.02	31369.5	38122.5	15174	7101.38	18959.3	12698.6	3532.9
MG(0:0/24:1(15Z)/0:0)	0.469082	0.0315	0.412657	125264	205995	127078	62981.4	165615	123888	31417.9	55198.6	80051.2	47474.1	51272.5	69062.7
PS(14:1(9Z)/18:3(9Z,12Z,15Z))	4.19308	0.01663	0.470196	1.00177e+07	1.1469e+07	9.18594e+06	1.12114e+07	1.20526e+07	1.35035e+07	5.92504e+06	6.2426e+06	5.73788e+06	3.58195e+06	6.58914e+06	3.63533e+06
DG(20:4(5Z,8Z,11Z,14Z)/22:6(4Z,7Z,10Z,13Z,16Z,19Z)/0:0)	0.175347	0.08344	2.7258	28291.3	1188.61	1339.14	1304.05	7795.88	15812.8	8836.7	20352.1	42979.9	33956.4	14808.3	30976.5
PS(14:1(9Z)/18:2(9Z,12Z))	0.293699	0.1488	0.469615	173129	29982.6	123804	107322	118023	35212.3	31146.9	59084	19336.2	107604	33945.9	24791.5
Corchoroside A	0.535813	0.06068	0.43758	175284	244248	227744	147925	446322	166618	86470.6	124262	61510.3	4584.98	109914	229299
1,2-Di-O-palmitoyl-3-O-(6-sulfoquinovopyranosyl)glycerol	0.095182	0.1488	3.05857	51.1699	52.5863	16961.5	4957.55	50.3815	53.7762	13257.2	64.425	32417.4	69.7448	8417.44	13432.5
(1R,16Z,24E,26E,28Z)-1,18-dihydroxy-12-[1-(4-hydroxy-3-methoxycyclohexyl)propan-2-yl]-19,30-dimethoxy-17,21,23,29,35-pentamethyl-15-methylidene-11,36-dioxa-4-azatricyclo[30.3.1.0鈦?鈦筣hexatriaconta-16,24,26,28-tetraene-2,3,10,14,20-pentone	0.52067	0.08344	0.602576	367672	434685	314779	253475	196219	436470	342964	165837	234401	209490	167620	86668.1
Jubanine A	0.161398	0.06068	4.38134	3356.36	3976.58	2465.55	7040.56	9816.58	1132.68	5097.84	5329.67	17632.6	22128.6	12486.2	59077.3
Gamma2-Solamarine	0.447273	0.382	1.4196	219542	396329	405799	638729	406453	235518	378623	214597	659696	436107	876923	702550
3-Hexaprenyl-4-hydroxy-5-methoxybenzoic acid	0.85275	0.01663	0.444809	411978	487575	433707	575755	413854	416826	197466	128973	275166	132855	268402	215810
Ganoderiol H	0.514086	0.06068	1.64975	220449	152047	172089	167583	232391	131249	374509	283047	266077	386171	299794	165129
Lepidiumterpenoid	0.229561	0.04386	4.23392	3496.19	3377.39	10220.5	11734.8	2244.03	6988.65	34485.9	27052.3	27065.1	42160	25969.8	4437.7
Palmitic amide	0.143668	0.2502	1.21752	69499.9	54927.2	70165	122361	28345.3	53292.3	75069.2	90713.1	84481.3	70135	96345.3	68527.9
Annosquamosin A	1.33014	0.01663	0.264753	1.56542e+06	913044	620837	530660	688673	1.2426e+06	261952	333718	93637.7	183840	274757	324593
Maslinic acid	1.44964	0.0315	1.71709	1.283e+06	798146	1.37914e+06	1.26064e+06	805710	902084	2.04152e+06	1.86607e+06	1.82892e+06	2.12967e+06	1.90394e+06	1.26437e+06
(+/-)7-epi Jasmonic Acid	0.100218	0.1488	1.56487	11196.6	5933.76	13021.9	19004.7	5123.12	4267.57	16583	14652.5	15888.4	13549.8	21881.8	9047.22
Cloversaponin I	1.22859	0.01663	0.342732	1.03873e+06	627248	881781	683466	881293	526435	285609	313687	278060	209029	308487	194888
LysoPE(0:0/18:4(6Z,9Z,12Z,15Z))	1.05426	0.01663	2.77517e-06	954996	490339	43374.9	346998	985390	116846	1.29281	1.30782	1.32923	1.41581	1.40559	1.40071
Dehydrosoyasaponin I	2.0367	0.01663	0.507442	2.57388e+06	2.741e+06	3.2615e+06	3.30774e+06	2.53821e+06	2.50986e+06	1.44579e+06	1.47107e+06	1.34155e+06	1.36022e+06	1.48773e+06	1.48647e+06
N-di-Demethyl roxithromycin	0.190253	0.8511	1.07323	697979	876848	1.44878e+06	1.49413e+06	587070	826511	1.04356e+06	502825	1.19934e+06	1.19462e+06	1.17837e+06	1.24776e+06
PG(18:1(9E)/0:0)[U]	0.050212	0.01663	1.38017	2468.22	2536.54	2857.79	2782.9	2430.2	2593.94	3460.3	3107.59	3158.46	4449.39	4123.72	3328.3
3-hydroxydecanoyl carnitine	0.148746	0.06068	2.90198	4121.33	5718.9	6032.16	7562.42	1516.83	9264.13	9256.48	31415.4	8195.54	12633.9	6403.1	31388.2
11-Oxo-beta-amyrin	0.117426	0.01663	6.94037	1236.18	1270.39	1431.29	1393.78	1217.13	1299.14	1538.53	11930.9	1633.94	26935.5	1672.75	10754.2
(1S,16R)-5,7,11-trihydroxy-8,8,12,16-tetramethyl-3-[1-(2-methyl-1,3-thiazol-4-yl)prop-1-en-2-yl]-10-methylidene-17-oxa-4-azabicyclo[14.1.0]heptadec-4-en-9-one	0.497569	0.5534	0.901558	3.91911e+06	3.17356e+06	5.48876e+06	2.58647e+06	3.62869e+06	4.30359e+06	3.96014e+06	6.04988e+06	2.24377e+06	1.92528e+06	3.57296e+06	3.07159e+06
(3b,16b,20R)-Pregn-5-ene-3,16,20-triol 3-glucoside	0.0596851	0.6501	0.828078	37672.6	21979	40928.4	32350	33921.1	13934.3	39054	42975.3	11856.4	3246.45	31072.8	21482.1
13,14-Dihydro PGE1	0.00447994	0.463	0.80043	964.768	22.3794	25.2137	24.5529	894.269	22.8858	81.7155	747.058	29.6055	29.6816	29.4673	646.648
3alpha,7alpha-Dihydroxycoprostanic acid	0.220672	0.463	0.570471	138703	102428	23549.7	65029.5	164173	16088.3	55668.6	47542.4	16323.2	94194.5	37273.7	39937.6
PE(22:2(13Z,16Z)/22:6(4Z,7Z,10Z,13Z,16Z,19Z))	0.117808	0.8511	0.938013	216340	459285	632213	312124	307450	482863	230486	281963	466139	222893	424073	635020
Ganodermic acid Jb	1.89411	0.01663	2.86443	1.16941e+06	430819	895074	482329	680696	577050	1.56756e+06	2.09882e+06	1.78204e+06	2.66723e+06	2.53919e+06	1.478e+06
Guaiazulene	0.172792	0.01663	3.4542	7462.68	3251.74	3969.08	2617.65	3954.22	3893.98	11290.4	15122.6	12649	18805.1	17077.3	11929.9
Avocadene 1-acetate	0.227658	0.1115	1.42087	96666	54085.5	97923	64375.7	67320.3	42314.4	63316.2	122304	79794.8	132285	101396	101682
Crustecdysone	0.924551	0.01663	0.274954	343101	510424	347057	334902	336162	430804	105771	91283.9	68982.3	42614.4	155782	168464
Citroside A	1.65402	0.04386	0.654407	2.57662e+06	3.12612e+06	3.78715e+06	3.32124e+06	2.78248e+06	3.32969e+06	1.61699e+06	1.7622e+06	2.18454e+06	1.27536e+06	2.88689e+06	2.65714e+06
8-[(6-carboxy-3,4,5-trihydroxyoxan-2-yl)oxy]-3-hydroxy-7-(4-hydroxy-3,5-dimethoxyphenyl)-12-(4-hydroxyphenyl)-6lambda鈦?11,13-trioxatetracyclo[7.4.1.0鈦?鹿鈦?0鹿鈦?鹿虏]tetradeca-1,3,5(14),6,8-pentaen-6-ylium	0.777199	0.01663	80.7614	3252.27	3342.29	3765.59	3666.91	3202.16	3417.92	156822	640832	539291	235458	4400.85	90552.6
Blasticidin S	0.511331	0.01663	2.13282e-06	434240	145693	21184.4	113771	19329.5	119357	0.288777	0.292131	0.296913	0.316253	0.31397	0.312879
3,4,5-trihydroxy-6-{[5-hydroxy-2-(4-hydroxyphenyl)-4-oxo-7-{[3,4,5-trihydroxy-6-(hydroxymethyl)oxan-2-yl]oxy}-4H-chromen-3-yl]oxy}oxane-2-carboxylic acid	0.413021	0.0315	47.0016	644.868	662.718	2184.67	727.083	634.932	6131.9	39744.5	235794	154974	63340	872.611	21619.1
Momordicin II	1.20132	0.01663	9.84954	96028.4	20112.7	23062.3	53855.8	80384.1	53542.2	623794	431752	542083	767973	526772	328380
Mocimycin	0.753191	0.2502	1.22959	1.32094e+06	2.03975e+06	2.09172e+06	2.91454e+06	1.48493e+06	1.54416e+06	2.73235e+06	1.62482e+06	2.37256e+06	1.67661e+06	3.14882e+06	2.4524e+06
Cyclomorusin	0.0441613	0.01663	1.23644	2630.65	2703.47	3045.86	2966.04	2590.12	2764.64	3274.07	3312.1	3366.31	3585.59	3559.7	3547.33
13(S)-HpOTrE	0.600488	0.01663	0.496403	247727	217022	313799	283045	246309	193093	108651	144527	101202	88639.1	165364	136558
2-(2,4-dihydroxyphenyl)-5,7-dihydroxy-6-(3-methylbut-2-en-1-yl)-3,4-dihydro-2H-1-benzopyran-4-one	0.0348452	0.01663	1.39336	1338.21	1375.25	1549.42	1508.82	1317.59	1406.37	1665.51	3017.97	1712.44	1823.98	1810.81	1804.52
Trans-EKODE-(E)-Ib	0.0219573	0.463	0.721244	2196.35	1962.6	954.026	2819.63	1180.8	1112.55	1025.51	1685.98	1314.05	1123.08	1114.97	1111.1
Aminoacetone	0.406674	0.06068	1.28188	299216	253166	287972	407459	300535	239768	443439	322172	395752	312942	482832	335157
(+/-)-CP 47,497-d11	0.800987	0.0229	1.49362	337694	505073	474732	522072	542773	439155	718880	761738	721276	542329	743797	726049
Acremoauxin A	0.00436646	0.01663	1.23631	25.7181	26.43	29.7773	28.9969	25.3219	27.028	32.0083	32.3801	32.9101	35.0538	34.8008	34.6798
Phytosphingosine	0.196714	0.06068	2.5021	15395	9121.97	17799.2	10967.7	9138.53	9035.03	16832.5	52283.9	16831.4	33351.8	13618.4	45910.5
Ganoderic acid A	0.154264	0.1488	0.846089	142269	91832.5	136479	122958	125308	94498.6	80392.3	87119.6	83304.3	125203	91670.6	135993
Arginyl-Arginine	0.106354	0.06068	3.63431	7167.49	1818.08	2117.72	1348.1	1434.38	1256.57	4221.19	27208.3	5620.11	8435.15	2080.93	7474.98
Goshonoside F5	0.186875	0.1115	2.38092	8528.42	17884.8	12582.7	47265.2	4199.45	5779.9	51009.4	9352.93	51332	15693.4	79482.1	22274.2
Asteltoxin	0.00676486	0.6501	1.03384	4275.31	4264.79	11753.8	7491.26	2131.74	5361.66	0.691688	11338.2	3680.78	14091.8	3670.85	3690.56
3,6-Epoxy-5,5',6,6'-tetrahydro-b,b-carotene-3',5,5',6'-tetrol	0.522378	0.2502	0.670636	642940	424549	572733	785076	375851	423178	544862	232807	311937	432100	473957	166882
Isonuatigenin 3-[rhamnosyl-(1->2)-glucoside]	0.267206	0.5534	1.16804	435683	581664	667923	903475	513381	258102	621643	500265	674750	318969	956289	852805
Sarmentosin	0.700787	0.0229	14.4711	47239	20688.8	15815.1	4934.81	4309.37	4599.74	191480	531218	105701	433080	45517.2	104929
Ganoderenic acid B	0.101048	0.1944	0.557125	11879.6	20218.7	6446.99	24346	15492.1	19738.5	3565.17	5214.39	1276.73	3890.57	21396	19313.3
18-acetoxy-1alpha,25-dihydroxyvitamin D3	0.650979	0.01663	20.1512	6202.49	14195	371.381	11340.7	315.812	9647.4	137545	118208	161218	185732	108267	137025
3,4,5-trihydroxy-6-{4-[1-hydroxy-3-(5-methoxy-2,2-dimethyl-2H-chromen-6-yl)prop-2-en-1-yl]phenoxy}oxane-2-carboxylic acid	0.00387737	0.01663	1.23625	20.2794	20.8407	23.4802	22.8648	19.9669	21.3123	25.2394	25.5325	25.9505	27.6408	27.4413	27.3459
Tyramine glucuronide	0.677206	0.01663	0.0472155	239139	248016	95003.8	62049.1	133620	260603	5363.67	21779.3	1580.05	2896.28	9199.24	8217.66
2,3-Dinor-6-keto-prostaglandin F1 a	0.207055	0.01663	0.359318	27734.2	26931.7	23374.9	19847.2	16434.8	22828	8521.63	7421.62	7228.23	4277.93	6666.87	15168.5
2-amino-4-({1-[(carboxymethyl)-C-hydroxycarbonimidoyl]-2-[(2-hydroxy-5-oxo-1,7-diphenylhept-3-en-1-yl)sulfanyl]ethyl}-C-hydroxycarbonimidoyl)butanoic acid	0.0340137	0.01663	1.23622	1560.58	1603.78	1806.9	1759.54	1536.54	1640.07	1942.28	1964.84	1997	2127.08	2111.72	2104.38
6-(3-{8,8-dimethyl-2-oxo-2H,8H-pyrano[2,3-f]chromen-3-yl}-2-hydroxy-6-methoxyphenoxy)-3,4,5-trihydroxyoxane-2-carboxylic acid	0.0596933	0.01663	1.58813	2723.45	2798.84	3153.31	3070.67	2681.49	2862.17	3389.57	5822.09	3485.06	3712.07	3685.27	7369.33
3-hydroxy-1-(2-hydroxy-4,6-dimethoxyphenyl)-3-(4-hydroxyphenyl)propan-1-one	0.348566	0.01663	2.50431	38285.2	26314	14066.1	16947.4	31249.1	47330.3	68183.2	98949.2	61391.6	90949.3	53561.5	63171.4
Cystathionine sulfoxide	0.11159	0.01663	7.73244	1063.58	1093.02	1231.45	1199.18	1047.19	1117.75	3947.03	31206	2715.2	9569.49	1439.2	3315.05
(1alpha,4beta,5beta)-4-Hydroxy-7(11),10(14)-guaiadien-8-one	0.00777814	1	1.00676	38498.8	55311.4	212703	201376	91111.5	22307.8	70738.8	36011.2	139577	50316.7	138280	190653
[(6-{[5,7-dihydroxy-2-(4-oxocyclohexa-2,5-dien-1-ylidene)-2H-chromen-3-yl]oxy}-3,4-dihydroxy-5-{[3,4,5-trihydroxy-6-(hydroxymethyl)oxan-2-yl]oxy}oxan-2-yl)methyl][1-hydroxy-3-(4-hydroxy-3-methoxyphenyl)prop-2-en-1-ylidene]oxidanium	1.47091	0.01663	0.00865094	517245	852467	1.28105e+06	708622	484381	607954	5371.59	5433.97	5522.92	5882.67	10485.7	5819.91
2-{6-[2,4-dihydroxy-3-(3-methylbut-2-en-1-yl)benzoyl]-5-(2,4-dihydroxyphenyl)-3-(hydroxymethyl)cyclohex-2-en-1-yl}-5-[(E)-2-(2,4-dihydroxyphenyl)ethenyl]benzene-1,3-diol	0.728023	0.2502	0.832481	2.77003e+06	3.08417e+06	3.31228e+06	4.65978e+06	2.7433e+06	2.19927e+06	2.70983e+06	1.94587e+06	3.05058e+06	2.95007e+06	2.46777e+06	2.50134e+06
Fexofenadine	0.111232	0.5534	0.844803	130128	88035.7	131627	160818	78060.7	98616.9	146618	68528.7	126974	89285.8	99510.2	49473.4
Sequiterpene Lactone 326	0.0304068	0.3069	1.55842	472.151	1199.2	546.673	1424.21	464.877	2879.54	1172.5	2145.38	1363.78	2448.59	638.897	3114.08
[(16R)-5,7,10-trihydroxy-8,8,10,12,16-pentamethyl-3-[1-(2-methyl-1,3-thiazol-4-yl)prop-1-en-2-yl]-9-oxo-17-oxa-4-azabicyclo[14.1.0]heptadec-4-en-11-yl]oxidanesulfonic acid	0.0228485	1	0.971957	372158	361629	233376	486427	300792	320976	382698	308930	387542	214235	474190	249702
T2 Triol	0.0232604	0.01663	5.67622	108.905	111.92	126.094	122.789	107.227	114.452	135.541	137.116	3208.22	148.438	147.366	146.854
O-Desmethyltramadol glucuronide	0.215331	0.1488	0.64318	189275	128712	93423.4	67787.1	67728.5	117027	59395.3	183627	40772	32262.4	28999.4	82135.9
Perilloside B	0.0621733	0.0315	2.18478	1436.03	2135.99	1662.69	1619.12	1413.91	1509.18	1787.27	7410.21	2633.21	4280.23	1943.19	3300.31
Vitamin D3	0.164326	0.01663	6.36473	2347.6	2412.58	2718.13	2646.9	2311.43	2467.17	6204.07	27868.5	9312.02	38048.6	9259.32	4157.17
2-amino-4-({1-[(carboxymethyl)-C-hydroxycarbonimidoyl]-2-[(1-{2,6-dihydroxy-4-[(E)-2-(4-hydroxyphenyl)ethenyl]phenyl}-1-hydroxy-3-methylbutan-2-yl)sulfanyl]ethyl}-C-hydroxycarbonimidoyl)butanoic acid	0.10036	0.463	49.2459	81.801	89.6592	269.675	32.0598	222.584	4.70519	5.57219	18089.1	9142.17	31.6174	113.684	7101.78
Curcumenol	0.276828	0.04386	1.351	91788.9	76514.8	88443.8	109039	77319.6	68525.3	90526.1	113196	108744	126514	119119	133266
6-({8,11-dihydroxy-17-methoxy-10-oxo-2-oxatricyclo[13.2.2.1鲁,鈦穄icosa-1(17),3,5,7(20),15,18-hexaen-4-yl}oxy)-3,4,5-trihydroxyoxane-2-carboxylic acid	0.68895	0.01663	2.56848	128278	96480.8	83828	93380.2	89729.5	106336	262285	281050	200679	328489	189591	274026
2-(2,4-dihydroxyphenyl)-5,7-dihydroxy-6-(4-hydroxy-3-methylbut-2-en-1-yl)-4H-chromen-4-one	0.467418	0.01663	0.211059	118602	124700	70817.6	41125.8	87958.4	191830	22910.4	33738.1	15792.3	15192.8	36472.5	9875.01
Licorice glycoside E	0.182249	0.463	0.116385	16221.5	24593.2	22172.8	1012.75	884.39	41697.1	6470.34	1130.91	1149.42	1224.29	1215.45	1211.23
Phlorisobutyrophenone 2-glucoside	0.476615	0.01663	9109.27	6.63478	6.81844	7.68198	17.1863	16.2155	6.97272	26438.8	121280	38177.4	111604	58480.8	204216
Clusin	0.131971	0.06068	18.2435	1168.72	254.909	208.592	911.266	382.215	189.333	3041.28	28683.6	230.538	12142.5	3149.38	9584.93
3,4,5-trihydroxy-6-{5-methoxy-2-[(1E)-3-oxopent-1-en-1-yl]phenoxy}oxane-2-carboxylic acid	0.134784	0.01663	5.68213	2771.26	2847.97	3208.67	3124.58	2728.57	2912.42	3449.07	8948.5	3546.25	67194.4	3749.97	13058.4
3,17-Androstanediol glucuronide	0.698534	0.01663	2.4381	85720.5	108736	149782	201276	105930	32131.3	263088	246241	285629	268137	273546	329737
2-[2,5-dihydroxy-4-(methoxymethyl)phenyl]-3,4-dihydro-2H-1-benzopyran-3,5,7-triol	0.384079	0.0315	2.39054	57621	51672.1	18044.1	33722.9	49842.9	78212.3	94377.6	224162	67004	110218	61426.7	134097
Perilloside C	0.593854	0.1115	0.690472	488904	473350	761963	563533	581766	398718	265786	416304	429560	187747	490529	466744
5-trans PGF2alpha	0.283049	0.06068	1.43508	62948.5	66633.6	112638	112145	89771	69278	130178	96889.9	128626	94827.9	150193	136152
[3,5-dihydroxy-2-(hydroxymethyl)-6-{1,2,6-trihydroxy-5-[hydroxy(3,4,5-trihydroxyoxan-2-yl)methyl]-3-[(2E)-3-(4-hydroxyphenyl)prop-2-enoyl]-4-oxocyclohex-2-en-1-yl}oxan-4-yl]oxidanesulfonic acid	0.00813501	0.01663	1.23663	89.2681	91.739	103.358	100.649	87.8927	93.8149	111.102	112.392	114.232	121.673	120.794	120.374
11-deoxy-PGE1	0.0228233	1	0.992982	471401	416218	611252	585850	511405	395824	518730	383573	518209	404946	599485	546467
NOPM	0.326154	0.0315	1.5856	67731.7	63746.7	76724.2	105856	67177.2	50523.4	127140	74127	134168	107801	106807	134322
5,7-dihydroxy-6-(3-methylbut-2-en-1-yl)-2-(2,4,5-trihydroxyphenyl)-3,4-dihydro-2H-1-benzopyran-4-one	0.718994	0.01663	4.46288	47347.1	49568.7	15625.2	86411.2	21773.6	75858.7	192741	279354	191991	279136	241777	138539
4'-Methyl-(-)-epigallocatechin 7-glucuronide	0.805516	0.01663	0.318709	363306	364103	291821	236807	355201	219781	119161	80369.1	93206.2	85286.6	135551	70060.1
({6-[5,7-dihydroxy-2-(3-hydroxy-4-methoxyphenyl)-4-oxo-8-[3,4,5-trihydroxy-6-(hydroxymethyl)oxan-2-yl]-4H-chromen-3-yl]-3,4,5-trihydroxyoxan-2-yl}methoxy)sulfonic acid	1.35421	0.01663	0.10171	516139	857817	1.41935e+06	1.19682e+06	316439	570948	113020	34934.3	66582.9	105502	168110	7922.76
3,4-Dehydro-6-hydroxymellein	0.121268	0.04386	1.50125	12121.4	10905.9	11048.4	12456.1	14116.9	11183.1	19833.4	11471.8	16119.3	20059.2	19088.7	21261.4
6-(3-{8-[1-(2,4-dihydroxyphenyl)-2-hydroxy-3-(3-hydroxyphenyl)propyl]-3,5,7-trihydroxy-3,4-dihydro-2H-1-benzopyran-2-yl}phenoxy)-3,4,5-trihydroxyoxane-2-carboxylic acid	1.00314	0.01663	0.497993	665360	801872	1.02022e+06	1.14533e+06	724043	575963	533457	246223	450113	285834	422350	518395
3,4,5-trihydroxy-6-[(4-hydroxy-7-methoxy-2,2-dimethyl-3,4-dihydro-2H-1-benzopyran-5-yl)oxy]oxane-2-carboxylic acid	0.0269148	0.382	1.22817	5378.26	5405.59	2745.91	393.036	22521.1	17491.1	8305	12683.7	6736.6	7891.38	10552	20072.3
2,2-dimethylpyrano[3,2-g]chromen-8-one	0.105818	0.08344	2.69833	3839.71	1534.57	3645.95	6955.97	1132.72	890.934	6357.82	10452.1	9830.57	2670.28	4211.37	15047.2
3,4,5-trihydroxy-6-({2-[2,4,6-trihydroxy-3-(3-methylbut-2-en-1-yl)phenyl]acetyl}oxy)oxane-2-carboxylic acid	0.089003	0.382	2.05901	5560.85	2632.66	11108.1	8586.85	2374.31	8172.92	8534.47	6223.39	2834.98	12119.2	8475.15	40969
3,4,5-trihydroxy-6-{1-methoxy-1,3-dioxo-3-[(3,4,5,6-tetrahydroxyoxan-2-yl)methoxy]propan-2-yl}oxane-2-carboxylic acid	0.428992	0.04386	6.66881	22444.6	6395.16	7205.1	7016.27	6127.03	44293.4	79214.8	264344	8797.71	114027	27171.6	129658
6Z-8-Hydroxygeraniol 8-O-glucoside	0.238457	0.2502	0.822172	218561	141619	201262	125915	210652	168062	121798	126455	141069	173680	135073	178674
[(16R)-5,7-dihydroxy-8,8,12,16-tetramethyl-3-[1-(2-methyl-1,3-thiazol-4-yl)prop-1-en-2-yl]-10-methylidene-9-oxo-17-oxa-4-azabicyclo[14.1.0]heptadec-4-en-11-yl]oxidanesulfonic acid	0.372645	0.08344	0.517202	136098	91322.8	155219	70376.1	176126	99909.5	37441.6	94643.4	9184.34	76725	82829.1	76229.1
Asp-Ser-OH	0.277736	0.08344	0.584902	87604.3	127382	65203.4	108240	47155.3	112791	49030.6	59136.9	38892	62279.5	58684.7	52748
[(4-{3-[6-(2,4-dihydroxyphenyl)-2-{4-[(E)-2-(2,4-dihydroxyphenyl)ethenyl]-2,6-dihydroxyphenyl}-4-methylcyclohex-3-ene-1-carbonyl]-2,6-dihydroxyphenyl}-2-methylbut-2-en-1-yl)oxy]sulfonic acid	0.0718195	0.8511	0.835292	75759.8	50234	33194	47912.3	51626.8	27217.6	53186.2	57927.6	50665.4	24829.1	18205.3	34053.4
1-O-E-Cinnamoyl-(6-arabinosylglucose)	0.134105	0.01663	11.3004	1148.44	1180.23	1329.7	1294.86	1130.75	1206.94	3165.21	10001.3	2522.57	10333.5	1554.03	54775.4
2-HYDROXYXANTHONE	0.0534443	0.01663	6.47315	346.766	356.365	401.498	390.976	341.424	364.429	431.58	3582.49	443.74	521.67	469.231	8802.09
6-(2,4-dihydroxyphenyl)-2-(2,6-dihydroxyphenyl)-4-(hydroxymethyl)cyclohex-3-ene-1-carboxylic acid	0.0230639	0.8511	1.06552	22046.3	25346.5	28851.1	19370.3	37369.7	28183.5	23231.8	26272	24554.4	39574.2	22345.1	35743.5
Alpha-Calacorene	0.618572	0.01663	4.93915	61330.5	27746	56034	19600.9	40349	21767.7	76930.4	281295	130734	302657	137228	191493
3,4,5-trihydroxy-6-({2-[3-hydroxy-6-(2-methylbut-3-en-2-yl)-7-oxo-2H,3H,7H-furo[3,2-g]chromen-2-yl]propan-2-yl}oxy)oxane-2-carboxylic acid	0.0166969	0.01663	13.6558	15.4292	15.8562	17.8644	17.3962	15.1914	16.215	19.2029	19.4259	868.212	389.488	20.8782	20.8056
2-(3,5-dihydroxyphenyl)-3,5,7-trihydroxy-3,4-dihydro-2H-1-benzopyran-4-one	1.2923	0.1115	0.86394	7.30206e+06	7.41623e+06	6.41203e+06	4.91019e+06	6.66699e+06	6.75794e+06	5.19942e+06	6.30366e+06	6.23085e+06	6.49589e+06	5.47462e+06	4.39298e+06
6-({16,18-dioxo-6,8,19-trioxapentacyclo[10.7.0.0虏,鈦?0鲁,鈦?0鹿鲁,鹿鈦穄nonadeca-1(12),2(9),4,10,13(17)-pentaen-11-yl}oxy)-3,4,5-trihydroxyoxane-2-carboxylic acid	0.056204	0.6501	1.04548	3.80756e+06	3.79643e+06	2.56661e+06	533518	3.41141e+06	4.48392e+06	3.47804e+06	3.07168e+06	3.6149e+06	3.19996e+06	2.74517e+06	3.33535e+06
Bis(4-hydroxyphenyl)methanol	0.324593	0.08344	0.645981	149890	147776	208405	248695	159390	101279	102965	31581.4	136158	144041	122300	118926
Fulvoplumierin	0.262291	0.01663	15.0427	1285.29	2209.27	3329.85	4440.72	2830.14	1350.75	15698.7	31919	15791.5	25576.6	25420	117933
4,4'-dihydroxybibenzyl	0.630051	0.01663	0.565152	248503	394499	389052	254921	289153	417571	191102	152720	185974	125770	247524	223887
(6-carboxy-3,4,5-trihydroxyoxan-2-yl)[3,5-dihydroxy-2-(3,4,5-trihydroxyphenyl)-7H-chromen-7-ylidene]oxidanium	0.668314	0.01663	37.9979	5394.94	2561.53	2885.95	2810.32	5711.91	3532.28	164985	126286	133533	190259	117785	136999
8-Acetyl-T2 tetrol	0.497049	0.1115	0.724813	565966	515507	698128	918093	560518	356806	438723	279230	464363	387280	493462	557092
(E)-3-(3-methoxyphenyl)acrylic acid	0.395197	0.0229	3.93621	52197.6	23914.8	28872.9	22571.1	26154.6	17479.8	50403.1	102540	52645	113569	58413.6	295970
Leonuriside A	0.0627329	0.6501	0.927214	70021.5	72184.7	96103.9	102350	84546.2	76836.8	82010.9	56532.5	83030.4	96686.2	75163.9	72074.5
2-amino-4-{[2-({4-[5-(2-carboxy-2-hydroxyethyl)-2-hydroxyphenyl]-3-hydroxy-2-methylbutan-2-yl}sulfanyl)-1-[(carboxymethyl)-C-hydroxycarbonimidoyl]ethyl]-C-hydroxycarbonimidoyl}butanoic acid	0.938644	0.01663	0.387143	402827	402351	615001	346986	527753	607982	158911	160737	151659	246732	158309	247723
6-(4-ethyl-3-hydroxyphenoxy)-3,4,5-trihydroxyoxane-2-carboxylic acid	0.0687145	0.01663	118.54	16.0562	16.5007	18.5905	18.1033	15.8088	16.874	3980.25	1331.38	737.796	2292.58	21.7267	3723.25
3,4,5-trihydroxy-6-[2-hydroxy-4-(3-oxo-3-{2,4,6-trihydroxy-3-[3,4,5-trihydroxy-6-(hydroxymethyl)oxan-2-yl]phenyl}propyl)phenoxy]oxane-2-carboxylic acid	0.806904	0.06068	0.433014	547586	489945	492673	238644	470180	268754	89060.8	278314	112586	142490	290239	173435
4-{hydroxy[(3,4,5,6-tetrahydroxyoxan-2-yl)methoxy]methylidene}cyclohexa-2,5-dien-1-one	0.324468	0.01663	0.651511	90295.6	105366	109553	92014.7	90776	105788	64822	62391	61178.1	77074.4	64789.2	56619.6
Serylglutamine	0.100778	0.06068	6.17617	749.633	1948.38	867.951	1855.99	738.083	787.815	1055.9	22153.9	1718.65	2201.67	3757.29	12027.4
Ligustroside	0.40541	0.8511	0.756795	609434	610069	1.42695e+06	1.73067e+06	750982	390463	703746	294881	817717	588418	759813	1.01196e+06
3-Ethyltoluene	0.357923	0.01663	2.19429	32824.4	30874.2	35276.7	30547.8	37025.9	37281.6	66888.3	75462.1	73188.4	82776.4	71798.7	77102.7
4,5-Dihydroniveusin A	0.0372146	0.01663	1.23571	1868.12	1919.83	2162.98	2106.29	1839.34	1963.28	2325.04	2352.04	2390.54	2546.26	2527.88	2519.09
4-(Methylnitrosamino)-1-(3-pyridyl)-1-butanol glucuronide	0.449074	0.01663	4.25313	28406.6	27895.5	14817.9	16831.2	20914.7	25284.3	103638	68765.8	147790	67014.1	102956	80430.9
4-formyl Indole	0.0346445	0.9513	1.11404	23866.8	16318.8	18032	21766.7	16853.2	12592.8	15912.1	12415.7	13815.2	23304.7	27249.5	29195.8
Arecaidine	0.00970085	0.8511	0.960227	14434.5	15803.9	21961.8	22129.8	13453.5	17844.8	16387.7	14820.8	16249.9	20055.1	12919.3	20965.4
6-({3,5-dihydroxy-2-[3-hydroxy-4-(methoxymethyl)phenyl]-3,4-dihydro-2H-1-benzopyran-7-yl}oxy)-3,4,5-trihydroxyoxane-2-carboxylic acid	0.365265	0.06068	1.5599	83157.9	99403.7	152167	175621	111097	85051.1	154994	102203	208086	271327	175631	189227
Abscisic alcohol 11-glucoside	0.230294	0.0315	2.11622	32452	21213.9	21061.1	16682.3	15862.2	14033.2	25861.3	42046.2	31433.1	45857.4	44214.2	67306.8
Isoalantolactone	0.194741	0.01663	4.17722	1949.78	2837.1	7291	4517.58	6435.96	1614.86	10876.8	18593.1	20038.1	14447.9	18082.1	20921.9
Plumbagin	0.212019	0.01663	10.3343	2034.2	53.9924	686.356	1104.72	2544.21	3625.3	23554.7	28823.5	11784.4	13285.8	10877.8	15552.8
2-(7-hydroxy-3,4-dihydro-2H-1-benzopyran-3-yl)-3,5-dimethoxybenzene-1,4-diol	0.199494	0.1115	1.58175	26949.7	24200.2	65942.1	42475.1	29451.6	22736.7	41587.5	64669.1	56614.2	49258.3	43225.7	79566.3
9-[[(2R)-3,3-dimethyloxiran-2-yl]methoxy]furo[3,2-g]chromen-7-one	0.033336	0.3069	0.698871	5798.04	3523.99	1641.56	5663.81	1660.65	4563.53	855.922	865.863	3860.04	2498.67	4376.36	3516.64
2,2-dimethyl-3,4-dihydrobenzo[h]chromene-5,6-dione	0.903852	0.01663	3.48552	112329	93864.1	80422.3	116392	95160	123336	381688	361377	403033	285820	379277	355179
(4-Methylphenyl)acetaldehyde	0.317707	0.01663	1.35721	93675.8	93122.1	99033.6	97253.9	91952	106299	114484	122885	138762	142549	137784	132365
4-hydroxy-5-(2,4,5-trihydroxyphenyl)pentanoic acid	0.105804	0.01663	8.49827	627.488	644.857	726.528	707.488	617.821	659.449	1722.82	5466.48	3331.96	8579.54	2177.27	12576.6
[(6-{[5,7-dihydroxy-2-(4-oxocyclohexa-2,5-dien-1-ylidene)-2H-chromen-3-yl]oxy}-3,4,5-trihydroxyoxan-2-yl)methyl][1-hydroxy-3-(4-hydroxyphenyl)prop-2-en-1-ylidene]oxidanium	0.0541443	0.9513	0.941772	117031	81344.8	205607	116153	124528	66232.4	78986.4	143734	122851	64853.7	112687	146573
3,4,5-trihydroxy-6-({5-hydroxy-8,8-dimethyl-4-oxo-2-phenyl-4H,8H-pyrano[2,3-f]chromen-3-yl}oxy)oxane-2-carboxylic acid	3.33571	0.01663	0.43073	8.20053e+06	8.09142e+06	5.33618e+06	5.8724e+06	5.13579e+06	7.85778e+06	2.65861e+06	2.47735e+06	2.95897e+06	3.68085e+06	2.90585e+06	2.76188e+06
4-HYDROXY-6-METHYLPYRAN-2-ONE	1.7108	0.0229	2.46105	933074	706429	368902	288476	803988	1.2509e+06	1.84034e+06	2.39099e+06	1.51474e+06	1.8665e+06	1.22702e+06	1.87e+06
2-Feruloyl-1-sinapoylgentiobiose	0.564967	0.5534	1.17996	1.61127e+06	1.69467e+06	775589	2.0872e+06	1.02174e+06	1.31169e+06	1.69094e+06	1.3641e+06	1.59849e+06	2.14248e+06	2.05619e+06	1.18211e+06
Acaciabiuronic acid	0.126259	0.3069	1.1306	128009	108272	114481	175336	128799	135426	160483	92785.3	153655	135661	215102	135729
10-undecynoic acid	0.0497516	0.1115	2.52028	1494.64	582.573	560.647	931.554	997.279	316.21	374.476	3248.5	1194.68	1934.78	2045.11	3507.24
COUMARINIC ACID METHYL ETHER	0.570701	0.01663	1.87868	179223	146468	169656	108603	135994	96147.2	192739	344595	243072	245582	263353	280844
3,4,5-trihydroxy-6-{[7-hydroxy-6-(3-methylbut-2-en-1-yl)-4-oxo-2-(2,4,5-trihydroxyphenyl)-3,4-dihydro-2H-1-benzopyran-5-yl]oxy}oxane-2-carboxylic acid	0.474242	0.1115	1.89492	105744	189796	45310.7	88871.6	84287.7	194061	246882	298203	181958	331889	156337	126270
6-(4-ethenyl-3-hydroxyphenoxy)-3,4,5-trihydroxyoxane-2-carboxylic acid	1.05637	0.01663	16.3325	21057.5	26381.3	6462.5	54058	12391.2	30460.3	467545	336026	456231	620111	420148	163519
6E,8E,12E,14E-Hexadecatetraen-10-ynoic acid	0.0467602	0.5534	1.32	12742.9	25414.6	3602.48	3674.08	6420.15	20163	11970.4	7083.65	11023.9	14747.5	13110.7	37083.3
6-(5-{[(2E)-3-(3,4-dihydroxyphenyl)prop-2-enoyl]oxy}-3,4-dihydroxycyclohex-1-ene-1-carbonyloxy)-3,4,5-trihydroxyoxane-2-carboxylic acid	0.181387	0.08344	1.35025	50295.9	48192	50882.8	78771.9	38021.9	37719.7	65944.7	60442.3	56556.9	106310	66220.1	54853.4
Melleolide K	0.0333254	0.6501	1.02154	512369	447533	1.21191e+06	783377	709865	653028	678839	457300	784651	977539	655289	857560
DIMBOA-Glc	1.68006	0.01663	3.25311	409177	689207	194685	475833	271308	802073	1.57941e+06	2.65091e+06	1.34573e+06	1.82228e+06	868293	979672
Vanilloside	0.405311	0.0315	1.52137	118204	160415	105917	125136	100655	162139	231632	166221	192800	252067	180793	151585
Hibiscitrin	0.719553	0.06068	1.65699	324871	297570	305529	592734	226826	257348	581443	355810	647551	568634	702569	465867
3,4,5-trihydroxy-6-{[1-(4-methoxyphenyl)-4-methylpentan-3-yl]oxy}oxane-2-carboxylic acid	0.228555	0.1488	0.544079	111516	57265.8	53057	42467.4	77226.5	43002.7	25455.8	77458.9	24200.7	34585.6	46106.3	1426.77
(3,4,5,6-tetrahydroxyoxan-2-yl)methyl (2E)-3-(3,4-dihydroxyphenyl)prop-2-enoate	0.548909	0.01663	1.67994	226105	207975	184399	87006.3	194867	215219	284465	427279	282206	354353	264473	261185
ISOPIMPINELLIN	0.132907	0.01663	10.0274	716.314	736.142	829.374	807.638	705.278	810.66	8042.7	13833.1	2877.85	6682.65	2119.17	12626.3
Fluvoxamino acid	0.0329452	0.01663	1.23628	1464.08	1504.61	1695.16	1650.74	1441.52	1538.65	1822.17	1843.33	1873.51	1995.54	1981.14	1974.25
Nicotyrine	0.00677425	0.3069	1.37253	16.8361	574.825	19.4934	18.9825	767.003	245.844	20.9539	625.68	21.5443	771.225	22.7819	792.866
Kaempferol 3-O-caffeoyl-sophoroside 7-O-glucoside	0.638038	0.01663	21.4033	12420	17169.9	1630.56	1587.83	1386.59	13350.4	127756	360005	110197	249429	30727.9	139232
Methyl 10-undecenoate	0.0516924	0.382	2.58411	1229.94	853.248	1543.15	1778.63	817.474	872.555	4392.98	1498.8	1173.45	1131.66	1123.49	9020.41
Biochanin A 7-(6-methylmalonylglucoside)	1.06575	0.01663	7.16013	56384.7	107715	27575.9	26649.9	62860.8	120864	482626	870377	386253	563890	205065	370679
Niveusin C	0.0150699	0.01663	55.3411	4.11371	4.22758	4.76299	4.63817	4.05033	4.32324	5.11986	5.17932	1418.45	5.607	5.56651	5.54717
6-[(2-{4-[(3-{[3,4-dihydroxy-4-(hydroxymethyl)oxolan-2-yl]oxy}-4,5-dihydroxy-6-(hydroxymethyl)oxan-2-yl)oxy]phenyl}-4-oxo-3,4-dihydro-2H-1-benzopyran-7-yl)oxy]-3,4,5-trihydroxyoxane-2-carboxylic acid	0.209628	0.0315	0.243084	18610.4	34446.5	28696.8	92012.3	22727.3	22551.1	19907.5	4927.58	1116.06	1188.76	22109.4	4000.16
6-{[2-(3,4-dihydroxyphenyl)-5-hydroxy-4-oxo-7-{[3,4,5-trihydroxy-6-(hydroxymethyl)oxan-2-yl]oxy}-4H-chromen-3-yl]oxy}-3,4,5-trihydroxyoxane-2-carboxylic acid	0.394176	0.06068	0.729751	224072	297079	247181	183461	272688	294270	209198	242809	209768	135044	160459	151215
Cymorcin monoglucoside	0.327259	0.1488	0.852099	339786	449711	554141	491816	424434	526859	414148	413987	369328	444496	440377	292368
Lucidenic acid K	0.162719	0.463	2.71967	6128.84	4769.12	3643.17	11884.4	2026.3	28908.5	2561.37	44341.7	41697.4	9226.94	2784.82	55385
7-hydroxy-6-methoxy-3-(1,2,5-trihydroxy-4-oxocyclohexa-2,5-dien-1-yl)-4H-chromen-4-one	0.330918	0.0229	8.80322	2186.3	1099.98	6317.74	19015.5	3889.69	1031.45	36239.6	13864.4	77637.2	64346	70777	32394.3
LEVULINIC ACID, 3-BENZYLIDENYL-	0.669418	0.01663	1.65459	221275	205578	297505	271814	273297	304483	371330	343375	521569	413784	389145	564869
1-Naphthol	0.321001	0.01663	2.2776	22301.8	22467.4	33176.2	30349.1	35702.7	39714.1	58373.8	50424.9	86769.9	61570.5	58845.1	102463
3,4,5-trihydroxy-6-{[5-hydroxy-2-(4-hydroxyphenyl)-6-methoxy-4-oxo-4H-chromen-7-yl]oxy}oxane-2-carboxylic acid	0.222133	0.382	1.51765	77591.3	80224.9	52253.7	66557.7	102791	137302	142846	75766.8	105864	288705	138589	32647.4
4-Phenyl-3-buten-2-ol	0.201965	0.01663	1.84525	17693.7	14332.7	18509.8	15858.6	19927.4	16032.1	26161	31477.7	26905.7	41945.4	29359.9	33040.2
Nivalenol	0.0129417	0.9513	1.74272	523.582	234.82	450.927	133.429	96.5593	43.9955	52.1024	1089.43	53.5703	329.725	56.6478	1003.26
6-(4-{3,5-dihydroxy-4-oxo-7-[(3,4,5-trihydroxy-6-methyloxan-2-yl)oxy]-4H-chromen-2-yl}phenoxy)-3,4,5-trihydroxyoxane-2-carboxylic acid	0.0718782	0.9513	262.494	5.18453	0.003846	92.5229	7.26392	12.4536	1.8999	0.00465774	5.85887	0.00478897	12.6674	0.00506409	31310.1
DTDP-D-glucose	1.01718	0.04386	1.83905	508106	639212	351377	153200	567901	926592	1.05985e+06	975970	1.11112e+06	922288	903620	813313
BERGAPTEN	0.904904	0.01663	6.94624	44076.1	56823.6	28242.1	5713.85	57958	76179.3	350288	377817	314574	372311	235612	218063
N-Acetyl gemifloxacin	0.175066	0.0315	4.64646	19.1386	19.6684	12078.8	21.5786	5544.25	3109.14	10077.9	26675.5	10339	20873.1	15688.2	12943.2
Fragransol D	0.0453088	0.8511	1.11459	33959.6	28609.2	31450.3	24821.9	42946.6	27735.6	23318.3	48763.5	24722.3	57693.9	23730	33052.8
2,4,6-Trihydroxybenzophenone	1.76751	0.01663	7.67038	157379	132427	225381	133765	130458	189159	1.18471e+06	2.04133e+06	977239	1.17985e+06	575054	1.47054e+06
6-methoxy-4-methyl-coumarin	0.305571	0.01663	1.71827	61457	42082.4	57474.2	45795.8	44940.7	42795.5	73163.2	120006	71471.9	87209.4	67542	86706.6
Cynaratriol	0.156035	0.08344	1.39391	41768.4	20204.6	36555.7	33435.7	46585.8	30448.1	48730.3	37467.7	42712.7	74774.5	39562.7	48022.4
Delta-Decalactone	0.207428	0.01663	2.29769	10294.8	10955.3	9793.01	12625.9	12835.1	13663.4	33364.2	19340.5	22794.6	28061.9	33422.5	24165.4
Ferulaldehyde	0.300131	0.06068	1.24647	150400	173454	242401	194637	168778	175339	198952	213931	217535	222893	248787	275633
Asp-Ala-OH	0.384766	0.08344	1.55401	195358	148017	105260	130569	141405	101270	184440	259056	141918	343974	180845	167239
Tectoridin	0.0983724	0.382	0.402901	18152.9	4977.05	723.148	2702.29	16793.4	26985.9	6147.25	10519.5	3895.74	71.9462	71.4268	7624.25
1,2,3,4-tetrahydro-2,5,8-trimethyl naphthalene	0.681789	0.3069	1.14336	2.27987e+06	2.6193e+06	2.89393e+06	3.16197e+06	3.05655e+06	2.93924e+06	3.06028e+06	2.55539e+06	3.48942e+06	2.68312e+06	4.3477e+06	3.2468e+06
2-{2,6-dihydroxy-4-[6-hydroxy-7-(3-methylbut-2-en-1-yl)-1-benzofuran-2-yl]phenyl}-6-(2,4-dihydroxyphenyl)-4-(hydroxymethyl)cyclohex-3-ene-1-carboxylic acid	1.16154	0.01663	4.85167	66061.3	48183.4	336222	111511	169451	129885	469223	414183	826778	587271	552052	1.33078e+06
13-Oxo-9,11-tridecadienoic acid	0.926744	0.01663	1.92599	293733	321352	352572	353609	402313	351858	683007	520293	620814	508729	817617	846933
Xanthotoxol	0.336092	0.0315	1.74739	50648.8	60878.2	69037.1	56552.6	44547.4	62738.3	115356	122290	107491	120559	67477.3	68878.7
(-)-Wikstromol	0.392214	0.0315	1.24701	251125	277793	320002	319103	334228	304658	355975	332937	323839	499712	363921	377200
Lucuminamide	0.0364714	0.382	1.46251	10862.8	945.637	5129.27	1189.45	304.526	4374.17	4420.34	7877.03	4221.39	1674.84	9076.73	6082.45
Isopropyl beta-D-glucoside	0.347375	0.01663	58.099	2633.97	409.422	114.845	182.698	81.9585	1570.09	25469.7	48152.1	37826.5	104190	14793.5	59681
3,4,5-trihydroxy-6-{[3-hydroxy-2-(3-hydroxyphenyl)-4-[3,5,7-trihydroxy-2-(3-hydroxyphenyl)-3,4-dihydro-2H-1-benzopyran-8-yl]-3,4-dihydro-2H-1-benzopyran-7-yl]oxy}oxane-2-carboxylic acid	0.1248	0.04386	37.4548	464.972	372.614	66.3078	93.6789	368.167	60.1858	2029.24	30194.8	7476.44	204.767	5406.78	8106.86
HYMECROMONE METHYL ETHER	0.235866	0.382	1.12737	326609	388786	468027	430773	502360	418132	438767	348873	555759	616936	454828	441912
5-Hydroxyxanthotoxin	0.181909	0.01663	37.9494	16.4635	16.9193	1716.86	18.5625	16.2099	17.3021	16061.6	14204.1	9149.54	8432.37	5744.62	14802
Methyl salicylate	0.107701	0.2502	1.22771	31355.8	34411.6	47587.6	33594.5	38195.5	34866.9	31143.4	52453.5	38282.4	61987.5	46597.1	39677.4
3,4,5-trihydroxy-6-{[4-(7-methoxy-2-oxo-2H-chromen-6-yl)-2-oxobut-3-en-1-yl]oxy}oxane-2-carboxylic acid	0.709619	0.08344	18.1807	5043.22	5747.35	9763.32	1898.45	10228.7	62297.9	847230	491213	307205	60994.3	13574.2	6624.54
3,4,5-trihydroxy-6-(3-hydroxy-4-{5-hydroxy-8,8-dimethyl-4-oxo-4H,8H-pyrano[3,2-g]chromen-2-yl}phenoxy)oxane-2-carboxylic acid	1.22486	0.0229	3.52764	156770	200275	139658	489619	76868.7	152389	885008	572040	826645	792771	788939	422707
6-(3-ethylphenoxy)-3,4,5-trihydroxyoxane-2-carboxylic acid	0.342149	0.01663	33.7912	767.337	1527.34	5695.9	865.166	1428.85	806.421	29472.9	67554.8	20237.3	52708.2	12937	191963
6-[2,3-dihydroxy-5-({[2,3,5-trihydroxy-6-(hydroxymethyl)oxan-4-yl]oxy}carbonyl)phenoxy]-3,4,5-trihydroxyoxane-2-carboxylic acid	0.166212	0.01663	4.976	3346.85	3439.49	3875.1	3773.55	3295.29	3517.32	4165.44	26166.9	4282.8	41583.7	4528.83	24979
6-Hydroxykaempferol 3,6-diglucoside 7-glucuronide	1.93244	0.0315	2.95626	611541	991139	259391	823880	486440	969860	2.56615e+06	2.00772e+06	2.04724e+06	2.70421e+06	2.01006e+06	913098
5,8-Dihydroxy-3,4-dihydrocarbostyril	0.01581	0.2502	1.47445	483.902	633.494	587.34	483.789	1470.33	450.94	636.696	541.685	549.078	716.093	1058.09	2558.04
6-(3,4-dihydroxy-6-methyl-5-oxooxan-2-yl)-5,7-dihydroxy-2-(3-methoxyphenyl)-4H-chromen-4-one	0.277957	0.06068	3.15969	5309.53	19449.9	2962.79	50001.5	4003.96	4284.85	70336.8	26239.7	54744.5	43998.2	46876.1	29680.3
Eremopetasitenin C1	0.438638	0.01663	1.72609	134112	74730.2	104133	92091.5	94786.3	84100.7	135789	144639	189204	163120	186298	188987
6-(3-formyl-2,4,6-trihydroxyphenoxy)-3,4,5-trihydroxyoxane-2-carboxylic acid	0.109121	0.7519	1.08642	300710	224278	380629	289251	181123	262735	194391	235058	307851	316418	244363	482268
Bakkenolide C	0.356384	0.01663	2.11643	47638	34333.5	55556.8	46052.4	17570.5	54439.3	56385.3	116103	75252.3	105962	76251.4	111030
DL-3,4-Dihydroxymandelic acid	0.0312819	0.7519	1.09754	41506.4	24427.4	16108.8	11586.5	29596.6	55147.9	32683.4	45512.7	26967.1	50564.3	25260.4	14773
6-{3-[(1E)-2-carboxyeth-1-en-1-yl]phenoxy}-3,4,5-trihydroxyoxane-2-carboxylic acid	1.74323	0.1488	1.32618	5.34688e+06	8.16583e+06	4.94499e+06	3.18549e+06	5.0392e+06	7.7148e+06	8.27033e+06	9.47877e+06	7.7141e+06	8.05759e+06	6.22499e+06	5.87416e+06
(4-methyl-1-methylol-cyclohex-3-en-1-yl)methanol	0.372478	0.01663	1.74928	68537.3	62146.7	69248.1	59261.9	67002	67247.9	92744.5	108530	116648	152479	102426	115547
3,4,5-trihydroxy-6-({8-hydroxy-12,12-dimethyl-6-oxo-4-phenyl-3,11,14-trioxatetracyclo[8.5.0.0虏,鈦?0鹿鲁,鹿鈦礭pentadeca-1(10),2(7),4,8-tetraen-5-yl}oxy)oxane-2-carboxylic acid	1.14332	0.01663	4.65021	77963.9	111836	78825.2	296039	50072	90179.4	735022	449260	552650	624545	549328	367725
1-Acetylindole	0.00919906	0.1115	1.14345	449.533	304.97	343.594	334.59	292.184	311.871	369.338	373.628	379.744	404.479	401.559	400.164
Pantothenol	0.130492	0.6501	0.766591	141653	53100	56079.5	42257.2	79137.7	50906	88451.6	33653.1	24811.2	63577.4	84756.8	29080.2
Trans-4-Coumaric acid	0.245402	0.2502	0.915858	1.41052e+06	1.35707e+06	1.14319e+06	1.23727e+06	1.00305e+06	1.26689e+06	922049	1.72202e+06	1.08252e+06	964006	932718	1.16832e+06
O-6-deoxy-a-L-galactopyranosyl-(1->2)-O-b-D-galactopyranosyl-(1->3)-2-(acetylamino)-2-deoxy-D-Galactose	0.0981417	0.6501	1.28219	43164.3	59486.9	64280.7	30606.9	86772.9	48862.7	61096.5	48739.8	52169.2	38382.8	120682	106135
Oleoside dimethyl ester	0.534553	0.01663	0.443427	150066	210115	183751	190532	169327	164374	112923	45691.7	93077.4	23266.1	116837	81781.9
Sodium (+/-)-2-(4-methoxyphenoxy)propionate	0.542726	0.01663	25.9596	5070.15	3716.12	1601.21	21.1065	4878.9	7283.12	103389	107839	101379	129660	61910.9	81772.6
5-amino-1-(5-phospho-D-ribosyl)imidazole-4-carboxylate	0.0662391	0.7519	0.943671	163286	177563	118500	101186	157479	229842	125459	100599	129821	256715	174220	107974
THYMOQUINONE	0.419844	0.01663	1.80153	72713.2	69674.7	78457.7	63818.9	74781	72856.3	125879	125571	120509	121850	141050	144201
3,4,5-trihydroxy-6-[4-hydroxy-3-(3-hydroxyprop-1-en-1-yl)phenoxy]oxane-2-carboxylic acid	0.344346	0.01663	5.00631	18068.8	8035.48	10829.7	6517.43	7621.16	15488.2	58919.6	101201	41876.8	45389.1	54797.3	30965.6
3-(4-methoxyphenyl)acrylic acid	0.437369	0.01663	2.74339	33979.1	28255.4	47236.3	34455.2	36367.5	39703.7	80990.5	93725.4	91445.3	130428	87313.5	119979
N,N-Dimethylaniline	0.399195	0.04386	0.869888	507246	558839	616224	598473	489043	545674	454454	457893	472059	515442	485797	498769
6-{[(2E)-3-(3,4-dihydroxyphenyl)prop-2-enoyl]oxy}-3,4,5-trihydroxyoxane-2-carboxylic acid	0.335762	0.1944	0.460999	163031	123916	69046.6	21497.4	101829	145008	26134.6	103386	25519.1	52374.1	23212.9	57319.7
2,3',4,6-Tetrahydroxybenzophenone	0.207642	0.01663	1.65886	30992.1	20153.6	23671.9	18827.4	19216.7	25574.4	37948.9	47269.8	35226.5	38449.3	35976.2	34759.9
3,4,5-trihydroxy-6-[(oxolan-2-yl)methoxy]oxane-2-carboxylic acid	0.00157412	1	1.01978	21438.3	20908.1	44183.4	27620.1	35835.7	22926	18439.8	18505.5	34385	36837.6	27886.7	40294.7
2-Methylbutyroylcarnitine	0.0119687	0.8511	1.06571	11378.9	7551.64	4917.43	6388.47	4172.05	4031.5	9593.53	3436.84	4247.76	9346	5218.17	9128.59
Oxindole	0.16528	0.463	1.24799	91937.5	69385	96904.1	69992.6	61744.3	80372.9	85521.4	145595	61389.2	123233	74701.4	96539.6
Adrenochrome	0.58146	0.1488	4.37541	164525	84290.4	56554.8	9140.09	37540.4	10085.6	120076	342440	65486.3	255500	37126.9	764052
2-amino-4-({1-[(carboxymethyl)-C-hydroxycarbonimidoyl]-2-{[1-(3,5-dihydroxyphenyl)-2-hydroxy-2-(4-hydroxyphenyl)ethyl]sulfanyl}ethyl}-C-hydroxycarbonimidoyl)butanoic acid	1.24549	0.0315	3.08756	487323	353825	377047	199996	335928	328951	365254	920551	776711	1.85916e+06	663653	1.84816e+06
3,4,5-trihydroxy-6-{[3-(2-hydroxyphenyl)prop-2-enoyl]oxy}oxane-2-carboxylic acid	0.581621	0.0315	1.52641	292134	369155	287248	159352	286859	366408	487969	569228	409244	502598	409229	309935
4-(3-Hydroxy-2-naphthyl)-2-oxobut-3-enoic acid	0.401938	0.0229	5.74681	13066.9	11275.6	5677.44	670.271	15632.8	28824.9	73186.4	126958	60767.7	73330	25090.3	72341.3
Dihydrozeatin-O-glucoside	0.0165825	0.01663	1.23618	370.919	381.186	429.463	418.208	365.204	389.812	461.64	467.002	474.647	505.564	501.914	500.17
6-Hydroxyindolelactate	0.344413	0.01663	2.54081	18150.4	24562.2	30827.4	31548.2	25962.4	26271.1	59274	64128.9	60686.1	95565.6	64885.8	55209.1
PYROGALLIN	0.48421	0.01663	3.69952	27485.9	35194.4	22213.2	7083.69	40538.8	53164.7	109569	168000	92543.8	134407	58564.3	123998
2,3-Dihydroxynaphthalene	0.24692	0.0315	1.36147	57718.4	62481.5	72975.5	66446.1	59591.1	86623.4	108738	92199.4	88773.9	105042	83694.7	74088
Licoricesaponin C2	0.326474	0.01663	11.108	2727.98	6520.6	9691.64	9049.61	2377.81	12.5307	34958.5	18373.3	96628.8	29059.2	117028	41399
P-Mentha-1,3,8-triene	0.227344	0.01663	1.79358	16565.1	22797.2	31461.1	26843.8	21275.5	23187.8	39107.8	34278.1	43115.3	52113.4	48294.7	38050.4
3,4,5-trihydroxy-6-[hydroxy(3,4,5-trihydroxyoxan-2-yl)methyl]-2-[(2E)-3-(4-hydroxyphenyl)prop-2-enoyl]-4-[3,4,5-trihydroxy-6-(hydroxymethyl)oxan-2-yl]cyclohex-2-en-1-one	0.0816439	0.06068	3.94726	86.4894	88.8835	100.14	97.5161	85.1569	10689.4	107.643	21836.5	110.676	199.849	117.034	21631.4
6-({8,14-dihydroxy-17-methoxy-10-oxo-2-oxatricyclo[13.2.2.1鲁,鈦穄icosa-1(17),3,5,7(20),15,18-hexaen-4-yl}oxy)-3,4,5-trihydroxyoxane-2-carboxylic acid	1.1964	0.0229	2.5874	566054	340495	376202	198381	337125	333713	925167	1.11755e+06	494782	864937	687585	1.47851e+06
(-)-Betonicine	0.0771414	0.382	5.22451	760.482	508.541	548.09	2404.05	495.75	1255.87	216.066	2984.29	1111.21	19531.2	690.497	6674.47
Crithmumdiol	0.851311	0.01663	1.91137	256081	251850	388884	294484	283584	298477	492094	427192	555351	788611	506472	620520
(R)-N-Methylsalsolinol	0.442629	0.01663	4.33438	42527.8	33057.2	19334.6	19823	49130.9	8729.52	69823.8	82759.8	156200	113246	260453	65483
Griseophenone B	0.168138	0.382	1.86547	25512.6	20677.2	26187.4	16854.7	18372.9	19029.5	14160.2	40956.7	23082.7	84689.2	19127.9	54270.6
5'-Deoxy-5'-(methylthio)adenosine	0.406768	0.382	0.880227	1.10864e+06	1.26872e+06	999916	894129	920674	1.15058e+06	1.05352e+06	1.11595e+06	606267	1.01653e+06	918271	871909
Acetyldeoxynivalenol	0.253912	0.01663	2.14467	29110.6	18677.2	39380.4	30718.2	28468.3	23712.7	47398.5	40044.9	48233.6	125343	50865.9	52794.6
Trans-Grandmarin	1.00797	0.01663	3.01603	157617	131579	165628	179588	139964	198981	548927	387258	471176	553822	532727	441201
6-(2,4-dihydroxyphenyl)-2-{3-[3-(2,4-dihydroxyphenyl)propanoyl]-2,6-dihydroxyphenyl}-5-hydroxy-4-methylcyclohex-3-ene-1-carboxylic acid	0.437858	0.04386	1.692	125035	79274.2	184814	109162	159496	92188.3	172294	207025	177093	318777	180992	213060
Gynocardin	0.789241	0.01663	1.51205	464439	522210	486205	492942	385017	412328	578195	724429	604662	896728	575261	798434
Armexifolin	0.322581	0.01663	18.5935	90.4976	118.689	7404.19	1018.89	2568.49	2024.6	31294.3	26571.9	39065.6	80843	29147.4	38957.5
2-Propionylpyrrole	0.102242	0.04386	1.86804	8756.64	4948.85	5482.03	4771.99	5563.56	4940.23	7416.26	10498.9	7181.84	14142.1	7216.06	17935.3
6-{[3-(2H-1,3-benzodioxol-5-yl)-3-oxopropanoyl]oxy}-3,4,5-trihydroxyoxane-2-carboxylic acid	0.161535	0.6501	1.2	209502	237702	165167	115842	201335	162704	258632	159829	192764	322281	270187	106662
SCOPOLINE	0.211824	1	0.554615	500394	132718	55202.5	18269.7	62362.3	17496.1	48224	89857.2	20557.4	194961	23285.5	59389.1
3,4,5-trihydroxy-6-[3-(4-hydroxyphenyl)oxirane-2-carbonyloxy]oxane-2-carboxylic acid	0.0197342	0.6501	1.08973	7629.21	6419.33	13248	10176.6	6406.64	11623.2	8082.41	13302.3	11105.9	4192.84	12271.8	11507.2
N-METHYLANTHRANILIC ACID	0.156616	0.01663	1.86825	14542.2	9218.71	11539.1	8630.22	9262.26	10097.4	18936.5	19350.8	14928	23890.2	15254.7	25883.8
Butyryl-L-carnitine	0.441843	0.01663	43.4119	4249.28	1645.56	5441.48	2360.37	1446.77	2163.32	41042.5	113597	22731.6	83540.8	15150.6	474898
2-Indanone	0.111178	0.08344	1.29082	24618.7	21556.9	44881.7	28146.4	28866.5	26466	33789.6	30064.7	32793.1	54767.3	35629.6	38249.8
3,5-dihydroxybenzoic acid	0.166139	0.04386	1.85752	15389.2	15300.7	11291.2	9796.74	13639.8	24703.5	18932.5	33201.3	21622.8	46470	20495.2	26655.7
6-(4-ethenyl-5-hydroxy-2-methoxyphenoxy)-3,4,5-trihydroxyoxane-2-carboxylic acid	2.01709	0.04386	2.33967	1.22438e+06	1.62897e+06	931649	360477	1.5989e+06	2.1492e+06	2.92213e+06	5.37289e+06	2.56563e+06	2.98397e+06	1.50105e+06	3.12944e+06
2-Amino-4-oxo-6-(1',2'-dioxoprolyl)-7,8-dihydroxypteridine	0.363287	0.382	0.660183	346229	275949	164752	68460.3	226623	491243	194781	226796	114860	169957	172155	160017
Vanillin	0.171958	0.06068	1.2936	40416.8	38295.8	57286.3	45679.5	43124.8	43529.3	57380	49921.6	56478.5	72752.6	55552.3	55013
L-Proline	0.00297449	0.9513	1.00237	44000.3	35400	49331.1	42851.5	39260	42281.7	40859.2	42633.9	38055.7	46786.1	42281.1	43100.3
Buchananine	0.0410078	0.8511	0.864407	14790.7	13454.1	32588.8	13123.3	14774.6	28089.2	16161.4	30181.2	13460.7	13344.5	12270.2	15561.7
4-Hydroxymethyl-3-methoxyphenoxyacetic acid	0.142961	0.3069	0.80638	61113.8	58366.5	92423.4	88825.5	94540.1	61813	58431.8	38232.3	71393.6	79193.7	50074.2	71273.2
Eupachloroxin	1.10943	0.0229	2.01387	416377	261288	660860	506741	428104	408350	879376	603711	1.08443e+06	1.08566e+06	873919	874068
4-Vinylguaiacol	0.209157	0.1115	1.346	54129.2	51252.9	89437.1	69458.1	74601.1	57570.5	78143.2	71840.2	88282.5	123240	86268.4	85818.6
3-(5-Methyl-2-furyl)prop-2-enal	0.326006	0.463	1.16733	514092	503031	978709	674113	813805	607579	761931	597757	808796	1.17433e+06	678367	755054
16-iodo-hexadecanoic acid	0.269558	0.01663	2.21031	20804.1	14748.8	27887	24959	20975.4	22165	37587.3	34860.7	59560.9	48627.9	44646.9	65411.9
6-({6-[(acetyloxy)methyl]-2,4,5-trihydroxyoxan-3-yl}oxy)-3,4,5-trihydroxyoxane-2-carboxylic acid	0.187086	0.08344	1.77069	36000.5	13977.1	59583.1	26364.5	14987.6	19420.5	36857.2	64087	45246.1	30956.9	82580	41886.8
[(1S,16R)-5,7-dihydroxy-8,8,10,12,16-pentamethyl-3-[1-(2-methyl-1,3-thiazol-4-yl)prop-1-en-2-yl]-9-oxo-17-oxa-4-azabicyclo[14.1.0]heptadec-4-en-11-yl]oxidanesulfonic acid	0.197419	0.01663	21.8196	471.785	609.296	926.369	912.922	538.975	266.809	8926.49	11822.6	15678.2	19131	9129.35	16590.3
Hawkinsin	0.453443	0.01663	1.45944	132933	180747	188305	173288	149130	144493	233310	206273	228458	237666	270239	238547
6-{3,5-dihydroxy-2-[3-(3,4,5-trimethoxyphenyl)propanoyl]phenoxy}-3,4,5-trihydroxyoxane-2-carboxylic acid	0.186285	0.2502	0.389239	40708	43694.2	17767.1	1332.1	19606.1	86518.1	24657	18946.8	1511.87	16259.6	14994.5	5201.61
Indole-3-acetamide	0.110414	0.1115	1.28993	22740.3	24599.8	32713.7	19379.9	28042	26874.7	24297	28839	35373.1	44820.3	30552.4	35231.5
Vanillic acid-4-O-glucuronide	0.424848	0.01663	5.87931	8219.67	8256.45	15342.7	12284.5	12086.5	16867.4	63834.6	49101	72512.3	96189.4	71258.6	76784.8
1-(3-Methyl-2-butenoyl)-6-apiosylglucose	0.0974283	0.01663	8.92015	885.851	556.919	1162.75	265.29	518.847	172.183	2410.69	2017.4	2965.54	8779.02	2535.35	13061
(E)-Resveratrol 3-glucoside 4'-sulfate	2.46082	0.01663	0.117525	1.51005e+06	2.599e+06	2.65955e+06	1.34352e+06	2.27008e+06	2.66253e+06	262418	183402	374296	101607	379296	231971
Simmondsin	0.0783831	0.8511	1.47314	8358.36	15462.6	23684.1	9857	17630.9	17686.9	16492.5	11031.1	22756.8	13204.6	14481.3	58610.7
Uracil	0.710463	0.08344	0.76351	1.19998e+06	1.06771e+06	1.16696e+06	1.08349e+06	944038	1.00252e+06	602278	876916	656609	941079	672475	1.18455e+06
Vanillylamine	0.695072	0.0315	0.26877	341332	372951	173715	70352.6	202621	531616	63902.5	104553	43822.9	53758.4	58409.7	130450
2-Ethylacrylic acid	0.45496	0.01663	1.48844	154177	137406	151523	162245	132670	143999	204952	183551	221353	209717	247931	245438
3,4,5-trihydroxy-6-[4-(5,6,7,8-tetrahydroxy-4-oxo-3,4-dihydro-2H-1-benzopyran-2-yl)phenoxy]oxane-2-carboxylic acid	1.09476	0.01663	3.13795	368121	137080	282723	187251	233879	135221	480347	575976	495987	624922	928390	1.11193e+06
3,4,5-trihydroxy-6-{[3-(6-hydroxy-7-methoxy-2H-1,3-benzodioxol-5-yl)prop-2-enoyl]oxy}oxane-2-carboxylic acid	3.5691	0.01663	0.4861	1.16483e+07	7.87873e+06	9.33617e+06	7.78908e+06	1.00948e+07	5.70089e+06	3.52112e+06	4.12707e+06	3.3295e+06	4.78937e+06	4.60518e+06	5.12043e+06
1-propene-1,2,3-tricarboxylic acid	1.37122	0.01663	0.63742	1.45788e+06	1.8336e+06	2.11964e+06	1.49147e+06	1.64905e+06	1.77657e+06	1.05194e+06	923314	1.21852e+06	1.17025e+06	1.21218e+06	1.00622e+06
Cis-4-Carboxymethylenebut-2-en-4-olide	0.304248	0.0315	0.851627	224509	217820	259682	225982	227600	227315	195870	180401	201096	188571	225626	186074
Gentiobiosyl 2-methyl-6-oxo-2E,4E-heptadienoate	0.570802	0.1115	1.74292	262430	203332	228058	372322	216528	136201	435706	279774	426603	174664	670918	485294
6-[2-(2H-1,3-benzodioxol-5-yl)-1-carboxy-2-oxoethyl]-3,4,5-trihydroxyoxane-2-carboxylic acid	0.252386	0.7519	0.934253	1.90633e+06	2.23489e+06	2.60844e+06	2.90665e+06	1.52998e+06	1.86395e+06	2.19823e+06	2.04253e+06	2.00941e+06	1.66523e+06	2.56326e+06	1.71102e+06
4-Guanidinobutanoic acid	0.146249	0.8511	1.12149	198388	245754	385065	247800	343252	244221	187737	404009	313441	328787	191277	441232
6-(4-{6-[2,4-dihydroxy-3-(3-methylbut-2-en-1-yl)benzoyl]-5-{4-[(E)-2-(2,4-dihydroxyphenyl)ethenyl]-2,6-dihydroxyphenyl}-2-hydroxy-3-methylcyclohex-3-en-1-yl}-3-hydroxyphenoxy)-3,4,5-trihydroxyoxane-2-carboxylic acid	0.784121	0.01663	4.06502	137397	33213.9	38210.8	157711	47489.4	10489.9	292213	175567	207825	357744	286510	405815
MIGLITOL	0.134737	0.01663	3.97674	1163.94	3356.66	4542.11	1312.33	3884.51	1223.22	6970.44	9296.91	13678.5	19167.6	6022.15	6398.58
L-Arabinitol	0.339972	0.01663	2.43169	44874.6	16120.5	19974.1	31327.9	21087.8	28662.1	70010.7	65845.8	83004	54725.8	62371.7	58116.8
Stachydrine	0.436837	0.08344	1.81533	191307	140387	60008.3	79716.7	97711.6	119508	130875	354393	231473	228586	131101	173848
Choline Glycerophosphate	0.0141375	0.08344	3.73423	244.814	44.3112	49.9232	48.6148	42.4534	45.3139	53.6636	54.2869	55.1756	1495.69	58.3453	58.1425
Dopaxanthin quinone	2.421	0.04386	1.33853	1.02662e+07	9.02666e+06	1.01941e+07	1.02666e+07	8.70415e+06	8.4696e+06	1.07461e+07	9.62599e+06	1.90569e+07	1.42714e+07	1.19279e+07	1.05535e+07
L-aspartic Acid	0.238784	0.7519	1.22149	510903	237535	560181	348623	420516	211055	424947	436521	327132	254479	407341	945756
Cis-p-Coumaric acid 4-[apiosyl-(1->2)-glucoside]	0.00071055	0.9513	1.00103	29822	33958.5	137235	142534	54536.3	10024.6	52582.2	53459.8	82816.9	8046.43	159153	52507.7
L-NMMA	3.82793	0.01663	0.00351417	3.96623e+06	5.52509e+06	5.10389e+06	3.76797e+06	4.01668e+06	4.93739e+06	3375.71	2291.38	6157.22	3403.15	9144.76	71626.5
Stachyoside A	0.495828	0.8511	1.06366	8.32937e+06	7.44134e+06	9.5671e+06	1.36914e+07	7.07245e+06	6.11176e+06	1.00641e+07	6.49556e+06	1.16985e+07	5.0396e+06	1.33652e+07	8.87526e+06
2-Pyrrolidinone	0.0151794	0.01663	1.23594	310.805	319.408	359.861	350.43	306.017	326.636	386.823	391.316	397.722	423.628	420.57	419.109
3,4,5-trihydroxy-6-{3-hydroxy-5-[(E)-2-(2-hydroxy-4-{[3,4,5-trihydroxy-6-(hydroxymethyl)oxan-2-yl]oxy}phenyl)ethenyl]phenoxy}oxane-2-carboxylic acid	0.680884	0.0229	1.57625	257826	296099	450404	295573	247895	317122	556421	405101	493056	491535	536878	456620
5-(3',4'-Dihydroxyphenyl)-gamma-valerolactone-4'-O-glucuronide	1.28617	0.1488	1.35859	2.76351e+06	2.54064e+06	3.97684e+06	3.09676e+06	2.09833e+06	2.15751e+06	3.75261e+06	3.07528e+06	3.69872e+06	2.58496e+06	5.12727e+06	4.35795e+06
L-2-Aminoadipate adenylate	0.37423	0.7519	1.14972	1.54635e+06	1.3272e+06	2.12684e+06	2.66842e+06	1.17319e+06	893632	2.02858e+06	1.47959e+06	1.77115e+06	697059	3.27753e+06	1.93971e+06
3,3'-Thiobispropanoic acid	0.0851099	0.6501	1.12134	77085.3	86427.9	128247	112558	67887.7	68766.8	102997	90731.6	99661.5	61293.6	141882	110170
Uridine 2'-phosphate	0.11328	0.3069	1.23043	34389.8	39791	52837.6	62949.4	34653.5	49046.7	35702.1	55824.7	49592.6	40847.3	76369.7	78386
2-Hydroxycinnamic acid	2.83247	0.0229	2.7007	2.26126e+06	1.67697e+06	702579	487805	1.99795e+06	3.15615e+06	4.8228e+06	6.2991e+06	3.89788e+06	4.88406e+06	3.04504e+06	4.82812e+06
4-Aminobutyraldehyde	1.65989	0.01663	0.0215168	1.17036e+06	714498	859323	927796	768660	1.00253e+06	15969.6	9087.32	791.486	14900.6	39831.2	36520.5
4-Hydroxycinnamic acid	0.100893	0.5534	1.03853	654997	619023	523068	557192	473036	567432	471952	966126	542145	460320	454032	631004
Alpha-Zearalenol	0.0270694	0.01663	1.23614	988.411	1015.77	1144.42	1114.42	973.183	1038.75	1230.16	1244.45	1264.82	1347.21	1337.48	1332.83
Caffeic acid	7.964	0.01663	7.33167	7.18192e+06	3.98047e+06	2.07707e+06	538773	4.85838e+06	3.01951e+06	2.50091e+07	4.80772e+07	2.15253e+07	2.42437e+07	1.24375e+07	2.74871e+07
Chondroitin sulfate	0.0820957	0.6501	1.63265	10776.7	7830.17	15195.6	8038.56	17640.1	2273.21	10719	7787.05	10766.6	16007.5	15065.6	40428.4
Cynaropicrin	0.0150152	0.9513	1.03829	27814.5	23198.3	20523.9	25953.5	27561.3	22222.5	28946.9	18329.5	25082.7	19670.6	34016.6	26919.8
Glucosamine	0.216213	0.01663	2.2569	13699.4	9222.98	17925.6	14194.2	11883.2	9211.54	29369.6	22222.4	25016.7	34941.7	28506.9	31810.1
Isonicotinic acid	0.0924689	0.382	1.15487	47740.9	44484.9	76481.6	48568.8	51208.2	46088.9	47347.9	83208.8	66508.3	57326.5	46871	62046.8
M-Cresol	0.244954	0.01663	1.54664	45368.3	34068.1	33698.7	37913.8	36398	43516.2	55920	57277.9	49691.1	67536.8	67751.9	58976
P-Aminobenzoic acid	0.137876	0.01663	0.714761	22751.7	23555.4	25894.2	26620.1	22299.6	23204.1	17626.7	13224.2	15824.4	20357	19286	16838.9
S-(3-Methylbutanoyl)-dihydrolipoamide-E	0.140131	0.1115	2.99409	5039.93	5028.19	4475.89	7146.11	4124.28	2600.95	5518.37	17475.7	9285.72	20116	3591.53	29106
Trans-cinnamic acid	0.238793	0.01663	1.78455	26800.2	24851.2	29232.9	24154	28065.4	25346.3	40703.1	61085.1	38572.4	58328.3	35495.9	48618.8
Eriodictyol-7-O-glucoside	7.1411	0.0229	1.73107	3.22746e+07	3.18208e+07	1.17362e+07	2.49258e+07	2.71236e+07	3.14461e+07	5.31299e+07	4.39895e+07	4.60828e+07	5.5885e+07	4.44051e+07	3.22457e+07
(1x,2x)-Guaiacylglycerol 3-glucoside	1.1446	0.8511	0.830283	4.38646e+06	4.8115e+06	9.44658e+06	5.97905e+06	6.99112e+06	4.44276e+06	4.81426e+06	3.3834e+06	5.2247e+06	6.41974e+06	5.19848e+06	4.90115e+06
Phloridzin	36.0033	0.0229	2.60818	4.5315e+08	3.21111e+08	1.04515e+08	2.27205e+07	3.56851e+08	6.63747e+08	8.36687e+08	1.17633e+09	7.14218e+08	7.66891e+08	4.99686e+08	1.01847e+09
Bassic acid	5.61476	0.01663	12.4099	1.03473e+06	146994	2.57762e+06	174125	360936	2.02865e+06	1.12393e+07	1.65351e+07	6.13027e+06	1.87428e+07	3.37702e+06	2.24349e+07
(-)-epicatechin-3'-O-glucuronide	24.737	0.0229	2.29357	2.49296e+08	1.64927e+08	8.06807e+07	5.68583e+07	2.22178e+08	3.27397e+08	4.26079e+08	5.84072e+08	3.47634e+08	4.419e+08	2.81879e+08	4.44819e+08
RHAPONTIN	1.2083	0.2502	0.892246	1.53919e+07	1.96615e+07	1.54346e+07	2.38286e+07	1.49808e+07	1.59254e+07	1.3765e+07	1.45954e+07	1.9901e+07	1.19672e+07	1.88334e+07	1.48558e+07
3,4,5-trihydroxy-6-{[8-(hydroxymethyl)-8-methyl-6-(2-methylpropanoyl)-2-oxo-4-phenyl-2H,8H-pyrano[2,3-f]chromen-5-yl]oxy}oxane-2-carboxylic acid	2.39092	0.2502	0.837555	3.8647e+07	2.7807e+07	2.86442e+07	3.30557e+07	2.53641e+07	2.41279e+07	2.55146e+07	3.42687e+07	2.0137e+07	2.19268e+07	2.06349e+07	2.63409e+07
D-Mannitol	17.785	0.01663	0.628297	2.9403e+08	2.78913e+08	2.98408e+08	3.35998e+08	2.9371e+08	2.50056e+08	1.97625e+08	1.43771e+08	1.86617e+08	1.65181e+08	2.07569e+08	1.99475e+08
D-(+)-Turanose	9.29642	0.01663	10.2957	4.50066e+06	2.47967e+06	3.61497e+06	2.55362e+06	2.66667e+06	3.05387e+06	4.38936e+07	2.36951e+07	2.87452e+07	2.16287e+07	3.24206e+07	4.38962e+07
Uridine	2.60474	0.04386	0.670874	8.82921e+06	7.77649e+06	9.05769e+06	8.52293e+06	7.52497e+06	7.25738e+06	4.15953e+06	5.69543e+06	4.32531e+06	5.32326e+06	5.20549e+06	8.13929e+06
3,4,5-trihydroxy-6-[3-(3,5,7-trihydroxy-4-oxo-3,4-dihydro-2H-1-benzopyran-2-yl)phenoxy]oxane-2-carboxylic acid	1.05705	0.04386	0.326115	540873	826021	537058	204717	686631	862074	209146	294948	139765	294938	129821	124168
3,4,5-trihydroxy-6-{[3-(4-methoxyphenyl)oxiran-2-yl]methoxy}oxane-2-carboxylic acid	0.410087	0.1115	1.59296	191662	102444	178506	133175	114443	115678	134044	279265	177069	298618	149575	292843
3,4,5-trihydroxy-6-{[3-(4-hydroxy-3-methoxyphenyl)propanoyl]oxy}oxane-2-carboxylic acid	0.948938	0.2502	0.798422	2.73387e+06	3.12105e+06	5.40915e+06	4.47086e+06	3.254e+06	3.06914e+06	2.07601e+06	2.62748e+06	2.89334e+06	2.14131e+06	3.1668e+06	4.70315e+06
Quercetin 3-O-glucoside	27.409	0.01663	0.658931	7.20877e+08	6.64354e+08	7.20764e+08	6.37177e+08	7.97732e+08	6.4764e+08	4.24539e+08	4.23169e+08	4.3431e+08	4.87561e+08	4.93815e+08	4.96757e+08
2-(4-hydroxy-3-methoxyphenyl)-8-[3,4,5-trihydroxy-6-(hydroxymethyl)oxan-2-yl]-3,4-dihydro-2H-1-benzopyran-3,5,6,7-tetrol	4.36006	0.0229	3.02628	2.45543e+06	3.78441e+06	2.23386e+06	6.64248e+06	2.59518e+06	3.52261e+06	1.08891e+07	7.67247e+06	1.21044e+07	1.63553e+07	1.20672e+07	5.15083e+06
3,4,5-trihydroxy-6-{[(1E)-1-(4-methoxyphenyl)pent-1-en-3-yl]oxy}oxane-2-carboxylic acid	0.211982	0.0315	16.3165	1490.26	1531.81	1740.15	1709.1	1606.07	1400.19	4032.1	26502.1	10749.5	33681.3	1628.43	78060.5
6-{4-[6-carboxy-5-(2,6-dihydroxyphenyl)-3-methylcyclohex-3-en-1-yl]-3-hydroxyphenoxy}-3,4,5-trihydroxyoxane-2-carboxylic acid	0.779449	0.1488	1.71049	593895	358763	651447	432207	451828	309398	788984	1.3876e+06	334740	690249	504966	1.07892e+06
Traumatic Acid	2.52906	0.08344	0.349656	1.71572e+06	4.69441e+06	8.09233e+06	1.19772e+07	3.43786e+06	5.00044e+06	4.00181e+06	577809	1.88585e+06	428622	4.4223e+06	895322
Hydroxygaleon	4.27553	0.01663	0.0260093	7.83844e+06	7.69629e+06	4.52854e+06	4.70737e+06	4.90212e+06	6.58913e+06	214765	152654	84042.6	44848.8	327087	119840
Digitoxigenin 3-[glucosyl-(1->6)-glucosyl-(1->4)-2,6-dideoxyribohexoside]	0.735219	0.1488	0.681108	833381	926711	1.13971e+06	648773	871339	454852	344107	471537	825287	342830	687743	648776
(+/-)13-HpODE	0.648447	0.01663	0.328519	217749	184638	421027	298515	184076	164795	78665	71224.4	74924.6	73391	91889.6	92995.5
Alpha-Tocotrienoxyl radical	1.06217	0.01663	3.49178	189465	114476	126219	99318.7	189092	194088	487551	393578	629148	685251	466522	524526
MADECASSIC ACID	1.54992	0.01663	25.7662	32882.6	11681.2	49947.4	11856.4	12820.7	85615.5	777064	1.02594e+06	487389	1.22518e+06	371044	1.3899e+06
Gingerglycolipid A	3.81749	0.0229	0.420445	6.05361e+06	8.89201e+06	1.60081e+07	8.34304e+06	1.02991e+07	9.15779e+06	5.96606e+06	5.68227e+06	3.04229e+06	979070	6.11799e+06	2.91182e+06
12(13)Ep-9-KODE	1.17729	0.01663	0.314516	533548	652270	1.0862e+06	771607	590478	606883	233427	150186	219154	123748	386011	221271
Medicagenic acid	4.10768	0.0229	34.8062	344663	3858.28	123932	26167.3	18644.7	875914	2.9485e+06	4.68189e+06	7.30176e+06	2.05262e+07	733610	1.23018e+07
2,3-dinor Prostaglandin E1	0.829521	0.01663	0.399718	325463	333378	633564	438537	533508	284302	115787	161379	145948	109837	237798	248139
Methyl (R)-9-hydroxy-10-undecene-5,7-diynoate glucoside	0.285341	0.0315	8.49477	3624.7	3725.75	4232.5	6933.16	3906.39	3405.63	15296.6	38333.6	44706.4	59101.1	3960.76	58008.6
(2R)-2-acetamido-3-(1H-indol-3-yl)propanoic acid	0.601483	0.1944	0.52346	543543	721964	345033	185758	456991	278950	85355.7	148861	71775	345805	120571	552803
(-)-Epigallocatechin 7-glucuronide	0.621234	0.7519	0.791888	3.72698e+06	2.42087e+06	951011	369772	3.22179e+06	5.13653e+06	2.25211e+06	3.43924e+06	1.24968e+06	3.45115e+06	1.50792e+06	633514
3,4,5-trihydroxy-6-[2-(3-oxoprop-1-en-1-yl)phenoxy]oxane-2-carboxylic acid	0.5918	0.1115	0.671636	513274	465685	580219	202610	553788	622689	372218	458846	268265	346818	283138	244344
Prenyl apiosyl-(1->6)-glucoside	2.61542	0.06068	1.68818	6.04398e+06	4.1699e+06	5.10941e+06	5.17635e+06	4.51806e+06	3.5191e+06	7.14606e+06	5.87374e+06	9.17098e+06	4.54048e+06	1.06025e+07	1.08415e+07
L-Asparagine Anhydrous	0.609	0.6501	3.1865	353813	56856.8	237428	23457.9	67604.8	158625	103248	582245	8453.34	203037	158191	1.80474e+06
Beta-Arabinose	2.04775	0.382	0.840634	2.15867e+07	2.0653e+07	2.35077e+07	2.83611e+07	1.79638e+07	1.66876e+07	1.68e+07	1.1252e+07	2.09624e+07	1.79601e+07	1.92376e+07	2.20224e+07
Dityrosine	0.415798	0.5534	0.842766	1.26848e+06	903790	1.82765e+06	641659	1.06664e+06	886337	504128	901441	796476	118273	1.79469e+06	1.44219e+06
3-hydroxy-3-methyl-Glutaric acid	1.86044	0.6501	1.44045	5.48794e+06	4.67292e+06	5.94643e+06	4.74842e+06	4.35074e+06	4.82055e+06	4.72711e+06	7.74644e+06	4.70537e+06	1.0053e+07	4.05184e+06	1.19645e+07
3,4,5-trihydroxy-2-[hydroxy(3,4,5-trihydroxyoxan-2-yl)methyl]-4-[3,4,5-trihydroxy-6-(hydroxymethyl)oxan-2-yl]cyclohexa-2,5-dien-1-one	1.69513	0.01663	2.78534	416464	500457	758964	371144	889310	680461	1.82337e+06	2.01927e+06	1.05023e+06	2.19218e+06	1.88585e+06	1.10101e+06
Guanosine	0.129495	0.9513	1.19112	600303	279666	110393	53811.6	160423	268064	181714	475083	94677.4	121001	131170	750226
3,4,5-trihydroxy-6-[4-hydroxy-3-(3-oxopropyl)phenoxy]oxane-2-carboxylic acid	0.107179	0.1488	1.17798	42782.6	45710.1	48350.7	36379.8	54025.6	68049.9	49107	59531.3	53521.7	72181.7	58047.7	55518.6
3,4,5-trihydroxy-6-[2-hydroxy-4-(2-hydroxy-3-methoxy-3-oxopropyl)phenoxy]oxane-2-carboxylic acid	0.047157	0.9513	1.30199	15187.8	8764.64	21213.6	1370.43	16899.3	23955.7	10229.7	12928.5	5492.99	45013.1	16681.4	23496.4
Kaempferol 3-sophoroside 7-glucuronide	0.824599	0.0229	3.02827	84006.8	79322	143429	249357	118021	68760.5	407916	194027	472457	470450	434731	269756
Suspensolide F	0.533992	0.08344	0.602846	334963	327034	276081	197109	410197	225079	144287	96998.2	209723	276535	212047	127521
Loganin	0.480193	0.3069	1.29972	499619	429839	839430	668911	583450	589920	659527	344560	938652	1.1744e+06	743568	833273
N-Desmethyl-O-hydroxy rosiglitazone	0.353047	0.463	1.23258	1.57347e+06	762567	802178	291423	938388	538873	712703	1.51356e+06	952356	733107	1.16542e+06	972525
3,4,5-trihydroxy-6-[5-hydroxy-2-methoxy-4-(3-oxobut-1-en-1-yl)phenoxy]oxane-2-carboxylic acid	0.543133	0.04386	0.603521	223548	362692	505237	453831	289937	311972	220074	74409.7	283054	271640	270020	176717
6-{2-[3-(3,4-dihydroxyphenyl)prop-2-enoyl]-3,5-dihydroxyphenoxy}-3,4,5-trihydroxyoxane-2-carboxylic acid	0.61677	0.1488	0.658058	598953	638595	389842	278410	688066	798052	447306	507956	323147	356730	254094	343027
6-{4-[(1E)-2-carboxyeth-1-en-1-yl]-3-hydroxyphenoxy}-3,4,5-trihydroxyoxane-2-carboxylic acid	0.81633	0.1944	0.615434	1.20486e+06	1.01959e+06	860455	184823	1.09625e+06	1.22398e+06	422293	1.02454e+06	312214	620314	368991	691989
Chlorogenic Acid	13.1345	0.01663	4.90168	3.02035e+07	1.83789e+07	8.12314e+06	2.01928e+06	2.36138e+07	1.04425e+07	6.93097e+07	1.16672e+08	6.74535e+07	6.7421e+07	4.52643e+07	8.85642e+07
2-Isopropylmalic acid	1.11695	0.6501	1.42708	3.17405e+06	3.0054e+06	3.44477e+06	2.07833e+06	3.63373e+06	3.58541e+06	9.99673e+06	2.12821e+06	3.39815e+06	3.76499e+06	5.65559e+06	2.06524e+06
Scytalone	0.201029	0.5534	0.84578	398116	259118	334097	205670	345200	185134	214350	420040	194778	270084	165424	196614
Riboflavin (Vitamin B2)	0.434669	0.06068	0.551875	188844	157160	319332	268103	162372	135982	71560.5	84486.9	72497.4	115047	152821	183116
16,17-Dihydro-16a,17-dihydroxygibberellin A7 17-glucoside	0.121456	0.463	0.866408	108546	84430.2	97667.2	110250	140201	76967.3	118143	74132.3	71224.7	59710	123726	88482.2
Leukotriene D5	0.646946	0.01663	2.92136	88670.5	42556.7	110257	87309.1	105724	71320.6	207952	187916	257429	178374	383702	262703
Aspalathin	0.724004	0.382	0.879855	5.36366e+06	4.30518e+06	3.22422e+06	3.83879e+06	4.28116e+06	5.40241e+06	3.67743e+06	3.28513e+06	3.50543e+06	5.6928e+06	4.20737e+06	2.87429e+06
6-{2-[(E)-2-(3,5-dihydroxyphenyl)ethenyl]-5-{[3,4,5-trihydroxy-6-(hydroxymethyl)oxan-2-yl]oxy}phenoxy}-3,4,5-trihydroxyoxane-2-carboxylic acid	0.110257	0.463	0.603162	6117.83	23577.7	17455.7	37648.9	50876	16094.7	4512.96	4798.16	23627.4	4873.03	28172.1	25565.1
Cis-3-Hexenyl b-primeveroside	0.944624	0.2502	1.44849	1.95507e+06	845212	4.00477e+06	1.75537e+06	756324	1.22303e+06	1.60251e+06	2.73276e+06	2.33578e+06	1.7925e+06	3.50789e+06	3.30085e+06
Hydroxyclomipramine glucuronide	0.445346	0.6501	0.702572	265690	257492	838301	375063	671112	321881	246466	322430	302109	394102	297188	355492
Azelaic acid	0.0366134	0.5534	1.60231	1806.31	724.933	2530.18	1823.52	2412.1	554.553	2936.4	3794.6	1758.69	1483.38	644.948	5168.89
3,4,5-trihydroxy-6-[(2-{9-[(3-methylbut-2-enoyl)oxy]-2-oxo-2H,8H,9H-furo[2,3-h]chromen-8-yl}propan-2-yl)oxy]oxane-2-carboxylic acid	1.06236	0.1488	1.50704	1.03938e+06	990761	2.28405e+06	1.25747e+06	2.32014e+06	629716	1.66877e+06	1.76539e+06	2.62127e+06	2.29177e+06	2.59296e+06	1.90115e+06
(1E,4Z,6a,8b,10a)-8-Angeloyloxy-10,15-dihydroxy-3-oxo-1,4,11(13)-germacratrien-12,6-olide	0.209761	0.06068	0.723137	101395	69501.3	73396.6	58623.8	73985.2	100528	63738	69779.7	47435.4	58158.3	38424.3	67708.9
6-[4-(3-{3-[(3,3-dimethyloxiran-2-yl)methyl]-2,4,6-trihydroxyphenyl}-3-oxopropyl)-3-hydroxyphenoxy]-3,4,5-trihydroxyoxane-2-carboxylic acid	0.727915	0.1488	0.62164	478851	545004	1.28096e+06	573886	949317	524772	297030	403657	432427	608088	400302	564553
6-{[4-(5,7-dihydroxy-4-oxo-3,4-dihydro-2H-1-benzopyran-2-yl)-9,13,13-trimethyl-8-oxatetracyclo[7.4.1.0虏,鈦?0鹿虏,鹿鈦碷tetradeca-2(7),3,5-trien-5-yl]oxy}-3,4,5-trihydroxyoxane-2-carboxylic acid	0.812953	0.04386	7.32554	79134.2	17078.3	23601.7	6664.36	78231.2	123719	277029	1.1773e+06	152833	207569	61428.7	529561
3,4,5-trihydroxy-6-{4-[(E)-2-(2,3,5-trihydroxyphenyl)ethenyl]phenoxy}oxane-2-carboxylic acid	0.565895	0.01663	10.1484	7483.27	12923.8	30288.5	11434.4	21450.8	13434.2	74737.3	151105	107038	138102	91415.9	422390
(+)-Abscisic Acid	0.0889523	0.06068	5.36259	889.568	914.368	1206.36	1020.2	958.701	835.804	1777.97	12023.9	4202.8	1016.53	972.045	11245.1
(Z)-6-Tetradecene-1,3-diyne-5,8-diol	0.00951726	0.3069	0.946008	1241.06	1275.66	1449.17	1423.31	1337.51	1166.05	1165.16	1149.94	1252.24	1207.43	1356.12	1333.43
3-(4-Methylphenyl)oxiranecarboxylic acid	0.0725694	0.8511	0.944336	315227	387267	308457	419044	283123	442418	283337	327934	373279	454339	273840	323102
Limocitrin	1.21432	0.06068	0.00274683	614889	515157	453224	0.00372656	618759	1.72995e+06	5.35986	10440.6	0.00327866	16.9077	0.00355066	334.82
Veranisatin A	0.544322	0.0315	0.286313	185338	141048	200578	278347	147007	78030.7	37322.1	12201.6	96121.5	25769	79482.8	44080.7
3-keto-Digoxigenin	0.0608626	1	0.699188	7942.34	1132.03	44418.6	4980.26	10100.2	12645	2761.16	6284.31	8820.41	6049.5	16051.9	16832.3
Secoeremopetasitolide A	0.152086	0.382	1.38975	37263.4	59690.8	66604.9	66460.3	97502.2	23771.5	79549.6	40327.4	86296.4	41457	92608.9	147980
(1'R)-Nepetalic acid	0.00231066	0.9513	0.990617	1217.53	3547.94	4094.31	6709.66	4040.77	1491.53	1355.24	1748.84	2404.92	5965.25	2777.51	6654.8
5,7-dihydroxy-2-(4-hydroxyphenyl)-8-(3,4,5-trihydroxyoxan-2-yl)-4H-chromen-4-one	0.619483	0.0229	0.656451	357816	455547	499077	390748	431614	292533	248504	275586	267391	287294	300915	214008
3-(3-ethyloxiran-2-yl)-1H-isochromen-1-one	0.389198	0.3069	0.643019	400093	301581	507394	960577	369290	116707	231935	245955	332425	188357	380232	328796
Methyl (3x,10R)-dihydroxy-11-dodecene-6,8-diynoate 10-glucoside	0.391294	0.0229	30.046	2987.36	2886.87	3259.5	1000.21	2136.39	4683.23	16081.2	77512.3	15611.7	151234	3879.94	245162
[truncated: 806 more rows]

## Sheet: AS 4-1
Metabolite	Vip_oplsda	fdr	FC	AS_1_1	AS_1_2	AS_1_3	AS_1_4	AS_1_5	AS_1_6	AS_5_1	AS_5_2	AS_5_3	AS_5_4	AS_5_5	AS_5_6
[truncated: 1,553 more rows]

[truncated: 2 more sheets: AS 5-1, AS 6-1]
