# Supplementary material for: Metabolite-Mediated Responses of Phyllosphere Microbiota to Rust Infection in Two Malus Species
Source: Microbiol Spectr. 2023 Mar 14;11(2):e03831-22. doi: 10.1128/spectrum.03831-22 (PMC10101083; doi:10.1128/spectrum.03831-22)
Supplement: Supplemental file 3 — Table S3. Download spectrum.03831-22-s0003.xlsx, XLSX file, 1.6 MB [file spectrum.03831-22-s0003.xlsx]

## Sheet: YQ 2-1
Table S3 Integration results of the orthogonal partial least square-discriminant analysis (OPLS-DA), fold change (FC), and Wilcoxon’s test analysis of metabolites in Malus ‘Flame’. ‘Flame’ annotated to YQ, and the numbers 1 to 6 represent the six rust development stages. There are six biological replicates in each stage.
Metabolite	Vip_oplsda	fdr	FC	YQ_1_1	YQ_1_2	YQ_1_3	YQ_1_4	YQ_1_5	YQ_1_6	YQ_2_1	YQ_2_2	YQ_2_3	YQ_2_4	YQ_2_5	YQ_2_6
Pantothenic Acid	3.34932	0.02665	2.10423	3.56237e+06	2.34047e+06	2.87919e+06	2.1762e+06	1.9052e+06	2.04476e+06	7.11986e+06	7.0993e+06	4.39517e+06	5.81551e+06	4.00211e+06	2.93941e+06
8-Deoxy-11,13-dihydroxygrosheimin	1.25196	0.02031	1.71963	511690	521553	559479	620113	304947	495643	928900	843180	811665	1.18549e+06	679167	733358
5-Methoxyindoleacetate	1.20303	0.114	2.2342	404885	248951	402125	464388	183727	299563	1.19773e+06	938579	535213	1.10852e+06	461495	234465
D-Sorbitol	14.15	0.02031	0.656402	1.03343e+08	1.48875e+08	1.28466e+08	1.14255e+08	1.14269e+08	1.30915e+08	7.99853e+07	8.4897e+07	9.21415e+07	6.71661e+07	7.17101e+07	9.00763e+07
Citric acid	2.11254	0.1958	1.53717	7.53588e+06	4.23685e+06	3.38838e+06	2.61335e+06	3.70783e+06	2.73488e+06	7.23306e+06	9.6062e+06	4.7475e+06	9.11755e+06	3.73411e+06	2.78559e+06
Aspalatone	5.84288	0.04604	1.72755	1.64401e+07	5.3393e+06	3.94047e+06	1.79077e+07	2.0117e+07	1.50713e+07	2.33973e+07	1.86548e+07	2.18202e+07	3.40839e+07	2.16653e+07	1.65672e+07
Feruloyl C1-glucuronide	0.663616	0.02031	2.6209	65954.9	65459.4	22604.8	80777	38798.4	66353.2	195399	109381	90756.1	158113	194094	143499
Icariside B8	0.216519	1	0.95887	1.33842e+06	1.67226e+06	2.12667e+06	1.72267e+06	1.27601e+06	1.64068e+06	1.42545e+06	1.32294e+06	1.73346e+06	1.67147e+06	1.74957e+06	1.46864e+06
Zileuton O-glucuronide	3.14956	0.02031	0.557448	3.95015e+06	4.82958e+06	4.42965e+06	4.0329e+06	4.58889e+06	4.5935e+06	1.80121e+06	1.92954e+06	2.72394e+06	2.30504e+06	2.9598e+06	3.00912e+06
N-(4-aminobutyl)-3-[4-hydroxy-3-(sulfooxy)phenyl]prop-2-enimidic acid	4.08845	0.02031	20.1142	410284	485003	156375	56313	52230.8	100834	6.43639e+06	8.0799e+06	4.51654e+06	572453	2.159e+06	3.60645e+06
3,7-Dimethyl-8,11-dioxo-2E,6E,9E-dodecatrienal	0.700464	0.0354	1.63866	130580	219058	253344	186499	100766	181007	326552	286913	302531	196382	314424	328362
2,6,7-Trihydroxy-9-methylxanthen-3-one	2.10546	0.02031	1162.68	764.172	741.293	831.068	1091.5	694.851	767.515	1.32552e+06	966816	1.32345e+06	1.22747e+06	485905	357020
Afzelechin 7-apioside	0.27201	0.3154	1.31671	90745.1	68030.1	89561.9	175790	134945	90832.7	134818	110250	122774	246388	119174	121913
3,4,5-trihydroxy-6-(3-phenyloxirane-2-carbonyloxy)oxane-2-carboxylic acid	0.525394	0.02031	0.659989	157762	204878	177474	209386	157927	200912	112929	95093.8	120295	125341	143462	133979
Hypoglycin	0.864315	0.0354	1.66834	180886	244517	328572	281111	167507	235383	440567	383783	445391	279452	420008	430321
5-(3',5'-Dihydroxyphenyl)-gamma-valerolactone 3-O-glucuronide	0.0953835	0.3897	0.871953	33569.2	40775.5	57850.3	38111.3	28946	34589.4	40760.8	39878.3	31987.7	31980	28272.5	30978
4-Pyridoxic acid	0.346693	0.2513	0.880446	414165	355590	479617	379128	400307	394921	335084	316326	302946	312425	405615	461874
3,7-Dimethylquercetin	1.21903	0.06309	1.84873	632361	195382	121394	679238	701494	501982	950238	700745	800707	1.32798e+06	838038	618013
Eleutheroside B1	0.480304	0.02031	2.61172	30623.5	14932.4	9047.29	37572.1	45541.2	38462.9	78959.3	53473.7	67597.8	94848.7	91243.7	73965.4
Trans-3-Hydroxycotinine glucuronide	1.17462	0.04604	1.88683	308541	337057	621046	481476	312126	463337	848610	366787	761908	727897	1.40395e+06	652638
2E,4E,8Z,10E-dodecatetraenoic acid	0.598852	0.02031	1.77179	127182	117962	116787	119932	85437.3	100206	232518	205898	164926	276403	161513	141677
8-(1,2-dihydroxypropan-2-yl)-9-hydroxy-2H,8H,9H-furo[2,3-h]chromen-2-one	0.510405	0.3897	0.723749	608572	286040	188280	618555	580735	643528	370803	289169	236461	561489	309880	349351
8-Tridecynoic acid	1.1717	0.02031	2.25947	170772	207961	278330	322719	98482	204906	612655	444947	475455	437568	431413	497734
3,4,5-trihydroxy-6-[2-(methoxymethyl)-5-(3,5,7-trihydroxy-3,4-dihydro-2H-1-benzopyran-2-yl)phenoxy]oxane-2-carboxylic acid	2.34193	0.02031	861.744	187.628	2722.82	204.052	2733.85	1602.94	188.448	1.60633e+06	1.44314e+06	1.25137e+06	918156	830466	534750
3,4,5-trihydroxy-6-[4-hydroxy-3-(3-phenylpropanoyl)phenoxy]oxane-2-carboxylic acid	0.0358028	0.9549	0.964261	109781	172389	126929	188827	158503	116420	144873	98329.6	134090	162760	182108	119843
6-Tridecynoic acid	1.52004	0.08606	0.928027	8.64164e+06	8.07389e+06	8.33343e+06	7.43626e+06	7.89334e+06	7.64141e+06	7.3612e+06	7.83338e+06	7.55133e+06	7.73198e+06	7.0804e+06	7.00538e+06
Goshuyic acid	0.854293	0.02031	2.98929	85950.7	63753.8	113917	70755.5	39340	68651.5	262390	291706	212656	165191	210025	180645
Neryl butyrate	0.303615	0.0354	2.18583	22595.9	10644.6	40672.5	19741.3	8895.6	14316.8	37797.4	55434.1	41089.1	45647	51824.7	23673.2
1-Palmitoyl-2-linoleoyl PE	0.00887603	0.8574	1.01222	666188	362334	133835	229445	249304	224924	446592	513261	229027	267276	245449	187053
Glucocerebrosides	0.414966	0.9549	0.983315	1.93973e+07	1.989e+07	1.96087e+07	1.65907e+07	1.51888e+07	1.72e+07	1.98097e+07	1.90301e+07	1.76872e+07	2.03804e+07	1.67248e+07	1.24225e+07
13-Hydroxy-9-methoxy-10-oxo-11-octadecenoic acid	0.739062	0.1505	0.710142	389227	735857	777954	518041	405476	586637	354906	319753	419550	484708	449848	395178
Agavoside A	1.72253	0.08606	0.538035	1.12435e+06	3.06898e+06	3.39787e+06	1.23644e+06	1.11906e+06	1.9634e+06	876892	820323	1.63489e+06	878221	1.20738e+06	992535
Glutamylmethionine	0.0129585	0.7584	0.981033	472046	234370	82373.3	400442	275447	370295	358946	469554	200032	156105	260005	355221
(3,4,5,6-tetrahydroxyoxan-2-yl)methyl 3-(4-hydroxy-3-methoxyphenyl)prop-2-enoate	2.00691	0.02031	2.08945	627220	663932	981517	663854	704562	732431	1.86175e+06	1.43135e+06	1.75386e+06	1.26999e+06	1.52479e+06	1.29857e+06
Melleolide M	0.126462	0.6593	1.24519	27926.8	20478.1	119977	62536.1	42965.5	50125.2	57287.2	8880.54	95253.7	34981.8	128337	78726.9
5,7-dihydroxy-2-(3-hydroxyphenyl)-3,6-dimethoxy-4H-chromen-4-one	0.736432	0.0354	1.85788	239838	65745.5	45513	249610	325663	230237	364177	250827	341473	614095	327552	251160
6-{[3-(2,4-dihydroxyphenyl)-7-hydroxy-4-oxo-3,4-dihydro-2H-1-benzopyran-5-yl]oxy}-3,4,5-trihydroxyoxane-2-carboxylic acid	0.185811	0.6593	0.84891	657488	322397	80470.7	702155	326006	608067	502001	228424	298573	759366	323928	176530
(3-Arylcarbonyl)-alanine	0.193539	0.02031	2.27205	5771.59	6343.93	7236.18	6606.59	3857.33	6441.42	13362.1	15005.5	14559.6	17232	10693.4	11500.7
1-(Malonylamino)cyclopropanecarboxylic acid	1.08704	0.02031	4.06066	87314.8	104958	98865.7	57039.7	119403	52693.8	531666	541810	290218	240144	232970	275792
3,4,5-trihydroxy-6-[4-(5,6,7-trihydroxy-4-oxo-4H-chromen-2-yl)phenoxy]oxane-2-carboxylic acid	1.82381	0.02031	0.634438	2.08403e+06	1.81716e+06	1.74107e+06	1.78075e+06	1.8022e+06	1.82289e+06	1.14816e+06	898861	1.16763e+06	998305	1.25774e+06	1.53455e+06
Fraxin	1.66696	0.1958	1.46343	1.37892e+06	1.94085e+06	3.53927e+06	3.03253e+06	1.54639e+06	1.52264e+06	3.57141e+06	2.18928e+06	4.25853e+06	1.4785e+06	3.30449e+06	4.16324e+06
(R)-b-amino-isobutyric acid	1.30141	0.1505	0.665269	1.7241e+06	1.12506e+06	1.50735e+06	997230	1.07072e+06	1.15662e+06	705776	1.1661e+06	605115	1.12887e+06	604901	834850
N-Methyl-L-glutamate	1.01291	0.3897	1.82961	699066	505351	675508	664199	384896	458512	1.26723e+06	2.59031e+06	515578	801636	409152	615654
2-{3-[(6-carboxy-3,4,5-trihydroxyoxan-2-yl)oxy]phenyl}-3-hydroxy-5-sulfino-3,4-dihydro-2H-1-benzopyran-7-olate	0.824582	0.02665	3.96096	123523	33357.2	30121.2	32851.2	28503.5	65230.8	237401	339595	161850	211568	187225	104145
N-Acetylglutamine	0.0234108	0.3897	1.16071	2726.85	1818.87	3135.06	1513.12	1686	2372.04	2859.96	3154.12	3103.24	2158.77	2254.06	1854.2
3,4,5-trihydroxy-6-{[8-(2-hydroxy-3-methylbut-3-en-1-yl)-2-oxo-2H-chromen-7-yl]oxy}oxane-2-carboxylic acid	0.188187	0.1958	1.1783	68458.6	64368.9	106877	77636.3	67633.2	90507.6	79119.2	72206.5	105589	96447.5	111120	95779.6
4-Hydroxybenzoic acid	1.56501	0.02031	1.48249	1.01454e+06	1.14017e+06	1.44026e+06	1.43517e+06	712678	1.11175e+06	1.95582e+06	1.80509e+06	1.53189e+06	1.55863e+06	1.45282e+06	1.8551e+06
5,7-dihydroxy-2-(3-methoxyphenyl)-3,4-dihydro-2H-1-benzopyran-4-one	0.209914	0.8574	0.949379	2.36319e+06	1.9429e+06	1.73861e+06	1.84765e+06	2.57369e+06	2.10085e+06	2.93499e+06	2.88543e+06	2.31358e+06	1.269e+06	1.08453e+06	1.44218e+06
Vanilpyruvic acid	0.0954337	0.02031	3.93763	1025.36	563.459	631.697	593.286	528.158	583.391	3038.13	3030.51	3700.26	1295.26	2228.31	2162.19
ORSELLINIC ACID, ETHYL ESTER	0.308044	0.9549	0.973048	1.17896e+07	1.32384e+07	1.73303e+07	1.39687e+07	1.4026e+07	1.64474e+07	1.54096e+07	1.13592e+07	1.57095e+07	1.2487e+07	1.52464e+07	1.42402e+07
6-{[3,5-dihydroxy-2-(3-methoxyphenyl)-3,4-dihydro-2H-1-benzopyran-7-yl]oxy}-3,4,5-trihydroxyoxane-2-carboxylic acid	0.240287	0.04604	87.7328	95.5424	332.318	135.76	215.06	87.5995	68.1739	22269.3	15819.9	10199.1	19316.6	107.652	14272.7
6-[3,5-dihydroxy-2-(3-phenylpropanoyl)phenoxy]-3,4,5-trihydroxyoxane-2-carboxylic acid	0.54388	0.4715	0.837901	704632	820414	1.45666e+06	743810	935706	964947	715786	567498	1.05722e+06	621679	865213	886793
2,4,5,7alpha-Tetrahydro-1,4,4,7a-tetramethyl-1H-inden-2-ol	0.639257	0.2513	1.17787	703732	899884	1.10501e+06	831792	635794	856670	948379	814245	1.09153e+06	1.07262e+06	1.06961e+06	931670
Diosbulbinoside F	0.786525	0.2513	0.923466	7.28417e+06	5.49304e+06	4.83402e+06	4.82497e+06	4.72868e+06	4.90003e+06	5.21328e+06	4.63196e+06	4.30135e+06	7.20136e+06	4.41696e+06	3.84755e+06
3-O-Feruloylquinic acid	2.04965	0.02665	3.00696	810629	482250	361402	375968	308731	418374	1.92335e+06	1.81995e+06	1.35803e+06	1.35502e+06	1.05345e+06	782481
Xerocomic acid	0.144955	0.02031	7.45044	1422.98	1629.97	1547.55	1453.45	1293.9	1429.21	1914.02	27507.6	1855.88	30708.6	1740.4	1651.45
Asp-Asp-OH	0.243683	0.5624	7.50687	1563.73	41.9201	8129.07	44.1391	4639.25	11767.4	9598.2	110212	251.853	74931.7	1405.31	167.171
3,4,5-trihydroxy-6-{[1-hydroxy-1-(1-oxo-1H-isochromen-3-yl)butan-2-yl]oxy}oxane-2-carboxylic acid	0.130421	0.3154	1.4148	18006.5	12673	7158.57	26325.8	8949.1	17705.8	22776.4	29155.1	13781.2	31064.9	17426.1	14315.9
(2E)-3-(2-hydroxy-4-methoxyphenyl)prop-2-enoic acid	1.36241	0.02031	1.81135	397700	444793	574997	444015	411846	442581	962381	739627	844154	644673	842148	887109
3,4,5-trihydroxy-6-{3-hydroxy-4-[(E)-2-(3-hydroxy-5-{[3,4,5-trihydroxy-6-(hydroxymethyl)oxan-2-yl]oxy}phenyl)ethenyl]phenoxy}oxane-2-carboxylic acid	0.532832	0.04604	2.93775	72534.6	33704.1	11324.9	44478.7	36921.8	38138.1	198568	64246.8	199186	85273.1	109653	39942.8
3,4-Di-O-caffeoylquinic acid	1.14005	0.02031	2.47565	338560	274514	41249.2	266383	60813.8	176545	593659	505808	408688	557668	437182	364001
D-Phenyllactic acid	0.666516	0.02031	2.51369	60637.7	49477	83839.8	50324.5	45824.6	60523	184190	168219	157332	130879	127940	112981
[4,5-dihydroxy-2-(5-hydroxy-7-methoxy-4-oxo-2-phenyl-4H-chromen-8-yl)oxan-3-yl]oxidanesulfonic acid	1.38109	0.02031	0.643553	1.11024e+06	1.02912e+06	1.19973e+06	876613	1.11204e+06	953009	567512	840464	768357	670400	547708	648484
[(16R)-5,11-dihydroxy-8,8,12,16-tetramethyl-3-[1-(2-methyl-1,3-thiazol-4-yl)prop-1-en-2-yl]-10-methylidene-9-oxo-17-oxa-4-azabicyclo[14.1.0]heptadec-4-en-7-yl]oxidanesulfonic acid	1.56475	0.02031	0.545564	1.12577e+06	925207	1.49364e+06	998092	1.13097e+06	1.29291e+06	729530	535570	695626	499186	721596	618710
Khellin	0.406702	0.02031	67.2137	468.692	454.66	1100.96	478.727	426.175	470.743	48452.3	65104.7	48367.7	4477.54	21000.1	41161.5
Matricin	0.153985	0.02031	9.65902	551.741	535.223	1270.38	563.554	501.691	554.155	3495.44	5463.71	5575.91	1980.46	12777.4	9116.26
Deoxyguanosine	0.543606	0.08606	0.616194	158546	171060	327982	242151	318501	263464	149625	82101.5	147967	101852	248918	182938
Fragransol C	0.893356	0.5624	0.578577	362373	783574	1.51561e+06	322975	752517	531472	363334	396754	817626	140587	382901	368477
3,4,5-trihydroxy-6-[(4,5,6-trihydroxy-2-{[(3-methoxy-3-oxopropanoyl)oxy]methyl}oxan-3-yl)oxy]oxane-2-carboxylic acid	0.808319	0.02031	483.042	681.213	335.066	375.644	352.802	314.074	346.918	255095	549423	148931	130060	56918.5	21858.4
2,5-Dimethylbenzaldehyde	0.0150512	0.8574	1.01372	431076	394884	401138	371017	370754	349256	296944	413153	393281	340612	459752	446275
6-{4-[3-(3,7-dimethylocta-2,6-dien-1-yl)-5,7-dihydroxy-6-(4-hydroxy-3-methylbut-2-en-1-yl)-4-oxo-3,4-dihydro-2H-1-benzopyran-2-yl]-3-hydroxyphenoxy}-3,4,5-trihydroxyoxane-2-carboxylic acid	0.18567	0.6593	0.709179	87687.2	71506.9	6516.96	89743.8	148597	65955.3	30590.9	34770.7	18765.7	38278.2	95469.4	115419
1,2-Di-(9Z,12Z,15Z-octadecatrienoyl)-3-(Galactosyl-alpha-1-6-Galactosyl-beta-1)-glycerol	0.396891	0.8574	1.02756	2.44706e+07	2.01006e+07	1.76166e+07	1.77507e+07	2.18507e+07	2.01598e+07	1.75803e+07	2.32869e+07	1.8674e+07	2.17825e+07	2.26857e+07	2.12826e+07
DG(18:3(6Z,9Z,12Z)/18:3(9Z,12Z,15Z)/0:0)	0.4775	0.3154	1.0695	2.52443e+06	2.05177e+06	1.80932e+06	2.10391e+06	2.03123e+06	2.169e+06	2.56746e+06	2.32969e+06	1.51714e+06	2.12875e+06	2.69614e+06	2.33555e+06
Cer(d14:1(4E)/20:0(2OH))	0.493497	0.0354	2.22045	70110.5	35210.4	83458.1	48007.3	44923.9	19860	93802.7	140682	128724	51287.5	124526	130624
PC(16:0/18:3(9Z,12Z,15Z))	6.60368	0.04604	0.612938	3.51885e+07	2.75171e+07	3.01202e+07	2.73984e+07	2.15114e+07	2.42687e+07	2.50137e+07	2.16532e+07	1.26151e+07	1.32665e+07	1.64721e+07	1.27608e+07
3-O-Sulfogalactosylceramide (d18:1/18:0)	0.390394	0.114	0.821502	3.06477e+06	1.766e+06	1.86744e+06	1.76354e+06	1.54391e+06	1.65556e+06	5.64584e+06	896104	605799	842910	874887	715242
Myristoleic acid	0.0164452	0.8574	0.826351	12819.3	553.519	2338.55	1796.94	518.841	15627.8	2789.25	10063	744.189	5439.73	8111.92	662.217
PC(16:0/0:0)[U]	0.587206	0.7584	1.08924	3.48694e+06	3.16821e+06	2.06619e+06	2.82945e+06	3.09834e+06	2.69526e+06	3.72126e+06	3.72567e+06	2.72635e+06	3.47226e+06	2.68664e+06	2.56159e+06
6-{4-[3-(3,7-dimethylocta-2,6-dien-1-yl)-7-hydroxy-8-(3-methylbut-2-en-1-yl)-4-oxo-4H-chromen-2-yl]-3-hydroxyphenoxy}-3,4,5-trihydroxyoxane-2-carboxylic acid	1.19215	0.02031	1.51577	643033	812390	363622	644953	786453	668485	1.02983e+06	912243	889558	861653	1.00591e+06	1.24138e+06
Cortol	0.0388971	0.8574	1.05082	33732	56100.5	73345.1	63244	53992.1	47776.8	42400.6	46416.2	63470.5	71578	62375.3	58612.6
Ganolucidic acid C	0.845499	0.04604	2.16764	54820.1	218751	266049	123415	96845.5	167145	477357	460878	307537	155957	289632	318173
Gamma-L-Glutamyl-L-methionine sulfoxide	0.659715	0.02031	59.2295	4203.91	927.774	1040.13	976.885	3106.08	960.592	106878	76801.5	112706	245697	63317.2	58783
Asiatic Acid	1.5137	0.02031	7.12962	58510.8	85345.2	46567.3	112856	28041.5	89471.6	619780	563688	512806	313820	496666	493078
Isokobusone	0.457113	0.02031	3.0213	16688.8	22415.6	22658.2	27693.6	6220.99	22634.9	73232.8	54235.2	57491.4	42781.5	64067.4	65698.9
Phenylacetic acid	0.0569259	0.4715	0.910972	71679.6	35181.8	22632.7	58421.2	75544.8	52621.6	31124.4	31872.6	30441.7	120012	41926	32559.3
Rubraflavone D	1.11215	0.06309	1.33916	1.41659e+06	1.01578e+06	936681	970351	907605	926895	1.48152e+06	1.74938e+06	1.19113e+06	1.38878e+06	1.22112e+06	1.23889e+06
Trichocarposide	0.876096	0.02031	337.046	0.0887174	877.045	1936.3	28.6439	204.39	293.132	355297	358681	136470	43104.2	75557.9	156551
Lucidenic acid G	3.17254	0.06309	0.520631	4.37329e+06	9.15563e+06	9.02995e+06	3.31253e+06	3.12359e+06	6.77942e+06	3.27354e+06	2.82589e+06	4.45187e+06	2.38279e+06	2.96435e+06	2.72406e+06
Tavulin	0.327863	0.02031	2.83435	4069.57	16355.2	29204.7	7419.25	4464.73	17465.9	33568.1	34037	34971.9	30333.7	57024.4	33889
Nordalbergin	1.21322	0.02031	2.4114	198249	187474	206566	175080	177798	223060	499215	466867	526373	414101	455417	454973
6-{4-[(E)-2-(3,5-dihydroxyphenyl)ethenyl]phenoxy}-3,4,5-trihydroxyoxane-2-carboxylic acid	0.493749	0.06309	0.452833	198663	111304	66029.9	87158.6	141735	83130.6	38768.9	39817.6	26073.3	35840.5	81190	89974.5
6-(3-{8-[1-(2,4-dihydroxyphenyl)-3-(3,4-dihydroxyphenyl)-2-hydroxypropyl]-3,5,7-trihydroxy-3,4-dihydro-2H-1-benzopyran-2-yl}phenoxy)-3,4,5-trihydroxyoxane-2-carboxylic acid	1.2806	0.08606	2.13265	904036	216357	95957.3	600493	564810	558202	1.2935e+06	956897	951330	2.06046e+06	640100	370293
2-(2,4-Hexadiynylidene)-1,6-dioxaspiro(4.4)non-3-ene	2.01726	0.0354	0.558589	1.90348e+06	1.55088e+06	2.42305e+06	2.20088e+06	3.10846e+06	3.10024e+06	1.18704e+06	1.3046e+06	1.4779e+06	875875	1.57855e+06	1.55657e+06
8-Deoxylactucin	2.27165	0.02031	0.560054	2.36563e+06	2.00448e+06	3.11675e+06	2.68264e+06	4.04786e+06	3.7182e+06	1.54055e+06	1.65562e+06	1.87042e+06	1.06181e+06	1.97921e+06	1.93411e+06
5-Deoxydiplosporin	0.278695	0.02665	1.3654	37277.6	36083.1	58953.4	47060.6	48063.4	54475.7	68561.1	54509.7	62149.5	65092.6	68203.8	66432.1
6-(4-{3,7-dihydroxy-4-[3,5,7-trihydroxy-2-(3-hydroxyphenyl)-3,4-dihydro-2H-1-benzopyran-8-yl]-3,4-dihydro-2H-1-benzopyran-2-yl}-2-hydroxyphenoxy)-3,4,5-trihydroxyoxane-2-carboxylic acid	0.398745	0.3897	1.30228	335610	234835	87618.8	284268	269853	288582	437829	329172	341172	477634	210986	157691
L-Threoneopterin	0.160355	0.4715	1.52964	24232.7	12957.7	9990.07	29742.4	38805.2	23976.6	37145.9	26461.2	22572.1	74411.6	38616.1	14469.6
(2Z)-3-(3-hydroxyphenyl)-2-methylprop-2-enal	0.657667	0.02031	11.9066	5911.64	7581.82	13726	8497.77	7896.73	10102.9	131324	206237	88724	88458.5	63542.6	61473.9
6-{2-[6-carboxy-5-(2,4-dihydroxyphenyl)-3-methylcyclohex-2-en-1-yl]-3-hydroxyphenoxy}-3,4,5-trihydroxyoxane-2-carboxylic acid	0.725634	0.02031	2.27238	132494	97012.2	136917	74818.3	119191	63148.7	220577	339055	298384	181218	138607	238524
Rishitin	0.214625	0.04604	2.21531	9855.1	1356.9	8135.13	13047	5523.28	11293.5	23902.1	16565	16705.5	9691.32	20137.2	22028
Nonate	0.200385	0.1958	0.798372	51012.7	74357.9	67298	55059.9	95436.8	62110	55655.5	67350.6	59396	44818.8	48309.7	48039.4
4,4'-Dimethylangelicin	1.94756	0.02031	23.1208	28531.8	33241	75276.2	28119.9	21578.2	29722.5	1.0948e+06	1.25343e+06	1.09945e+06	353400	543856	660378
3-Hydroxymandelic acid	0.893272	1	1.25618	3.04978e+06	831002	473984	3.65825e+06	3.76188e+06	2.53332e+06	2.44476e+06	1.90426e+06	2.46288e+06	6.02955e+06	3.17696e+06	1.95542e+06
3-[(1E)-but-1-en-1-yl]-5,6-dihydroxy-1H-isochromen-1-one	0.119158	0.2513	1.31933	16520.7	22340.8	20692.7	16174.2	21229.1	31552.8	21589.3	31810.9	30727	43651.3	33206.6	8583.79
Carissanol	0.0548677	0.9549	1.05247	31818.7	33164.1	55656.6	43642.8	45697.5	58789.8	57126.5	30319.6	40278.8	48723.6	54631.8	51762.5
Urolithin A	0.466163	0.02031	2.48309	44189	25399	21744.4	39114.9	41590.3	33733	107999	114822	101894	91229.9	46476.6	48594.3
5-Hydroxyferulate	0.155466	0.1505	3.27292	5979.53	375.194	420.632	10411.8	7301.25	3318.99	13275.6	494.646	6739.64	46698	14504.6	9279.11
3-Isopropenylpentanedioic acid	1.12023	0.02665	1.74199	511600	307912	235356	394209	441599	450830	776993	678482	701814	873209	569409	479333
LysoPA(0:0/18:2(9Z,12Z))	2.98276	0.0354	2.416	1.95281e+06	1.3796e+06	2.09138e+06	2.17608e+06	713255	1.4363e+06	3.37172e+06	4.2282e+06	3.74031e+06	6.75875e+06	3.39489e+06	2.06107e+06
6-{3-[3-(2,4-dihydroxyphenyl)-3-[2-(3,4-dihydroxyphenyl)-3,5,7-trihydroxy-3,4-dihydro-2H-1-benzopyran-8-yl]-2-hydroxypropyl]phenoxy}-3,4,5-trihydroxyoxane-2-carboxylic acid	0.443104	0.1505	0.32371	165177	43834.3	20774.9	278498	136542	76270.1	23135.5	815.794	13132.9	44378.5	112606	39412.7
Osmundalin	0.662459	0.06309	1.15179	961388	965178	780681	814023	783362	972466	1.13539e+06	1.10504e+06	967943	1.02024e+06	868388	979848
6-{[8,8-dimethyl-6-(2-methylpropanoyl)-2-oxo-4-phenyl-2H,8H-pyrano[2,3-f]chromen-5-yl]oxy}-3,4,5-trihydroxyoxane-2-carboxylic acid	1.46216	0.02665	0.689448	1.61101e+06	1.52163e+06	1.46709e+06	1.17104e+06	1.4725e+06	1.34013e+06	1.00478e+06	990515	1.12476e+06	729041	851616	1.21911e+06
Tryptophol	1.12693	0.02665	2.81477	391483	312848	117924	180107	200646	251385	670814	502243	398492	1.63139e+06	510927	379647
6-({3-[(1E)-buta-1,3-dien-1-yl]-1-oxo-1H-isochromen-5-yl}oxy)-3,4,5-trihydroxyoxane-2-carboxylic acid	1.01857	0.02031	9.47932	15821.8	25955.1	38856	34330.1	27473.8	20054.1	486342	275349	243578	89068.3	160606	285277
Corticrocin	0.0942963	0.114	1.80949	1836.13	4384.98	6785.35	2384.75	2627.55	4244.8	5627.65	5297.95	5007.14	3489.52	12862.8	8002.06
Lipoyl-GMP	0.133341	0.8574	1.07232	627356	344266	206379	491732	436541	590406	537690	329054	419001	959435	406243	240032
Methionyl-Glutamate	0.488781	0.1505	0.800094	1.00746e+06	632407	481288	632577	522772	550031	498379	388628	372886	1.06746e+06	378764	355511
Arabinosylhypoxanthine	0.228719	0.02665	820.148	8.39136	8.14012	9.12594	72.0495	7.63014	8.42807	21645.7	4204.62	41623.4	286.082	25532.1	9.73864
6-{[6-(3,4-dihydroxy-6-methyl-5-oxooxan-2-yl)-5-hydroxy-2-(3-methoxyphenyl)-4-oxo-4H-chromen-7-yl]oxy}-3,4,5-trihydroxyoxane-2-carboxylic acid	0.241824	0.9549	1.11516	649066	326891	227741	585679	651870	601322	588132	426472	631372	923697	478270	345027
8-[2-(acetyloxy)-1-hydroxypropan-2-yl]-2-oxo-2H,8H,9H-furo[2,3-h]chromen-9-yl (2E)-2-methylbut-2-enoate	0.687277	0.04604	0.495214	141010	231943	360483	202778	219965	285652	112153	84154	143496	60650.3	160653	152980
Serinyl-Hydroxyproline	1.26047	0.02031	1.52683	778205	809369	556163	555139	597328	672752	1.06234e+06	1.12014e+06	894245	1.11556e+06	953135	912095
3,5,7-trihydroxy-2-(4-hydroxy-3-methoxyphenyl)-6-methoxy-3,4-dihydro-2H-1-benzopyran-4-one	1.09628	0.02031	2.80031	160512	109341	53820.2	133973	152579	171132	486731	396196	331572	343259	300971	329079
3,7,8,15-tetrahydroxy-16,17-dimethoxytricyclo[12.3.1.1虏,鈦禲nonadeca-1(17),2,4,6(19),14(18),15-hexaen-9-one	0.292506	0.04604	1.22925	63715	89792.4	94503	102339	86777.3	97810	113157	106343	107451	91664.9	117435	121481
(E)-2-Tridecene-4,6,8-triyn-1-ol	0.0322774	0.3897	1.44272	2363.36	387.348	2008.86	396.766	1282.58	2044.69	2012.29	2146.47	892.341	3017.97	1188.88	2980.2
2,6-Dihydroxynaphthalene	0.474889	0.0354	1.34435	122582	122443	182967	152038	133748	157568	229585	170831	196668	201889	195702	176467
1-O-Feruloyl-beta-D-glucose	0.0511885	1	0.99062	433948	653349	634462	487281	535302	518063	576657	520898	605386	434256	459919	634508
Ferulic Acid	3.51363	0.02031	2.85638	1.57863e+06	1.37459e+06	1.19497e+06	1.21679e+06	1.26057e+06	1.27132e+06	4.21871e+06	3.48311e+06	4.50774e+06	4.23132e+06	2.96817e+06	3.14551e+06
6-{[2-(1,2-dihydroxypropan-2-yl)-7-oxo-2H,3H,7H-furo[3,2-g]chromen-9-yl]oxy}-3,4,5-trihydroxyoxane-2-carboxylic acid	0.152837	0.1958	4.50123	3894.75	4821.6	2204.88	2279.18	810.893	3132.26	15974.3	45181.9	2526.95	6234.21	5322.64	1937.47
7-[(2S,3R,4S,5S,6R)-3,4,5-trihydroxy-6-(hydroxymethyl)oxan-2-yl]oxychromen-2-one	0.313153	0.06309	2.47613	21059.1	4199.54	3745.62	33818.4	13434.3	21755.5	46335.1	19245.9	31521.4	64703.8	41380.1	39557.8
3,4,5-trihydroxy-6-[(2-oxo-3-phenylpropanoyl)oxy]oxane-2-carboxylic acid	0.227212	0.114	0.745753	57837.7	68247	49497.4	63551.5	91389.1	79134.5	46482.2	49227	38762.5	65076.5	65363	40614.8
ETHYL SYRINGATE	1.76895	0.3897	1.19757	5.29221e+06	6.44049e+06	1.11558e+07	6.25843e+06	7.71085e+06	8.60128e+06	9.48858e+06	6.01387e+06	1.12802e+07	6.94518e+06	1.05877e+07	1.01308e+07
Oleoside 11-methyl ester	0.16531	1	1.12384	424725	218244	148771	513392	267591	306827	320402	271698	248058	789120	265653	217894
Sinapyl alcohol	0.685946	0.02031	2.38273	57496.1	70507.8	75488.4	65677.6	54451.8	62648.5	176692	131233	151560	165628	156595	138879
5,7-dihydroxy-2-(3-hydroxyphenyl)-3,6-dimethoxy-3,4-dihydro-2H-1-benzopyran-4-one	0.324517	0.06309	2.62313	23686.4	916.915	2735.05	27924.9	32558	28376	47162.8	28892.8	59155.9	102410	40692.3	26525.7
Hydroxytanshinone	0.0331157	0.3154	1.42351	1257.02	1219.39	4385.53	1283.94	1142.99	2397.57	1690.79	1607.61	1696.66	1594.05	8590.67	1458.85
3,4,5-trihydroxy-6-[2-hydroxy-4-(3-oxobut-1-en-1-yl)phenoxy]oxane-2-carboxylic acid	0.685586	0.0354	1.8549	88864.8	95823	126830	146026	92381.3	136308	268152	132130	227796	182135	235242	227978
2,4-Dihydroxybenzoic acid	1.3756	0.02031	6.19276	102986	57040.9	55873.1	84674.7	41502.5	70646.7	580216	415049	446492	306852	442961	364529
3,4,5-trihydroxy-6-[(5,6,7-trihydroxy-4-oxo-2-phenyl-4H-chromen-3-yl)oxy]oxane-2-carboxylic acid	1.11338	0.06309	0.718892	1.2863e+06	1.16582e+06	1.04591e+06	1.27007e+06	1.22031e+06	1.15854e+06	769696	599882	902729	600251	1.00523e+06	1.25968e+06
3-O-Methylgallate	0.358432	0.1505	0.464721	109815	41498	27157	129363	95298.3	84120.1	33967.1	45129.9	19635.6	17707	45568.1	64436.9
3-hydroxyadipic acid 3,6-lactone	0.493935	0.04604	1.31749	146863	166985	226944	222295	160167	188009	279403	229760	243717	181027	257989	271919
3,4,5-trihydroxy-6-{[3-(4-methoxyphenyl)prop-2-en-1-yl]oxy}oxane-2-carboxylic acid	0.246878	0.02031	1.72487	19929.2	15567.1	16802.5	20128.1	13425.3	16188	32279.1	27457	28262.4	21240.8	34760.6	32023.8
(S)-Acetoin	0.126312	0.08606	1.16011	32385.1	32636.4	35697.2	29906.8	31095	29046	45610.4	33544.4	32257.1	39225.2	35860.1	34779.9
2-{3-[(6-carboxy-3,4,5-trihydroxyoxan-2-yl)oxy]-5-methoxyphenyl}-3-hydroxy-5-sulfino-3,4-dihydro-2H-1-benzopyran-7-olate	1.87872	0.02031	2.74479	446407	342821	797273	570899	211575	308899	1.7053e+06	1.72131e+06	964899	908849	1.21752e+06	831240
Oxaceprol	4.75005	0.02031	3.62198	2.87055e+06	2.24497e+06	1.87723e+06	1.87064e+06	1.38617e+06	1.65474e+06	9.01239e+06	1.20877e+07	6.84655e+06	6.52613e+06	4.45759e+06	4.18572e+06
{2-[5,7-dihydroxy-2-(4-methoxyphenyl)-4-oxo-6-[3,4,5-trihydroxy-6-(hydroxymethyl)oxan-2-yl]-4H-chromen-3-yl]-3,5-dihydroxy-6-(hydroxymethyl)oxan-4-yl}oxidanesulfonic acid	1.37113	0.04604	0.534014	661886	1.21214e+06	1.0731e+06	749553	1.42798e+06	810903	520060	460504	696732	208873	519487	764325
{2-[5,7-dihydroxy-2-(3-hydroxy-4-methoxyphenyl)-4-oxo-3-[3,4,5-trihydroxy-6-(hydroxymethyl)oxan-2-yl]-4H-chromen-8-yl]-3,5-dihydroxy-6-(hydroxymethyl)oxan-4-yl}oxidanesulfonic acid	0.368732	0.3154	0.888612	452858	606610	689584	556363	711102	597737	588793	626752	533357	401642	465111	596347
Elesclomol	1.82483	0.1958	0.7973	4.80771e+06	5.24269e+06	6.65228e+06	4.32786e+06	5.65488e+06	3.53602e+06	4.83194e+06	3.70292e+06	4.85002e+06	3.21137e+06	3.44355e+06	4.05821e+06
(R)-Serine	0.481905	0.1505	0.584351	189209	304998	86483.6	116216	138867	245521	88091.9	102459	68672.5	173175	86546.9	112960
L-Carnitine	0.705443	0.06309	5.01944	46968	36807.2	34892.1	17576.2	29501.3	19400	215056	242667	114682	223858	104115	29123.2
3,4,5-trihydroxy-6-{3-[(E)-2-(2-hydroxy-4-{[3,4,5-trihydroxy-6-(hydroxymethyl)oxan-2-yl]oxy}phenyl)ethenyl]-5-{[3,4,5-trihydroxy-6-(hydroxymethyl)oxan-2-yl]oxy}phenoxy}oxane-2-carboxylic acid	4.17419	0.114	0.631133	1.19913e+07	1.79432e+07	1.63721e+07	1.92939e+07	1.30813e+07	2.04004e+07	8.11594e+06	5.12257e+06	1.44959e+07	3.74646e+06	1.48842e+07	1.61593e+07
Niacinamide	0.857156	0.1958	0.801796	1.2884e+06	1.51053e+06	1.11391e+06	1.69941e+06	1.63552e+06	1.44225e+06	971814	791331	946997	1.69026e+06	1.37958e+06	1.18896e+06
Aspergillomarasmine A	0.407031	0.3897	0.65221	381328	229954	424734	212623	69620.9	134213	259229	344757	33632	156456	114684	38404
3-(3,4-dimethoxyphenyl)-7-methoxy-8-methyl-5-{[3,4,5-trihydroxy-6-(hydroxymethyl)oxan-2-yl]oxy}-4H-chromen-4-one	4.21405	0.02031	0.326081	1.11287e+07	7.66221e+06	4.09249e+06	3.90326e+06	3.75665e+06	1.19247e+07	2.91945e+06	2.88949e+06	1.87264e+06	2.74093e+06	1.68524e+06	1.74121e+06
Cytosine	0.44796	0.02665	0.66502	153984	129243	139967	119243	118980	103505	91439.3	100787	79485.4	105617	56915.4	74471.5
(2S,5S)-trans-Carboxymethylproline	1.33729	0.06309	1.59061	1.03118e+06	1.01172e+06	927421	672187	930129	844100	1.67521e+06	2.24534e+06	1.43248e+06	1.00305e+06	971914	1.28888e+06
3,4,5-trihydroxy-6-{4-[(1E)-3-(4-hydroxy-3,6-dioxo-2-{[3,4,5-trihydroxy-6-(hydroxymethyl)oxan-2-yl]oxy}cyclohexa-1,4-dien-1-yl)-3-oxoprop-1-en-1-yl]phenoxy}oxane-2-carboxylic acid	1.36954	0.08606	0.762644	2.42776e+06	1.93225e+06	2.73014e+06	2.68005e+06	2.08092e+06	1.67008e+06	1.83625e+06	1.7671e+06	2.15801e+06	1.62369e+06	1.3521e+06	1.57617e+06
B-D-Glucuronopyranosyl-(1->3)-a-D-galacturonopyranosyl-(1->2)-L-rhamnose	0.466097	0.8574	1.10678	964989	1.35338e+06	2.16417e+06	2.01377e+06	967522	1.30182e+06	1.89543e+06	1.32197e+06	1.77316e+06	791278	1.82733e+06	2.09282e+06
6-[(2-{[3,4-dihydroxy-2,5-bis(hydroxymethyl)oxolan-2-yl]oxy}-3,5-dihydroxy-6-(hydroxymethyl)oxan-4-yl)oxy]-3,4,5-trihydroxyoxane-2-carboxylic acid	0.165223	0.8574	1.03944	707531	1.06338e+06	2.29392e+06	1.51221e+06	749466	975700	1.45194e+06	1.33721e+06	1.29667e+06	648743	1.39715e+06	1.45867e+06
(Z)-3-(1-Formyl-1-propenyl)pentanedioic acid	0.456016	0.02665	2.84399	45234.8	33651	21382.7	19784.1	16865.7	25406.1	101231	112570	71027.6	88738.6	52490.6	35499.9
6-Hydroxy-5-methoxyindole glucuronide	0.25162	0.4715	1.26589	59053.1	141480	140027	55708.9	101261	172833	111227	159897	150942	130055	139702	156416
5-Hydroxymethyl-4-methyluracil	0.195996	0.1958	0.622168	53996.7	60336.3	11183.6	93062.3	40649.9	34703.4	38934.1	21454.8	21597.1	39133.1	30864.8	30874.5
L-Homocysteic acid	0.337527	0.02665	1.69555	41329.2	36942.3	51331.7	36494	32474.1	40273.6	95083.2	83049.4	55641.5	69414.2	56379.8	45443.5
(5S,6S)-6-Amino-5-hydroxycyclohexane-1,3-diene-1-carboxyate	0.168591	0.02031	1.28401	18451.7	18586.8	23665.2	21648.8	18768.6	19281.6	26884.8	26047.3	25607	25136.9	26459.7	24512.5
6-Maleimidocaproic acid	0.338713	0.02031	1.65922	38481.8	30766.2	41288.9	40266.4	33942.1	30248.2	76423.3	50975.6	58989.5	57033.8	63347.4	49925.3
Guanine	1.29538	0.02665	0.330396	912607	644362	262407	483327	656949	512512	156580	93968	94589	480985	210597	110747
(S)-17-Hydroxy-9,11,13,15-octadecatetraynoic acid	0.168616	0.5624	1.22842	51833.8	111421	112734	104453	56819.6	80504.5	86568.3	72264.2	129202	33805.1	129453	184427
Hypoxanthine	0.620945	0.02031	0.238757	132532	117590	107971	98325.6	73876.6	251368	35563.8	21883.4	23305.2	54489.4	26781.1	24618
(R)-Pantothenic acid 4'-O-b-D-glucoside	0.59088	0.0354	1.67481	107439	162660	135759	111827	74271	120409	217785	214854	230378	133055	181841	214750
7-Methylinosine	0.0703265	1	0.93191	295113	500256	971738	964415	355567	482009	646326	371109	583209	238779	695804	790571
Gamma-Glutamylcysteinylserine	0.592173	0.02665	1.74203	96015.2	92572.4	135733	122573	80015.7	94208.1	235269	212202	169832	125175	157196	182080
({6-[3-(4-hydroxyphenyl)-3-oxoprop-1-en-1-yl]-5-methoxy-2-methyl-2H-chromen-2-yl}methoxy)sulfonic acid	0.173954	0.0354	0.736662	27764.3	27373.9	34297.9	22433	29738.9	33829.6	19992.9	15531.2	25448.5	21712.6	25834.9	20690.1
Hydroxyprolyl-Leucine	0.648045	0.02031	0.308635	129399	106292	151950	162247	89458.7	138876	33422	44926	14514.9	81238	34431.1	31659.9
3-Methylbutyrolactone	0.108992	0.114	1.15873	19209.8	23181	27283.6	21999.9	19975	20634	27067.8	25420.9	27571.1	23002.6	24745.8	25504.7
Neohesperidose	0.469293	0.02031	4.2207	12592.3	11226	8604.43	28941.2	4996.25	12494.4	76585.9	47716.3	42910.3	60226.8	60199.7	45099.9
5-Hydroxyindoleacetaldehyde	0.134983	0.04604	2.76624	3403.67	3293.16	3758.85	1922.86	728.631	2780.37	9436.66	6874.48	9993.06	10385.5	4412.72	2849.34
2-Phenylaminoadenosine	0.409837	0.08606	0.480382	51915.3	110846	91610.5	80223.9	93350.8	105773	14317.9	33664.6	22635.2	28363.3	46720.4	110665
Phenylglyoxylic acid	0.170965	0.02665	28.0586	253.667	589.716	275.932	259.098	230.656	254.777	17608.4	21226.8	4738.45	326.693	3151.32	5235.8
1-(3-Methoxy-4-hydroxy)-phenyl-6,7-dihydroxy-isochroman	0.642547	0.06309	3.21359	262276	46688.5	500.223	33237.9	58451.7	58151.2	363591	697253	138766	70741.4	110421	95037.1
2-hydroxy-3-methyl-2-Cyclopenten-1-one	0.500617	0.02031	1.93806	60880.2	66998.5	78663.3	59759.8	49015.2	68252.7	125736	127037	117665	185552	97542.5	89684.4
3-(3,4-Dihydroxyphenyl)pyruvate	0.19	0.7584	0.927952	322348	394895	328718	224506	260503	267946	325607	301576	331561	248425	228582	233293
5-Hydroxyindol-2-carboxylic acid	0.395691	0.02031	1.92643	26125.5	31536.1	46054.9	33670.4	27192.8	33614.3	69721.1	54959.6	71295.8	61395.1	64337.3	60078.2
Folinic acid	0.67522	0.02665	3.24391	96135.1	63202	58940.5	25679.6	36764.4	36860.4	238192	270437	113916	226324	108771	72273.6
Diketogulonic acid	0.275001	0.114	0.543142	102264	52181.3	44379.5	49827.5	28667.8	41180.3	42834.4	36793.2	13027.4	49021.4	10707.2	20595.5
5-Hydroxyindoleacetic acid	0.561604	0.02031	0.249682	102436	91537.2	72966.8	53106.5	85457.3	65518.7	17564.6	26598.8	18853.4	22864.5	14180.7	17564.9
Ethyl (S)-3-hydroxybutyrate glucoside	0.271802	0.114	1.28942	71773.2	79790.5	92091.1	79935.2	72060.1	74339.6	87722.6	91122.7	99045.8	73591.1	122379	131955
Succinyladenosine	0.215743	0.08606	0.531539	27483.4	31636.1	23814.8	13358.6	29108.5	10632.6	10130.7	14166.2	12574.8	13352.9	13045.4	9042.17
Eriodictyol 5-O-glucoside	0.642067	0.114	1.78715	129018	62356.9	57375.4	205574	196614	152481	277176	172128	297624	312896	192573	183572
DTDP-4-acetamido-4,6-dideoxy-D-galactose	0.0962452	0.8574	1.05431	270715	148885	119843	258724	304743	289282	285867	169609	280302	361635	199520	170374
N-lactoyl-phenylalanine	0.203218	0.02031	2.05486	7308.44	8779.02	9789.96	8451.59	7250.21	7856.38	20486.2	21605.9	18109.3	14463.8	12214.6	14719.7
Gibberellin A1 glucosyl ester	0.145731	0.1505	13.8042	67.6499	65.6245	73.572	2561.58	61.5131	1294.74	1605.19	86.5177	88.2301	85.7878	24081.3	30989.3
5-Taurinomethyl-2-thiouridine	0.0684638	1	1.05244	201850	85423.4	76322.5	166711	247792	194434	189164	137318	182581	261394	155557	97693.1
Doxorubicin-semiquinone	0.0410291	0.8574	1.00321	3.77619e+06	3.48809e+06	2.79418e+06	2.52135e+06	3.06484e+06	3.03824e+06	3.78525e+06	4.34971e+06	3.31757e+06	3.23891e+06	2.00977e+06	2.0431e+06
5-[(2,4,5-trihydroxyphenyl)methyl]oxolan-2-one	0.441956	0.02665	0.576509	149755	109218	87098.3	69579.2	113169	107352	65417.5	69086.8	48357.1	86174.2	57700.3	39943.9
4-Hydroxy-3,5-dimethoxybenzaldehyde	0.311743	0.04604	1.37372	46876.3	56481.3	70152.5	63752	56319.7	70828.4	98370.7	60309.7	83758.4	88523.3	96290	73368.3
6-(4-ethyl-5-hydroxy-2-methoxyphenoxy)-3,4,5-trihydroxyoxane-2-carboxylic acid	0.040945	1	1.10827	17477.7	3944.42	1158.2	39106.5	21335.7	25025.2	18707.1	7640.34	9978.26	48519.2	17150	17749
3-(2H-1,3-benzodioxol-5-yl)-3-hydroxy-1-(4-methoxy-1-benzofuran-5-yl)propan-1-one	0.694253	0.08606	0.445884	351458	129859	111244	217929	466016	297599	68421.3	106529	67328.3	244946	129926	85038.3
3-Pyridylacetic acid	0.1805	0.2513	0.69762	101713	42355.4	26644.3	33229.5	41821.5	33992.4	39454.9	31710.8	19440.7	40932.9	31852.1	31811.2
2-Hydroxy-6-oxo-6-phenylhexa-2,4-dienoate	0.420183	0.02031	2.01274	41709.6	21677.7	14378.8	50453	51578.2	41547.5	78289.5	69099.4	65904.8	93572.5	76609.4	62032
5-Deoxymyricanone	0.0124314	0.8574	0.833445	1820.27	866.177	1490.13	3082.92	811.91	896.816	1906.54	1141.95	1164.55	1132.31	1092.08	1036.27
6-{[3,5-dihydroxy-2-(3,4,5-trihydroxyphenyl)-3,4-dihydro-2H-1-benzopyran-7-yl]oxy}-3,4,5-trihydroxyoxane-2-carboxylic acid	0.38553	0.0354	3.34579	17225.1	4035.64	2350.56	37215.8	9365.92	18150.5	60254.1	17555.9	44602.1	78227	52084.2	42768
Senecioic acid	0.0300981	0.4715	1.09853	4987.5	5608.59	5421.02	4849.11	5126.54	5122.39	6371.38	6260.4	5981.8	6584.7	4300.45	4684.67
5,6,7-trihydroxy-2-(3-hydroxyphenyl)-4H-chromen-4-one	0.370101	0.1958	0.867681	468906	483275	349105	334142	484578	442276	465128	340457	439995	365104	312050	300387
Threoninyl-Leucine	0.0398159	0.9549	0.690631	5257.11	10676.8	628.536	34406.3	8274.88	5460.87	15047.1	996.015	753.761	16569.1	9819.96	1484.98
1,4-Ipomeadiol	0.208639	0.08606	1.3006	38716.1	36767.7	60110.7	36588.5	42520.1	45578	67166.5	41454.6	54130	47461.8	64446.9	63855.6
Dihydroxycitracridone I	0.103124	0.6593	1.87939	5635.65	10652.2	12015.1	1631.31	1727.79	11024.1	2148.24	3382.38	17972.5	8527.73	41562.1	6642.95
Candesartan N2-glucuronide	0.059044	0.8574	0.954321	609570	237268	22138.1	261686	186523	259000	360643	327867	116473	302065	158617	238597
2-(2-hydroxyphenyl)-4H-chromen-4-one	1.36524	0.02665	2.94139	163859	82774.7	110896	410022	139989	229158	608636	518287	360308	584346	617470	653807
1-(2-Furyl)butan-3-one	0.199322	0.02665	1.56145	20382.6	18949.1	17450.4	16889	15913	14423.2	31478.1	27964.5	23724	35307.4	23787	20090.2
Phenylacetaldehyde	0.0675599	0.4715	1.06364	43613.6	56315.6	60582.2	45554.6	47908.6	55280.4	53067.3	47948.1	56204	47363.4	61153.5	63204.1
5-hydroxy-8,8-dimethyl-4-phenyl-2H,8H-pyrano[2,3-f]chromen-2-one	0.0603826	0.6593	1.08169	40504.2	50257.8	25308.9	37791.8	24805.8	46088.5	41522.1	38296.5	34811.6	51382.8	47938.1	29196.1
4-Hydroxy-5-(3',4'-dihydroxyphenyl)-valeric acid-O-methyl-O-glucuronide	0.320139	0.4715	0.919293	568145	517376	696935	407495	542846	560585	385025	502439	521642	592978	470778	554839
Armillarivin	0.024097	0.114	1.15097	1170.5	1135.45	1272.96	1889.97	1064.31	1175.62	1574.41	1496.95	1526.58	1484.32	1431.59	1358.43
Aucubin	0.00662345	0.114	0.192191	7.49847	7.27397	8.15489	7.65901	6.81825	279.15	10.086	9.58982	9.77962	9.50891	13.1526	8.7024
Epsilon-(gamma-Glutamyl)-lysine	0.267926	0.114	1.14709	195442	233531	205797	233727	209155	198904	271977	268711	270529	130138	239561	283770
2-(2,4-dihydroxyphenyl)-5-hydroxy-8,8-dimethyl-3-{[3-methyl-3-(4-methylpent-3-en-1-yl)oxiran-2-yl]methyl}-4H,8H-pyrano[3,2-g]chromen-4-one	0.661851	0.2513	0.728674	498507	501354	586835	368920	525502	282858	286852	406092	305295	533758	269406	212685
Prenyl glucoside	0.244263	0.04604	1.70857	14137.1	25646.1	29857.8	22828.9	13557.7	18555.3	41086.6	30302.6	37794.8	19637.2	40601.4	43412.5
3,4,5-trihydroxy-6-[6-hydroxy-2,3-dimethoxy-4-(3-oxopropyl)phenoxy]oxane-2-carboxylic acid	0.0860374	0.8574	1.05727	363597	285821	348894	214365	261087	338838	279044	302754	339207	419155	280397	295643
2-benzyl-2,3-dihydro-1-benzofuran-2,3,4,6-tetrol	0.477382	0.02665	0.173862	56177.8	33767.9	113092	101265	57808.7	47885.5	3678.53	3619.99	1913.23	1081.94	40636.1	20363
3,4,5-trihydroxy-6-{[7-hydroxy-2-(4-hydroxy-3-methoxyphenyl)-3-{[3,4,5-trihydroxy-6-(hydroxymethyl)oxan-2-yl]oxy}-8aH-chromen-5-yl]oxy}oxane-2-carboxylic acid	0.749216	0.08606	0.719097	832047	582038	493594	436761	485170	519743	398515	392388	377449	592552	331484	315937
4-Hydroxypheoxyacetate	0.201286	0.3897	1.06833	380596	434098	423853	343511	369696	401606	435206	399784	453094	482379	385740	357997
6-(4-{8-[5,7-dihydroxy-2-(4-hydroxyphenyl)-4-oxo-3,4-dihydro-2H-1-benzopyran-3-yl]-5,7-dihydroxy-4-oxo-3,4-dihydro-2H-1-benzopyran-2-yl}-2-hydroxyphenoxy)-3,4,5-trihydroxyoxane-2-carboxylic acid	0.0531105	0.8574	1.04078	163741	134911	98992.5	123257	209378	196481	188669	129467	199179	215325	123704	108465
3,4,5,11,14,20,21,22-octahydroxy-13-(hydroxymethyl)-9,12,16-trioxatetracyclo[16.4.0.0虏,鈦?0鹿鈦?鹿鈦礭docosa-1(22),2,4,6,18,20-hexaene-8,17-dione	1.08398	0.0354	0.542717	778344	460167	386786	582396	901060	676462	293239	284581	309220	416228	349789	401565
6-[3,4,5-trihydroxy-6-(hydroxymethyl)oxan-2-yl]-2-(2,4,5-trihydroxyphenyl)-3,4-dihydro-2H-1-benzopyran-3,5,7-triol	0.497153	0.2513	1.8648	148508	66984.4	39256.5	65636.9	136658	142084	188045	209528	134344	347284	121700	116016
Benzenemethanol, 2-(2-hydroxypropoxy)-3-methyl-	0.820946	0.02665	2.31493	78364.8	96888.7	115229	186968	65338.3	120318	357144	241349	268207	148091	200790	319435
Alpha-Furyl methyl diketone	0.280725	0.08606	1.72921	32165.8	13306.7	10425	74625.8	34412.1	24041.9	57637.3	42225.4	43519.3	75031.4	67939.5	40450.9
7-hydroxy-2-(4-hydroxyphenyl)-6-methoxy-4H-chromen-4-one	0.676853	0.02665	22.4919	27091.7	7765.23	4801.62	712.826	6892.17	700.937	255504	637456	68772.7	28241.8	15800.2	73209
6-(4-{5,7-dihydroxy-4-oxo-3,6-bis[3,4,5-trihydroxy-6-(hydroxymethyl)oxan-2-yl]-4H-chromen-2-yl}phenoxy)-3,4,5-trihydroxyoxane-2-carboxylic acid	0.513278	0.02031	166.044	417.809	405.301	454.385	426.755	379.908	419.637	152706	138695	31017.1	8500.85	37428.8	47387.8
3,4,5-trihydroxy-6-{3-[2-(2-hydroxyphenyl)ethyl]-5-methoxyphenoxy}oxane-2-carboxylic acid	0.0617153	0.5624	0.820158	5300.34	33256.1	49735.1	21747.8	18927.9	22812	5641.57	11388.4	12450.2	4982.9	43251	46785.9
Herniarin	0.206135	0.02031	6.52174	2519.33	1919.45	1944.93	1522.34	1849.92	1696.75	16914.9	22096.3	18591	4794.37	5749.36	6554.86
3,4,5-trihydroxy-6-[4-(7-methoxy-2-oxo-2H-chromen-6-yl)-2-oxobutoxy]oxane-2-carboxylic acid	0.341486	0.7584	0.948718	1.97522e+06	2.54622e+06	2.97651e+06	2.38085e+06	1.78243e+06	2.14493e+06	2.20949e+06	2.27308e+06	2.4304e+06	1.74793e+06	2.08617e+06	2.35219e+06
Kinetin-7-N-glucoside	0.915224	0.02031	15.3011	9286.38	916.409	13747.8	7857.86	19510.4	14444.4	191297	207195	161451	149826	161956	134509
6-{[3-(3,7-dihydroxy-5-methoxy-2,2-dimethyl-3,4-dihydro-2H-1-benzopyran-6-yl)-4-oxo-4H-chromen-7-yl]oxy}-3,4,5-trihydroxyoxane-2-carboxylic acid	0.592455	0.02665	0.473003	154712	158914	110105	87946.7	171270	127958	57163	88153.5	74293.6	59240.4	43531.4	61317.8
3,4,5-trihydroxy-6-{[2-(hydroxymethyl)-2-methyl-2H-chromen-5-yl]oxy}oxane-2-carboxylic acid	0.161892	0.1958	0.698454	57539.9	34931.2	17725.7	42565.2	58293.7	64498.9	52360.7	40207.2	28256	32247.7	31270.3	8156.46
Methyl 3-(4-methoxyphenyl)-2-oxopropanoate	0.236159	0.3154	1.10506	193651	199428	294507	219218	230505	238884	268779	217790	281077	234018	275617	243427
1,4,6-Trimethylnaphthalene	0.212604	0.04604	1.57636	12718	18521.5	22907	24955.5	13493.9	18592.8	35276.7	24903.6	25884.6	19107.9	34549.5	35515.6
Lacto-N-biose I	0.236205	0.2513	0.809524	105426	119262	170932	144179	139922	164775	129902	108740	113563	61979.3	143478	125844
N-(4-aminobutyl)-3-(4-hydroxy-3-methoxyphenyl)oxirane-2-carboximidic acid	0.456845	0.02031	14.3603	3591.29	3212.22	5330.29	4376.08	1239.39	869.868	59546	36382.9	49128.8	58003.7	37990.3	26308.9
3,4,5-trihydroxy-6-{2-hydroxy-4-[(1E)-3-oxo-3-[(3,4,5,6-tetrahydroxyoxan-2-yl)methoxy]prop-1-en-1-yl]phenoxy}oxane-2-carboxylic acid	0.982993	0.02031	3.11029	110060	180868	124484	97935.2	70538.7	63445.9	334968	403647	205694	526372	278389	264781
Benzyl	0.201114	0.02031	1.68178	11243.7	10344	12313	13206.1	9821.82	13191.1	22607.3	16060.1	20019.9	22518.9	18739.9	17985.8
2-{[5,7-dihydroxy-2-(4-hydroxyphenyl)-4-oxo-4H-chromen-3-yl]oxy}-4,5-dihydroxy-6-methyloxan-3-yl (2E)-3-(4-hydroxyphenyl)prop-2-enoate	0.126843	0.1958	2.14337	6972.78	2376.72	2549.31	13659.3	6020.62	1816.28	11918.9	4809.91	7568.56	27019	17067.9	3214.39
3-Hydroxycinnamic acid	0.844485	0.7584	1.16504	3.0649e+06	1.41589e+06	730432	4.039e+06	1.75889e+06	3.1686e+06	2.97701e+06	2.17014e+06	1.70871e+06	3.68564e+06	3.53567e+06	2.43849e+06
Citracridone I	0.450118	0.3154	1.33036	319897	198165	401168	256834	293129	348764	279218	319902	314620	695540	443178	366178
N-(3-Hydroxypropyl)phthalimide	0.372143	0.02031	4.27453	13593.7	7364.09	12488.9	10215.4	7988.56	8102.16	56692.9	63700	34565.5	58706.8	25007	16755.4
7-hydroxy-6-(hydroxymethyl)-2H-chromen-2-one	0.0559113	0.9549	1.14147	32820.5	17770.4	14969.7	27262.6	43758	36466.4	32237.5	19579.1	42710.3	62957.1	24364	15664.3
2-[4,6-dihydroxy-2-methoxy-3-(3-methylbut-2-en-1-yl)phenyl]-7-hydroxy-3,4-dihydro-2H-1-benzopyran-4-one	0.367756	0.02031	19.0508	1668.83	2203.02	2104.82	1704.56	1517.45	1676.13	39137.4	65951.4	26929.2	12198.8	13235.6	49654
Limonene-1,2-epoxide	0.307186	0.02665	1.3509	106447	96944.3	101830	82980.4	86800.3	101074	118683	121529	104002	203125	122617	108285
6-{5-[2,3-dioxo-3-(2,3,4,6-tetrahydroxyphenyl)propyl]-2,3-dihydroxyphenoxy}-3,4,5-trihydroxyoxane-2-carboxylic acid	0.215707	0.06309	0.381076	32164.5	30460.2	3693.26	38723.7	14617.7	37571.2	2980.79	8668.66	2890.23	3262.78	12779.8	29345.1
Perilloside A	0.353437	0.1505	1.21581	132805	131026	184803	191557	157636	189319	238742	151681	227001	166630	215726	199994
S-Adenosylmethionine	0.386782	0.0354	5.09772	4582.23	2446.36	14604.8	15267.4	1672.1	6249.83	48454.3	41460	37728.7	11764.7	44498.8	44570.9
1,2,3,9-tetrahydrocarbazol-4-one	0.272805	0.02031	3.18676	19126.7	14493.4	2975.37	8996.5	6981.48	13581.1	35339.7	26102.7	19238.1	83023.4	27485.3	19718.2
3-Indolebutyric acid	0.463657	0.02031	3.06506	58493.2	47335.8	15461	24523.4	30277.9	37868.9	110332	76271.5	63368.4	265830	81138.6	58583.2
3,4,5-Trimethoxycinnamic acid	0.0219777	0.3154	1.44433	504.686	489.576	2816.27	1097.41	458.903	506.893	692.763	2621.76	658.219	639.998	1074.8	2798.92
(S)-Chiral alcohol	0.213186	0.02031	33883.7	0.418427	0.405899	0.455056	0.427385	0.380469	0.420257	17066.2	37950.9	5444.1	22421.9	2085.62	5.81272
Melledonal A	1.03443	0.02031	2.79284	100930	142310	92605.8	119115	91250.4	157342	351279	349128	338416	404898	268275	253785
Leucopelargonidin	0.906762	0.1958	1.28619	826323	654233	495244	1.15165e+06	776640	1.11078e+06	1.13082e+06	1.12676e+06	771830	907093	1.22451e+06	1.29157e+06
Methyl 4-hydroxybenzoate	0.609925	0.02031	6.67674	16842	14035.7	13283.2	12428.7	13112.6	15664.5	141764	133321	92924.9	31487.1	61191.1	109365
3,4,5-trihydroxy-6-(4-methoxy-1-benzofuran-5-carbonyloxy)oxane-2-carboxylic acid	0.209613	0.02031	2.74449	3399.34	10322.1	1209.08	5107.84	2928.43	9977.76	14954.9	20827.2	13535.2	11979.2	12194.2	16926.4
2-amino-4-({1-[(carboxymethyl)-C-hydroxycarbonimidoyl]-2-[(1-hydroxy-2-methyl-3-oxo-1-phenylbutan-2-yl)sulfanyl]ethyl}-C-hydroxycarbonimidoyl)butanoic acid	0.0812414	0.1505	8.6038	1241.99	759.817	0.00861885	460.745	0.00720617	0.00795976	2756.12	4624.8	0.010336	12823.7	0.00969287	983.727
3,4,5-trihydroxy-6-{[7-methoxy-3-(3-methoxyphenyl)-8-methyl-4-oxo-4H-chromen-5-yl]oxy}oxane-2-carboxylic acid	0.350801	0.4715	0.708763	309137	126523	77222.6	317912	256634	309416	166438	128368	92091.9	271701	147576	183824
(S)-p-Mentha-1,8-dien-10-yl acetate	0.615399	0.04604	3.54355	61317.7	44015.1	42225.6	27225.1	27975.7	29406.5	169858	194651	99468.4	224146	93925	40458.8
2-amino-4-({1-[(carboxymethyl)-C-hydroxycarbonimidoyl]-2-{[1-(2,6-dihydroxyphenyl)-3-hydroxy-3-methylbutan-2-yl]sulfanyl}ethyl}-C-hydroxycarbonimidoyl)butanoic acid	0.643659	0.02031	2.08454	140826	74244	13362.9	88720.6	118611	100765	230119	147701	196144	234040	149101	161225
Clozapine glucuronide	0.361562	0.02031	5.99897	5838.13	5663.34	6349.2	5963.12	5308.53	5863.67	39736.1	52510.1	32354.7	48636.8	23456.9	13195.4
Glycylprolylhydroxyproline	0.0752549	0.6593	0.696701	9238.1	4141.61	25086.7	9138.39	9045.91	12476.5	8840.41	1859.27	11523.7	4341.11	11713.4	9879.57
6-Methylcoumarin	0.160871	0.6593	1.19141	493133	328934	203002	231089	180976	183286	296603	263693	229394	731187	220965	188685
Quassinol	0.264492	0.2513	1.44974	35162.6	57821.9	125631	78323.5	33952.6	46898.7	111695	76196.1	93469.9	42188.4	92882.8	131307
4-Hydroxybenzaldehyde	1.49673	0.3897	1.49703	2.04512e+06	736165	415852	2.39468e+06	2.48832e+06	2.02495e+06	2.53964e+06	1.94836e+06	2.28335e+06	4.23585e+06	2.44196e+06	1.67546e+06
3,4,5-trihydroxy-6-[(2-oxo-2H-chromen-4-yl)oxy]oxane-2-carboxylic acid	3.03207	0.6593	1.08359	3.991e+07	4.00915e+07	3.30084e+07	4.42602e+07	4.45915e+07	5.07893e+07	4.79635e+07	4.31565e+07	3.94686e+07	4.34195e+07	5.04797e+07	4.93068e+07
2-{[hydroxy(4-methoxy-1-benzofuran-5-yl)methylidene]amino}acetic acid	0.61857	0.3897	0.759498	846074	452503	360860	755424	927389	574447	416146	536399	586691	429347	536773	469463
3-[[(2R)-2,4-dihydroxy-3,3-dimethylbutanoyl]amino]propanoic acid	0.0357755	0.3897	2.28278	1579.42	51.8497	58.129	1496.16	855.634	53.6838	71.8943	1450.16	3621.83	4079.14	65.3725	62.0317
P-Mentha-1,3,5,8-tetraene	1.52994	0.02031	2.18985	342591	320377	515732	590799	214072	380210	1.04915e+06	661638	1.00225e+06	846028	794503	823244
A-L-Fucopyranosyl-(1->2)-b-D-galactopyranosyl-(1->2)-D-xylose	0.711818	0.02031	14.8092	12708.2	7051.78	18647	9780.69	963.18	1939.22	133331	257667	107142	65721.2	77352.5	115451
2-(4-ethyl-3-hydroxyphenyl)-3,4-dihydro-2H-1-benzopyran-3,5,7-triol	0.331108	0.3897	0.665012	82668.5	147299	217980	56715.6	121498	99405	86645.4	94868.3	122208	31223	82933.7	64545.3
(6-{[2-(3,4-dihydroxyphenyl)-5,7-dihydroxy-4-oxo-4H-chromen-3-yl]oxy}-3,4,5-trihydroxyoxan-2-yl)methyl (2E)-3-(4-hydroxyphenyl)prop-2-enoate	0.0994786	1	1.05355	230630	167948	116962	223003	203968	289661	193892	297021	148237	282701	194944	181496
Cholic acid glucuronide	0.0517513	0.02031	1.26499	1987.79	1928.28	2161.81	2030.35	1807.47	1996.49	2673.74	2542.2	2592.51	2520.75	2431.19	2306.95
Calcitroic acid	0.383898	0.114	1.34517	85171.8	104097	171388	158514	95322.8	111980	196124	138704	165661	119840	166742	190504
6-[2,3-dihydroxy-1-(1-oxo-1H-isochromen-3-yl)butoxy]-3,4,5-trihydroxyoxane-2-carboxylic acid	0.599953	0.114	1.25442	371755	412693	322550	383049	411386	438033	556000	540368	334715	476254	591620	435667
3-Hydroxy-beta-ionone	2.13866	0.02031	2.14631	794355	775146	826984	1.02714e+06	448977	843381	2.11034e+06	1.52867e+06	1.58685e+06	1.95697e+06	1.52424e+06	1.41639e+06
3,5,7-trihydroxy-2-(1-hydroxy-3-methoxy-4-oxocyclohexa-2,5-dien-1-yl)-6-methoxy-4H-chromen-4-one	0.126026	0.5624	0.922013	142863	174512	130629	168584	149982	187305	153535	154224	114891	141025	155986	159863
Alpha-D-Galactopyranuronosyl-(1->4)-alpha-D-galactopyranuronosyl-(1->4)-D-galacturonic acid	0.210176	0.3897	0.924568	687572	596014	254471	565477	735976	596676	465211	541820	375932	790690	467128	535928
Osmaronin	0.426555	0.08606	0.34433	163527	86701.2	50089.5	91534.5	46912.5	81370.3	9133.02	10354.5	1873.84	136775	16056.9	4925.8
2-amino-4-[(2-{[1-carboxy-2-hydroxy-2-(2-hydroxyphenyl)ethyl]sulfanyl}-1-[(carboxymethyl)-C-hydroxycarbonimidoyl]ethyl)-C-hydroxycarbonimidoyl]butanoic acid	0.265732	0.3897	0.89477	299061	324746	372490	279715	283057	334070	306625	254569	273899	210979	307171	340415
1-Methyl-2-propylbenzene	0.410761	0.08606	1.3558	189969	145345	160450	165935	116808	209579	219800	216257	200288	347845	175253	180554
Triethyl phosphate	0.21736	0.08606	0.8849	122788	106693	107857	93825.8	97554.8	103284	81241.3	97614.8	96895.8	102663	88443	92208.5
UDP-L-rhamnose	1.38515	0.02031	0.59987	1.04439e+06	971719	1.03122e+06	728930	933616	847137	430601	648877	704020	548691	470448	530699
Tsangane L 3-glucoside	0.256726	0.02031	12.8434	1975.48	1916.34	2148.41	2017.77	1796.28	1984.12	20496.3	25789.5	12863.8	77584.9	7812.61	7464.24
Acenaphthenequinone	0.283965	0.02031	65.0052	289.219	280.56	314.537	295.411	262.982	290.484	27371.3	37176.9	15088.9	14306.9	12584.2	6131.25
6-{[1-(6,7-dimethoxy-2H-1,3-benzodioxol-5-yl)-3-oxopropan-2-yl]oxy}-3,4,5-trihydroxyoxane-2-carboxylic acid	1.08105	0.02665	9.78656	20103	12255.1	112806	20010.3	7193.51	15975.6	265632	611442	224879	105222	330462	305718
3,4,5-trihydroxy-6-({6-[(E)-2-methoxyethenyl]-2-oxo-2H-chromen-7-yl}methoxy)oxane-2-carboxylic acid	1.03924	0.02031	32.6955	8439.69	11257.3	1165.78	11444.9	974.698	9990.71	389485	359239	231472	105362	159429	169732
Phenylglucuronide	0.113802	0.6593	1.65803	13901	1671.91	1874.39	24755	25835.5	15299	12924.9	5858.49	17364.7	69170.6	26678.3	6162.45
Flaviolin	1.61571	0.04604	0.551092	1.19419e+06	1.86901e+06	2.85393e+06	908361	1.54417e+06	1.52106e+06	825330	1.11689e+06	1.41918e+06	326387	907912	853777
Taraxinic acid glucosyl ester	1.19829	0.02031	2.00443	357277	399806	268896	265352	219177	387550	690864	707655	569088	837091	562930	436120
Methyl helianthenoate A glucoside	0.195583	0.7584	1.12931	128541	149287	248446	162502	155740	217900	231425	142946	264634	113825	235428	211900
(4R,6S)-p-Menth-1-ene-4,6-diol 4-glucoside	0.432878	0.04604	1.29541	121542	133002	171936	155476	133776	159460	213775	144037	192733	187493	205450	190763
Chlorogenoquinone	0.864077	0.4715	1.23406	1.74589e+06	2.59526e+06	1.83271e+06	1.42131e+06	1.42063e+06	1.23662e+06	2.49124e+06	2.07686e+06	1.66355e+06	1.18132e+06	2.46706e+06	2.77392e+06
Kiwiionoside	0.282056	0.04604	4.14082	587.173	4.0822	14505.3	13701.9	4277.17	4847.11	23155	4736.57	31168.2	27145.9	26789.6	44018.6
Sterebin A	0.184256	0.04604	3.55758	1133.76	3720.91	10551	2804.89	1030.91	1181.02	17117.2	17116.8	3930.92	8169.45	18129.7	8219.53
(S)-(-)-Perillyl alcohol	0.487931	0.02665	1.86258	68843.8	53362.8	76828.3	93710.9	40126.6	50466.4	121949	127713	117253	161840	106731	78763.2
7alpha-hydroxy-3-oxochol-4-en-24-oic Acid	0.450028	0.04604	3.19269	11075.7	18153.6	24393.6	32108.6	10864.8	24857.5	105252	50185	65336	22798.6	67487.4	76665.6
CITROPTEN	0.271938	0.5624	1.10526	369304	394552	817285	495554	487488	536796	626517	393151	665133	482027	707870	552621
Precocene II	0.248639	0.02031	8.31633	586.196	840.03	3140.82	1702.07	1468.32	2847.14	17419.9	22035.6	16202.1	5245.55	11216.1	15926.4
(3beta,17alpha,23S)-17,23-Epoxy-3,28,29-trihydroxy-27-norlanost-8-en-24-one	7.06534e-05	0.02031	1.26479	0.00370505	0.00359412	0.00402939	0.00378437	0.00336895	0.00372126	0.00498358	0.0047384	0.00483218	0.00469842	0.0045315	0.00429992
11-Hydroxy-9-tridecenoic acid	0.46815	0.02031	2.07205	34419.9	36318	59592.9	43109.1	30053.5	43851.3	93652.7	84472.8	90703.2	99803.2	74598.3	69227.2
1,2,3-Trihydroxybenzene	0.567418	0.04604	0.642743	214000	159684	223894	295915	324685	286802	149309	153406	168437	140383	181086	174814
FLAVANONE	0.404648	0.02031	0.49559	63144.7	51351.2	81868	74992.3	114340	110950	33841.9	45098.8	49563.1	25561.3	44825.8	47248.5
6-[2-(2H-1,3-benzodioxol-5-yl)ethyl]-4-hydroxy-5,6-dihydro-2H-pyran-2-one	0.650495	0.06309	2.26523	155964	61376.7	44976.8	102675	92453.3	106737	242584	217190	200040	376201	142176	100090
Glyceryl 5-hydroxydecanoate	0.0483219	0.9549	1.11978	373843	1.04898e+06	577453	113069	1.95024e+06	214399	131752	170837	219791	919898	1.32661e+06	2.02161e+06
(3R,3aR)-3-(3-furyl)-3a,7-dimethyl-3,4,5,6-tetrahydroisobenzofuran-1-one	0.501569	0.1505	1.53021	95785.6	104164	238889	163710	151601	179624	192695	195982	201335	137926	388685	311963
6-{4-[2-(2,4-dihydroxyphenyl)-2-oxoethyl]-5-hydroxy-2-(4-hydroxy-3-methylbut-2-en-1-yl)-3-methoxyphenoxy}-3,4,5-trihydroxyoxane-2-carboxylic acid	0.283565	0.1505	0.556113	106582	57795	24571.3	89881.8	69548.5	106075	46171.5	63527.9	5216.95	5722.05	54768.1	77325.6
Auberganol	0.230702	0.02031	10.8418	1136.18	1018.22	1141.53	1072.12	954.429	1163.19	12923.2	5175.72	13638.4	10467.7	16857.7	11258.7
Leukotriene E4	0.960261	0.04604	2.00954	136929	245019	400034	258274	116646	225917	497196	287495	524576	256527	612124	601000
Notoginsenoside R10	0.373324	0.06309	2.06546	7676.06	48465.1	54953.1	31122.8	11355.5	41689.6	86602.2	51605.1	72659.5	35200.3	75591.9	81603.3
3,4,5-trihydroxy-6-[(8-methoxy-4-oxo-2-phenyl-3,4-dihydro-2H-1-benzopyran-7-yl)oxy]oxane-2-carboxylic acid	0.0654731	0.02031	1.26463	3181.66	3086.41	3460.19	3249.78	2893.04	3195.58	4279.59	4069.04	4149.58	4034.71	3891.37	3692.5
(3S,3'S,5R,5'R,6R)-3,6-Epoxy-5,6-dihydro-3',5,8'-trihydroxy-beta,kappa-caroten-6'-one	1.58424	0.2513	0.806308	4.01322e+06	5.23178e+06	5.71706e+06	4.79917e+06	4.63644e+06	3.94429e+06	4.27139e+06	4.68203e+06	5.14128e+06	3.22825e+06	3.0713e+06	2.46021e+06
Cyclosativene	0.480532	0.2513	0.724009	457633	239045	332398	471457	192987	395967	195617	346208	252871	305504	221510	190696
(1S,16R)-5,7,10,11-tetrahydroxy-8,8,10,12,16-pentamethyl-3-[1-(2-methyl-1,3-thiazol-4-yl)prop-1-en-2-yl]-17-oxa-4-azabicyclo[14.1.0]heptadec-4-en-9-one	0.24733	0.1958	1.28699	55683.3	75980.9	95618.6	93996.7	60886.1	75244.6	69319.9	87013.1	99147.8	80617.6	117186	135465
3-beta-Hydroxy-4-beta-methyl-5-alpha-cholest-7-ene-4-alpha-carboxylate	0.0530157	0.02031	1.2644	2086.11	2023.66	2268.73	2130.78	1896.87	2095.24	2805.99	2667.94	2720.74	2645.43	2551.44	2421.05
Withaperuvin F	0.762224	0.3897	0.533984	198127	631815	1.17701e+06	146015	515552	341720	245320	249755	611080	33086.9	274188	194060
Goshonoside F2	0.517789	0.2513	1.1916	457708	696401	856425	583887	575231	516268	753101	830569	881761	607803	762945	555838
Nummularine B	0.625813	0.0354	0.356458	104514	267193	250583	107842	77244.8	131045	22272.5	38663.1	81091.7	22129.7	72054.8	98264.5
Macrophorin C	0.94164	0.114	0.753981	790009	882150	1.39377e+06	1.18065e+06	1.14992e+06	1.08148e+06	654494	694093	966457	819603	896534	854402
Quadrone	0.232929	0.02031	19.9723	650.164	630.698	707.079	664.084	591.185	653.008	18513.4	24216.2	8695.62	4135.13	8693.86	13562.5
3-O-Methylniveusin A	1.07918	0.02665	0.193607	302904	298588	212141	874308	507103	320226	10252.9	17736.8	29892.6	87062.8	242118	99894.8
I-BOP	1.0356	0.02031	22.5865	11570.6	11224.2	12583.5	11818.4	10521	11621.3	252345	378766	363562	373891	68561.6	129271
(24R)-5b,8b-Epidioxyergosta-6,22E-dien-3b-ol 3-glucoside	0.015799	0.08606	2.15781	93.4367	90.6393	137.846	95.4372	84.9606	93.8455	125.68	119.496	121.862	118.488	692.528	108.439
Octyl phenylacetate	0.342206	0.02031	7.13505	2893.06	8521.58	8605.41	898.721	800.065	2448.59	36493.2	44434.3	26142.9	18818.3	20821.6	25712.9
6-Hydroxymelatonin glucuronide	0.0933531	0.02031	1.80487	3247.7	3150.46	3532	3317.23	2953.08	3261.9	10187.7	4153.49	8926.42	4118.44	3972.13	3769.13
Agavoside B	0.54795	0.08606	0.443822	130160	185030	192698	59323.1	125312	89119.9	8084.95	10591.4	55387.4	84985	93834.2	94095
Beta-oxymorphol	0.700609	0.02031	118.724	2610.16	1191.71	366.475	344.191	306.408	618.705	162326	172392	119622	96476.3	56958	37574.2
25-Hydroxyvitamin D2-25-glucuronide	0.134946	0.114	0.281565	4259	14103.8	15712.2	6457.35	1036.66	4287.07	4223.75	1458.06	1703.91	1445.76	1841.17	2236.71
MG(0:0/16:0/0:0)	1.26886	0.08606	0.498039	1.04428e+06	891326	564565	831255	1.07493e+06	641555	224577	221060	166619	313635	727187	861149
3,4,5-trihydroxy-6-{[5-hydroxy-2-(4-hydroxy-3-methoxyphenyl)-4-oxo-6-[3,4,5-trihydroxy-6-(hydroxymethyl)oxan-2-yl]-4H-chromen-7-yl]oxy}oxane-2-carboxylic acid	0.531715	0.02031	62.0846	717.037	1479.53	592.61	1208.09	3473.69	472.689	114234	225348	54070.6	44019.5	36237	19298.7
3-Dehydrocarnitine	0.148137	0.2513	0.942555	134296	139875	139506	124568	137638	117637	123317	132717	137549	126021	109300	119472
Phosphocholine	0.117946	0.2513	2.40438	7978.8	2841.87	2305.39	1953.34	3291.02	2463.74	20352.9	8725.25	7726.04	5451.47	6201.06	1631.22
5-(1-hydroxypropan-2-yl)isolongifol-4-ene	0.0414689	0.8574	1.06882	22873.5	19597.9	20574	22099.4	19422	20088.1	21062	29875.9	24730.6	21673.9	19063.5	16831.2
9Z,13-Tetradecadien-11-ynal	0.161416	0.0354	3.9712	2185.06	782.026	6110.46	823.422	733.032	1866.42	7825.04	10366	9603.81	8424.86	11447.9	1966.92
Lupeoside	0.444342	0.1958	0.563896	94252.7	189431	325773	83817.5	110283	120509	65562	110997	118451	86961.4	92805.3	46274.1
2-amino-4-({1-[(carboxymethyl)-C-hydroxycarbonimidoyl]-2-[(2-hydroxy-5-oxo-1,7-diphenylheptyl)sulfanyl]ethyl}-C-hydroxycarbonimidoyl)butanoic acid	0.114366	0.4715	1.23654	77603.7	44314.8	2766.73	33404	59535.1	53303	50262.8	75197	15550.5	64469.3	68581.3	60906.2
2-amino-4-({1-[(carboxymethyl)-C-hydroxycarbonimidoyl]-2-({4-hydroxy-6-[3-(4-hydroxyphenyl)-3-oxopropyl]-5-methoxy-2,2-dimethyl-3,4-dihydro-2H-1-benzopyran-3-yl}sulfanyl)ethyl}-C-hydroxycarbonimidoyl)butanoic acid	1.20312	0.114	0.512195	955340	890437	493768	841450	1.50782e+06	747582	220332	341847	250918	191459	735163	1.04504e+06
DG(16:1(9Z)/18:3(9Z,12Z,15Z)/0:0)	0.249394	0.3897	0.811296	135930	156072	160098	126575	136276	188195	147182	167307	83818	88978.9	142485	102664
PG(P-18:0/0:0)	0.0348285	0.1505	0.504261	1178.63	1319.26	154.241	932.983	827.953	585.649	772.353	672.697	483.862	308.961	195.766	86.9677
4-Deoxyannoreticuin	0.0762105	0.3154	0.605308	262.504	8597.3	11522.4	11016.8	4131.76	13980.5	353.089	8283.76	5265.44	4088.54	5268.56	6711.36
DG(16:0/18:4(6Z,9Z,12Z,15Z)/0:0)	0.345337	0.6593	1.12226	432175	527486	1.01339e+06	792167	462347	659386	812913	711768	941076	271088	982276	643133
Sphinganine	0.922314	0.1505	1.19011	1.36011e+06	1.73509e+06	1.80532e+06	1.19691e+06	1.4538e+06	2.51936e+06	2.00469e+06	2.15467e+06	2.1354e+06	1.96004e+06	1.93201e+06	1.79331e+06
PE(18:2(9Z,12Z)/16:1(9Z))	0.117937	0.4715	1.08328	1.37699e+06	624068	508898	617246	364778	506603	692051	868970	667007	1.05695e+06	581918	464384
PG(18:3(6Z,9Z,12Z)/22:6(4Z,7Z,10Z,13Z,16Z,19Z))	0.544623	0.6593	0.688104	4.01667e+06	117710	1.46935e+06	10634	327556	261214	2.85918e+06	399836	964.905	97491.8	7072.07	904562
PS(16:0/18:2(9Z,12Z))	0.65931	0.1505	0.66472	405163	445445	254534	335442	552392	267196	269287	315860	340165	144583	213566	219238
N-[(4E,8Z)-1,3-dihydroxyoctadeca-4,8-dien-2-yl]hexadecanamide 1-glucoside	0.0117824	0.02031	1.26531	103.038	99.9529	112.058	105.244	93.6908	103.489	138.594	131.775	134.383	130.664	126.022	119.581
PC(14:1(9Z)/20:1(11Z))	4.31122	0.2513	0.735284	4.92939e+07	2.80052e+07	2.58218e+07	3.31618e+07	2.58837e+07	2.03233e+07	3.1124e+07	3.69704e+07	1.76418e+07	1.6824e+07	1.74488e+07	1.41347e+07
PC(14:1(9Z)/20:0)	1.39407	0.3897	0.772026	6.43699e+06	4.20109e+06	3.60931e+06	3.26009e+06	4.91293e+06	2.84411e+06	5.11891e+06	5.61475e+06	2.88919e+06	2.66086e+06	1.6323e+06	1.59232e+06
Trichloroethanol glucuronide	0.319332	1	0.994592	2.05148e+07	2.07385e+07	1.97949e+07	2.03565e+07	2.00823e+07	2.05355e+07	1.35213e+07	2.25542e+07	2.30562e+07	2.46949e+07	1.90697e+07	1.85006e+07
PC(15:0/18:3(9Z,12Z,15Z))	0.0170607	0.02031	3.79209	47.8699	46.4367	52.0604	48.8948	43.5274	48.0793	789.603	61.2209	62.4326	60.7044	58.5478	55.5557
DG(16:0/18:2(9Z,12Z)/0:0)	0.0171376	0.4715	0.922964	3449.71	9707.38	3751.7	3523.57	3136.77	4937.97	4803.39	4411.84	4499.16	4374.62	4219.2	4003.58
4-Hydroxy-6-pentacosanone	0.398376	0.04604	2.28241	28303.1	13165.1	35384.4	61834.6	4310.62	30982.3	61004.4	41228.2	66484.2	91900	80528.6	55969.6
Artemoin A	1.34182	0.3154	6.20897	808022	105605	87519.6	39894.1	43045	12989.2	6.15116e+06	135100	270778	151312	63148.1	41499.1
13'-Hydroxy-alpha-tocopherol	0.679034	0.1505	1.47565	253839	360440	439025	249198	157212	338896	650009	416753	441852	475756	421461	248540
PC(14:1(9Z)/22:5(7Z,10Z,13Z,16Z,19Z))	2.30176	0.08606	0.649676	6.02336e+06	4.07807e+06	4.33203e+06	5.47513e+06	2.89413e+06	3.09202e+06	3.41192e+06	3.32561e+06	2.26627e+06	3.03074e+06	2.64459e+06	2.14738e+06
PC(18:2(9Z,12Z)/18:4(6Z,9Z,12Z,15Z))	3.66313	0.08606	0.668519	2.05453e+07	1.22632e+07	1.15319e+07	1.86045e+07	8.98445e+06	9.0486e+06	9.46355e+06	1.15664e+07	8.4844e+06	7.52838e+06	8.34623e+06	8.76061e+06
DG(18:2(9Z,12Z)/18:3(9Z,12Z,15Z)/0:0)	0.128493	0.3897	1.23937	201379	76180.2	51576.9	85193.6	33615.3	39070.3	121049	144643	107454	123021	65616.8	41722.6
PS(16:1(9Z)/18:3(9Z,12Z,15Z))	1.75194	0.1505	0.594013	2.10213e+06	2.59757e+06	1.28434e+06	2.34711e+06	3.73935e+06	2.15911e+06	704086	1.48955e+06	978243	848479	2.18492e+06	2.24826e+06
(3b,5a,22E,24S)-Stigmasta-7,22,25-trien-3-ol 3-glucoside	0.55438	0.02665	0.300683	83563.4	101646	138979	155101	78816.3	57041.5	20829.7	19031.7	24411.6	28968.6	58390.1	33307.6
PE(18:3(9Z,12Z,15Z)/16:0)	0.12828	0.9549	1.10278	730059	441350	405572	394928	203171	393481	356060	546346	353964	860771	445603	269560
Glycerol 2-(9Z,12Z-octadecadienoate) 1-hexadecanoate 3-O-[alpha-D-galactopyranosyl-(1->6)-beta-D-galactopyranoside]	0.78688	0.1505	1.44212	603654	591272	597391	260445	393416	476953	916106	873100	829692	628177	528676	439629
DG(18:2(9Z,12Z)/18:4(6Z,9Z,12Z,15Z)/0:0)	0.0401089	0.9549	0.96493	514168	380300	308032	402419	325301	430886	466794	461186	185312	405738	504224	255236
Alpha-dimorphecolic acid	0.0498494	0.9549	1.08901	23206.2	18016.5	8542.3	28993.7	18909.6	22986.7	32266.2	28353.6	3399.38	13937.1	38419.4	15016
MG(0:0/24:1(15Z)/0:0)	0.0324338	0.8574	1.05371	64229.6	68706.7	41984.6	53318.2	43338.7	47892.9	43857.7	38516.7	52959.2	54109.1	65604.2	81635.1
PS(14:1(9Z)/18:3(9Z,12Z,15Z))	3.09637	0.08606	0.572783	6.61131e+06	7.49505e+06	3.36983e+06	5.89723e+06	1.08149e+07	5.66877e+06	1.81727e+06	3.94965e+06	2.3057e+06	3.35639e+06	6.30354e+06	5.10008e+06
DG(20:4(5Z,8Z,11Z,14Z)/22:6(4Z,7Z,10Z,13Z,16Z,19Z)/0:0)	0.871422	0.08606	0.325685	517153	440937	295888	220093	85857.4	322668	309168	90733.4	41465.9	150796	17246.7	3780.26
PS(14:1(9Z)/18:2(9Z,12Z))	1.73401	0.04604	0.382717	1.84228e+06	1.07122e+06	916590	944135	939753	1.26511e+06	307837	1.04972e+06	216741	728447	188277	179715
Corchoroside A	0.384869	0.1505	0.588594	157566	166242	73138	126147	339010	110924	54591.3	42024.4	63670.5	14672.7	125063	272811
1,2-Di-O-palmitoyl-3-O-(6-sulfoquinovopyranosyl)glycerol	0.879575	0.1958	21.8061	7745.84	51.4003	62317.5	20735.4	48.18	13072.2	2.04881e+06	9520.69	119060	57924.5	23895.9	8100.44
(1R,16Z,24E,26E,28Z)-1,18-dihydroxy-12-[1-(4-hydroxy-3-methoxycyclohexyl)propan-2-yl]-19,30-dimethoxy-17,21,23,29,35-pentamethyl-15-methylidene-11,36-dioxa-4-azatricyclo[30.3.1.0鈦?鈦筣hexatriaconta-16,24,26,28-tetraene-2,3,10,14,20-pentone	0.742656	0.1958	0.780978	749416	1.03307e+06	529652	687129	911660	839205	433055	707766	554175	628366	697048	689235
Jubanine A	0.627014	0.02031	3.96557	48933.5	34935.3	59808	22799	16472.4	12225.4	199036	136390	210889	79507.8	86353.6	61823.2
Gamma2-Solamarine	0.634723	0.3154	0.604393	194853	475471	903064	295107	348080	268992	271554	270297	434936	85103.5	230746	209601
3-Hexaprenyl-4-hydroxy-5-methoxybenzoic acid	1.21473	0.02031	0.558638	567354	843772	770042	551712	778944	576069	320718	454991	448554	313009	402173	344059
Ganoderiol H	0.740326	0.02665	2.24606	131120	60171.1	186452	88798.6	48406.8	94667.6	225176	292486	236922	211315	271467	131758
Lepidiumterpenoid	0.206487	0.04604	3.19602	2542.55	2289.41	11724.4	8493.65	2145.98	2370.39	10339.7	20094.9	17354.9	14769.6	26595.1	5318.68
Palmitic amide	0.213891	0.3154	1.2454	75162.6	85393.8	77791.2	88855.1	41891.5	64403.6	69751.5	121756	91928	72514.8	105461	78454.8
Annosquamosin A	0.0305178	0.8574	0.985573	353350	514168	308707	660044	581792	493387	455576	579410	262729	391182	714959	465378
Maslinic acid	1.76505	0.0354	1.87575	1.0007e+06	509765	1.44229e+06	772989	544667	732179	1.41452e+06	1.73186e+06	1.68615e+06	1.59638e+06	1.82788e+06	1.12806e+06
(+/-)7-epi Jasmonic Acid	0.0511156	0.8574	0.8158	10073.8	11293.9	23228.4	8132.95	4145.02	5404.86	7829.87	7360.4	12307	4807.66	10875.5	7629.6
Cloversaponin I	0.202977	0.6593	0.944631	745568	655411	517919	565718	598028	482501	615681	505453	475430	446701	628706	695625
LysoPE(0:0/18:4(6Z,9Z,12Z,15Z))	0.0379326	0.02031	657.169	1.07563	1.04342	1.16979	1.09866	0.978051	1.08033	4228.03	1.37562	1.40285	1.36402	1.31556	1.24832
Dehydrosoyasaponin I	1.5663	0.0354	0.73629	2.43952e+06	2.32777e+06	2.3197e+06	2.93273e+06	2.01684e+06	2.84167e+06	1.60063e+06	1.67282e+06	1.83701e+06	1.64115e+06	2.09756e+06	2.1072e+06
N-di-Demethyl roxithromycin	1.28678	0.114	0.703278	1.14054e+06	1.67002e+06	2.3677e+06	1.68526e+06	2.03772e+06	1.53212e+06	828482	1.24683e+06	1.55858e+06	687325	1.45908e+06	1.55926e+06
PG(18:1(9E)/0:0)[U]	0.0586819	0.02031	1.26479	2555.85	2479.33	2779.6	2610.58	2324	2567.04	3437.82	3268.69	3333.38	3241.11	3125.97	2966.21
3-hydroxydecanoyl carnitine	0.118566	0.8574	1.21315	42615.7	35930.6	40843.6	56377.8	42720.2	54282.4	58908.9	51698.1	33601.8	108874	46518.1	31304.6
11-Oxo-beta-amyrin	0.0765761	0.02031	2.23612	1280.07	1241.74	1392.12	1307.47	1163.95	1285.67	4976.52	4469.19	1669.48	1623.27	2937.08	1485.59
(1S,16R)-5,7,11-trihydroxy-8,8,12,16-tetramethyl-3-[1-(2-methyl-1,3-thiazol-4-yl)prop-1-en-2-yl]-10-methylidene-17-oxa-4-azabicyclo[14.1.0]heptadec-4-en-9-one	1.02328	0.6593	1.17685	7.0282e+06	3.94735e+06	2.8735e+06	6.02588e+06	6.5566e+06	3.52547e+06	4.60426e+06	5.2009e+06	3.13694e+06	4.65259e+06	8.5264e+06	9.13237e+06
(3b,16b,20R)-Pregn-5-ene-3,16,20-triol 3-glucoside	0.0669037	0.6593	0.859841	57619.9	35377.5	27127.7	74803.9	67196.3	39661.7	26722	43423.4	14190.8	22684.1	81358.6	71105
13,14-Dihydro PGE1	0.0423849	0.4715	2.10849	22.5498	1231.01	1122.8	23.0326	1179.51	1022.5	589.811	1712.21	29.4097	2644.19	3718.64	1009.75
3alpha,7alpha-Dihydroxycoprostanic acid	0.22555	0.3897	0.620124	35565.7	91608.9	61349.2	19360	61426.3	19879.8	50756.3	9054.99	27485.7	32957.3	29822.4	29263.9
PE(22:2(13Z,16Z)/22:6(4Z,7Z,10Z,13Z,16Z,19Z))	1.15578	0.08606	0.418692	247958	1.21195e+06	850112	315316	489984	736888	231171	148213	314019	388943	211456	318889
Ganodermic acid Jb	2.16872	0.02031	2.20088	909617	702186	1.35412e+06	725825	408558	834326	1.73597e+06	2.30263e+06	1.70738e+06	1.67064e+06	1.88708e+06	1.55521e+06
Guaiazulene	0.257009	0.02031	3.71319	5472.46	6405.35	7867.46	5338.9	2228.87	3854.27	24074.9	29174	19464.2	13856.1	14185.4	14979.6
Avocadene 1-acetate	0.294577	0.2513	1.32251	115482	141580	159395	135639	118772	104794	158006	174487	136602	293160	168047	95648.1
Crustecdysone	0.702636	0.04604	0.490751	173005	264333	289534	408871	267236	251197	94757.7	98896.2	121149	60547.2	255619	180773
Citroside A	3.1667	0.02031	0.444964	3.24638e+06	4.09534e+06	4.60579e+06	3.36797e+06	2.80199e+06	3.68695e+06	927533	1.22864e+06	1.58945e+06	2.22825e+06	1.85828e+06	1.87048e+06
8-[(6-carboxy-3,4,5-trihydroxyoxan-2-yl)oxy]-3-hydroxy-7-(4-hydroxy-3,5-dimethoxyphenyl)-12-(4-hydroxyphenyl)-6lambda鈦?11,13-trioxatetracyclo[7.4.1.0鈦?鹿鈦?0鹿鈦?鹿虏]tetradeca-1,3,5(14),6,8-pentaen-6-ylium	2.37595	0.02031	412.901	3367.74	3266.91	3662.55	3439.84	3062.23	3382.47	1.37645e+06	2.94695e+06	892491	1.88773e+06	755702	472463
Blasticidin S	1.50223	0.02031	0.0304915	706304	852770	149788	184621	999707	280530	2996.9	24868.7	5563.75	33556.8	16749.3	13025.6
3,4,5-trihydroxy-6-{[5-hydroxy-2-(4-hydroxyphenyl)-4-oxo-7-{[3,4,5-trihydroxy-6-(hydroxymethyl)oxan-2-yl]oxy}-4H-chromen-3-yl]oxy}oxane-2-carboxylic acid	1.96915	0.02031	1509.97	667.763	647.771	726.219	682.06	607.187	670.684	1.07853e+06	2.46938e+06	683721	982795	594939	233583
Momordicin II	0.55576	0.08606	2.4341	63268	29457.7	27925.8	87134.1	28720.1	113996	147920	49348.8	124010	83650.2	191600	256740
Mocimycin	1.76961	0.06309	0.681818	2.05761e+06	3.12748e+06	3.54695e+06	2.52953e+06	2.01844e+06	2.55903e+06	1.51813e+06	1.38692e+06	2.383e+06	1.55485e+06	2.07022e+06	1.88885e+06
Cyclomorusin	0.69694	0.02031	46.1595	2724.05	2642.49	2962.52	2782.37	2476.94	2735.97	296733	78126.5	193679	91626.9	51292.8	41982.2
13(S)-HpOTrE	0.305304	0.114	0.849589	249598	312521	326101	274123	261374	255828	223505	172867	200291	396940	233119	200150
2-(2,4-dihydroxyphenyl)-5,7-dihydroxy-6-(3-methylbut-2-en-1-yl)-3,4-dihydro-2H-1-benzopyran-4-one	0.514693	0.02031	46.5751	1385.72	1344.23	1507.02	1415.39	1260.01	1391.78	96854.3	116233	67296.4	72340.3	27714.7	6342.88
Trans-EKODE-(E)-Ib	0.0247842	0.2513	1.46453	1449.92	2983.43	927.921	871.496	775.829	856.961	1147.66	1091.2	2775.12	4472.16	1043.55	990.22
Aminoacetone	0.0350368	0.9549	0.993799	230741	196813	260945	336846	163546	262689	253189	249390	239281	217230	239626	243796
(+/-)-CP 47,497-d11	0.095301	0.8574	0.966271	402189	538775	236895	407189	424377	267276	436101	413143	401047	316598	239743	393459
Acremoauxin A	0.602816	0.02031	194.779	26.6312	25.8339	28.9625	2889.95	24.2154	26.7477	224224	99334.2	183574	5519.85	21085.5	54893.9
Phytosphingosine	0.111064	0.4715	0.903581	202885	167796	119100	165339	78317.8	137610	122229	159619	65276.5	276712	73713.5	89791.6
Ganoderic acid A	0.694761	0.0354	2.25618	45715.4	125923	146693	101399	76947.3	78569.9	380081	237892	214269	124795	163031	177839
Arginyl-Arginine	0.170199	0.02665	5.71716	1238.12	1201.05	1346.5	1264.62	1125.8	1864.25	12376.7	10660.5	7644.67	1596.82	7574.7	6111.46
Goshonoside F5	0.332722	0.7584	2.17045	37086.8	53009.3	35980.4	25868.3	260730	23813	16852.6	39253.9	21681.4	401575	124739	343389
Asteltoxin	0.820685	0.02031	10.5625	10484.6	26532.1	8995.9	7207.12	28955.7	8508.65	215628	243231	161145	131471	63758	142428
3,6-Epoxy-5,5',6,6'-tetrahydro-b,b-carotene-3',5,5',6'-tetrol	0.39298	0.5624	0.866497	779904	925370	676381	744078	694500	669544	749283	557727	1.00706e+06	553889	704090	318402
Isonuatigenin 3-[rhamnosyl-(1->2)-glucoside]	1.23949	0.114	0.501478	511538	1.33457e+06	1.36746e+06	700764	494536	869762	295597	329447	745571	260671	518416	497550
Sarmentosin	1.27085	0.02031	14.315	116743	12872.8	4928.95	20547.9	9123.78	5270.07	427450	601168	272052	676544	204047	245054
Ganoderenic acid B	0.00599514	0.6593	1.07514	19256.3	14722.7	29800.1	13451.4	8435.13	7733.85	5288.58	16576	19945.8	26623	14747.8	17270.1
18-acetoxy-1alpha,25-dihydroxyvitamin D3	0.398182	0.02031	112.119	332.142	322.198	361.218	339.254	302.012	333.595	87705	35740	24514.7	13612.2	28326.4	33225.5
3,4,5-trihydroxy-6-{4-[1-hydroxy-3-(5-methoxy-2,2-dimethyl-2H-chromen-6-yl)prop-2-en-1-yl]phenoxy}oxane-2-carboxylic acid	0.209921	0.02031	699.571	20.9994	20.3707	22.8377	21.449	19.0944	21.0912	14063	48078.3	7156.97	26.6296	5461.01	13222.3
Tyramine glucuronide	0.518597	0.02665	0.212518	75047.8	65638.8	42469.2	181578	143006	74168	2905.47	6490.34	4063.94	12611.1	60260	37311.4
2,3-Dinor-6-keto-prostaglandin F1 a	0.152533	0.1505	1.39839	12059.6	22141.2	43525.1	28734.3	14927.2	20004	31148.4	38578.3	23538.9	45229.9	28191	31044.2
2-amino-4-({1-[(carboxymethyl)-C-hydroxycarbonimidoyl]-2-[(2-hydroxy-5-oxo-1,7-diphenylhept-3-en-1-yl)sulfanyl]ethyl}-C-hydroxycarbonimidoyl)butanoic acid	0.285308	0.02031	14.7212	1615.99	1567.61	1757.45	1650.59	1469.4	1623.06	68057.2	17743.8	11337	12708.4	25016.7	7693.06
6-(3-{8,8-dimethyl-2-oxo-2H,8H-pyrano[2,3-f]chromen-3-yl}-2-hydroxy-6-methoxyphenoxy)-3,4,5-trihydroxyoxane-2-carboxylic acid	0.437269	0.02031	19.1658	2820.14	2735.71	3067.02	2880.52	2564.32	2832.48	62079.3	107178	20559.4	94637.8	21305.5	18164.6
3-hydroxy-1-(2-hydroxy-4,6-dimethoxyphenyl)-3-(4-hydroxyphenyl)propan-1-one	0.183657	0.06309	3.62589	974.111	944.947	1059.39	11529.2	1747.3	1452.01	18413.3	9096.79	5055	10071	12500.5	9037.43
Cystathionine sulfoxide	0.675872	0.02031	116.182	1101.34	1068.37	1197.75	1124.92	1001.43	1106.16	136569	327009	73596.6	150720	52511.9	26261.2
(1alpha,4beta,5beta)-4-Hydroxy-7(11),10(14)-guaiadien-8-one	0.368568	0.4715	0.550789	58267.3	136501	304729	46302.2	121188	93994.4	61879.6	62632.5	165276	9878.55	63494.5	55849.9
[(6-{[5,7-dihydroxy-2-(4-oxocyclohexa-2,5-dien-1-ylidene)-2H-chromen-3-yl]oxy}-3,4-dihydroxy-5-{[3,4,5-trihydroxy-6-(hydroxymethyl)oxan-2-yl]oxy}oxan-2-yl)methyl][1-hydroxy-3-(4-hydroxy-3-methoxyphenyl)prop-2-en-1-ylidene]oxidanium	1.26627	0.02031	0.160589	299170	467868	600134	252868	457441	223026	6291.8	13295.6	88814.3	56712.1	105057	99277.7
2-{6-[2,4-dihydroxy-3-(3-methylbut-2-en-1-yl)benzoyl]-5-(2,4-dihydroxyphenyl)-3-(hydroxymethyl)cyclohex-2-en-1-yl}-5-[(E)-2-(2,4-dihydroxyphenyl)ethenyl]benzene-1,3-diol	2.03585	0.0354	0.610363	2.60848e+06	1.93852e+06	2.87985e+06	1.89739e+06	2.92473e+06	2.45703e+06	1.27183e+06	1.53747e+06	1.93954e+06	866171	1.85974e+06	1.50016e+06
Fexofenadine	0.114398	0.7584	0.865342	120165	98255.6	48248	127648	89418.5	90194.7	101661	62788.1	57659.3	60232	102210	112044
Sequiterpene Lactone 326	0.0517683	0.08606	2.30051	488.914	3266.73	531.714	499.382	444.563	491.053	1627.44	3220.33	4903.15	1578.63	1265.59	567.413
[(16R)-5,7,10-trihydroxy-8,8,10,12,16-pentamethyl-3-[1-(2-methyl-1,3-thiazol-4-yl)prop-1-en-2-yl]-9-oxo-17-oxa-4-azabicyclo[14.1.0]heptadec-4-en-11-yl]oxidanesulfonic acid	0.888045	0.02665	0.435605	332207	272214	282029	192922	356319	404469	119153	135295	204815	58425	117499	166273
T2 Triol	0.202089	0.0354	80.7218	112.772	109.395	760.371	115.186	102.542	113.265	88247.4	12359.4	147.078	2674.67	137.926	2438.06
O-Desmethyltramadol glucuronide	0.226819	0.3897	0.741727	185546	87057	47839.1	172085	216692	124903	56495.9	68491.1	54930	305032	71250.2	62402
Perilloside B	0.188404	0.02031	6.20808	1487.02	1442.5	1617.19	1518.86	1352.13	1493.52	11049.8	11192.4	3732.22	10749.5	14322.5	4265.44
Vitamin D3	0.576594	0.02031	27.4382	2430.95	2358.17	2643.75	2482.99	2210.42	2441.58	78437.7	83680.9	56125.7	42590.6	57609.6	81274.6
2-amino-4-({1-[(carboxymethyl)-C-hydroxycarbonimidoyl]-2-[(1-{2,6-dihydroxy-4-[(E)-2-(4-hydroxyphenyl)ethenyl]phenyl}-1-hydroxy-3-methylbutan-2-yl)sulfanyl]ethyl}-C-hydroxycarbonimidoyl)butanoic acid	1.43132	0.02031	7231.52	25.6952	27.9971	237.5	20.334	43.533	222.063	506411	1.83259e+06	126340	1.49685e+06	134827	76696
Curcumenol	0.825823	0.02031	1.57682	354689	287399	390382	366518	208842	333235	529339	503622	446072	773536	414425	393725
6-({8,11-dihydroxy-17-methoxy-10-oxo-2-oxatricyclo[13.2.2.1鲁,鈦穄icosa-1(17),3,5,7(20),15,18-hexaen-4-yl}oxy)-3,4,5-trihydroxyoxane-2-carboxylic acid	1.16362	0.02031	3.31219	123859	116181	175717	119901	91529.2	91581.9	483142	566168	342069	317858	337543	333834
2-(2,4-dihydroxyphenyl)-5,7-dihydroxy-6-(4-hydroxy-3-methylbut-2-en-1-yl)-4H-chromen-4-one	0.438366	0.04604	0.453145	129450	59449.5	50412.6	114907	112899	82240.1	23952.8	32607.2	14594.5	69643	49839.6	58296.2
Licorice glycoside E	0.525207	0.02665	32.1856	930.12	902.272	1011.54	8103.32	855.206	934.188	102593	104808	96473.1	80161.1	24869.7	1079.46
Phlorisobutyrophenone 2-glucoside	1.02335	0.02031	5.43274	150104	74957.9	28835	37242.7	20026.4	26455.6	371134	389368	218913	501222	202578	151035
Clusin	1.10158	0.02031	1152.88	352.139	180.968	202.884	190.547	169.63	187.369	314500	296850	368502	150188	153035	196313
3,4,5-trihydroxy-6-{5-methoxy-2-[(1E)-3-oxopent-1-en-1-yl]phenoxy}oxane-2-carboxylic acid	1.64074	0.02031	229.202	2869.65	2783.74	4126.47	2931.09	2609.34	2882.21	1.18646e+06	1.48722e+06	557236	47663.2	206253	687852
3,17-Androstanediol glucuronide	0.49931	0.2513	0.561905	129238	280166	273949	96848.9	75016.3	215901	100303	105978	124309	94534.4	88849.1	88091.4
2-[2,5-dihydroxy-4-(methoxymethyl)phenyl]-3,4-dihydro-2H-1-benzopyran-3,5,7-triol	0.435354	0.02665	2.45229	40554	17269.3	17930.5	52388.7	31819.2	33711.4	82193	63694	52270.2	137746	81786.5	57254.2
Perilloside C	0.939867	0.04604	0.628825	405073	636893	1.01828e+06	588672	584896	687682	322534	378249	498265	376989	429921	460165
5-trans PGF2alpha	0.289856	0.1958	1.39499	42058	64069.1	120811	78435.3	43541.1	82506.9	94905.4	84329.5	107223	61544.1	133930	119851
[3,5-dihydroxy-2-(hydroxymethyl)-6-{1,2,6-trihydroxy-5-[hydroxy(3,4,5-trihydroxyoxan-2-yl)methyl]-3-[(2E)-3-(4-hydroxyphenyl)prop-2-enoyl]-4-oxocyclohex-2-en-1-yl}oxan-4-yl]oxidanesulfonic acid	0.198238	0.02031	134.099	92.4374	89.6699	100.529	94.4165	84.052	92.8418	35127.9	16182.2	22610.4	117.221	113.057	107.279
11-deoxy-PGE1	0.495792	0.2513	0.775224	353999	601731	650030	738525	411699	663413	439309	320337	425035	297696	544305	624348
NOPM	0.607028	0.02665	2.04728	58833.2	84720.1	111528	48573.9	90974	97739.6	212583	218150	199135	108387	129731	140054
5,7-dihydroxy-6-(3-methylbut-2-en-1-yl)-2-(2,4,5-trihydroxyphenyl)-3,4-dihydro-2H-1-benzopyran-4-one	0.512279	0.06309	2.4273	113967	31263	14238.9	64688.7	41271.6	72952.8	177366	123184	123683	262059	77930.7	57241.9
4'-Methyl-(-)-epigallocatechin 7-glucuronide	0.17052	0.1505	3.11166	6836.44	2214.43	4653.74	690.386	2905.79	6880.74	19196.4	20593.4	17945	10895.9	5154.41	1447.03
({6-[5,7-dihydroxy-2-(3-hydroxy-4-methoxyphenyl)-4-oxo-8-[3,4,5-trihydroxy-6-(hydroxymethyl)oxan-2-yl]-4H-chromen-3-yl]-3,4,5-trihydroxyoxan-2-yl}methoxy)sulfonic acid	2.78686	0.02031	0.150082	1.32016e+06	2.75401e+06	2.34446e+06	1.73328e+06	1.65178e+06	1.19659e+06	121300	136790	201066	103926	339942	747343
3,4-Dehydro-6-hydroxymellein	0.00753948	0.9549	0.95381	8738.71	6596.42	9244.7	9903.96	13039.2	11452.9	12882.1	9123.46	10515.6	3937.63	9179.73	10608.6
6-(3-{8-[1-(2,4-dihydroxyphenyl)-2-hydroxy-3-(3-hydroxyphenyl)propyl]-3,5,7-trihydroxy-3,4-dihydro-2H-1-benzopyran-2-yl}phenoxy)-3,4,5-trihydroxyoxane-2-carboxylic acid	1.62268	0.02031	0.327977	615798	760279	1.10039e+06	566787	950991	822778	214834	225099	331949	113807	375168	318786
3,4,5-trihydroxy-6-[(4-hydroxy-7-methoxy-2,2-dimethyl-3,4-dihydro-2H-1-benzopyran-5-yl)oxy]oxane-2-carboxylic acid	0.00684562	0.8574	0.978742	8051.22	15312.6	12215.2	3933.4	328.224	27908.1	13106.7	13640.3	470.782	2563.12	20076.4	16440.9
2,2-dimethylpyrano[3,2-g]chromen-8-one	0.436013	0.02031	16.3176	1107.75	673.215	7816.74	1951.6	3509.02	697.029	73298.3	54795.4	48105.7	29822.1	25762.5	25314.5
3,4,5-trihydroxy-6-({2-[2,4,6-trihydroxy-3-(3-methylbut-2-en-1-yl)phenyl]acetyl}oxy)oxane-2-carboxylic acid	0.724997	0.02031	126.119	1044.31	1013.05	1309.82	1066.67	949.577	1048.88	161142	302853	107590	1324.3	72119.9	166048
3,4,5-trihydroxy-6-{1-methoxy-1,3-dioxo-3-[(3,4,5,6-tetrahydroxyoxan-2-yl)methoxy]propan-2-yl}oxane-2-carboxylic acid	0.145816	0.02031	3.09664	6443.84	6250.92	7007.94	6581.81	5859.29	6472.03	8667.47	8678.89	8404.16	78499.6	7881.21	7478.44
6Z-8-Hydroxygeraniol 8-O-glucoside	0.355321	0.06309	0.826923	200151	209005	286971	245826	255428	268993	192180	172590	224031	191597	241676	190695
[(16R)-5,7-dihydroxy-8,8,12,16-tetramethyl-3-[1-(2-methyl-1,3-thiazol-4-yl)prop-1-en-2-yl]-10-methylidene-9-oxo-17-oxa-4-azabicyclo[14.1.0]heptadec-4-en-11-yl]oxidanesulfonic acid	0.720622	0.04604	0.742639	469637	463055	682557	500163	601369	584350	435936	363407	453720	367856	501238	329236
Asp-Ser-OH	0.200746	0.06309	2.06133	14084.9	13312.9	10886.9	2358.74	6533.61	13473.8	27273	26184.3	20182.7	25046.1	16295.4	10088.3
[(4-{3-[6-(2,4-dihydroxyphenyl)-2-{4-[(E)-2-(2,4-dihydroxyphenyl)ethenyl]-2,6-dihydroxyphenyl}-4-methylcyclohex-3-ene-1-carbonyl]-2,6-dihydroxyphenyl}-2-methylbut-2-en-1-yl)oxy]sulfonic acid	1.05802	0.02031	0.259251	234049	325852	480513	499578	271872	928124	82088.4	69059.5	71261.4	91569.3	207018	189570
1-O-E-Cinnamoyl-(6-arabinosylglucose)	0.607941	0.02031	75.4377	1189.21	1153.61	1293.32	1214.68	1081.34	1194.42	127606	190605	75723.7	55623.4	35793.5	52383.9
2-HYDROXYXANTHONE	0.249337	0.02031	37.4233	359.078	348.327	390.512	366.766	326.505	360.649	16679.8	23195.6	12588.7	11430.5	8427.57	8207.43
6-(2,4-dihydroxyphenyl)-2-(2,6-dihydroxyphenyl)-4-(hydroxymethyl)cyclohex-3-ene-1-carboxylic acid	0.274113	0.02665	2.22096	11076	9019.23	24119.2	15798.3	10675.9	14039.5	46001.5	36713.1	35946.5	16878.8	26581.3	26053.7
Alpha-Calacorene	1.02776	0.02031	1.92553	268073	179324	325849	304640	150160	222238	485293	544596	482768	526821	399521	353222
3,4,5-trihydroxy-6-({2-[3-hydroxy-6-(2-methylbut-3-en-2-yl)-7-oxo-2H,3H,7H-furo[3,2-g]chromen-2-yl]propan-2-yl}oxy)oxane-2-carboxylic acid	1.32968	0.02031	4264.55	15.9769	15.4986	499.726	16.319	96.5148	16.0468	795841	1.08927e+06	496913	88348.8	158926	185457
2-(3,5-dihydroxyphenyl)-3,5,7-trihydroxy-3,4-dihydro-2H-1-benzopyran-4-one	2.64339	0.02031	1.47361	3.8723e+06	3.68026e+06	2.51039e+06	3.20834e+06	3.82829e+06	3.81569e+06	5.86964e+06	5.23411e+06	3.98001e+06	6.27464e+06	5.33328e+06	4.13314e+06
6-({16,18-dioxo-6,8,19-trioxapentacyclo[10.7.0.0虏,鈦?0鲁,鈦?0鹿鲁,鹿鈦穄nonadeca-1(12),2(9),4,10,13(17)-pentaen-11-yl}oxy)-3,4,5-trihydroxyoxane-2-carboxylic acid	0.898265	0.4715	0.864471	4.88565e+06	2.70563e+06	1.95119e+06	4.10231e+06	4.58771e+06	3.9908e+06	2.94822e+06	3.26061e+06	3.31962e+06	3.68723e+06	2.93519e+06	3.06007e+06
Bis(4-hydroxyphenyl)methanol	0.227365	0.5624	0.803528	99543.9	119660	187892	96905.4	118264	126090	103727	123959	136519	44301	101884	90532.5
Fulvoplumierin	1.09831	0.02031	164.945	1915.11	2079.43	1447.43	1766.81	1210.19	1336.74	385278	488306	279158	140091	131161	185201
4,4'-dihydroxybibenzyl	0.448143	0.114	1.31151	133066	147641	230566	160090	140313	168971	207277	199445	212352	219679	217884	229047
(6-carboxy-3,4,5-trihydroxyoxan-2-yl)[3,5-dihydroxy-2-(3,4,5-trihydroxyphenyl)-7H-chromen-7-ylidene]oxidanium	0.969031	0.02031	10.8062	24962.5	2503.76	2806.98	23751.2	35723.5	39006.8	292017	432769	188511	225552	164051	88779.5
8-Acetyl-T2 tetrol	0.957537	0.0354	0.513246	313174	447326	790154	311268	585734	519077	217759	269559	379338	110928	284841	260432
(E)-3-(3-methoxyphenyl)acrylic acid	0.388854	0.04604	2.12747	65216	35264.7	38944.8	24835.5	26041.6	28597.7	91216.7	104401	52413.1	108670	62650.4	46297
Leonuriside A	0.448321	0.02031	3.52273	26091.5	19575.7	7250.58	5659.16	18360	23377.3	84136.8	69915.5	55050.7	59297	43895.1	41096.7
2-amino-4-{[2-({4-[5-(2-carboxy-2-hydroxyethyl)-2-hydroxyphenyl]-3-hydroxy-2-methylbutan-2-yl}sulfanyl)-1-[(carboxymethyl)-C-hydroxycarbonimidoyl]ethyl]-C-hydroxycarbonimidoyl}butanoic acid	0.880621	0.02031	0.391019	196809	190524	442331	293592	375608	331805	122400	28964.3	161141	119914	162342	121213
6-(4-ethyl-3-hydroxyphenoxy)-3,4,5-trihydroxyoxane-2-carboxylic acid	0.484133	0.02031	439.065	16.6263	16.1285	18.0818	712.989	15.118	16.699	90636.9	45495.4	130163	21988.7	37025.8	23988.1
3,4,5-trihydroxy-6-[2-hydroxy-4-(3-oxo-3-{2,4,6-trihydroxy-3-[3,4,5-trihydroxy-6-(hydroxymethyl)oxan-2-yl]phenyl}propyl)phenoxy]oxane-2-carboxylic acid	0.0985726	0.4715	0.299632	8301.14	1329.14	1490.1	1399.49	22010.3	1376.15	1842.97	1752.3	1786.98	2107.9	1675.79	1590.15
4-{hydroxy[(3,4,5,6-tetrahydroxyoxan-2-yl)methoxy]methylidene}cyclohexa-2,5-dien-1-one	0.251641	0.114	0.8218	108434	134188	101920	109818	134240	138033	96715.5	89752.7	126084	72182.2	96693.7	115686
Serylglutamine	0.66957	0.02031	80.708	2492.33	2707.06	1489.29	1797.6	705.831	977.304	122531	381812	66108.9	172057	45057.5	33123.6
Ligustroside	1.22099	0.1505	0.49127	597684	944572	1.93423e+06	412680	884743	758813	426034	640340	784878	138170	418628	309720
3-Ethyltoluene	0.367515	0.02031	1.76899	40343.7	36787.8	43862.3	45310.4	21840.2	40920.6	75491.6	75428.9	63645.4	83342.4	55286.6	52022.7
4,5-Dihydroniveusin A	0.336747	0.7584	1.22623	168665	260417	491591	315348	239014	405284	314818	134927	390219	322551	742964	400267
4-(Methylnitrosamino)-1-(3-pyridyl)-1-butanol glucuronide	0.383376	0.02031	1.72618	30705.1	43625.6	45656	48253.8	39311.9	51217.3	95570.6	84310.1	87034.5	57595	65107.6	57052.8
4-formyl Indole	0.0455369	0.9549	1.08559	63545	61180.5	82371.5	54489.3	28438.5	53456.9	84291.6	72800.2	44883.5	112498	37144.5	21304.1
Arecaidine	0.188659	0.0354	1.53665	15415.1	13348.3	20307.7	14790	16213.3	14037	30171.5	27538.2	27567.5	18900	22282.9	18214.8
6-({3,5-dihydroxy-2-[3-hydroxy-4-(methoxymethyl)phenyl]-3,4-dihydro-2H-1-benzopyran-7-yl}oxy)-3,4,5-trihydroxyoxane-2-carboxylic acid	0.0311209	1	0.947429	13281.1	25157.3	46759.8	16990.2	27499	26676.1	18721.7	17728.1	40352.4	18349	21737.3	31270.3
Abscisic alcohol 11-glucoside	0.00454572	1	0.973344	65639.7	89751.1	215028	157519	86619.6	128035	121698	85139.5	123272	108857	153893	130254
Isoalantolactone	0.432255	0.02031	2.23752	40898.4	31046.2	50084.6	41794.5	17655.1	33744.6	77631.9	103910	72955.8	113327	57212	56531.3
Plumbagin	0.514701	0.02031	22.3887	1525.04	2219.54	3940.59	1600.64	4753.18	2265.61	115119	67819.1	78699.6	37103.5	37857.8	28357
2-(7-hydroxy-3,4-dihydro-2H-1-benzopyran-3-yl)-3,5-dimethoxybenzene-1,4-diol	0.0726394	0.3897	1.15383	29720	47779	76016.2	23302.7	35439.3	35447.3	41313.6	45347.9	56572.2	57220.8	50100.2	35210
9-[[(2R)-3,3-dimethyloxiran-2-yl]methoxy]furo[3,2-g]chromen-7-one	0.0136476	0.4715	1.10092	1321.73	1293.38	774.474	727.38	647.533	3679.8	2458.96	2192.55	928.775	903.066	1981.85	826.471
2,2-dimethyl-3,4-dihydrobenzo[h]chromene-5,6-dione	0.779818	0.0354	1.87658	124461	143021	130603	231455	84287.6	185574	347049	270653	237753	173477	302175	356667
(4-Methylphenyl)acetaldehyde	0.606296	0.02031	2.28587	45627.7	48275.9	76200.4	81666.3	32773.9	53785.2	161732	98627.6	143861	118920	126218	123990
4-hydroxy-5-(2,4,5-trihydroxyphenyl)pentanoic acid	0.193091	0.02031	14.6564	649.767	630.313	706.647	663.678	590.823	652.609	7125.21	20232	6901.55	3770.8	11240.1	7804.31
[(6-{[5,7-dihydroxy-2-(4-oxocyclohexa-2,5-dien-1-ylidene)-2H-chromen-3-yl]oxy}-3,4,5-trihydroxyoxan-2-yl)methyl][1-hydroxy-3-(4-hydroxyphenyl)prop-2-en-1-ylidene]oxidanium	0.543728	0.02665	4.51359	8066.58	25009.7	32346.4	14096.5	7334.83	21334.4	90300.7	97474.9	113557	27788.3	74476.5	84659
3,4,5-trihydroxy-6-({5-hydroxy-8,8-dimethyl-4-oxo-2-phenyl-4H,8H-pyrano[2,3-f]chromen-3-yl}oxy)oxane-2-carboxylic acid	6.05851	0.02031	0.680367	2.60154e+07	2.44356e+07	2.42277e+07	2.62174e+07	2.89688e+07	3.36629e+07	1.55839e+07	2.08869e+07	1.77228e+07	1.46391e+07	1.9932e+07	2.24908e+07
4-HYDROXY-6-METHYLPYRAN-2-ONE	0.92588	0.3897	1.45881	790608	338831	227463	912394	959174	799465	970250	782377	904570	1.57511e+06	946459	696819
2-Feruloyl-1-sinapoylgentiobiose	0.462102	0.4715	0.89249	1.30879e+06	1.12139e+06	734793	882960	934444	1.09224e+06	1.0489e+06	997064	909771	951316	691558	820303
Acaciabiuronic acid	0.29538	0.3154	1.2808	88564.5	111581	107179	154207	57623.4	108902	172182	107664	124560	80143.9	151264	168997
10-undecynoic acid	0.0582302	0.114	2.79358	311.567	1272.32	338.842	2079.58	283.303	312.93	2116.95	398.464	4804.86	4085.11	484.475	955.046
COUMARINIC ACID METHYL ETHER	0.15579	0.4715	1.16306	495083	331198	239154	247549	214771	220084	312149	276824	258468	706846	239158	239627
3,4,5-trihydroxy-6-{[7-hydroxy-6-(3-methylbut-2-en-1-yl)-4-oxo-2-(2,4,5-trihydroxyphenyl)-3,4-dihydro-2H-1-benzopyran-5-yl]oxy}oxane-2-carboxylic acid	0.110653	0.4715	0.879511	150927	82739.7	32011.4	122873	136102	113733	113569	62102	85697.7	124739	78425.5	96937.4
6-(4-ethenyl-3-hydroxyphenoxy)-3,4,5-trihydroxyoxane-2-carboxylic acid	0.652545	0.0354	2.22408	127565	62062.2	19117.5	86911.2	90678.7	116522	231019	169110	194119	270145	140980	113084
6E,8E,12E,14E-Hexadecatetraen-10-ynoic acid	0.00266107	0.6593	1.03375	1884.7	604.163	963.823	636.143	566.311	1564.95	1371.89	796.512	815.895	789.792	761.733	1895.95
6-(5-{[(2E)-3-(3,4-dihydroxyphenyl)prop-2-enoyl]oxy}-3,4-dihydroxycyclohex-1-ene-1-carbonyloxy)-3,4,5-trihydroxyoxane-2-carboxylic acid	0.420791	0.02031	5.19272	9527.47	21685.4	12244.3	4162.34	3705.42	4092.92	67051.9	65826.6	46751.2	50003.7	35652.9	22461.4
Melleolide K	0.0367048	0.9549	1.00443	178076	294172	610146	377568	379787	462993	266837	120995	431723	281431	715052	497134
DIMBOA-Glc	0.13154	0.6593	0.930713	750560	300385	233333	593150	801871	602689	585905	281031	567528	989360	343997	286515
Vanilloside	0.530012	0.02665	1.50785	139817	127261	107525	134491	156116	136754	245288	209688	207853	244892	158343	143488
Hibiscitrin	0.425688	0.3897	0.868314	631032	703801	606405	374203	499073	415969	478735	559389	588164	436074	352829	389698
3,4,5-trihydroxy-6-{[1-(4-methoxyphenyl)-4-methylpentan-3-yl]oxy}oxane-2-carboxylic acid	0.780393	0.08606	0.567322	536071	434867	308141	309317	351582	502245	199498	84356.2	166586	509787	262060	162987
(3,4,5,6-tetrahydroxyoxan-2-yl)methyl (2E)-3-(3,4-dihydroxyphenyl)prop-2-enoate	0.914146	0.02031	2.43825	111007	52748.3	74615.8	181534	118786	160825	291913	189401	259602	348313	328166	288588
ISOPIMPINELLIN	0.357904	0.02031	39.6463	741.746	719.539	806.679	757.627	674.459	744.991	46604.5	49275	34845.2	18961.9	17316.4	9216.18
Fluvoxamino acid	0.672452	0.08606	2.39486	97838.1	67325.9	106340	129223	50141.7	76989	332530	266508	176127	303314	117597	67949.8
Nicotyrine	0.620327	0.114	2.06654	122838	77885.9	131361	140772	65728.3	92802.1	331198	273771	158291	328983	140553	71695.5
Kaempferol 3-O-caffeoyl-sophoroside 7-O-glucoside	0.0182348	0.4715	1.01131	13705.9	1414.62	1585.94	44577.3	99128.9	51771	56579.3	13761.3	55194.9	54565.7	14903.8	19545
Methyl 10-undecenoate	0.445722	0.0354	0.158063	96627.1	19355.2	57704.4	26651.1	61312.1	66140.3	2542.9	1740.97	1121.29	5887.26	13040.4	27479.1
Biochanin A 7-(6-methylmalonylglucoside)	0.216431	0.7584	1.20333	136133	38074.2	48300.3	187501	255771	199105	195596	132841	207583	238543	140930	124952
Niveusin C	0.155251	0.3897	1.3532	20846.9	27511.2	59343.2	25593.9	25784.6	47321.1	35639.2	22449.8	51836.2	33039.9	87345.2	48974.2
6-[(2-{4-[(3-{[3,4-dihydroxy-4-(hydroxymethyl)oxolan-2-yl]oxy}-4,5-dihydroxy-6-(hydroxymethyl)oxan-2-yl)oxy]phenyl}-4-oxo-3,4-dihydro-2H-1-benzopyran-7-yl)oxy]-3,4,5-trihydroxyoxane-2-carboxylic acid	0.193075	0.3154	0.430657	31953.1	26149.5	3153.38	12266.5	57492.2	8746.04	1214.77	7054.19	3771.07	12364.4	7584.15	28220.8
6-{[2-(3,4-dihydroxyphenyl)-5-hydroxy-4-oxo-7-{[3,4,5-trihydroxy-6-(hydroxymethyl)oxan-2-yl]oxy}-4H-chromen-3-yl]oxy}-3,4,5-trihydroxyoxane-2-carboxylic acid	0.816852	0.02031	0.495868	363966	258793	196206	226950	372222	324214	136902	116722	141476	127632	166511	175048
Cymorcin monoglucoside	0.503649	0.08606	1.313	153562	172047	238318	225602	182288	218555	309629	234993	313687	221418	264128	219094
Lucidenic acid K	0.726424	0.1505	2.00593	362991	150880	170420	122883	100880	204904	377359	473883	230475	680178	371719	99209.1
7-hydroxy-6-methoxy-3-(1,2,5-trihydroxy-4-oxocyclohexa-2,5-dien-1-yl)-4H-chromen-4-one	0.12615	0.3154	1.26866	37420.3	49523.4	54782.8	24247.8	24928.5	29276.8	58224.8	65328.1	58891.2	32424	28419.6	36063.5
LEVULINIC ACID, 3-BENZYLIDENYL-	0.525792	0.04604	1.31536	183610	186935	243101	187967	179088	198900	275016	233671	274223	228258	299616	240647
1-Naphthol	0.414162	0.02031	2.67546	18476.1	16804.8	25531.5	20458.7	16529.4	20496.9	62478.1	62406.1	52262.5	47860.6	54176.4	37394.2
3,4,5-trihydroxy-6-{[5-hydroxy-2-(4-hydroxyphenyl)-6-methoxy-4-oxo-4H-chromen-7-yl]oxy}oxane-2-carboxylic acid	0.0506169	0.3897	0.55877	12129	1675.53	1531.21	1438.1	1280.23	1855.6	1893.81	2249.58	1836.28	1785.45	1722.01	1634.01
4-Phenyl-3-buten-2-ol	0.330504	0.02031	1.97563	20482.6	20684.1	26049.9	26401.1	17166.7	22174	51517.9	43194.1	41789.1	51699.3	37877	36575.9
Nivalenol	0.000252713	0.7584	1.06356	43.3496	806.833	3538.45	706.837	904.914	43.5392	58.3086	55.4399	4054.87	54.9721	863.214	1338.37
6-(4-{3,5-dihydroxy-4-oxo-7-[(3,4,5-trihydroxy-6-methyloxan-2-yl)oxy]-4H-chromen-2-yl}phenoxy)-3,4,5-trihydroxyoxane-2-carboxylic acid	0.0643527	0.06309	160.465	0.00387528	0.00375925	61.9122	0.00395825	0.00352373	0.00389223	7280.87	2656.07	0.529595	0.00491429	0.0047397	0.00449748
DTDP-D-glucose	0.67134	0.5624	0.754173	1.2796e+06	520429	325475	895334	1.4627e+06	1.05227e+06	586541	685951	694412	898381	620885	688477
BERGAPTEN	0.621928	0.02665	1.86158	133697	47682.3	33273.6	126523	156491	139810	227239	169254	201305	252886	188154	147144
N-Acetyl gemifloxacin	0.236814	0.02031	6.48499	19.8181	2463.41	7042.13	2698.99	36.7658	2933.69	17713.5	10247.8	25023.1	27967.6	7265.78	10295.6
Fragransol D	0.110729	0.8574	1.07816	137021	129165	117153	117343	117967	164251	155876	88971.1	110984	191763	176571	120206
2,4,6-Trihydroxybenzophenone	4.5629	0.02031	81.3966	66050.3	51035.6	51599.1	70983.9	42853.1	39657.8	6.25677e+06	6.54492e+06	4.81151e+06	3.91586e+06	2.68675e+06	2.01144e+06
6-methoxy-4-methyl-coumarin	0.133694	0.2513	1.22492	98879.8	57419.8	62129.6	47196.3	42940.8	49175.4	77755	70953.4	61850.1	115203	58207.6	54214.5
Cynaratriol	0.0176172	0.7584	0.957688	15683	15558.8	27078.1	17183.1	16123.8	24640.9	11780.6	9438.05	13624.4	27965.7	26266.7	22274.1
Delta-Decalactone	0.111985	0.08606	1.23357	12951.7	14824.1	18561.7	17090.2	12117	16648.6	18677.6	17758.1	19683	14357.6	20111.4	23155.8
Ferulaldehyde	0.80232	0.02031	2.09965	104091	105731	139119	108185	102066	126998	288082	209983	271044	177809	245073	249422
Asp-Ala-OH	0.946409	0.02031	3.01836	110708	101551	51156.1	76769.6	88463.4	104094	331646	289204	257678	318392	209576	201613
Tectoridin	0.123025	0.6593	1.37995	25154.4	6361.67	59.444	53379.8	23851	42629.6	30625.9	22189	3458.33	83568.2	43759.6	25375.1
1,2,3,4-tetrahydro-2,5,8-trimethyl naphthalene	1.62552	0.1505	1.35593	1.77432e+06	2.38604e+06	3.38678e+06	3.24652e+06	1.58947e+06	2.48228e+06	3.87257e+06	2.47289e+06	3.49302e+06	1.78604e+06	4.04579e+06	4.48928e+06
2-{2,6-dihydroxy-4-[6-hydroxy-7-(3-methylbut-2-en-1-yl)-1-benzofuran-2-yl]phenyl}-6-(2,4-dihydroxyphenyl)-4-(hydroxymethyl)cyclohex-3-ene-1-carboxylic acid	0.317672	0.02031	4.64601	4568.81	4858.18	9242.9	9958.17	4154.35	4588.79	46742	20867.9	11714.5	16418.2	38303.7	39610.8
13-Oxo-9,11-tridecadienoic acid	0.879514	0.02031	1.56417	229693	260788	381639	382376	195831	297930	509783	400926	454698	386698	472556	510377
Xanthotoxol	0.00784743	1	1.0041	71884.3	61374.6	66896.6	66087.6	76470.3	52678.7	72699.4	64262.9	72773.8	92774.7	50540.8	43976.3
(-)-Wikstromol	0.0115281	0.9549	0.990766	300889	349046	447196	311443	375847	424934	392389	261705	438984	311775	397104	386984
Lucuminamide	0.0492563	0.6593	1.13719	21730.8	23692.3	10271.5	14304.1	9220.12	16150.1	23252.2	21190.8	16490.2	21473.3	14527.7	11489.5
Isopropyl beta-D-glucoside	1.18938	0.02031	26.6919	11326.4	18193	17908.9	10430.3	6715.19	6903.89	551715	426761	345914	89142.5	196189	297784
3,4,5-trihydroxy-6-{[3-hydroxy-2-(3-hydroxyphenyl)-4-[3,5,7-trihydroxy-2-(3-hydroxyphenyl)-3,4-dihydro-2H-1-benzopyran-8-yl]-3,4-dihydro-2H-1-benzopyran-7-yl]oxy}oxane-2-carboxylic acid	0.492076	0.02665	4.46064	36790.7	12725.3	2161.8	19947.9	12221	24370.1	91940	50979.7	89455.1	156774	66547.3	27124
HYMECROMONE METHYL ETHER	0.35789	0.08606	1.20627	148902	143475	202068	161259	161331	177741	240265	177433	212212	192860	204749	172361
5-Hydroxyxanthotoxin	0.525766	0.02031	225.839	1470.47	16.5376	18.5404	17.4131	15.5016	17.1226	90598.4	81391.7	73993	47534.3	33844.2	24015.1
Methyl salicylate	0.689958	0.02031	11.0157	10899.8	9467.04	8744.92	10707.3	10939.4	14219.9	155062	186817	115724	34062.8	55507.3	168496
3,4,5-trihydroxy-6-{[4-(7-methoxy-2-oxo-2H-chromen-6-yl)-2-oxobut-3-en-1-yl]oxy}oxane-2-carboxylic acid	0.0114076	0.6593	1.44758	755.045	33.6519	37.7274	35.4333	199.327	2172.46	46.6615	281.927	45.244	43.9915	42.4287	4220.52
3,4,5-trihydroxy-6-(3-hydroxy-4-{5-hydroxy-8,8-dimethyl-4-oxo-4H,8H-pyrano[3,2-g]chromen-2-yl}phenoxy)oxane-2-carboxylic acid	0.22678	0.6593	0.892491	352350	332720	271193	232223	330971	294478	352540	261951	396482	248989	157245	201611
6-(3-ethylphenoxy)-3,4,5-trihydroxyoxane-2-carboxylic acid	0.649462	0.02031	124.257	794.581	770.792	864.139	811.593	722.501	798.057	143849	183786	130365	32824.7	53913.3	46914.1
6-[2,3-dihydroxy-5-({[2,3,5-trihydroxy-6-(hydroxymethyl)oxan-4-yl]oxy}carbonyl)phenoxy]-3,4,5-trihydroxyoxane-2-carboxylic acid	0.576647	0.02031	22.7622	3465.68	3361.92	3769.06	3539.88	3151.29	3480.84	117794	126645	80234.3	4394.87	50930.8	92695.2
6-Hydroxykaempferol 3,6-diglucoside 7-glucuronide	0.191935	0.4715	0.926081	849048	654093	318992	651745	1.0457e+06	920489	814609	594052	790413	825331	549968	537382
5,8-Dihydroxy-3,4-dihydrocarbostyril	0.0796154	0.02031	3.56638	444.319	584.025	483.215	1143.77	974.86	446.263	1435.44	3455.4	1467.53	4670.28	2176.91	1331.55
6-(3,4-dihydroxy-6-methyl-5-oxooxan-2-yl)-5,7-dihydroxy-2-(3-methoxyphenyl)-4H-chromen-4-one	0.197683	0.02665	0.220991	9230.65	12985.4	4277.63	7695.37	33454.8	19509.1	3129.95	2975.97	4663.14	2950.86	2846.02	2700.58
Eremopetasitenin C1	0.878855	0.02031	2.35004	137211	123248	159815	87575.3	82477.1	115847	379932	294917	267210	224924	235216	257507
6-(3-formyl-2,4,6-trihydroxyphenoxy)-3,4,5-trihydroxyoxane-2-carboxylic acid	0.624853	0.08606	2.0326	110058	96232.7	280815	66159.3	72340.1	55506.2	229672	309767	211399	274505	208282	150782
Bakkenolide C	0.501213	0.02031	2.34487	31195.7	43762.7	41876.3	40820.4	44506.8	44015.5	146667	102330	89006.6	104802	61662	72816.6
DL-3,4-Dihydroxymandelic acid	0.0530918	0.3154	0.836161	8469.8	9763.59	7723.55	11816.9	8644.73	12284.8	7426.33	10019.2	9445.01	5576.24	9100.81	7517.21
6-{3-[(1E)-2-carboxyeth-1-en-1-yl]phenoxy}-3,4,5-trihydroxyoxane-2-carboxylic acid	1.04262	0.4715	0.882262	7.80262e+06	4.48814e+06	3.85879e+06	6.52348e+06	8.72905e+06	7.22548e+06	5.60056e+06	4.89772e+06	5.45007e+06	6.38959e+06	5.53279e+06	6.21221e+06
(4-methyl-1-methylol-cyclohex-3-en-1-yl)methanol	0.726047	0.02031	1.69303	125799	149548	166646	169695	118866	164701	303117	213064	228831	258975	242334	269179
3,4,5-trihydroxy-6-({8-hydroxy-12,12-dimethyl-6-oxo-4-phenyl-3,11,14-trioxatetracyclo[8.5.0.0虏,鈦?0鹿鲁,鹿鈦礭pentadeca-1(10),2(7),4,8-tetraen-5-yl}oxy)oxane-2-carboxylic acid	2.75876e-05	0.9549	1.00471	211638	199281	151305	145427	224142	213992	229740	180953	278815	206663	140362	114645
1-Acetylindole	0.272154	0.02031	17.0736	1522.58	940.168	2541.16	601.942	279.416	308.636	25067	30186.2	19442.9	15053.4	9355.93	6615.57
Pantothenol	0.0496885	0.7584	0.437962	1166.63	3478.13	813.751	14159.5	774.485	3978.64	1091.49	966.56	975.878	2948.79	3822.45	868.385
Trans-4-Coumaric acid	0.458147	0.1505	0.890473	1.26025e+06	1.47752e+06	1.12206e+06	1.33463e+06	1.42626e+06	1.37802e+06	851820	883123	1.06269e+06	2.20007e+06	1.12457e+06	1.00089e+06
O-6-deoxy-a-L-galactopyranosyl-(1->2)-O-b-D-galactopyranosyl-(1->3)-2-(acetylamino)-2-deoxy-D-Galactose	0.0830397	0.4715	1.28524	23898.8	17840	22173.7	48748.2	23971.6	43403.3	4189.47	3983.35	4062.19	3949.75	83225.8	131989
Oleoside dimethyl ester	0.553244	0.02665	0.480179	105801	133486	158498	121818	213109	139082	56316.2	108678	64456.7	5702.21	77794.2	105649
Sodium (+/-)-2-(4-methoxyphenoxy)propionate	0.37528	0.02665	2.54707	25952.5	7850.56	3968.09	16566.5	40907.6	26473.8	63615.2	55267.6	47561.6	60855.4	37805	44953.7
5-amino-1-(5-phospho-D-ribosyl)imidazole-4-carboxylate	0.195398	0.08606	2.25182	13226	1771.17	6211.12	13871.7	10199.9	2470.75	28079	21445.3	18364.4	9935	11484.6	18196.4
THYMOQUINONE	0.334403	0.02031	1.35056	58152.8	73443.8	77506.7	79891.7	55920.2	75446.6	111154	83044	89676.6	79928.8	99368.3	104531
3,4,5-trihydroxy-6-[4-hydroxy-3-(3-hydroxyprop-1-en-1-yl)phenoxy]oxane-2-carboxylic acid	0.30715	0.02031	3.47301	13883	5262.35	2068.62	11156.5	13928.3	14860.1	81544.9	24094.1	27560.7	36128.1	20448.7	22562.5
3-(4-methoxyphenyl)acrylic acid	0.39115	0.02031	2.46813	19128.9	17717	19900.3	17960.1	19917.9	23051.4	51575.4	43405.1	46874.2	55505.7	47560.4	45467.7
N,N-Dimethylaniline	0.428479	0.04604	0.907339	587313	553655	569898	518388	525578	515436	549746	503658	499443	492774	483992	437654
6-{[(2E)-3-(3,4-dihydroxyphenyl)prop-2-enoyl]oxy}-3,4,5-trihydroxyoxane-2-carboxylic acid	0.3004	0.4715	1.21255	217555	128382	77248.6	302054	193761	218361	234738	178763	137913	269217	291075	267991
2,3',4,6-Tetrahydroxybenzophenone	0.108	0.06309	1.39958	5394.76	7545.07	6155.9	10279.5	5174.95	7808.25	9634.63	7978	11718.1	9003.37	11953.2	9000.88
3,4,5-trihydroxy-6-[(oxolan-2-yl)methoxy]oxane-2-carboxylic acid	0.0768317	0.02665	3.29581	495.887	481.041	1031.87	506.504	450.903	498.057	2356.49	1368.58	2229.78	2408.34	2382.08	672.451
2-Methylbutyroylcarnitine	0.0715383	0.04604	3.19681	558.868	542.136	607.792	2188.15	508.171	561.313	8168.02	802.719	749.925	3124.69	2381.29	648.598
Oxindole	0.0971497	0.8574	1.07861	99660.2	102393	116718	80587.8	107222	96293.9	153460	110451	106824	101536	92237.8	85707.2
Adrenochrome	3.24362	0.02031	7.60263	586976	373496	378024	330979	253485	269330	4.66535e+06	4.68364e+06	1.63661e+06	2.15415e+06	1.66655e+06	1.85922e+06
2-amino-4-({1-[(carboxymethyl)-C-hydroxycarbonimidoyl]-2-{[1-(3,5-dihydroxyphenyl)-2-hydroxy-2-(4-hydroxyphenyl)ethyl]sulfanyl}ethyl}-C-hydroxycarbonimidoyl)butanoic acid	2.53436	0.0354	3.17746	1.31004e+06	631495	641542	727573	456904	671699	3.07645e+06	3.82873e+06	2.9783e+06	2.00027e+06	1.17436e+06	1.05007e+06
3,4,5-trihydroxy-6-{[3-(2-hydroxyphenyl)prop-2-enoyl]oxy}oxane-2-carboxylic acid	0.705483	0.02665	1.66482	239081	129506	104836	204341	209778	193425	319762	214783	284815	397260	333789	249773
4-(3-Hydroxy-2-naphthyl)-2-oxobut-3-enoic acid	0.294804	0.08606	1.76899	30798.6	12830.9	10277.8	48970.6	28499.2	37706	51147.6	47995.2	48199.9	70827.9	45885.2	35041.6
Dihydrozeatin-O-glucoside	0.107688	0.02031	11.9526	384.088	372.589	417.711	392.312	349.246	385.769	11717.8	13280.8	845.413	750.403	469.763	445.756
6-Hydroxyindolelactate	0.262819	0.02031	102.468	1.60862	170.604	476.495	164.092	1.46269	158.289	15446.7	31076.3	21836.7	19960.7	6468.01	4883.12
PYROGALLIN	0.399523	0.04604	1.80641	61285.5	27797.8	18057.4	65604.7	76419.9	57669	99262.4	70541.4	90791.9	134376	96063.1	63269.8
2,3-Dihydroxynaphthalene	0.190987	0.3154	1.11917	82965.3	96164.8	112801	107443	111744	93080.2	109351	108986	126530	107277	118049	105807
Licoricesaponin C2	0.0178376	0.9549	2.17391	9.83905	62.2495	576.744	247.058	158.157	91.3063	0.913806	1487.77	147.777	4.70852	298.846	549.698
P-Mentha-1,3,8-triene	0.150611	0.06309	1.26809	18599.4	20305.9	26164.4	22643.1	18220.5	23449.6	28110.3	25909.1	27583	20543.8	29915.4	31953.7
3,4,5-trihydroxy-6-[hydroxy(3,4,5-trihydroxyoxan-2-yl)methyl]-2-[(2E)-3-(4-hydroxyphenyl)prop-2-enoyl]-4-[3,4,5-trihydroxy-6-(hydroxymethyl)oxan-2-yl]cyclohex-2-en-1-one	0.153931	0.1505	2.17609	7375.72	86.8788	97.4003	11515.6	15678.8	7153.13	16337	7427.33	11829.4	30531.8	18647.6	6446.62
6-({8,14-dihydroxy-17-methoxy-10-oxo-2-oxatricyclo[13.2.2.1鲁,鈦穄icosa-1(17),3,5,7(20),15,18-hexaen-4-yl}oxy)-3,4,5-trihydroxyoxane-2-carboxylic acid	1.07262	0.114	1.33861	798499	702361	740447	1.93534e+06	818993	1.06566e+06	1.53682e+06	1.19776e+06	1.21512e+06	1.13399e+06	1.5327e+06	1.49526e+06
(-)-Betonicine	0.406869	0.0354	14.3618	8816.8	7879.86	1381.53	1890.88	57.347	1031.34	128196	66487.6	26861.2	3692.35	11441.7	65765.8
Crithmumdiol	0.526973	0.1505	1.23394	295769	355840	544177	349415	331044	393397	533084	519024	485025	388154	443393	431990
(R)-N-Methylsalsolinol	0.0211653	0.02031	8.26601	24.5364	23.8018	26.6843	25.0617	22.3106	24.6437	33.0034	31.3797	32.0008	31.1149	514.356	573.637
Griseophenone B	0.53155	0.02665	7.66977	14851.3	18504.3	10950.7	1763.23	5128.91	6761.22	82674.6	119482	87299	17450.9	51500.9	86132.9
5'-Deoxy-5'-(methylthio)adenosine	0.184503	0.8574	0.966423	1.7172e+06	1.52298e+06	980281	1.16289e+06	1.389e+06	1.44677e+06	1.36758e+06	1.63629e+06	988859	1.91799e+06	1.04499e+06	988997
Acetyldeoxynivalenol	0.0167738	0.9549	1.02549	16793.1	16964.4	21087.4	13682.2	25596.9	25939.2	20223.6	16710.5	19658.7	18500.9	27951.9	20068.3
Trans-Grandmarin	0.571704	0.0354	1.83784	72822.2	72110	100591	102504	70758.5	88873.6	191025	92838.9	168555	121423	182141	177189
6-(2,4-dihydroxyphenyl)-2-{3-[3-(2,4-dihydroxyphenyl)propanoyl]-2,6-dihydroxyphenyl}-5-hydroxy-4-methylcyclohex-3-ene-1-carboxylic acid	0.668618	0.02031	1.78796	98776.9	103501	127969	122912	68223.5	146567	244302	194788	183341	178425	185997	207276
Gynocardin	0.922072	0.02031	1.58983	388456	406556	362040	235510	364278	343610	568574	699488	581269	598934	468177	423222
Armexifolin	0.113931	0.06309	10.5862	39.6061	820.867	6.01698	82.5933	11.2765	973.906	4034.06	2387.52	3665.61	11.6999	4123.76	6253.22
2-Propionylpyrrole	0.317073	0.02031	3.11806	13727.9	11734.8	8046.05	8670.65	5698.03	11580.7	37661.9	35584.3	24840.4	40667.9	25432.9	21202.9
6-{[3-(2H-1,3-benzodioxol-5-yl)-3-oxopropanoyl]oxy}-3,4,5-trihydroxyoxane-2-carboxylic acid	0.0987868	0.1505	0.823211	21427.8	22351.2	26595	34198.6	24333.2	26177.7	25718.1	15617.6	21421.3	18248.9	22381.2	24320.4
SCOPOLINE	0.657094	0.4715	1.29576	1.17447e+06	1.14775e+06	629621	717200	441674	1.08476e+06	1.41982e+06	1.01803e+06	719986	1.93803e+06	756015	882572
3,4,5-trihydroxy-6-[3-(4-hydroxyphenyl)oxirane-2-carbonyloxy]oxane-2-carboxylic acid	0.35821	0.02031	5.05421	8343.84	6255.68	12777.8	5108.02	3348.25	6227.18	52702.7	38791	36442.6	47092	23470	14064.3
N-METHYLANTHRANILIC ACID	0.334604	0.02031	2.44975	19105.4	16701.1	15387.9	17843.9	10832.2	15665.4	57410.6	43147.8	36437.9	35562.4	32070.5	29356.9
Butyryl-L-carnitine	0.693966	0.02031	5.5569	34526.3	54998.8	19941.1	11984.4	12459.3	15292.9	273401	107943	168918	72252.4	92286.7	114440
2-Indanone	0.0209575	0.8574	0.961094	18569.3	23935.5	33027.8	22424.5	28522.6	29310	20731.6	18308.8	25782.2	20948.8	34154.1	29761.7
3,5-dihydroxybenzoic acid	0.512486	0.02031	6.08736	14078.8	5776.67	5239.34	15502.8	6598.24	10908.6	75389.9	55805.5	54957.7	60974	65845.9	40751.4
6-(4-ethenyl-5-hydroxy-2-methoxyphenoxy)-3,4,5-trihydroxyoxane-2-carboxylic acid	1.33176	0.2513	1.42026	2.01724e+06	665262	615360	1.92415e+06	2.33856e+06	1.61939e+06	2.215e+06	1.85389e+06	2.0696e+06	3.15933e+06	2.06368e+06	1.67664e+06
2-Amino-4-oxo-6-(1',2'-dioxoprolyl)-7,8-dihydroxypteridine	0.0835152	0.8574	1.07404	155022	105635	64320	110933	141623	176327	153085	122603	118224	219712	116591	79463.4
Vanillin	0.213405	0.02031	1.33752	29094.7	27742.7	30504.7	30811.1	22928.9	25998	36975.7	35224.1	36387.7	39378.7	35951.7	39606.1
L-Proline	0.243904	0.02031	1.38139	41808.2	38305	42828.5	34191.7	31169.3	32248.7	58305.4	57551.9	49821.2	45407.4	43343.7	50254.3
Buchananine	0.299681	0.04604	1.40102	51887.1	57422.8	61164	44933.6	78845.3	58226.9	100265	70433.6	70545.1	95587.7	75639	81420
4-Hydroxymethyl-3-methoxyphenoxyacetic acid	0.0582249	0.5624	0.880766	17328.3	24056.9	40918.8	18546	21030.1	31570.4	16267.6	15697.3	22436.6	17720.4	29859.4	33212.6
Eupachloroxin	0.363297	0.1958	1.27074	129118	166839	339488	193831	179224	227895	241953	167292	291332	229453	358350	283110
4-Vinylguaiacol	0.13877	0.1505	1.15295	39882.1	38676.9	52283.6	37008.7	39905.1	45292.8	49130.6	43405.8	52192.2	41178	56566.3	49248.8
3-(5-Methyl-2-furyl)prop-2-enal	0.281118	0.5624	1.08684	414755	468791	624172	471373	422613	575880	529365	418703	605082	536729	594728	551808
16-iodo-hexadecanoic acid	1.81738	0.02031	1.96081	546501	698000	931166	892581	451149	736897	1.83366e+06	1.22543e+06	1.50573e+06	962699	1.36983e+06	1.44789e+06
6-({6-[(acetyloxy)methyl]-2,4,5-trihydroxyoxan-3-yl}oxy)-3,4,5-trihydroxyoxane-2-carboxylic acid	0.287995	0.114	1.56113	40854.2	55996.5	92775.6	37676.5	53895.6	40231.2	49785.5	100007	119241	88124.9	78169.8	66472.7
[(1S,16R)-5,7-dihydroxy-8,8,10,12,16-pentamethyl-3-[1-(2-methyl-1,3-thiazol-4-yl)prop-1-en-2-yl]-9-oxo-17-oxa-4-azabicyclo[14.1.0]heptadec-4-en-11-yl]oxidanesulfonic acid	0.0312593	0.3154	1.61331	3496.46	255.021	2268.64	268.52	1020.14	264.042	2202.09	3082.27	342.867	3202.27	1115.8	2270.58
Hawkinsin	0.115885	1	0.929107	253203	142003	109738	123015	141372	110765	144898	140139	123726	181799	118549	108686
6-{3,5-dihydroxy-2-[3-(3,4,5-trimethoxyphenyl)propanoyl]phenoxy}-3,4,5-trihydroxyoxane-2-carboxylic acid	0.202145	0.4715	0.678172	107246	28295	21249.7	54654.1	106956	100521	36749.8	55696.1	34236.5	90700.4	52145.4	14575.6
Indole-3-acetamide	0.0477243	0.3897	0.737899	4866.04	3377.13	3013.3	6058.68	3484.73	3994.45	3557.42	939.975	3092.4	4423.06	3562.53	2720.05
Vanillic acid-4-O-glucuronide	0.121283	0.02031	3.45525	1297.94	1259.08	1411.56	1325.73	1180.2	1303.62	6346.27	1784.84	4783.87	3003.33	5994.94	4954.36
1-(3-Methyl-2-butenoyl)-6-apiosylglucose	0.361991	0.02031	81.0678	169.655	164.576	184.507	173.288	154.265	1232.63	35110.1	43909.6	18636.8	37482.8	19268.9	14156.2
(E)-Resveratrol 3-glucoside 4'-sulfate	1.65219	0.02665	0.639977	1.60224e+06	1.63352e+06	2.09724e+06	1.49479e+06	1.77589e+06	1.66477e+06	844521	1.09876e+06	880321	822379	1.35067e+06	1.57279e+06
Simmondsin	0.206098	0.02031	4.18348	1817.74	2173.92	3514.59	6529.26	852.348	872.129	13531.8	8527.46	12229.9	7174.57	12830.3	11658.6
Uracil	0.429914	0.5624	0.908309	1.03361e+06	1.14756e+06	1.17561e+06	859031	916587	932176	1.0317e+06	1.21537e+06	862316	946908	705474	747772
Vanillylamine	0.434795	0.02665	0.650511	138168	121008	93142.1	105127	131110	115557	75052.5	64581.1	54544.1	98766.1	81123	84178.5
2-Ethylacrylic acid	0.304431	0.2513	1.21865	116558	153312	225548	171932	119154	146233	211895	199164	189596	125713	197701	213158
3,4,5-trihydroxy-6-[4-(5,6,7,8-tetrahydroxy-4-oxo-3,4-dihydro-2H-1-benzopyran-2-yl)phenoxy]oxane-2-carboxylic acid	1.04049	0.08606	2.26654	200012	157919	386076	228636	62580.4	234206	731884	635234	415702	188593	551699	354494
3,4,5-trihydroxy-6-{[3-(6-hydroxy-7-methoxy-2H-1,3-benzodioxol-5-yl)prop-2-enoyl]oxy}oxane-2-carboxylic acid	0.541575	0.8574	0.931089	4.22069e+06	3.99196e+06	3.23929e+06	1.9437e+06	2.93953e+06	2.55935e+06	3.5318e+06	4.24795e+06	2.60931e+06	3.04438e+06	2.29498e+06	1.86439e+06
1-propene-1,2,3-tricarboxylic acid	0.628849	0.06309	0.93743	1.78025e+06	1.77808e+06	1.99981e+06	1.76779e+06	1.68301e+06	1.73318e+06	1.63394e+06	1.73518e+06	1.70783e+06	1.65178e+06	1.62445e+06	1.71323e+06
Cis-4-Carboxymethylenebut-2-en-4-olide	0.470293	0.02031	1.60455	75660.4	69355	70272.2	71381.9	61340	68917.3	116045	111074	119329	101927	105114	115477
Gentiobiosyl 2-methyl-6-oxo-2E,4E-heptadienoate	0.163092	0.8574	1.08571	163525	327432	623232	515076	254021	279704	436499	283124	439882	116083	465410	607631
6-[2-(2H-1,3-benzodioxol-5-yl)-1-carboxy-2-oxoethyl]-3,4,5-trihydroxyoxane-2-carboxylic acid	0.0952582	0.9549	1.05177	1.51586e+06	809734	1.15684e+06	1.15012e+06	1.44131e+06	529368	1.10743e+06	847164	1.29222e+06	1.4381e+06	1.15129e+06	1.10908e+06
4-Guanidinobutanoic acid	0.0714739	1	1.04257	82298.8	82914.5	166751	173307	117330	96056.8	205417	142321	134299	90342.9	81900.3	95196.5
6-(4-{6-[2,4-dihydroxy-3-(3-methylbut-2-en-1-yl)benzoyl]-5-{4-[(E)-2-(2,4-dihydroxyphenyl)ethenyl]-2,6-dihydroxyphenyl}-2-hydroxy-3-methylcyclohex-3-en-1-yl}-3-hydroxyphenoxy)-3,4,5-trihydroxyoxane-2-carboxylic acid	3.70303	0.02031	0.171679	4.4041e+06	4.1184e+06	3.12163e+06	3.76204e+06	1.37914e+06	4.75821e+06	768121	378730	908834	406828	551936	684604
MIGLITOL	0.0550586	0.02031	1.95681	1205.26	1169.18	1310.77	1231.07	1095.93	1210.53	1621.17	3159.07	1571.92	4913.68	1474.11	1398.77
L-Arabinitol	0.355694	0.114	0.704446	210562	164259	106593	165564	96248.2	215079	134555	122853	94354.2	151416	84353	87346.4
Stachydrine	0.74376	0.02665	2.33136	161236	132263	140536	64731	119391	89738.2	323279	344526	148349	459645	204614	170448
Choline Glycerophosphate	0.460915	0.02031	0.0309482	50066.8	102551	21066.8	52460.7	24539.5	53669	60.0558	57.1012	58.2313	7636.3	54.6079	1552.61
Dopaxanthin quinone	4.03574	0.02031	2.0925	4.20472e+06	3.32155e+06	4.00625e+06	3.09255e+06	3.02628e+06	3.30067e+06	8.66004e+06	1.10484e+07	6.10714e+06	7.0236e+06	5.13582e+06	5.86621e+06
L-aspartic Acid	0.69228	0.3154	0.64154	461193	556800	924790	873226	226259	603274	491491	613620	370890	482144	300312	80125.5
Cis-p-Coumaric acid 4-[apiosyl-(1->2)-glucoside]	1.34482	0.08606	1.61422	1.15253e+06	964998	977563	927305	936099	494044	2.20694e+06	1.12489e+06	1.75328e+06	1.71751e+06	944877	1.05634e+06
L-NMMA	0.697126	0.3154	0.000457741	477376	0.315296	518971	2064.38	17.2562	5598.64	36.7914	271.552	50.6884	87.3128	12.7624	0.377212
Stachyoside A	0.729906	0.8574	0.956424	1.19204e+07	1.55312e+07	1.70112e+07	1.32292e+07	1.20042e+07	1.01774e+07	1.44261e+07	1.29143e+07	1.63018e+07	8.86078e+06	9.87881e+06	1.39844e+07
2-Pyrrolidinone	0.00130198	0.3154	1.14947	5363.29	312.204	350.014	328.731	292.644	741.199	432.9	2157.43	419.749	4710.38	393.63	373.513
3,4,5-trihydroxy-6-{3-hydroxy-5-[(E)-2-(2-hydroxy-4-{[3,4,5-trihydroxy-6-(hydroxymethyl)oxan-2-yl]oxy}phenyl)ethenyl]phenoxy}oxane-2-carboxylic acid	0.596576	0.6593	0.841876	1.61239e+06	1.57466e+06	2.17841e+06	2.55748e+06	1.36714e+06	1.71408e+06	1.78522e+06	967412	2.26455e+06	925053	1.74677e+06	1.57423e+06
5-(3',4'-Dihydroxyphenyl)-gamma-valerolactone-4'-O-glucuronide	1.72064	0.3154	0.868345	9.58684e+06	1.12959e+07	1.28454e+07	1.15972e+07	1.17346e+07	9.64809e+06	1.04196e+07	7.73374e+06	1.31923e+07	6.25909e+06	9.0369e+06	1.12949e+07
L-2-Aminoadipate adenylate	1.09484	0.7584	0.838322	3.57047e+06	5.75035e+06	6.76222e+06	5.94485e+06	5.37916e+06	4.06243e+06	4.20088e+06	2.39149e+06	6.22279e+06	1.69178e+06	5.44483e+06	6.43107e+06
3,3'-Thiobispropanoic acid	0.00784875	0.9549	1.00097	274402	310484	343810	340284	320923	256384	337953	218214	423069	216501	309673	342750
Uridine 2'-phosphate	0.459326	0.114	1.81285	58251.1	63701.4	68561.6	76123.8	79599.7	62861.2	162006	112729	142059	48093.5	101517	175251
2-Hydroxycinnamic acid	1.46633	0.3897	1.47942	1.96794e+06	732010	422144	2.35073e+06	2.45109e+06	1.98989e+06	2.41423e+06	1.89432e+06	2.21165e+06	3.98396e+06	2.46456e+06	1.69288e+06
4-Aminobutyraldehyde	0.278598	0.0354	0.032122	81428.5	1964.08	59742.6	3804.67	3047.71	6378.62	639.26	464.584	136.724	3461.32	199.227	121.664
4-Hydroxycinnamic acid	0.038225	0.2513	1.04224	549831	641757	466910	585553	623857	597567	383645	371985	506552	1.37684e+06	553843	418879
Alpha-Zearalenol	0.106542	0.02031	4.57926	1023.5	992.86	1113.1	1045.42	930.657	1027.98	8658.79	1326.81	11043.8	1297.92	1251.81	4500.38
Caffeic acid	8.0378	0.02031	1.97145	2.29224e+07	1.18192e+07	5.32834e+06	2.0948e+07	1.53993e+07	2.02421e+07	3.27324e+07	2.63442e+07	2.77594e+07	4.83768e+07	3.15122e+07	2.3834e+07
Chondroitin sulfate	0.0823677	0.1505	2.37839	2920.65	5.27228	5216.96	1258.47	2088.73	5.45878	5800.67	5098.11	1547.44	8932.55	3309.72	2651.03
Cynaropicrin	0.0887888	0.3897	1.15923	18721.6	22707.8	22390	29763.6	17584.9	26018.5	31377.7	25105.9	25801.9	11674.3	28258.6	36782.5
Glucosamine	0.16909	0.02031	1.76745	9357.13	8537.49	8889.37	8141.78	7220.52	9250.44	12666.8	12023.8	14511.6	11969.5	19735.1	19925.9
Isonicotinic acid	0.341261	0.04604	1.4647	98806.2	74001.1	56650.7	64359.5	59741.4	66303.7	116408	103613	91177.9	135593	79854.3	88574
M-Cresol	0.279357	0.02031	1.72719	21137.5	22146.5	23053.8	29788.9	15622.9	24410.7	46650	36143.9	34277.4	49857.2	35140.3	33092.1
P-Aminobenzoic acid	0.0667017	0.3154	0.914447	18835.2	21341.1	18619.4	17918	21713.1	18682.4	15988.3	19777.9	21540.1	15949.2	15601.1	18241.7
S-(3-Methylbutanoyl)-dihydrolipoamide-E	0.373284	0.02665	4.25194	19914.5	9604.61	7519.51	14305.5	2102.76	5185.14	65380	38046.8	35850.1	58275.1	36499.3	15236.9
Trans-cinnamic acid	0.349345	0.02031	1.84802	33307	27946.5	29739.7	27771.9	25255.2	26925.9	65259.2	55186.1	47617.1	53532.2	51631.8	42681.3
Eriodictyol-7-O-glucoside	5.15529	0.06309	1.37957	2.44484e+07	1.66575e+07	9.06998e+06	2.14187e+07	2.27807e+07	2.71588e+07	2.93746e+07	2.88571e+07	2.35719e+07	3.61186e+07	2.50216e+07	2.4766e+07
(1x,2x)-Guaiacylglycerol 3-glucoside	0.240142	0.9549	0.976866	3.72314e+06	4.45996e+06	6.08681e+06	3.45009e+06	4.15932e+06	4.57349e+06	3.81394e+06	3.27805e+06	4.65686e+06	3.82383e+06	5.33986e+06	4.92706e+06
Phloridzin	10.1908	0.9549	1.21206	5.31086e+08	1.55738e+08	8.38757e+07	6.30529e+08	6.49877e+08	4.27275e+08	4.0789e+08	3.04688e+08	4.37107e+08	9.66502e+08	5.56957e+08	3.31353e+08
Bassic acid	18.9139	0.02031	27.1009	4.03819e+06	4.38021e+06	4.36939e+06	1.93973e+06	588499	1.4472e+06	1.10303e+08	1.08146e+08	8.07563e+07	4.82971e+07	4.57809e+07	6.10275e+07
(-)-epicatechin-3'-O-glucuronide	13.7119	0.6593	1.36845	2.17275e+08	8.96947e+07	5.67371e+07	2.70332e+08	2.55456e+08	2.4414e+08	2.47732e+08	2.07572e+08	2.42062e+08	3.79836e+08	2.67601e+08	2.06187e+08
RHAPONTIN	1.57877	0.02031	7.43945	94089.3	102752	76663	52903.2	70033.1	106442	767338	927509	667909	735691	312205	330252
3,4,5-trihydroxy-6-{[8-(hydroxymethyl)-8-methyl-6-(2-methylpropanoyl)-2-oxo-4-phenyl-2H,8H-pyrano[2,3-f]chromen-5-yl]oxy}oxane-2-carboxylic acid	5.52751	0.114	0.722769	3.93923e+07	2.75822e+07	2.73461e+07	3.32675e+07	3.85663e+07	2.88595e+07	1.93083e+07	2.22296e+07	2.09269e+07	4.03585e+07	2.05063e+07	1.75823e+07
D-Mannitol	19.368	0.02031	0.728682	2.86118e+08	4.06671e+08	4.0194e+08	2.78241e+08	2.96605e+08	3.42699e+08	2.38526e+08	2.66147e+08	2.67141e+08	1.85873e+08	2.34611e+08	2.73995e+08
D-(+)-Turanose	3.37657	1	1.17184	2.40353e+07	6.86788e+07	4.94906e+07	6.22301e+07	4.07353e+07	1.20408e+08	3.65187e+07	2.23548e+07	8.66752e+07	8.83841e+06	1.32012e+08	1.41973e+08
Uridine	2.13611	0.114	0.823723	8.45515e+06	9.9512e+06	1.06868e+07	7.11036e+06	7.48276e+06	7.40397e+06	7.241e+06	9.68556e+06	7.39273e+06	6.38898e+06	5.25129e+06	6.12224e+06
3,4,5-trihydroxy-6-[3-(3,5,7-trihydroxy-4-oxo-3,4-dihydro-2H-1-benzopyran-2-yl)phenoxy]oxane-2-carboxylic acid	0.19946	0.7584	0.896131	1.53474e+06	819881	223199	1.44772e+06	769015	1.25268e+06	1.11027e+06	567331	750011	1.62852e+06	876227	487234
3,4,5-trihydroxy-6-{[3-(4-methoxyphenyl)oxiran-2-yl]methoxy}oxane-2-carboxylic acid	0.746271	0.02031	3.0248	76602	45577.9	44532.6	51524.1	70983.4	64058.9	227271	253825	174836	173453	130314	108851
3,4,5-trihydroxy-6-{[3-(4-hydroxy-3-methoxyphenyl)propanoyl]oxy}oxane-2-carboxylic acid	3.16876	0.02031	2.57747	1.44713e+06	1.71139e+06	1.98185e+06	931046	1.04889e+06	1.24439e+06	5.08227e+06	3.26533e+06	4.24164e+06	2.18349e+06	2.89691e+06	3.8855e+06
Quercetin 3-O-glucoside	10.8115	0.3154	0.87365	4.49235e+08	5.63038e+08	5.19248e+08	5.07507e+08	4.69345e+08	6.02147e+08	4.18819e+08	4.34327e+08	3.62273e+08	3.37631e+08	5.87056e+08	5.77361e+08
2-(4-hydroxy-3-methoxyphenyl)-8-[3,4,5-trihydroxy-6-(hydroxymethyl)oxan-2-yl]-3,4-dihydro-2H-1-benzopyran-3,5,6,7-tetrol	3.63274	0.04604	1.66708	6.90166e+06	4.85534e+06	2.54956e+06	4.36128e+06	4.4909e+06	6.05653e+06	9.76454e+06	9.6593e+06	8.87662e+06	8.42895e+06	5.82062e+06	6.15168e+06
3,4,5-trihydroxy-6-{[(1E)-1-(4-methoxyphenyl)pent-1-en-3-yl]oxy}oxane-2-carboxylic acid	3.15125	0.02665	7.91667	181729	213975	1.2165e+06	204460	60570	167843	2.59989e+06	5.2452e+06	2.04244e+06	866441	2.62713e+06	2.8079e+06
6-{4-[6-carboxy-5-(2,6-dihydroxyphenyl)-3-methylcyclohex-3-en-1-yl]-3-hydroxyphenoxy}-3,4,5-trihydroxyoxane-2-carboxylic acid	2.28572	0.02031	2.10517	1.32323e+06	1.26701e+06	1.45372e+06	800039	978550	907364	2.32098e+06	2.92121e+06	3.22773e+06	1.96392e+06	1.58834e+06	2.14855e+06
Traumatic Acid	0.188092	0.8574	1.19528	1.99742e+06	2.42177e+06	1.31905e+06	194398	7.54074e+06	262305	224296	885795	418992	5.60122e+06	3.41798e+06	5.86695e+06
Hydroxygaleon	0.395615	0.9549	1.0619	1.92773e+06	3.49045e+06	2.04488e+06	4.7068e+06	3.05073e+06	2.42219e+06	2.93207e+06	3.22737e+06	5.89367e+06	1.22795e+06	3.33108e+06	2.11737e+06
Digitoxigenin 3-[glucosyl-(1->6)-glucosyl-(1->4)-2,6-dideoxyribohexoside]	1.41834	0.06309	0.733967	1.62999e+06	2.19547e+06	2.73881e+06	2.32412e+06	2.02774e+06	1.71096e+06	1.12623e+06	1.58939e+06	2.14767e+06	1.67728e+06	1.13516e+06	1.59154e+06
(+/-)13-HpODE	0.591211	0.0354	0.616438	212850	226518	299660	202822	188580	139991	114435	117730	154414	175722	130808	89777.9
Alpha-Tocotrienoxyl radical	1.11885	0.02031	3.13162	129624	159835	91996.9	137130	74880.4	108417	522730	400591	353998	233273	350632	337005
MADECASSIC ACID	5.42614	0.02031	36.7966	232622	198217	297988	166373	34355.1	132165	1.14242e+07	3.91191e+06	6.554e+06	2.50939e+06	5.4614e+06	9.21704e+06
Gingerglycolipid A	5.50064	0.02665	0.355745	1.04855e+07	1.15294e+07	6.7874e+06	1.23464e+07	1.2645e+07	9.39474e+06	2.11103e+06	1.46585e+06	1.4548e+06	3.13436e+06	5.72271e+06	8.58969e+06
12(13)Ep-9-KODE	1.20199	0.02031	0.468803	554056	607535	624641	520044	452437	443450	198675	138717	321751	311040	295748	235089
Medicagenic acid	6.57434	0.02031	66.9692	244528	225337	210402	49683.9	25853.8	4523.25	1.17999e+07	1.06165e+07	9.01167e+06	5.86318e+06	6.57635e+06	7.04075e+06
2,3-dinor Prostaglandin E1	0.815975	0.02031	0.462345	245814	354368	371926	211513	193449	224492	124258	88787.4	126553	159876	146332	94725.1
Methyl (R)-9-hydroxy-10-undecene-5,7-diynoate glucoside	2.686	0.02031	8.41095	154484	159090	624870	145962	33107.3	132514	1.70664e+06	2.65938e+06	1.34456e+06	702513	1.85884e+06	2.23718e+06
(2R)-2-acetamido-3-(1H-indol-3-yl)propanoic acid	6.93112	0.08606	1.92483	1.60704e+07	1.13819e+07	1.92122e+07	1.86679e+07	8.99477e+06	1.26625e+07	4.01924e+07	3.57446e+07	2.30179e+07	3.82276e+07	1.94097e+07	1.08654e+07
(-)-Epigallocatechin 7-glucuronide	0.527699	0.1958	0.517228	224565	219553	75064.9	436205	193230	366386	98096.5	128676	61456.8	75941.2	236440	183047
3,4,5-trihydroxy-6-[2-(3-oxoprop-1-en-1-yl)phenoxy]oxane-2-carboxylic acid	1.95052	0.1505	1.40251	1.75406e+06	2.39585e+06	3.01009e+06	3.72548e+06	1.68204e+06	2.72589e+06	3.43357e+06	2.97522e+06	3.39188e+06	2.68594e+06	4.49826e+06	4.46358e+06
Prenyl apiosyl-(1->6)-glucoside	3.74501	0.08606	1.65165	4.23275e+06	6.24973e+06	9.29326e+06	5.42682e+06	4.14407e+06	4.87678e+06	1.05552e+07	8.93142e+06	1.06338e+07	5.28194e+06	9.26614e+06	1.18553e+07
L-Asparagine Anhydrous	0.0872595	0.4715	1.13677	355797	117524	1.42299e+06	230466	413614	429373	224079	2.18091e+06	589.927	899482	70571.7	380.681
Beta-Arabinose	2.8261	0.4715	0.892357	2.68005e+07	3.25665e+07	3.33109e+07	2.01739e+07	2.67768e+07	2.75938e+07	2.76017e+07	2.7717e+07	2.51475e+07	2.45453e+07	2.06914e+07	2.3525e+07
Dityrosine	1.31155	0.0354	2.34653	285104	253652	338312	601357	66893.1	243060	912116	633886	869129	286094	625584	870008
3-hydroxy-3-methyl-Glutaric acid	2.77662	0.08606	1.38817	6.72151e+06	5.77993e+06	7.5353e+06	5.9087e+06	4.41056e+06	4.32827e+06	9.97641e+06	9.07367e+06	8.11048e+06	7.36769e+06	5.58939e+06	8.03258e+06
3,4,5-trihydroxy-2-[hydroxy(3,4,5-trihydroxyoxan-2-yl)methyl]-4-[3,4,5-trihydroxy-6-(hydroxymethyl)oxan-2-yl]cyclohexa-2,5-dien-1-one	0.399288	0.02665	4.25735	2662.69	3575.01	13665.4	28545.8	6131.16	10706.5	46988.6	16130.8	46177	33325.8	75209.9	60103.4
Guanosine	1.96249	0.02665	0.263906	1.57244e+06	1.31686e+06	547733	933059	1.27368e+06	1.02067e+06	205592	151644	175635	776162	290619	159533
3,4,5-trihydroxy-6-[4-hydroxy-3-(3-oxopropyl)phenoxy]oxane-2-carboxylic acid	0.282602	0.04604	2.30106	15739.1	23013.7	20764.4	10783.2	14192.9	11596.7	38088.4	54610	47388.5	37926.5	22639.5	20357.3
3,4,5-trihydroxy-6-[2-hydroxy-4-(2-hydroxy-3-methoxy-3-oxopropyl)phenoxy]oxane-2-carboxylic acid	0.0342143	0.6593	1.47914	1015.14	1294.1	5786.04	1022.58	1682.11	1707.41	2368.15	1259.35	1265.07	6692.83	5756.65	1160.25
Kaempferol 3-sophoroside 7-glucuronide	0.888712	0.02031	3.87995	51558.7	89998	108515	30676.2	19981.8	72104	339538	314981	331903	143595	150609	166263
Suspensolide F	0.0961337	0.08606	3.04348	17.7785	19.1676	20.5928	4985.65	1551.4	1684.33	9322.93	5825.83	5057.65	2556.07	261.444	2178.33
Loganin	0.295967	0.4715	0.820454	203784	287164	472616	299827	269433	291566	227750	164268	248941	140333	342205	373457
N-Desmethyl-O-hydroxy rosiglitazone	1.03819	0.1958	1.66109	762826	516105	325854	823450	772992	924004	719473	785934	1.13214e+06	2.43067e+06	1.00704e+06	776845
3,4,5-trihydroxy-6-[5-hydroxy-2-methoxy-4-(3-oxobut-1-en-1-yl)phenoxy]oxane-2-carboxylic acid	0.431252	0.1958	1.47817	113937	118275	242491	154116	72363.9	123075	262168	165670	279395	91480.2	183887	236202
6-{2-[3-(3,4-dihydroxyphenyl)prop-2-enoyl]-3,5-dihydroxyphenoxy}-3,4,5-trihydroxyoxane-2-carboxylic acid	1.79553	0.06309	1.84298	1.40852e+06	862595	418900	1.49007e+06	590049	1.038e+06	2.20877e+06	1.24154e+06	1.5526e+06	2.57131e+06	1.76976e+06	1.35963e+06
6-{4-[(1E)-2-carboxyeth-1-en-1-yl]-3-hydroxyphenoxy}-3,4,5-trihydroxyoxane-2-carboxylic acid	3.10847	0.06309	0.521982	7.03425e+06	3.55104e+06	3.27543e+06	4.7995e+06	9.8504e+06	6.97613e+06	2.12643e+06	2.81625e+06	2.0842e+06	5.40085e+06	3.34566e+06	2.74908e+06
Chlorogenic Acid	9.29167	0.08606	1.31007	1.06056e+08	6.62633e+07	3.74043e+07	9.52526e+07	9.06856e+07	1.01268e+08	1.0315e+08	9.75925e+07	1.09636e+08	1.26867e+08	1.17251e+08	9.66401e+07
2-Isopropylmalic acid	6.03873	0.06309	0.312281	1.08857e+07	1.0143e+07	2.32196e+07	2.04253e+07	1.17358e+07	9.06561e+06	2.38096e+06	2.08661e+06	1.85814e+06	977247	1.1973e+07	7.42269e+06
Scytalone	1.18887	0.02031	2.74332	196956	195228	153482	134415	136500	148663	481090	463556	527050	454156	349385	373148
Riboflavin (Vitamin B2)	0.0154149	0.8574	1.01037	126131	120046	210349	99409.4	86552.6	52011.5	138666	125684	149388	97592	94897.2	95385.9
16,17-Dihydro-16a,17-dihydroxygibberellin A7 17-glucoside	0.273928	0.4715	1.14396	176003	306011	479702	324911	247521	412470	342260	256538	439285	280600	425891	481842
Leukotriene D5	1.02264	0.06309	3.41306	239593	72027.1	128256	124405	60294.8	137824	462399	483507	305798	913371	339132	98881.5
Aspalathin	0.687798	0.1505	1.12376	1.41391e+06	1.24388e+06	1.2505e+06	1.48109e+06	1.13712e+06	1.32632e+06	1.56595e+06	1.53695e+06	1.14428e+06	1.52508e+06	1.38894e+06	1.66728e+06
6-{2-[(E)-2-(3,5-dihydroxyphenyl)ethenyl]-5-{[3,4,5-trihydroxy-6-(hydroxymethyl)oxan-2-yl]oxy}phenoxy}-3,4,5-trihydroxyoxane-2-carboxylic acid	0.552897	0.02031	40.1959	655.931	1460.42	4093.02	660.74	4126.42	644.034	151850	48558.9	149944	8641.59	79615.5	29250.6
Cis-3-Hexenyl b-primeveroside	2.46371	0.04604	1.83968	1.56228e+06	2.48397e+06	3.24556e+06	1.84374e+06	1.31044e+06	1.37769e+06	2.64158e+06	4.16757e+06	4.30407e+06	4.73285e+06	2.9851e+06	2.9248e+06
Hydroxyclomipramine glucuronide	0.694233	0.06309	1.86772	78701.9	138576	302147	115742	112323	127789	301448	211108	314425	175807	338545	293893
Azelaic acid	0.0501587	0.4715	1.36306	3604.05	4379.3	658.061	3744.85	3593.01	4875.65	4908.83	4687.91	6273.45	635.015	9713.28	2210.33
3,4,5-trihydroxy-6-[(2-{9-[(3-methylbut-2-enoyl)oxy]-2-oxo-2H,8H,9H-furo[2,3-h]chromen-8-yl}propan-2-yl)oxy]oxane-2-carboxylic acid	0.897721	0.02031	5.9462	10889	10995.4	60097.3	57392.4	17436.4	37217.3	176777	133790	170989	268776	217847	185490
(1E,4Z,6a,8b,10a)-8-Angeloyloxy-10,15-dihydroxy-3-oxo-1,4,11(13)-germacratrien-12,6-olide	0.910698	0.02031	2.79654	93322	98406.2	98348.1	111473	56732.3	117388	338771	273679	378073	220326	195415	203673
6-[4-(3-{3-[(3,3-dimethyloxiran-2-yl)methyl]-2,4,6-trihydroxyphenyl}-3-oxopropyl)-3-hydroxyphenoxy]-3,4,5-trihydroxyoxane-2-carboxylic acid	0.776989	0.06309	2.01715	93313.1	95067.7	323844	146589	123120	162473	258130	211534	323097	249510	417049	445693
6-{[4-(5,7-dihydroxy-4-oxo-3,4-dihydro-2H-1-benzopyran-2-yl)-9,13,13-trimethyl-8-oxatetracyclo[7.4.1.0虏,鈦?0鹿虏,鹿鈦碷tetradeca-2(7),3,5-trien-5-yl]oxy}-3,4,5-trihydroxyoxane-2-carboxylic acid	0.061012	1	1.08644	52582	35103.7	32084.1	157412	57466.8	49911.9	33970	47763.8	19310	139283	77585.4	99843.7
3,4,5-trihydroxy-6-{4-[(E)-2-(2,3,5-trihydroxyphenyl)ethenyl]phenoxy}oxane-2-carboxylic acid	1.05455	0.02031	4.76018	45947.2	55758.7	114816	69172	22081.9	40002.1	316212	302960	295144	146613	319227	275091
(+)-Abscisic Acid	0.655698	0.04604	2.35098	139655	103874	101078	91686.7	38100.1	66146	210218	265849	173892	364320	156200	100295
(Z)-6-Tetradecene-1,3-diyne-5,8-diol	0.338983	0.02665	2.6095	32252.7	24226	23650.2	22117.4	6798.67	14812.1	53282.9	62602.4	44517.2	101268	37109.8	24406.3
3-(4-Methylphenyl)oxiranecarboxylic acid	0.415646	0.4715	0.85013	677829	519969	739661	434971	394630	471953	437776	416874	646826	306098	477742	468365
Limocitrin	1.1392	0.08606	0.24154	620811	161726	248921	1.38117e+06	784311	402699	24112.4	36698.8	4587.21	188765	361577	253903
Veranisatin A	0.140558	0.3897	1.55262	20171.1	29627.6	24591.6	15618	3873.36	10439.5	35478.4	52060.8	20474	6619.6	23419.4	23961.1
3-keto-Digoxigenin	0.0170584	0.6593	1.10787	4498.72	17226.7	54609.7	15174.2	9750.25	10008.9	10510.9	13927.6	20678.2	6401.71	21365.7	50357.3
Secoeremopetasitolide A	0.173648	0.3897	1.61549	5732.22	30196.3	36833.5	28443.8	5248.82	19757.6	49606.8	18493.1	65220	6330.2	34651.4	29638.7
(1'R)-Nepetalic acid	0.127445	0.114	2.11288	3734.37	5286.35	9176.6	1660.76	5656.24	2340.27	9933.12	14276.2	11175.6	2003.45	8843.04	12615.7
5,7-dihydroxy-2-(4-hydroxyphenyl)-8-(3,4,5-trihydroxyoxan-2-yl)-4H-chromen-4-one	0.0187211	0.8574	1.00138	306687	310209	291174	300455	282347	243108	268177	336938	300877	263714	268300	298309
3-(3-ethyloxiran-2-yl)-1H-isochromen-1-one	1.3102	0.06309	3.03281	187562	410273	491310	105714	192322	258899	770457	1.71372e+06	524088	1.25835e+06	394711	330262
Methyl (3x,10R)-dihydroxy-11-dodecene-6,8-diynoate 10-glucoside	5.11959	0.02031	47.1816	109140	123567	551418	20884.2	1502.69	13109	7.6407e+06	1.28903e+07	5.69454e+06	810955	3.49297e+06	8.14068e+06
2'-Hydroxy-5'-methylacetophenone	0.520068	0.02031	36.0121	2953.2	796.474	855.697	3317.92	682.364	1326.11	95634.4	92979.1	43622.4	60708.7	37418.7	27214.8
13'-Hydroxy-gamma-tocotrienol	0.0546749	0.04604	1.50216	2262.86	2439.67	2621.07	2279.45	2072.03	2221.81	7569.4	2807.24	2819.99	2498.92	2594.29	2586.33
(E)-9,12,13-trihydroxyoctadec-10-enoic acid	0.792527	0.08606	0.769734	818580	961317	677722	545158	665357	641863	511450	622917	474135	729611	469534	509543
Fistuloside C	1.1681	0.06309	0.401852	403709	1.10715e+06	1.15411e+06	427234	213699	646013	226108	125290	385453	287244	359219	204950
Fistuloside B	0.278015	0.8574	0.83183	187798	610780	701007	338810	173084	382816	392411	277589	538332	276615	312940	193214
13(S)-HpODE	0.194164	0.1505	0.723556	54512.9	59194.4	43458.1	32613.3	40024.7	40219.4	36635.3	20095.4	23228.3	57942	35745.6	21707.2
9(S)-HpOTrE	1.80063	0.02665	0.677616	2.22667e+06	2.66367e+06	2.17387e+06	1.89811e+06	2.00996e+06	1.8117e+06	1.25411e+06	1.08617e+06	1.32614e+06	1.82208e+06	1.63551e+06	1.53866e+06
Cyclopassifloside X	0.442418	0.8574	1.1366	749870	965959	1.01783e+06	1.22068e+06	599324	1.12113e+06	852306	532761	1.1163e+06	856343	1.53503e+06	1.55676e+06
Gracillin	0.552646	0.2513	0.75105	475798	975551	405973	365729	533279	528962	277811	288791	419695	344947	691566	444547
Phaeophorbide b	1.52928	0.04604	0.472064	920753	1.47184e+06	912159	1.31371e+06	1.20532e+06	919443	411660	255695	370171	216520	880891	1.04883e+06
PS(16:1(9Z)/20:0)	0.971965	0.06309	0.27295	102100	250896	777072	363325	369638	339384	118387	41759.8	135353	22974.6	146897	135756
Lucyobroside	1.64536	0.1505	1.64391	2.12798e+06	2.65092e+06	1.55124e+06	1.53113e+06	606927	1.28952e+06	3.02359e+06	3.69174e+06	1.88667e+06	4.20936e+06	1.69494e+06	1.53359e+06
1-Palmitoylglycerophosphoinositol	0.176485	0.02031	4.90683	1875.83	2022.4	2172.78	2930.24	1717.64	1841.81	22403.3	15557.1	3056.64	8613.06	6054.35	5922.45
Euscaphic acid	0.868031	0.02031	82.1126	522.778	2593.13	7102.93	526.611	478.692	818.339	254130	256522	206326	45350.8	134369	92377.1
Lithocholate 3-O-glucuronide	0.545487	0.02665	16.6077	1502.83	4039.79	9092.09	1513.85	7269.31	3695.09	157603	79919.6	75261.2	8138.46	43482.7	85924.7
5-hydroxy-7-methoxy-2-phenyl-8-[3,4,5-trihydroxy-6-(hydroxymethyl)oxan-2-yl]-4H-chromen-4-one	2.76692	0.02031	42.0914	41387.6	69366	46318.8	42812.8	11467.7	17022.4	1.85828e+06	2.05716e+06	1.62286e+06	2.1751e+06	947338	951677
3-{6-[2,4-dihydroxy-3-(3-methylbut-2-en-1-yl)benzoyl]-5-(2,4-dihydroxyphenyl)-3-methylcyclohex-2-en-1-yl}-6-[(E)-2-(2,4-dihydroxyphenyl)ethenyl]benzene-1,2,4-triol	0.416684	0.02031	185.031	233.035	251.243	269.925	234.743	213.383	228.808	91592.7	86182	37930.8	9133.16	21606.7	18363.1
3,5,6,7-tetrahydroxy-2-(4-hydroxy-3-methoxyphenyl)-8aH-chromen-8a-yl	0.45685	0.7584	0.868039	2.98171e+06	807170	721722	3.28851e+06	3.34246e+06	1.68326e+06	1.08453e+06	1.52884e+06	747621	2.9966e+06	2.23623e+06	2.53654e+06
3-(6-hydroxy-2,3,4-trimethoxyphenyl)prop-2-enoic acid	1.13797	0.02031	2.28333	172031	200768	293803	206264	157409	189693	433398	405619	475777	567210	432297	470895
2-(2,5-dihydroxy-4-methoxyphenyl)-3,5,6,7-tetrahydroxy-3,4-dihydro-2H-1-benzopyran-4-one	0.92679	0.1958	0.746704	1.10565e+06	924667	1.96865e+06	1.70624e+06	1.76553e+06	1.17539e+06	701697	955262	776855	896227	1.39091e+06	1.73494e+06
1-Hexanol arabinosylglucoside	0.0569591	0.4715	1.56954	1489.73	5547.71	10960.1	6438.54	1364.1	1462.71	1816.08	2524.37	3318.66	2861.08	14783.9	17487.9
3-O-p-Coumaroylquinic acid	0.0454566	0.8574	0.959425	2.69634e+07	1.28331e+07	7.9089e+06	2.88243e+07	1.43002e+07	2.60164e+07	1.91148e+07	1.59221e+07	1.16212e+07	2.41674e+07	2.4295e+07	1.69728e+07
Isoaustin	0.0511603	0.5624	1.32874	14267.3	15394.4	34896.5	2599.37	4399.88	2533.65	13791.3	21439.6	3908.93	28359.9	20903.2	10052.8
Valtrate	0.149693	0.7584	0.905045	114278	162535	187422	109726	120128	114983	133249	132673	150487	94750.9	102998	117755
6,8-dihydroxy-7-methoxy-2H-chromen-2-one	0.0921981	0.114	3.75396	1230.98	1300.22	1608.2	467.381	424.852	455.564	7217.81	4918.15	3693.08	512.381	894.249	3363.67
Corchoionoside B	0.027709	0.8574	1.09316	17983.1	15030.6	10032.9	7048.96	4132.42	18522.5	12888.7	10745.1	12088.2	17682.5	15217.5	10945.7
(2E,11Z)-Wyerone acid	0.0548875	0.5624	0.946116	304221	56462.1	40292.8	211282	147324	98050.2	53903.8	33571.5	51333.4	477796	153161	41561.9
Oxypinnatanine	0.0187627	0.04604	1.15616	539.316	581.455	624.691	543.269	493.835	529.534	657.46	669.059	672.099	595.576	618.307	616.409
Norfuraneol	0.0570183	0.3154	1.13435	10717	14497.5	23003.3	19162.2	14034.7	13243.6	18892.9	14831.8	25662.3	15652.7	15654.6	16682.9
L-Hisidine	0.0190991	0.04604	1.15594	558.831	602.495	647.295	562.928	511.705	548.695	681.25	693.269	696.419	617.127	640.68	638.714
L-Glutamine	0.945794	0.06309	0.393962	559451	318703	390864	573631	210950	351038	153803	202823	61742.9	414585	66152.9	48182.6
6-{[(3,4,5-trihydroxy-6-methyloxan-2-yl)oxy]methyl}oxane-2,3,4,5-tetrol	2.19843	0.02665	0.692378	3.60163e+06	3.60037e+06	3.12886e+06	2.84636e+06	3.33874e+06	3.08843e+06	2.37281e+06	2.18777e+06	2.88398e+06	2.4523e+06	1.49766e+06	2.17915e+06
D-altro-D-manno-Heptose	1.75537	0.3154	1.1651	6.57127e+06	1.05691e+07	1.44258e+07	9.41341e+06	7.65777e+06	1.00206e+07	1.07588e+07	1.1976e+07	1.28111e+07	9.13726e+06	1.00922e+07	1.35532e+07
Penmacric acid	0.214046	0.1505	6.08631	24659.8	2409.4	2588.56	2251.17	2046.33	2194.25	6994.47	193023	2785.01	12099.4	2562.11	2554.24
3,4,5-trihydroxy-6-(7-hydroxy-1-oxo-1H-isochromene-3-carbonyloxy)oxane-2-carboxylic acid	0.842315	0.7584	0.876698	4.51576e+06	2.71382e+06	2.34861e+06	2.18331e+06	3.68365e+06	2.22144e+06	2.42317e+06	2.81914e+06	2.4529e+06	3.93957e+06	1.93302e+06	1.91962e+06
Nicotinamide riboside	0.914838	0.04604	0.469136	754778	433713	381988	316975	247341	343915	254362	246204	83031	322313	67856.5	189261
N-Acetyl-L-phenylalanine	0.0461661	0.04604	1.15619	3265.13	3520.25	3782	3289.06	2989.78	3205.9	3980.4	4050.62	4069.03	3605.74	3743.35	3731.87
Daucic acid	0.254754	0.2513	1.18246	115555	173065	268136	178328	130013	154150	231457	180150	216161	141350	216209	220139
Beta-D-Glucosamine	0.308263	0.2513	0.879809	253461	321724	292932	225055	291554	252698	230505	313955	217937	253516	204020	220930
L-4-Hydroxyglutamate semialdehyde	0.724859	0.02665	0.728415	441189	477973	427913	516786	349804	412907	309039	333839	299251	351171	297166	323229
N-Acetyl-L-glutamic acid	0.824589	0.04604	0.461564	302554	392183	260907	307339	194463	361085	117044	119583	94622.8	304244	97807.2	105911
L-Arginine	0.0142927	0.2513	0.757254	1429.04	363.837	390.891	339.943	309.01	331.348	411.396	418.654	420.556	372.673	386.896	385.709
(6-{[3,4-dihydroxy-2,5-bis(hydroxymethyl)oxolan-2-yl]oxy}-3,4,5-trihydroxyoxan-2-yl)methyl (2E)-3-(4-hydroxy-3-methoxyphenyl)prop-2-enoate	1.92854	0.02031	3.30863	211495	222190	693539	424324	210722	261295	1.34909e+06	730317	1.36541e+06	696776	1.38489e+06	1.16713e+06
Adenosine	0.137698	0.6593	0.8662	95459.1	115035	114176	123310	74155	120199	83651.9	62458.1	82187	71471.9	124888	131943
7-hydroxymethotrexate	0.345321	0.6593	1.14893	400911	585880	856955	476507	451554	656800	528491	447033	814214	523788	804720	820933
Beta-L-arabinose 1-phosphate	0.0190997	0.8574	0.852857	5034.8	8868.4	3293.54	17220.2	12579.9	20226.6	4505.19	7833.35	7861.54	6976.92	20285.7	9847.89
5-Hydroxy-L-tryptophan	0.294132	0.02031	0.537175	58430.3	49559.8	45843.8	51829.6	29535.1	30322.4	29277.7	12389.6	23210.6	24274	28481.8	25009.8
Aminofurantoin	0.0716688	0.7584	1.09724	26558.6	35488.2	50722.9	58983.8	24618.3	34383	44985.7	40276	45552.3	16979	47934.5	57495.8
Inosine	0.459997	0.0354	0.307939	104075	74010.9	43352.4	46464.5	64179.7	79813.6	25063.1	10417	11211.2	56442.6	13117.7	10592.2
Gibberellin A74	0.124875	0.02665	6.35625	817.297	881.156	946.677	823.288	748.374	802.472	11350.1	11243.9	2181.75	902.556	4668.75	1553.73
(2E)-1-(3,6-dihydroxy-2,4-dimethoxyphenyl)-3-phenylprop-2-en-1-one	0.759573	0.2513	1.16397	1.7682e+06	1.84915e+06	3.47907e+06	1.39173e+06	1.67865e+06	2.45926e+06	2.57718e+06	2.34591e+06	2.2234e+06	2.28718e+06	2.65893e+06	2.59972e+06
Methionyl-Hydroxyproline	0.282449	0.02665	1.84877	13389.8	21589.2	26919.5	22933.2	10254	21536.6	42837.9	33772.8	38328	26500	38588.2	35606.3
4-Ipomeanol	0.00490332	0.6593	0.971497	4405.75	5482.38	5010.82	4544.62	2694.97	5439.49	4530.83	4122.97	4319.24	2916.83	4820.71	6077.11
Taraxacoside	0.114037	0.5624	1.09486	108577	137033	210098	116126	123358	145915	123831	112355	169672	125265	212368	177626
B-D-Xylopyranosyl-(1->4)-a-L-rhamnopyranosyl-(1->2)-D-fucose	0.267543	0.2513	1.37985	45758.6	52910.1	150796	89253.6	61423.2	57281.1	130961	94433.4	104566	54808.1	118712	127469
5-(sulfooxy)pentanoic acid	0.0251575	0.04604	1.15578	969.589	1045.35	1123.08	976.697	887.823	952.002	1181.99	1202.84	1208.31	1070.73	1111.6	1108.19
Deoxypyridinoline	0.0689378	0.4715	1.59223	2870.57	1734.92	9296.07	7110.66	1327.85	2215.68	4041.38	1023.95	8661.11	5531.61	8881.63	10962.1
Hesperetin 7-glucoside	0.462662	0.02031	0.571123	113117	104660	101434	117239	113553	123142	53077.3	35563.2	71039.3	48872.7	80813.2	95117.5
Garciduol C	0.402393	0.06309	0.468514	93290.5	53794.4	44186.9	101275	140242	91258.3	28698.5	21323.4	31622.2	39538.6	69563.2	54783.6
3,4,5-trihydroxy-6-{[2-(3-hydroxyphenyl)acetyl]oxy}oxane-2-carboxylic acid	0.11335	0.114	1.75144	3914.78	2193.04	5947.18	13780.1	1165.91	4331.91	11268.8	4620.57	9046.47	9664.9	13799.7	6477.9
Diphenol glucuronide	0.458648	0.02031	81.6998	570.127	614.674	660.38	574.307	522.048	559.786	79103.1	49148.6	81876.1	29258	32984.6	13702.7
3,4,5-trihydroxy-6-(2-hydroxy-6-methoxyphenoxy)oxane-2-carboxylic acid	2.85951	0.02031	16.1827	156454	98563.2	187827	54868.5	43373.7	161558	2.27432e+06	3.24734e+06	2.43051e+06	852542	1.32345e+06	1.24389e+06
4-Amino-2-methylenebutanoic acid	0.385878	0.02031	2.49211	25149.3	23202	25274.3	16273.8	17432.1	21927.5	62007.3	74797.1	61562.6	38504.8	41694.9	43539.9
N-Gluconyl ethanolamine phosphate	0.0949027	0.5624	0.85083	25601.9	32642.3	40440.2	32830.7	42207.2	39461.4	23641.1	14415.6	38369.2	25983.8	36713.8	42236.1
1-(3-Methylbutanoyl)-6-apiosylglucose	0.0596006	0.8574	1.05753	55183.2	82899	93099.9	78257.1	73905.1	79725.8	67533	77189.9	94233.7	57047.5	82654	111050
3,4,5-trihydroxy-6-{[2-(2-hydroxyphenyl)-4-oxo-4H-chromen-3-yl]oxy}oxane-2-carboxylic acid	0.249852	0.114	1.37075	38060.8	62320.1	95801.6	55969.2	45414.5	55719.2	74314.3	71244.5	92625.4	61620.6	77459.7	106983
PISCIDIC ACID	0.309867	0.4715	0.762352	295709	206708	99220.4	416527	359703	346494	166244	206940	110488	175836	282854	372249
O-Cresol	0.0908113	0.1505	1.22775	12794.5	14282.3	17684.1	13976.1	9747.84	11096.7	18076.5	20519.1	15708.4	15919.7	13428.4	14028.3
Diethylthiophosphate	0.00550179	0.1505	0.481976	9.92033	19.0473	15.643	18.2559	39.2737	32.6725	17.853	2.23194	5.60143	1.80799	13.5776	23.9029
MUCRONULATOL((+/-))	0.150066	0.3154	0.81903	50137.3	97746.9	144765	89417.5	73803.6	77575.7	73609.7	49090.2	73517.2	28256.7	88801.1	123653
6-(4-ethenyl-2-hydroxyphenoxy)-3,4,5-trihydroxyoxane-2-carboxylic acid	0.690483	0.0354	2.45919	58142.9	38924.8	36451.3	125924	44215.6	89652.5	201851	123623	118324	150411	193291	179974
5-(3',4'-Dihydroxyphenyl)-gamma-valerolactone	0.00969916	0.8574	0.962045	16384.4	18356	18848.9	22393.5	16750.2	25800	17032.2	18618.3	15331.7	16443.8	22715.8	23941.7
6-[4-(2-carboxyethyl)-5-hydroxy-2-methoxyphenoxy]-3,4,5-trihydroxyoxane-2-carboxylic acid	0.00966936	0.9549	1.04963	9901.32	14895.1	7658.72	4773.19	12390.2	9374.18	10819.5	9172.09	6793	5472.43	15117.5	14536.6
ACETOSYRINGONE	0.0334236	0.6593	0.942629	11120.3	14738.6	13446.3	11513.2	11891.5	12562.7	13620	11818	13238	11952.2	10100.5	10256.6
4-Hydroxycinnamyl aldehyde	0.0312401	0.7584	0.871823	5971.38	8684.78	5262.78	5709.36	3722.73	3932.4	5387.25	2430.15	4378.4	7364.13	6087.15	3369.18
3,4,5-trihydroxy-6-{[3-hydroxy-2-(4-hydroxyphenyl)-8,8-dimethyl-4-oxo-4H,8H-pyrano[2,3-f]chromen-5-yl]oxy}oxane-2-carboxylic acid	0.208462	0.3897	0.576984	36943.7	76929.2	53850.6	12600	23240.8	23264.1	14658.7	55549.5	18907.6	25672.1	1844.55	14249.2
Taxiphyllin	0.611247	0.1958	1.61857	359930	477325	376869	149039	182730	204955	445608	394860	423297	912857	470146	186828
2-amino-4-({1-[(carboxymethyl)-C-hydroxycarbonimidoyl]-2-{[1-hydroxy-3-(4-hydroxy-2-methoxyphenyl)-1-phenylpropan-2-yl]sulfanyl}ethyl}-C-hydroxycarbonimidoyl)butanoic acid	0.563142	0.4715	0.870339	1.30554e+06	1.53116e+06	1.30864e+06	838832	1.06927e+06	1.02616e+06	1.06285e+06	1.54172e+06	1.1875e+06	883365	742337	745005
2-amino-4-({1-[(carboxymethyl)-C-hydroxycarbonimidoyl]-2-{[1-hydroxy-1-(1-oxo-1H-isochromen-3-yl)butan-2-yl]sulfanyl}ethyl}-C-hydroxycarbonimidoyl)butanoic acid	2.56881	0.2513	1.35526	9.89607e+06	3.75929e+06	3.04838e+06	8.70366e+06	1.26354e+07	7.55719e+06	9.0193e+06	9.78902e+06	1.09969e+07	1.36265e+07	1.01524e+07	8.19327e+06
{5-[(1E)-3-[(6-{[3,4-dihydroxy-2,5-bis(hydroxymethyl)oxolan-2-yl]oxy}-3,4,5-trihydroxyoxan-2-yl)methoxy]-3-oxoprop-1-en-1-yl]-2-hydroxyphenyl}oxidanesulfonic acid	0.202197	0.5624	1.18335	156165	78459.4	57162.9	150015	190598	117282	124884	151668	176866	144880	156727	131595
2,3-Dihydroxybenzoic acid	0.899047	0.02665	1.53861	499946	347855	363639	344756	295417	308664	511786	575886	483601	688504	526638	537172
1,2,10-Trihydroxydihydro-trans-linalyl oxide 7-O-beta-D-glucopyranoside	0.424606	0.2513	1.19557	289165	411167	498852	357576	303423	333454	450145	490826	523969	325221	421289	410858
[(16R)-5,11-dihydroxy-3-[3-hydroxy-1-(2-methyl-1,3-thiazol-4-yl)prop-1-en-2-yl]-8,8,10,12,16-pentamethyl-9-oxo-17-oxa-4-azabicyclo[14.1.0]heptadec-4-en-7-yl]oxidanesulfonic acid	0.389202	0.4715	0.71576	124336	335212	604079	206598	184284	289258	198341	154576	240384	96382.8	276584	281489
10-Acetoxyligustroside	0.414832	0.08606	2.30961	16028	22623.6	83948.2	52742.1	19915.1	21394.9	111858	48295.9	131365	37901	91000.7	79959.4
6-{[6-(3,4-dihydroxy-6-methyl-5-oxooxan-2-yl)-7-hydroxy-2-(3-hydroxyphenyl)-4-oxo-4H-chromen-5-yl]oxy}-3,4,5-trihydroxyoxane-2-carboxylic acid	0.629236	0.08606	1.47962	336225	106700	106703	305401	432803	302013	355485	384531	431985	494476	346384	339808
7-methoxy-2,2-dimethyl-3,4-dihydro-2H-1-benzopyran-4,5,6-triol	0.0241464	0.08606	1.34706	565.549	609.738	736.428	569.695	517.856	555.291	689.44	701.603	704.791	624.546	1346.24	721.558
3-Formyl-6-hydroxyindole	0.146729	0.3154	0.755913	27333.9	33986.3	51934.6	26346.8	27675.2	30610.7	31156.5	29180.1	29677.1	14562.4	19513.8	25461.4
4-[(E)-3-hydroxy-8,10-dimethyl-2-(methylamino)dodec-6-enyl]phenol	0.178584	0.6593	1.1759	130923	62707.2	29731.4	290120	104439	128798	121066	86609.8	63314.6	220787	223661	163082
3-{[3,4-dihydroxy-5-(hydroxymethyl)oxolan-2-yl]oxy}-5,7-dihydroxy-2-(3-hydroxyphenyl)-3,4-dihydro-2H-1-benzopyran-4-one	2.10201	0.02031	1.6381	1.86203e+06	1.36559e+06	1.03204e+06	1.90276e+06	1.43276e+06	1.85646e+06	2.76858e+06	1.98344e+06	2.25766e+06	3.46299e+06	2.54792e+06	2.45991e+06
2-amino-4-({1-[(carboxymethyl)-C-hydroxycarbonimidoyl]-2-{[2-hydroxy-1-(1-oxo-1H-isochromen-3-yl)butyl]sulfanyl}ethyl}-C-hydroxycarbonimidoyl)butanoic acid	0.258455	0.3897	1.42008	70355.4	29404.2	20764.4	91941.3	32216.7	112707	82185	51284.6	50853.2	111481	103650	108002
3,4,5-trihydroxy-6-{2-[(3-methylbut-2-enoyl)oxy]-2-{9-[(3-methylbut-2-enoyl)oxy]-2-oxo-2H,8H,9H-furo[2,3-h]chromen-8-yl}propoxy}oxane-2-carboxylic acid	0.315232	0.3897	0.802743	145591	364045	242238	295085	212384	228220	143332	197396	170183	165387	254687	263183
2-Pyridylacetic acid	0.117344	0.3154	0.650762	23546.5	14974.1	10041.4	8180.9	10483	7616.01	9279.3	8292.75	5749.54	8343.74	8548.18	8475.61
Monotropein	0.279744	0.1958	1.30009	125602	154276	112261	79368.3	106727	107586	163954	114350	192593	192746	134284	93402.6
Losartan N2-glucuronide	0.00826932	0.7584	0.987982	155401	213680	429795	243839	194338	210836	265242	167094	305603	135132	284438	272597
Austdiol	0.115616	0.9549	0.900268	411732	219887	209150	725376	520052	597193	356302	294967	250633	614998	430092	468782
6-{[2-(3,4-dihydroxyphenyl)-7-hydroxy-3-{[3,4,5-trihydroxy-6-(hydroxymethyl)oxan-2-yl]oxy}-8aH-chromen-5-yl]oxy}-3,4,5-trihydroxyoxane-2-carboxylic acid	2.00903	0.02031	2.72324	573732	221258	253436	780769	437866	574934	1.59531e+06	826969	1.31511e+06	1.59262e+06	1.2047e+06	1.204e+06
Vanilloloside	0.0544254	0.4715	0.91912	33239.3	51495.9	199694	35488.7	44506.1	63600.4	54052.7	41148.8	87953.4	45190.7	99718.1	65333.7
L-Linalool 3-[xylosyl-(1->6)-glucoside]	0.0226382	0.114	1.11785	1635.64	1763.44	2234.51	1647.63	1497.71	1605.97	1993.95	2029.13	2038.35	1806.27	1875.21	1869.45
3-Furoic acid	0.0792404	0.1505	0.890188	19368.9	21483.3	24261.3	16487.3	18408.2	17995.2	16683.6	21030	17629.2	16239.3	17422.8	16078.5
Cotinine glucuronide	0.443628	0.04604	2.01358	39123.3	54140.6	84597.8	33190.7	28547.2	38758.5	110243	79879.4	120334	90037.3	75569.1	84396.4
Sambacin	0.0571933	0.6593	1.05811	55487.5	102533	214523	94661.7	112094	112263	124295	74184.6	153219	90563.4	163354	126190
3,7-dihydroxy-2H-chromen-2-one	0.0399743	0.5624	1.02233	204497	265591	428909	240466	248985	277357	282966	248323	333936	213007	311752	312788
2,5-Diaminopyrimidine nucleoside triphosphate	0.365513	0.02665	0.320559	31717.5	52001.7	116960	33942.9	43881	39288.4	5953.79	12140.9	32438	5220.45	19192	26930.9
AESCULIN	0.0934633	1	1.03934	1.13607e+06	1.74978e+06	1.7686e+06	844029	971656	1.15597e+06	1.54585e+06	1.56678e+06	1.67497e+06	783031	1.11542e+06	1.24135e+06
Domesticoside	0.0834602	1	1.03814	342344	420428	320283	270702	209140	356676	334139	314396	340223	354163	391661	258015
3,4,5-trihydroxy-6-{4-[(1E)-3-oxo-3-[(3,4,5,6-tetrahydroxyoxan-2-yl)methoxy]prop-1-en-1-yl]phenoxy}oxane-2-carboxylic acid	1.22898	0.08606	0.746857	2.00381e+06	1.27172e+06	1.35132e+06	1.63707e+06	2.32903e+06	1.90856e+06	1.2005e+06	1.16306e+06	1.29491e+06	1.38456e+06	1.22606e+06	1.57339e+06
6-(4-{5,7-dihydroxy-4-oxo-6-[3,4,5-trihydroxy-6-(hydroxymethyl)oxan-2-yl]-4H-chromen-2-yl}phenoxy)-3,4,5-trihydroxyoxane-2-carboxylic acid	0.657911	0.02031	34.0098	2984.8	3218.01	3457.3	3006.68	2733.09	2930.66	150791	185355	123906	90427.4	26198	46555.6
3-hydroxy-6-methyl-2H-chromen-2-one	0.0433424	0.3897	1.50707	1230.18	484.235	3077.05	1980.7	681.267	2306.59	4996.15	2826.39	2287.62	1513.72	717.102	2368.02
1H-Indole-3-carboxaldehyde	1.47513	0.0354	2.0161	495784	500322	697400	657686	310455	394681	1.24928e+06	1.23987e+06	1.08513e+06	1.26851e+06	748629	569292
2,4,6-trihydroxy-2-[(4-hydroxyphenyl)methyl]-2,3-dihydro-1-benzofuran-3-one	0.660492	0.02031	3.03993	51928.3	59610.8	44440.1	55752	29901.2	45321.4	158519	136718	110500	234405	140070	92311
Meta-O-Dealkylated flecainide lactam	0.67287	0.02665	2.00093	102994	124214	147488	130605	34295.2	108195	317201	277500	225088	148734	186681	141495
7-{[3,4-dihydroxy-6-(hydroxymethyl)-5-{[3,4,5-trihydroxy-6-(hydroxymethyl)oxan-2-yl]oxy}oxan-2-yl]oxy}-3,5-dihydroxy-2-(4-hydroxyphenyl)-4H-chromen-4-one	0.486149	0.3154	0.490888	278075	79871.3	15749.7	622788	317551	266095	102542	65052.8	64717.2	223120	190145	130201
Caryoptosidic acid	0.0723464	0.7584	0.831347	11921.9	31163.3	28947.2	11485.8	22951.8	29459.4	16375.7	12840.1	26024.8	7321.66	16499.8	33942.4
1-O-p-Coumaroyl-(b-D-glucose 6-O-sulfate)	0.364245	0.2513	1.1877	293600	669902	439397	297341	388689	487427	411113	526717	527794	601932	471099	521452
2-(hydroxymethyl)-7-methoxy-2-methyl-3,4-dihydro-2H-1-benzopyran-4,5-diol	0.0577061	0.8574	0.933333	77891.1	124143	102020	101026	106146	163502	73947.9	47802.4	112025	95085.1	127088	174232
2,2-dimethyl-2H-chromene-5,7-diol	0.0221161	0.0354	1.2543	584.719	630.406	677.281	589.005	535.409	574.113	712.809	725.385	728.681	645.716	670.36	1020.96
(-)-trans-3,4-Dihydro-4,8-dihydroxy-3-methyl-1H-2-benzopyran-1-one	0.0131844	0.8574	0.924528	14489.7	4686.03	7390.05	23017.8	15168.3	8384.28	12935	5970.86	5489.2	12879.8	11924.7	18408.5
6-{2-[2-(3,4-dihydroxy-5-methoxyphenyl)ethyl]phenoxy}-3,4,5-trihydroxyoxane-2-carboxylic acid	0.00471902	0.9549	1.00257	15214	38340.7	32115.5	13815.4	35072.8	29188.2	26537.7	31424.3	25520.6	15647.9	32185.3	32835
6-{[3,5-dihydroxy-2-({7-oxo-7H-furo[3,2-g]chromen-9-yl}oxy)oxan-4-yl]oxy}-3,4,5-trihydroxyoxane-2-carboxylic acid	0.475817	0.0354	0.686678	211604	150745	131865	169732	224736	160649	108808	108869	117255	117669	111138	156662
Alpha-CEHC glucuronide	0.0235907	0.7584	1.08142	10074.5	21317.5	74079.8	21236.3	24566.5	13069.5	24361.3	7755.54	35955.6	13163.6	61767.3	34702.1
3,4,5-trihydroxy-6-({11-hydroxy-13-oxo-6,8,20-trioxapentacyclo[10.8.0.0虏,鈦?0鲁,鈦?0鹿鈦?鹿鈦筣icosa-1(12),2(9),10,14(19),15,17-hexaen-15-yl}oxy)oxane-2-carboxylic acid	0.654808	0.02031	0.550663	189376	206824	161241	183025	226145	164194	75866.3	102641	123311	91969.2	91825.8	137478
6-{[1-(2-{[3-(3,4-dimethoxyphenyl)-1-hydroxyprop-2-en-1-ylidene]amino}ethyl)-3-methoxy-4-oxocyclohexa-2,5-dien-1-yl]oxy}-3,4,5-trihydroxyoxane-2-carboxylic acid	0.196211	0.114	1.75456	3962.02	18717.5	62321.3	20945.3	9821.59	15764.7	25983	43658.6	55509.3	31660.2	26118.8	47846.1
3,4,5-trihydroxy-6-[(2-phenylpropanoyl)oxy]oxane-2-carboxylic acid	0.962661	0.02031	2.81071	91630.5	138062	155332	97205.7	83050.1	84500.8	435040	317431	347917	186634	242248	297360
Sinapinic Acid	0.07911	0.1958	0.715333	6174.69	5954.09	11105.9	6535.95	10674.1	7019.68	2536.5	9313.07	8187.64	4972.4	3446.28	5498.17
3-cis-Hydroxyglipizide	0.541559	0.02665	4.96681	3611.51	14382.9	45431.4	21230	5683.85	9088.33	101480	92123.1	80880.1	24134.6	71826	123346
Trans-Ferulic acid	0.482866	0.6593	0.852734	733074	1.02946e+06	542423	333752	919325	524145	447851	743140	530867	582406	495455	681773
2-{9-hydroxy-2-oxo-2H,8H,9H-furo[2,3-h]chromen-8-yl}propan-2-yl (2E)-3-(2,4-dihydroxyphenyl)prop-2-enoate	1.22614	0.02031	285.593	914.825	1011.73	1215.64	749.291	1601.16	1586.21	611147	500910	301444	57044.5	198279	353021
D-Linalool 3-(6''-malonylglucoside)	0.324393	0.0354	0.519677	38008.1	71891.2	56902.8	69489.6	45539.9	59701.3	33963.4	16615.2	22453.8	19230.6	36483.9	48751.7
3-(6-{2,4-dihydroxy-3-[(1E)-3-methylbut-1-en-1-yl]benzoyl}-5-(2,4-dihydroxyphenyl)-3-methylcyclohex-2-en-1-yl)benzene-1,2,4-triol	0.0962119	0.08606	1.75304	4130.49	4453.23	4784.36	9381.34	3782.17	4055.57	5035.33	5124.17	5147.45	4561.38	15376.3	18374.7
Ethyl 7-epi-12-hydroxyjasmonate glucoside	0.188475	0.06309	2.67165	3075.22	3315.5	23036.7	3097.76	4656.27	3717.41	9753.83	28601.3	16274.1	10410.2	30633.6	13594.9
3,4,5-trihydroxy-6-{[1-(4-methoxyphenyl)pentan-3-yl]oxy}oxane-2-carboxylic acid	0.44733	0.114	1.60342	52565.4	87881.6	119602	158567	55254.9	93796.1	165207	92259.4	121415	108950	213862	208607
Isoeugenitin	0.0429004	0.8574	0.971685	347462	285336	267084	510505	405514	324121	297839	265485	287194	506548	341058	381530
Deoxycholic acid 3-glucuronide	0.0748	0.04604	1.15582	8571.51	9241.24	9928.39	8634.34	7848.67	8416.03	10449.2	10633.6	10681.9	9465.67	9826.93	9796.77
HoPhe-Ser-OH	0.190617	0.3154	1.44995	20950.9	34426.2	60700.4	39658.2	6361.71	26750.9	56508.1	32128.9	42305.3	27367.8	56121.6	59322
N,N'-Diacetylchitobiosyldiphosphodolichol	0.886073	0.04604	0.626975	509004	862105	893088	486889	372354	484632	424972	365778	325729	273210	442139	429978
3,4,5-trihydroxy-6-{[3-(6-hydroxy-7-methoxy-2H-1,3-benzodioxol-5-yl)propanoyl]oxy}oxane-2-carboxylic acid	0.0766914	0.2513	4.85271	999.07	470.92	505.937	942.717	399.957	428.869	12128.1	2713.02	1862.13	482.357	500.766	499.229
M-Coumaric acid	0.0320158	0.7584	1.06712	33156.8	91846.3	63372.5	52754.4	51828.9	39562.8	39050.6	42237.1	54170.9	61064.3	78981.3	79356.9
Gravacridonetriol glucoside	0.797929	0.06309	16.9145	52942.6	7032.31	24427.4	671.042	609.981	654.075	292160	817440	136442	5498.25	51385.7	157415
P-Salicylic acid	3.42342	0.04604	9.71868	555327	662165	406392	135202	143744	165803	5.34173e+06	6.7283e+06	3.01411e+06	378971	1.57224e+06	3.07237e+06
CDP-Ethanolamine	0.643435	0.114	0.778494	504904	726663	452910	400680	566040	607394	298597	469080	394700	531243	395647	447264
3-Isopropylmalate	3.97369	0.02031	2.28713	2.9445e+06	2.97395e+06	4.13898e+06	2.23062e+06	1.96732e+06	2.10584e+06	8.53162e+06	5.8514e+06	7.34383e+06	6.53547e+06	4.8283e+06	4.33005e+06
3,4,5-trihydroxy-6-({3-[(1E)-3-hydroxybut-1-en-1-yl]-1-oxo-1H-isochromen-5-yl}oxy)oxane-2-carboxylic acid	0.144198	0.1958	2.73793	1165.97	1257.07	10932.8	7615.23	1306.21	3317.81	10044.2	2334.46	4817.84	6609.94	29946.8	16338.7
Aromadendrin	0.683835	0.2513	1.28207	682985	477439	252462	658625	704788	750331	796659	759367	594249	1.00861e+06	684994	677860
3,4,5-trihydroxy-6-{[3-hydroxy-4-({4-methoxy-7-oxo-7H-furo[3,2-g]chromen-9-yl}oxy)-2-methylbutan-2-yl]oxy}oxane-2-carboxylic acid	0.355241	0.5624	1.24912	288870	174523	87278.8	244925	276402	288908	245077	304885	231827	398474	272968	246787
4,8,14-trihydroxy-17-methoxy-2-oxatricyclo[13.2.2.1鲁,鈦穄icosa-1(17),3,5,7(20),15,18-hexaen-10-one	0.0314211	0.3897	1.32555	21.3628	23.032	14521	21.5194	1363.12	6665.44	2433.71	7121.41	403.019	23.5913	15390.6	4602.51
12-Oxo-20-trihydroxy-leukotriene B4	0.613555	0.0354	4.82125	86736.4	11833.6	28891	34864.4	22.988	20579.3	142244	143805	61242.2	350832	143188	40418.3
3-(1,2,3-trihydroxybutyl)-1H-isochromen-1-one	0.568101	0.02031	0.280344	68747.9	85504.6	238948	83483.7	87399.2	168497	9351.31	29418.6	57204.1	2917.73	57792.2	48667.2
CMPF	0.197484	0.6593	0.853609	339804	165322	284517	170652	113747	114390	143457	190435	108252	376957	143042	52396.7
2-(2,4-dihydroxy-5-methoxyphenyl)-5,7-dihydroxy-6-(3-methylbut-2-en-1-yl)-3,4-dihydro-2H-1-benzopyran-4-one	0.146617	0.02665	17.7696	112.033	120.786	1400.43	112.854	102.585	110	7622.46	13025.5	3732.49	123.72	6001.6	4294.05
6-(hydroxymethyl)-2H-chromen-2-one	0.0382668	0.08606	1.76449	1891.92	610.175	655.546	634.453	518.227	555.689	2065.92	2535.91	848.791	1634.04	853.027	646.855
Acetyl-DL-Leucine	0.719801	0.08606	2.50459	125619	74502.5	164526	87686.8	42942.9	92817.8	353938	367817	179074	351560	142919	77442.4
6-{[2-(3,4-dihydroxyphenyl)-3,7-dihydroxy-8aH-chromen-5-yl]oxy}-3,4,5-trihydroxyoxane-2-carboxylic acid	1.72402	0.1958	0.481161	1.24793e+06	2.95969e+06	3.20147e+06	788353	937240	1.40521e+06	637874	978206	1.02453e+06	146956	913083	1.37187e+06
Obacunone	0.524065	0.02031	4.28338	13022.7	28578.3	28924.4	13017.3	6507.33	20020.3	79853.5	130545	78181.3	68412.7	53386.8	61241.6
(1S,16S)-5,7,11-trihydroxy-16-(hydroxymethyl)-8,8,10,12-tetramethyl-3-[1-(2-methyl-1,3-thiazol-4-yl)prop-1-en-2-yl]-17-oxa-4-azabicyclo[14.1.0]heptadec-4-en-9-one	0.040356	0.0354	1.19594	1924.95	2075.36	2229.68	1939.06	1762.62	1890.04	2346.64	2388.04	2398.89	2125.76	2678.36	2200.12
Lippioside II	0.257054	0.5624	1.2762	100500	97944.2	188457	115842	147146	197160	122130	109480	100794	187225	260271	301029
6-{4-[3-(3,4-dihydroxyphenyl)-1-[2-(3,4-dihydroxyphenyl)-3,5,7-trihydroxy-3,4-dihydro-2H-1-benzopyran-8-yl]-2-hydroxypropyl]-3-hydroxyphenoxy}-3,4,5-trihydroxyoxane-2-carboxylic acid	0.543463	0.02031	0.162018	53555.1	48799.3	90307.9	131247	99135.5	61001.6	6728.84	18282	6878.67	26513.9	13693.9	6308.7
19-Hydroxydeacetylnomilinic acid 17-beta-D-glucopyranoside	0.384131	0.06309	3.14505	17548	3677.42	154.273	51755.7	4710.32	31339	51775.6	53869.3	11134.4	94402.1	93373.1	38894.5
(-)-Epigallocatechin 3-glucuronide	0.717475	0.02031	38.5117	2993.29	3227.17	3467.13	3015.23	2740.86	2938.99	134758	213062	159189	81542.5	67437.5	52250.1
7-hydroxy-6-methoxy-3-(1,2,5-trihydroxy-4-oxocyclohexyl)-4H-chromen-4-one	0.953236	0.0354	1.60673	500238	204433	128119	476289	600574	479763	707786	608046	619453	811937	568827	522752
5-Fluorouridine	0.811601	0.08606	1.33588	819099	453979	263835	676348	1.00979e+06	785437	927499	845104	866541	1.05825e+06	832616	824832
Asperxanthone	0.885468	0.02031	12.621	43517.2	2208.56	21885.6	9108.96	1875.75	2011.35	207297	146733	171377	220892	177797	92975.6
Gibberellin GA126	0.180284	0.3154	0.801089	102665	96287	57555.6	56752.1	54329.4	62252.1	55922.4	39597.8	57730.1	106335	35865.1	48860.4
2-[(4,5-dihydroxy-2-{[5-hydroxy-2-(4-hydroxyphenyl)-4-oxo-7-{[3,4,5-trihydroxy-6-(hydroxymethyl)oxan-2-yl]oxy}-4H-chromen-3-yl]oxy}-6-(hydroxymethyl)oxan-3-yl)oxy]-4,5-dihydroxy-6-(hydroxymethyl)oxan-3-yl 3-(3,4-dihydroxyphenyl)prop-2-enoate	2.7631	0.02031	0.599847	4.69887e+06	3.84282e+06	3.10866e+06	3.23415e+06	4.6348e+06	3.97625e+06	2.37694e+06	2.10367e+06	2.76576e+06	2.4784e+06	1.95444e+06	2.41183e+06
Tricin 7-diglucuronoside	0.0322933	0.0354	2.60902	396.532	427.515	459.303	399.438	363.092	389.339	483.397	491.925	494.16	437.897	454.609	3994.29
{5-[2,3-dioxo-3-(2,4,6-trihydroxyphenyl)propyl]-2-hydroxyphenyl}oxidanesulfonic acid	0.152159	0.04604	1.1562	35468.9	38240.2	41083.7	35728.9	32477.8	34825.5	43238.8	44001.6	44201.6	39168.9	40663.8	40539
Glucosylgalactosyl hydroxylysine	1.10988	0.02031	11.6586	41634.3	26414.5	2427.43	22943.2	2198.21	40023.3	394580	249533	247237	290666	255279	144250
Myricatomentoside I	1.1297	0.02031	0.712195	922051	1.05449e+06	1.35919e+06	1.09266e+06	1.06741e+06	1.14477e+06	866699	629609	904895	581930	842641	904892
10-butanoyl-5,7-dihydroxy-8,8-dimethyl-4-(prop-2-en-1-yl)-2H,6H,7H,8H-pyrano[3,2-g]chromen-2-one	0.808122	0.06309	2.2701	76875	98878.2	300169	159986	89081.5	125672	323155	153289	362719	237308	597338	257748
Galactose-beta-1,4-xylose	0.0166078	0.8574	1.031	12844.7	23721.4	24501	28838.9	20630.9	17222	15022.7	18221.5	18593.9	26341.3	27684.5	25844.8
Melatonin glucuronide	0.218418	0.02665	7.1407	1944.58	2096.52	2252.41	1958.83	1780.59	1909.31	14470.6	25393.3	6896.46	23306.3	12978.5	2222.55
Isorhamnetin 4'-O-glucuronide	0.282961	0.02031	0.163632	36845.9	21911.3	10640.9	13864.8	27477.2	13794.9	2013.74	2611.1	2383.99	34.3639	4243.36	9093.85
3,4,5-trihydroxy-6-{[2-(7-oxo-9-{[3,4,5-trihydroxy-6-(hydroxymethyl)oxan-2-yl]oxy}-2H,3H,7H-furo[3,2-g]chromen-2-yl)propan-2-yl]oxy}oxane-2-carboxylic acid	2.07398	0.02031	34.1989	24369.3	29256.1	31026.4	24906.9	24004	23347.3	1.3735e+06	1.09056e+06	950034	333048	1.0616e+06	556825
Orientin	0.101334	0.9549	0.975513	1.55155e+06	2.15238e+06	1.7865e+06	1.5353e+06	1.36336e+06	2.14645e+06	1.39951e+06	1.75371e+06	1.73559e+06	1.0427e+06	1.99694e+06	2.3491e+06
5-hydroxy-2-(3-hydroxyphenyl)-7-methoxy-6-[3,4,5-trihydroxy-6-(hydroxymethyl)oxan-2-yl]-4H-chromen-4-one	0.118638	0.9549	0.600324	39243.4	2099.54	2255.65	228901	46381.1	51923.9	22572.5	40967.1	3694.46	22958.5	52300.2	80089.4
3,5,6-Trihydroxy-3',4',7-trimethoxyflavone 3-glucuronide	0.191805	0.6593	0.40839	9587.13	40593.6	90047.6	7784.4	0.277341	19333.9	7686.21	18072.5	9145.68	8709.25	11852.1	12904.1
8-Hydroxy-7-methoxy-2H-1-benzopyran-2-one	0.0539639	0.5624	0.685428	5208.58	4745.68	7697.7	6829	1248.64	3588.49	2527.17	1281.78	5403.86	1528.21	5322.67	4032.34
(+/-)-Taxifolin	0.742348	0.1958	1.63085	528926	358112	296182	413200	260766	320664	502393	364355	457271	1.17373e+06	750392	304114
5-(3',4'-dihydroxyphenyl)-gamma-valerolactone-3'-O-glucuronide	0.0354932	0.0354	1.33379	1419.45	1530.36	1644.15	1429.86	1299.75	1393.7	1730.4	1760.93	1768.93	3116.98	1627.35	1622.36
SN38 glucuronide	0.140483	0.06309	0.418515	14441.1	16731.7	7050.48	10671.8	5478.1	7842.97	11862.5	4615.08	4876.17	320.236	332.458	4036.55
3,4,5-trihydroxy-6-({2-hydroxy-3-[4-hydroxy-3-(4-hydroxy-3-methylbut-2-en-1-yl)phenyl]propanoyl}oxy)oxane-2-carboxylic acid	0.447237	0.02031	15.2287	3118.89	3362.58	3612.61	3141.75	2855.87	3062.31	76460.6	77650.3	65623.4	11104.9	35789.3	25036.4
3,4,5-trihydroxy-6-{[(16R)-5,7,11-trihydroxy-8,10,12,16-tetramethyl-3-[1-(2-methyl-1,3-thiazol-4-yl)prop-1-en-2-yl]-9-oxo-17-oxa-4-azabicyclo[14.1.0]heptadec-4-en-8-yl]methoxy}oxane-2-carboxylic acid	0.046133	0.04604	1.2871	2613.94	2818.18	3027.73	2633.1	2393.51	2566.53	3186.56	5341.19	3257.51	2886.62	2996.79	2987.6
Linalool oxide D 3-[apiosyl-(1->6)-glucoside]	0.814015	0.04604	2.48481	174154	78330.6	294287	74812.7	123370	104143	268178	339147	406056	663546	211204	221694
6-{[5,7-dihydroxy-2-(3-methoxyphenyl)-4-oxo-4H-chromen-3-yl]oxy}-3,4,5-trihydroxyoxane-2-carboxylic acid	0.678413	0.02031	2.06036	86083.5	98537.4	116248	106480	121508	137225	173048	199084	167131	207267	236683	389201
5-(3',4',5'-Trihydroxyphenyl)-gamma-valerolactone-O-methyl-O-sulphate	0.134523	0.0354	3.51884	2773.57	2990.28	3212.63	2793.9	2539.67	2723.26	6285.75	20422.6	3456.44	23424.7	3179.8	3170.04
3,4,5-trihydroxy-6-[3-hydroxy-5-(3,5,6,7-tetrahydroxy-4-oxo-3,4-dihydro-2H-1-benzopyran-2-yl)phenoxy]oxane-2-carboxylic acid	0.0362397	0.04604	1.15639	2011.97	2169.18	2330.47	2026.72	1842.3	1975.48	2452.72	2495.99	2507.34	2221.86	2306.66	2299.58
Cyanidin 3-glucoside	2.26022	0.02031	1.70127	2.08639e+06	1.41301e+06	480619	1.83713e+06	1.827e+06	2.29957e+06	3.36498e+06	2.31122e+06	2.71471e+06	3.2479e+06	2.58888e+06	2.68844e+06
Armillaricin	0.199399	0.02031	370.31	30.2111	32.5716	34.9935	30.4325	27.6633	29.6631	35536	5852.16	6191.07	1920.99	6263	12944.1
6-(5-{8-[2-(3,4-dihydroxyphenyl)-3,5,7-trihydroxy-6-[3,4,5-trihydroxy-6-(hydroxymethyl)oxan-2-yl]-3,4-dihydro-2H-1-benzopyran-4-yl]-3,5,7-trihydroxy-3,4-dihydro-2H-1-benzopyran-2-yl}-2-hydroxyphenoxy)-3,4,5-trihydroxyoxane-2-carboxylic acid	0.167044	1	0.97182	1.52074e+06	1.46683e+06	1.33963e+06	999235	1.00205e+06	1.12554e+06	1.51138e+06	1.28608e+06	1.58004e+06	1.00722e+06	807353	1.05001e+06
3,4,5-trihydroxy-6-{[3-hydroxy-2-(2-hydroxypropan-2-yl)-7-oxo-2H,3H,7H-furo[3,2-g]chromen-9-yl]oxy}oxane-2-carboxylic acid	1.16445	0.04604	0.702385	940102	1.41862e+06	1.40262e+06	1.0745e+06	1.00705e+06	1.20008e+06	802850	795542	741041	592181	1.0288e+06	986982
5-(3,3-dimethyloxirane-2-carbonyl)-7,14-dihydroxy-6-methoxy-4,12-dimethyl-10-oxo-2,9-dioxatricyclo[9.4.0.0鲁,鈦竇pentadeca-1(11),3(8),4,6,12,14-hexaene-15-carbaldehyde	0.153947	0.9549	1.08255	316732	174965	106461	314862	266812	223189	235158	270547	285534	244768	259663	222731
Sialyllacto-N-neotetraose c	0.562717	0.06309	7.86725	22207.6	23942.8	25723.1	22370.4	49400.1	21804.8	27072.5	27550.1	87227.4	987728	146365	25382.1
Phloretin xylosyl-galactoside	3.02527	0.2513	2.53552	3.85757e+06	1.11579e+06	443126	3.83225e+06	3.54174e+06	1.82195e+06	3.48032e+06	3.42742e+06	4.56854e+06	1.6082e+07	6.98865e+06	2.49904e+06
Gamma-Glutamyl-S-(1-propenyl)cysteine sulfoxide	0.0240916	0.9549	0.976801	44111.7	89608.7	32823.9	40782.6	61429.6	51929.8	65869.3	52564.4	79601.2	34399.9	22521.3	58297.5
3,4,5-trihydroxy-6-[4-(7-hydroxy-8-methoxy-4-oxo-3,4-dihydro-2H-1-benzopyran-2-yl)phenoxy]oxane-2-carboxylic acid	1.73343	0.02031	2.52935	336909	321324	365287	577017	304551	363991	859356	856476	897035	1.16257e+06	987117	976922
Phenylalanyl-Histidine	0.252133	0.02031	6.36943	2607.45	2811.18	3020.21	2626.56	2387.56	2560.15	18474.9	30565.6	9714.59	18872.9	16187.9	8206.05
Prudomestin	0.243493	0.114	0.216304	35599.3	2053.86	4613.07	67095.2	47135.6	14243.9	704.154	1322.89	719.833	13496.4	12113.4	8579.68
Coriandrone D	0.142587	0.6593	1.2138	35938.8	45323.3	62790.3	66610.6	16871.6	43831.6	75181	41997.8	58834.7	25578	61341	66442.4
6-(3-{8-[2-(3,4-dihydroxyphenyl)-3,7-dihydroxy-3,4-dihydro-2H-1-benzopyran-4-yl]-3,5,7-trihydroxy-3,4-dihydro-2H-1-benzopyran-2-yl}phenoxy)-3,4,5-trihydroxyoxane-2-carboxylic acid	1.52105	0.02031	0.594107	1.05752e+06	1.1263e+06	1.06022e+06	1.10421e+06	1.23402e+06	933223	573119	529889	714777	672997	688368	692160
(1R,3S,4S,6R)-6,9-Dihydroxyfenchone 6-O-b-D-glucoside	0.0904682	0.4715	1.37031	4085.32	8342.85	23363.1	13195.1	8129.53	11575	15667	8312.9	18596	7035.38	19309.1	25190.1
3,4,5-trihydroxy-6-{3-[1-hydroxy-2-(2-hydroxyphenyl)ethyl]-5-methoxyphenoxy}oxane-2-carboxylic acid	0.321117	0.02665	5.37571	2752.21	2967.26	19983.3	2772.39	2520.12	2702.29	33994.6	23634.5	26412.7	6211	47811.9	43080.4
Quercetin 3-O-glucuronide	0.197073	0.4715	1.03087	1.21759e+06	1.63731e+06	1.21978e+06	1.21414e+06	1.14275e+06	1.53683e+06	1.36177e+06	1.35349e+06	1.30147e+06	1.29046e+06	1.47387e+06	1.43073e+06
Spinacetin 3-(2''-feruloylgentiobioside)	1.83114	0.3897	1.08435	1.62025e+07	2.44998e+07	2.18802e+07	2.1895e+07	1.92544e+07	1.93024e+07	2.20698e+07	2.34785e+07	2.0752e+07	1.75416e+07	2.56625e+07	2.39158e+07
QUINALIZARIN	0.336141	0.6593	0.925039	1.04987e+06	1.38292e+06	1.48072e+06	1.32787e+06	1.2086e+06	1.31226e+06	1.24484e+06	1.23285e+06	1.18099e+06	776752	1.34221e+06	1.40501e+06
7-(hydroxymethyl)-6-[(E)-2-methoxyethenyl]-2H-chromen-2-one	0.247927	0.02665	80.4943	221.384	238.682	256.429	223.007	202.714	217.368	28964	47552	19579.6	3079.06	253.809	10040.2
(-)-Epicatechin 3'-O-glucuronide	0.103194	0.2513	0.807002	25942.5	50285.6	37565.9	60675.4	54706	48469.9	15047	14744.4	34081.7	96701.2	36883.3	26592.2
6-[4-(5,7-dihydroxy-6-{4-hydroxy-6-methyl-5-oxo-3-[(3,4,5-trihydroxy-6-methyloxan-2-yl)oxy]oxan-2-yl}-4-oxo-4H-chromen-2-yl)phenoxy]-3,4,5-trihydroxyoxane-2-carboxylic acid	0.11796	0.2513	0.674449	32797.8	25752.2	11171.4	70665.1	44813	40967.3	26655.5	17571.7	1329.74	89514.6	8267.58	9178.63
6-[4-(6-carboxy-5-{2,6-dihydroxy-4-[6-hydroxy-7-(3-methylbut-2-en-1-yl)-1-benzofuran-2-yl]phenyl}-1-hydroxy-3-methylcyclohex-3-en-1-yl)-3-hydroxyphenoxy]-3,4,5-trihydroxyoxane-2-carboxylic acid	0.149267	0.7584	0.843605	216975	160423	164737	490771	262928	388487	236543	151130	141564	278526	314352	298942
Perillanin	2.98584	0.02031	0.317193	2.04673e+06	2.71214e+06	2.60755e+06	3.18303e+06	2.74787e+06	2.47547e+06	559689	582673	502193	797531	1.12857e+06	1.43292e+06
6-[4-(5,7-dihydroxy-6-{4-hydroxy-6-methyl-5-oxo-3-[(3,4,5-trihydroxy-6-methyloxan-2-yl)oxy]oxan-2-yl}-4-oxo-4H-chromen-2-yl)-2-hydroxyphenoxy]-3,4,5-trihydroxyoxane-2-carboxylic acid	2.41764	0.02031	0.220414	1.13845e+06	1.58196e+06	1.96418e+06	1.24832e+06	1.69654e+06	1.07234e+06	105992	277520	199529	281294	447607	605875
4-methyl-2-oxo-2H-chromen-7-yl 2-hydroxyacetate	0.466325	0.04604	1.84043	70960.8	90986.8	119785	67654.9	78724.3	81764.4	200290	296960	132918	121790	90586.5	95770.5
Spinacetin 3-[p-coumaroyl-(->2)-glucosyl-(1->6)-[apiosyl-(1->2)]-glucoside]	1.05147	0.0354	2.62486	206439	42567.9	7041.52	225104	339241	226966	561480	318236	442574	767293	426058	234021
Kaempferol 3-O-sinapoyl-sophoroside 7-O-glucoside	1.0696	0.02665	2.26064	257461	168576	119734	243897	330202	261137	702111	380626	508218	824413	442685	264291
(1E)-1-(2-hydroxy-4-methoxyphenyl)pent-1-en-3-one	0.280291	0.02665	25.5115	671.939	724.441	2164.35	676.865	615.274	659.751	21198.7	57618.8	14050.3	1464.37	10041.7	36250.4
L-DOPA 3'-glucoside	0.131454	0.1505	1.44861	6014.35	14492.5	22170.9	16634.2	5416.82	15224.3	23242.8	15425.5	21570.5	8345.21	22627.4	24658.9
4-(3-hydroxyphenyl)-3-methylbut-3-en-2-one	0.0288601	0.1958	1.66043	484.926	455.947	489.85	426.004	680.609	415.233	1425.57	524.642	584.875	467.02	484.844	1415.38
{2-hydroxy-5-[3-oxo-3-(2,4,6-trihydroxyphenyl)prop-1-en-1-yl]phenyl}oxidanesulfonic acid	0.0401793	0.04604	1.15606	2473.2	2666.44	2864.71	2491.33	2264.63	2428.34	3014.98	3068.17	3082.11	2731.19	2835.43	2826.73
Rosuvastatin 5 S-lactone	2.43575	0.9549	1.1264	4.84937e+07	2.04541e+07	1.60239e+07	5.29243e+07	5.49982e+07	4.25288e+07	3.83347e+07	3.17366e+07	4.31945e+07	6.64928e+07	4.92587e+07	3.61662e+07
Trans-p-Menthane-1,7,8-triol 8-glucoside	0.0087304	0.5624	0.95849	1447.1	4122.3	17344	3581.08	2109.93	1748.34	7070.97	7792.63	1803.39	2147.15	2971.15	7307.84
6-{[2-(2,4-dihydroxyphenyl)-3-(3,7-dimethylocta-2,6-dien-1-yl)-8-(3-methylbut-2-en-1-yl)-4-oxo-4H-chromen-7-yl]oxy}-3,4,5-trihydroxyoxane-2-carboxylic acid	0.273338	0.02031	17.8051	4063.02	633.2	680.283	591.616	537.782	576.657	39930.6	46094.8	8413.49	5689.52	13003.1	12937.8
5-hydroxy-2-(4-hydroxyphenyl)-7-methoxy-8-[3,4,5-trihydroxy-6-(hydroxymethyl)oxan-2-yl]-4H-chromen-4-one	1.26395	0.02665	3.06048	188330	88322.3	87524	405421	187636	153963	422804	394003	509499	985557	574338	514519
2-(3,4-dihydroxyphenyl)-3,4-dihydro-2H-1-benzopyran-3,5,6,7-tetrol	1.38218	0.0354	1.61273	726296	774593	530993	1.02546e+06	768515	698195	1.02007e+06	1.05742e+06	946809	1.63688e+06	1.46831e+06	1.16929e+06
6-{[12-(6,11-dihydroxy-2,2,5-trimethyl-10-oxo-3,4,5,10-tetrahydro-2H-1-oxa-5-azatetraphen-4-yl)-6-hydroxy-2-(hydroxymethyl)-2,5-dimethyl-10-oxo-5,10-dihydro-2H-1-oxa-5-azatetraphen-11-yl]oxy}-3,4,5-trihydroxyoxane-2-carboxylic acid	0.561947	0.1505	1.41551	179657	266981	293962	427110	93253.1	248061	467126	295194	304308	163317	452670	453434
(2E)-3-(3,4-dihydroxyphenyl)-1-[2,4,6-trihydroxy-3-(3-methylbut-2-en-1-yl)phenyl]prop-2-en-1-one	0.59636	0.02665	0.165381	42665.8	99539.1	226613	94200.8	112984	61544.1	2455.43	254.501	6680.55	2446.98	37971.4	55689
Pteroyltriglutamic acid	0.767341	0.114	0.513725	322629	395676	607564	141125	306169	215992	102491	259868	235654	56850.8	162550	204169
Ent-6R,16bOH,17-Trihydroxy-7-oxo-6,7-seco-19,6-kauranolide 6-O-glucoside	0.0345569	0.8574	1.46699	13596.2	3244.98	2908.8	4697.85	2059.26	2208.12	3588.55	2789.93	2802.61	26566.2	3806.23	2570.38
7,14,16-trihydroxy-3-(hydroxymethyl)-3,4,5,6,7,8,9,10,11,12-decahydro-1H-2-benzoxacyclotetradecin-1-one	0.12331	0.02031	5.78793	765.672	825.497	886.879	771.285	701.102	751.784	5713.54	8298.77	5808.93	1471.58	1714.34	4211.38
3,4,5-trihydroxy-6-{[2-(3-hydroxyphenyl)-5-methoxy-6,8-dimethyl-4-oxo-3,4-dihydro-2H-1-benzopyran-7-yl]oxy}oxane-2-carboxylic acid	0.134633	0.8574	1.26281	57731.5	42035.9	12349.1	60194.7	60447.2	55377.2	44352.9	33580.2	25527.5	108633	92775.6	58978.9
6-(3-{8-[2-(3,4-dihydroxyphenyl)-3,5,7-trihydroxy-6-[3,4,5-trihydroxy-6-(hydroxymethyl)oxan-2-yl]-3,4-dihydro-2H-1-benzopyran-4-yl]-3,5,7-trihydroxy-3,4-dihydro-2H-1-benzopyran-2-yl}phenoxy)-3,4,5-trihydroxyoxane-2-carboxylic acid	0.855699	0.04604	1.84686	238108	267804	174999	135445	185217	232645	492475	400285	445629	405641	309197	226406
4-ene-Valproic acid	0.200338	0.3154	0.840175	125781	96286.1	111071	76025.2	78752.8	86442.9	96603.9	96208.5	68873.4	92712.6	70961.7	57245.9
3-Hydroxy-4,6-heptadiyne-1-yl 1-glucoside	0.394509	0.02665	0.206643	38925.5	41101.3	97530.2	23281	40769.4	40207.3	13720.2	7544.8	26148.9	5162.68	5656.23	4.0334
3-p-Coumaroyl-1,5-quinolactone	0.214294	0.4715	0.513569	72107.4	35758	10299.8	124705	18759	118638	26584.9	33115.1	11224.6	10960	56823.3	56599.2
Purpurin	0.147132	0.114	1.29735	24364.3	34750.8	26792.2	17312	26688.2	21839.1	35339.4	38875.8	23823.7	32606.8	36677.2	29520.1
4'-O-methyl-(-)-epicatechin-3'-O-beta-glucuronide	2.58868	0.02031	18.5752	75258.3	125977	115525	87312.9	72827.7	87384.6	1.92003e+06	3.22728e+06	1.629e+06	217882	783504	2.70467e+06
3,8-Dihydroxy-6-methoxy-7(11)-eremophilen-12,8-olide	0.222202	0.06309	1.59341	13913	18153	30160.1	23079.5	12705.5	22093.8	42855.5	27625.3	28864.8	23058.7	33290	35720.8
Corchorusoside E	0.942073	0.04604	0.413486	253722	178053	494315	402214	700546	533554	137916	164707	112555	135630	277977	230994
Hexyl glucoside	0.408038	0.02665	0.666265	106156	133350	131224	94839.6	105333	76646.9	65825.7	66685.5	87454.3	63199.6	75005.1	73158.9
2,5-Dihydro-2,4,5-trimethyloxazole	0.7533	0.02031	7.74263	23441.4	29652.1	22523.4	21009.5	4204.79	11082.2	131020	253742	119437	105633	88308.5	168455
P-Hydroxyphenobarbital	0.134072	0.1958	1.99186	6412.98	529.088	568.43	17644.8	449.359	8285.37	16677.2	11442.6	1389.11	11025.2	16763.9	10191
Butyl (S)-3-hydroxybutyrate glucoside	0.0991642	0.7584	1.15632	17020.6	108806	81446.1	31992.8	69981.4	66896.8	99994.1	62624.6	87459.9	42454.3	72434.6	69965.1
PHLORACETOPHENONE	1.11997	0.08606	0.390954	724868	264735	415318	1.76137e+06	1.02584e+06	570214	170011	202166	214875	475436	478874	320320
6-(1-benzofuran-4-yloxy)-3,4,5-trihydroxyoxane-2-carboxylic acid	0.0301527	0.04604	1.15568	1392.85	1501.69	1613.35	1403.07	1275.39	1367.59	1697.98	1727.93	1735.79	1538.15	1596.86	1591.96
Cyanidin 3-O-(2'-xylosyl-6'-(6''-sinapoyl-glucosyl)-galactoside)	0.986967	0.02665	3.44184	236944	42893.1	52855.3	88066.5	81635.8	111385	439507	368915	295960	617659	252016	138545
6-{3-[(E)-2-(2,4-dihydroxyphenyl)ethenyl]-5-hydroxyphenoxy}-3,4,5-trihydroxyoxane-2-carboxylic acid	4.90394	0.02031	45.3479	99251.2	280726	231320	39525.7	45652.2	71188.3	8.86939e+06	1.04459e+07	5.68364e+06	582384	2.63572e+06	6.58404e+06
HIERACIN	0.464316	0.08606	1.26627	244030	226656	394848	272610	300250	276524	304227	373612	319755	280892	426304	466573
6S,9R-Dihydroxy-4,7E-megastigmadien-3-one 9-[apiosyl-(1->6)-glucoside]	0.106161	0.06309	16.7239	125.414	623.352	145.267	126.333	114.837	123.139	7265.52	155.584	7266.68	138.497	5948.95	268.471
3,4,5-trihydroxy-6-({8-hydroxy-17-methoxy-10-oxo-2-oxatricyclo[13.2.2.1鲁,鈦穄icosa-1(17),3,5,7(20),15,18-hexaen-4-yl}oxy)oxane-2-carboxylic acid	0.496809	0.08606	1.40748	119561	130929	155555	108586	202128	213565	255561	247557	214886	209715	199559	182375
6-[(2-{4-[6-carboxy-5-(2,4-dihydroxyphenyl)-4-hydroxy-3-methylcyclohex-2-en-1-yl]-3,5-dihydroxyphenyl}-7-(3-methylbut-2-en-1-yl)-1-benzofuran-6-yl)oxy]-3,4,5-trihydroxyoxane-2-carboxylic acid	2.36091	0.02031	0.411442	2.19616e+06	1.70528e+06	1.88063e+06	2.71796e+06	2.26383e+06	1.92909e+06	380014	501831	352044	1.37386e+06	1.37461e+06	1.23875e+06
Lysyl-Tryptophan	0.183703	0.02031	3.95909	4766.03	1891.44	4677.13	1767.22	1606.41	1722.54	9382.08	9689.86	11221.8	18131.9	6228	10373.8
12-hydroxydodec-3-enoic acid	0.0998887	0.1505	2.30266	815.283	7679.41	944.344	821.26	26565.2	800.495	993.882	3069.68	1016.01	27445.9	11553.8	42574.1
Wyeronic acid	0.343586	0.02031	31.2051	884.447	953.553	1024.46	890.93	809.861	868.404	38406.2	53281.4	36438.7	15172.3	14587.7	11587
8-Hydroxy-2-methoxy-6-methyl-1,4-naphthoquinone	0.0682716	0.6593	0.994353	560850	530635	351077	424747	493840	401109	374882	486416	403431	711709	380004	390181
3,4,5-trihydroxy-6-({17-methoxy-10-oxo-2-oxatricyclo[13.2.2.1鲁,鈦穄icosa-1(17),3,5,7(20),15,18-hexaen-4-yl}oxy)oxane-2-carboxylic acid	0.824371	0.02031	179.572	343.865	904.719	2909.62	346.386	314.867	643.624	152921	357358	134436	75201.7	86313.1	174680
(3b,20R,22R)-3,20,27-Trihydroxy-1-oxowitha-5,24-dienolide 3-glucoside	0.874069	0.08606	6.77515	41543.1	24955.6	30752.1	140895	11553.3	12081.1	335062	271015	201540	810920	137917	17158
4-Heptenoic acid	0.867675	0.3154	3.77145	82324	163299	42116.2	2396.49	539720	2164.11	16876.6	94172.9	38489	1.28645e+06	553826	1.14899e+06
2-amino-4-({1-[(carboxymethyl)-C-hydroxycarbonimidoyl]-2-{[1-(3,5-dihydroxyphenyl)-2-hydroxy-2-(3-hydroxy-4-methoxyphenyl)ethyl]sulfanyl}ethyl}-C-hydroxycarbonimidoyl)butanoic acid	0.133085	0.04604	1.95749	7906.04	8523.78	9157.58	7964	7239.32	7762.64	48575.5	9808	9852.56	8730.78	9063.99	9036.18
Prostaglandin F1a	0.167689	0.1505	0.739745	43292	84786.1	46535.4	92786.4	40389.9	78383.4	38068.8	29244.4	38411	36127	59233.6	84602.4
6-(3,4-dihydroxy-6-methyl-5-oxooxan-2-yl)-5,7-dihydroxy-2-phenyl-4H-chromen-4-one	1.00148	0.06309	0.33123	706747	203563	213710	731348	583302	224314	34076.1	63340.4	16971.6	363295	213665	190528
2,3-Benzofuran	0.0498282	0.7584	1.34267	9038.54	4370.61	1095.52	8303.68	11588	5227.34	5715.94	7802.84	10353.5	20094.8	6659.05	2577.79
3,4,5-trihydroxy-6-(6-hydroxy-7-methoxy-2H-1,3-benzodioxole-5-carbonyloxy)oxane-2-carboxylic acid	0.0495874	0.04604	1.15586	3767.01	4061.35	4363.34	3794.63	3449.34	3698.68	4592.22	4673.24	4694.47	4159.98	4318.74	4305.49
5-(3',5'-Dihydroxyphenyl)-gamma-valerolactone-O-sulphate-O-methyl	0.0626724	0.06309	1.9251	1161.14	1251.86	1344.95	1569.92	1063.22	1140.07	2726.88	3402.53	4052.34	1282.26	1331.2	1703.5
3,5,7-trihydroxy-2-phenyl-3,4-dihydro-2H-1-benzopyran-4-one	0.241659	0.08606	0.381677	36909.3	15389.1	15711.6	50867.8	34093.9	16649.8	4010.15	8356.32	2623.18	15907.7	13908.3	19906.2
6-(4-ethyl-2-methoxyphenoxy)-3,4,5-trihydroxyoxane-2-carboxylic acid	0.590454	0.02031	52.6054	1552	1673.27	1797.69	1563.38	1421.12	1523.85	157130	150226	66724	55264.3	47201.1	24979.2
Flurbiprofen glucuronide	0.569068	0.02031	3414.91	128.99	1.83562	1.97211	1.71507	1.55901	11.9937	156557	181689	64372.4	64970.6	23124.2	14986.5
6-{3,5-dihydroxy-2-[3,4,5-trihydroxy-6-(hydroxymethyl)oxan-2-yl]phenoxy}-3,4,5-trihydroxyoxane-2-carboxylic acid	0.345187	0.3154	2.27301	24632.4	43147.2	47289	27727.4	31107	17753.2	142312	131153	66751.2	27608.1	40559.1	27209.7
3,4,5-trihydroxy-6-{[1-(4-methoxyphenyl)-3-oxopentyl]oxy}oxane-2-carboxylic acid	1.24843	0.02031	66.3699	5834.84	10198	5653.63	4990.12	16573.4	5280.35	293413	1.25293e+06	190928	1.28224e+06	94105.9	107473
Tragopogonsaponin L	0.141918	0.7584	1.44065	73111.1	50507.4	62564.8	7394.2	6616.41	24718	137158	31060.3	50607.7	49099.7	21103	35031.1
Marindinin	0.0340316	0.04604	1.15584	1774.27	1912.9	2055.14	1787.27	1624.64	1742.08	2162.94	2201.1	2211.1	1959.35	2034.13	2027.89
Homodolichosterone	0.909604	0.02031	90.8412	1962.59	2115.93	2273.27	1976.97	1797.08	1926.99	348158	205313	234343	113007	93825.5	100606
5'-Carboxy-gamma-chromanol	0.0930267	0.1505	0.322047	726.423	1719.14	6589.94	5987.73	4268.32	4630.75	885.556	901.179	905.274	2775.15	1407.91	830.262
Liqcoumarin	0.537773	0.02031	139.991	454.917	490.462	526.931	458.252	416.554	446.666	114853	105450	66333.7	48705.5	33875.4	21837.7
Melleolide	1.61325	0.04604	0.398135	706582	1.09954e+06	1.53544e+06	784981	1.30188e+06	685213	195645	187096	386589	188144	581312	895412
1-(3,4-dihydroxyphenyl)-7-(4-hydroxyphenyl)heptane-3,5-dione	0.426063	0.02031	0.126241	38467.1	37752.7	30426.4	100434	68540.3	43588.8	1377.97	4093.89	1408.65	3915.36	23300.9	6198.08
(+)-Galeon	3.90749	0.02031	0.221574	4.05875e+06	3.93601e+06	2.67073e+06	7.96383e+06	6.31697e+06	3.86798e+06	282022	275810	500671	1.22457e+06	2.55499e+06	1.54838e+06
(3beta,17alpha,23S,24S)-17,23-Epoxy-3,24,29-trihydroxy-27-norlanost-8-en-15-one	0.797929	0.02031	87.4172	1623.16	1749.99	1880.11	1635.06	1486.28	1593.72	298731	169032	167616	53798.4	70150.9	111756
Corosin	1.01223	0.02031	157.388	1473.17	770.76	906.934	3945.11	600.492	1397.9	380563	458607	94078.7	66493.5	283657	148059
Homocarnosine	1.41055	0.02031	0.13931	351006	537234	730415	391577	320890	556556	34697.7	11732.7	120389	11617.1	139412	84430.6
6-[4-(1-carboxyethyl)-3-hydroxyphenoxy]-3,4,5-trihydroxyoxane-2-carboxylic acid	0.197177	0.02031	0.151166	9093.46	13546.3	6277.11	11388.8	13562.1	4517.84	299.245	304.525	305.908	623.127	3436.56	3859.26
2-trans-6-cis-Dodecadienal	0.0268568	0.7584	0.651585	2363.68	569.481	611.826	931.073	760.729	518.629	643.921	655.281	658.259	583.311	605.574	603.715
Camelledionol	0.579591	0.02031	25.4855	2867.4	3091.45	3321.32	2888.42	2625.59	2815.39	142967	72156.1	84874.4	26807.9	55575.6	66441.8
Eremopetasinorol	0.108123	0.1958	0.648954	16428.1	7960.33	10674.5	8223.56	12661.5	7178.5	7153.51	8103.95	7174.72	1223.25	8449.8	8855.4
4-Fumarylacetoacetic acid	0.0497007	0.04604	15.8202	61.1721	65.9518	70.8558	61.6206	56.0135	60.0626	2868.64	75.8883	2790.59	67.5535	70.1317	69.9165
Cyclopassifloside III	1.42138	0.02031	0.273087	403430	999091	1.26461e+06	431162	436855	557918	50052.9	85681.2	360386	50947.5	301289	269334
3-Chlorotyrosine	0.113504	0.02665	8.03901	475.754	512.927	551.067	479.242	435.634	467.125	7673.11	5893.3	3760.5	5023.3	597.563	543.761
3-trans-Caffeoyltormentic acid	1.62346	0.1958	1.26152	5.28384e+06	5.52807e+06	7.29544e+06	3.70729e+06	3.16272e+06	4.46017e+06	5.49045e+06	8.93197e+06	6.36139e+06	4.66196e+06	5.79757e+06	5.89031e+06
(8'R)-Neochrome	1.35336	0.02031	1.72654	497844	527067	854320	622566	251344	590408	900190	981562	966563	1.0943e+06	918948	911630
3-trans-p-Coumaroylrotundic acid	0.249974	0.5624	0.893981	516396	475643	831812	730092	394410	560449	349119	550954	379471	661380	712186	483659
3,4,5-trihydroxy-6-{3-hydroxy-5-[(E)-2-(4-hydroxyphenyl)ethenyl]-2-[(1E)-3-methylbuta-1,3-dien-1-yl]phenoxy}oxane-2-carboxylic acid	0.00770335	0.7584	0.66771	63.0899	68.0194	73.0772	63.5524	165.261	237.754	76.9106	78.2675	78.6231	69.6713	72.3303	72.1084
(3beta,5alpha,9alpha,22E,24R)-3,5,9-Trihydroxy-23-methylergosta-7,22-dien-6-one	0.274407	0.02031	56.9331	359.315	387.391	416.196	361.949	329.014	352.798	51570.4	31505	28409.9	6320.37	2869.17	4977.45
Albigenic acid	1.88006	0.02031	1.80365	1.01944e+06	1.04096e+06	874997	912058	826456	918115	2.14081e+06	2.01568e+06	1.7492e+06	1.27699e+06	1.39189e+06	1.50853e+06
Ganoderiol B	0.491318	0.02031	22624.5	2.68775	2.89776	3.11323	2.70745	2.46109	2.639	140685	116016	45074.2	13413	21703.3	36569.5
Homodolicholide	0.342946	0.02031	16.5086	1998.25	2154.38	2314.58	2012.9	1829.74	1962.01	85782.6	4350.13	32193	3019.24	32388.9	44811.1
2alpha-Hydroxypyracrenic acid	0.967389	0.1958	1.11699	9.72192e+06	1.01287e+07	1.89307e+07	7.38834e+06	8.19404e+06	1.02729e+07	1.00062e+07	1.41251e+07	1.48362e+07	1.21632e+07	1.05601e+07	1.04973e+07
LysoPE(18:2(9Z,12Z)/0:0)	0.871663	0.0354	1.58979	448920	365024	312549	323587	325856	245343	603814	651365	475738	658040	478736	346124
LysoPC(18:2(9Z,12Z))	0.276467	0.3154	1.5532	72856.2	37503.6	10383.8	70430.7	63135.4	42308.2	106863	114386	55248.9	81453.3	40837.2	61937.2
PA(18:3(6Z,9Z,12Z)/22:6(4Z,7Z,10Z,13Z,16Z,19Z))	2.23554	0.5624	2.22048	3.20807e+06	2.00788e+06	526351	325731	1.28202e+07	216787	588441	1.1894e+06	302076	9.61236e+06	9.97296e+06	2.07533e+07
PI(16:0/18:2(9Z,12Z))	0.281965	0.6593	1.1747	169937	5.62745e+06	2.04205e+06	1.72827e+06	1.05769e+06	946571	20511.4	4.35218e+06	2.59304e+06	2.88597e+06	1.7117e+06	2.03246e+06
19'-Hexanoyloxymytiloxanthin	0.0949422	0.7584	1.06039	465399	565063	774772	415883	226895	323975	670253	368159	554959	466908	394646	484298
LysoPE(16:0/0:0)	0.201769	0.1505	1.16914	134080	99298.5	88715.9	108819	83471.8	92046.3	98363.3	133233	108943	138551	117444	112963
Isovalerylglucuronide	0.51184	0.02031	91.702	713.518	769.269	826.47	718.749	653.347	700.576	85638.3	138878	101671	35402.7	22077.5	18142.3
LysoPC(15:0)	0.111072	0.6593	0.943746	185727	161958	120176	148963	156174	133818	163224	151715	114014	146654	134582	145419
3alpha-Corosolic acid	0.256643	0.02031	13.7762	1353.36	1459.1	1567.59	1363.28	1239.23	1328.81	51012.9	4855.68	19362	2951.73	18343.4	17964.4
Calenduloside E	0.377045	0.2513	0.790351	391572	328013	262363	152204	239853	317131	141042	388662	232603	256995	149013	168636
13'-Carboxy-alpha-tocopherol	0.0463303	0.04604	1.43003	1815.72	1957.59	2103.15	1829.03	1662.6	1782.79	5261.7	2252.53	2262.76	2005.13	2081.66	2075.27
(Z)-3-Methyl-3-decenoic acid	0.0219581	0.2513	1.10938	1260.29	1358.76	1459.8	1592.64	1154.01	1237.43	1536.37	1563.48	1570.58	1391.76	1444.88	1440.44
Erucic acid	0.247899	0.08606	2.13585	7491.3	13050.5	19100.1	28408.3	5386.05	12219.9	27022.2	18049	35216.4	14519.6	45453.1	42767
3-hydroxypristanic acid	0.0314695	0.04604	1.38681	889.074	958.542	1029.82	895.592	814.098	872.948	2327.69	1102.96	1124.49	981.821	1019.29	1016.16
Ercalcitriol	0.167421	0.02031	4.81105	1856.74	2001.81	2150.66	1870.35	1700.16	1823.06	21477.4	4674.12	10568.4	4047.19	7781.03	6300.77
7alpha,24-dihydroxy-5beta-cholestan-3-one	0.0541439	0.06309	1.76098	1626.35	1753.42	2138.79	1638.27	1489.2	1596.85	1982.62	2017.6	3927.24	6387.93	1864.55	1858.83
PE(18:3(6Z,9Z,12Z)/18:3(6Z,9Z,12Z))	0.0442734	0.9549	0.995112	1.40435e+06	854441	1.33908e+06	1.1879e+06	525955	828625	1.04483e+06	1.06018e+06	967411	1.44277e+06	824512	769140
Erinacine A	0.399248	0.0354	17.0495	7332.73	763.114	7796.24	964.515	668.04	554.019	46893.6	46289.5	63876.6	129178	16499.9	5508.02
DG(15:0/18:2(9Z,12Z)/0:0)	0.0363957	0.04604	1.15599	2029.33	2187.89	2350.58	2044.21	1858.2	1992.52	2473.88	2517.53	2528.97	2241.03	2326.56	2319.42
LysoPA(0:0/18:0)	0.235695	0.08606	7.66742	3901.41	3479.06	1806.12	931.143	1478.44	1752.77	21125.1	34210.8	19831.8	19393.1	6414.52	1391.47
PC(18:3(6Z,9Z,12Z)/18:3(6Z,9Z,12Z))	1.15061	0.02665	0.577239	914131	675456	914390	1.04795e+06	523305	675238	478123	615205	311414	443796	450486	443250
Bullatetrocin	0.067621	0.4715	1.77054	2769.17	586.415	7949.17	4777.6	4566.58	534.05	2209.78	674.766	13771.9	2036.12	9469.49	9335.38
PE(20:1(11Z)/P-16:0)	0.267096	0.7584	0.895464	638698	687886	897862	589914	454565	725725	649259	679369	805488	266071	658262	518479
Frangulanine	0.24362	0.04604	12.4696	1860.24	1349.33	1449.67	1260.72	1718.54	1228.84	38748.3	33198.5	7405.48	26335.1	3478	1430.45
Ophiopogonin C'	0.864239	0.04604	0.389499	97327.6	454923	534542	308765	332276	294707	7703.1	67889.1	282842	59718.6	235076	134372
PG(i-12:0/18:2(9Z,11Z))	0.378578	0.1505	0.209161	19445.4	51316.6	253433	53228.4	36783.7	11514.4	14096.3	22166.1	13505.4	14187.5	23238.6	1875.12
Vinaginsenoside R12	0.583923	0.06309	0.281078	57024.1	162540	617817	105466	96948.1	73039	31609.4	50972.1	158891	12368.7	38053.8	20915.8
Physapubenolide	0.109555	0.4715	0.760825	16834.8	70332.4	52105	42072.2	81109.1	31296.4	6534.09	4384.33	15844.2	1554.58	95330.2	99853.7
Momordin Ia	2.07642	0.02031	0.422415	1.23023e+06	2.51649e+06	3.53692e+06	1.23906e+06	1.22866e+06	2.02459e+06	959641	836968	1.06713e+06	452858	768647	889872
PG(16:0/0:0)[U]	0.344639	0.1958	0.795885	163490	266957	381817	228325	284405	162517	151850	247050	153700	154702	251515	225036
PC(18:3(6Z,9Z,12Z)/16:0)	0.745172	0.02665	0.456714	197898	164925	311804	374343	260970	249639	81798.3	73721.4	92664.9	121956	164723	177635
PC(16:0/18:3(6Z,9Z,12Z))	2.13978	0.02031	0.604348	2.18244e+06	2.49287e+06	3.17621e+06	2.8214e+06	2.30221e+06	2.20702e+06	1.30791e+06	1.94524e+06	1.34619e+06	1.21813e+06	1.65353e+06	1.70295e+06
PA(16:0/18:3(6Z,9Z,12Z))	0.61367	0.5624	0.834025	1.89343e+06	1.58205e+06	1.24419e+06	940583	916840	651131	1.45511e+06	1.35282e+06	865713	1.04429e+06	707228	606201
PC(18:1(11Z)/18:2(9Z,12Z))	0.182281	0.3897	3.88597	19308.6	13503.2	1648	1433.2	6171.24	1396.96	10301.9	124904	19779.6	1571.19	5992.64	6364.46
PA(16:0/18:2(9Z,12Z))	0.399701	0.6593	0.82794	1.0664e+06	803901	711031	419495	382592	305707	931046	636913	418784	478552	316992	272279
PC(16:0/18:2(9Z,12Z))	0.446518	0.04604	0.543509	86814.8	122667	125418	87537.3	153559	108265	86266.3	113679	46367.4	28685.2	55161.5	41595.1
Artemidinol	0.651734	0.02031	5.56256	12847.3	23237	35375.5	19736.3	19397.4	22703.4	129224	223440	94226.3	162154	73685.7	58597.8
PI(16:0/16:0)	0.475477	0.5624	0.905818	3.41657e+06	4.71367e+06	6.41216e+06	3.18579e+06	3.41056e+06	4.02464e+06	7.49138e+06	2.62567e+06	4.07534e+06	2.00446e+06	2.93519e+06	3.66263e+06
PG(22:6(4Z,7Z,10Z,13Z,16Z,19Z)/22:6(4Z,7Z,10Z,13Z,16Z,19Z))	4.21917	0.0354	0.517442	5.5311e+06	1.3344e+07	1.77501e+07	7.74328e+06	7.18259e+06	1.03985e+07	5.33914e+06	5.01709e+06	7.13403e+06	3.706e+06	5.04088e+06	5.80177e+06
Desglucocoroloside	0.650869	0.1505	0.00950528	907611	86832	72593.6	9014.26	752.548	2448.02	5306.13	1019.57	1024.2	1029.3	942.228	939.337
2-Dodecylbenzenesulfonic acid	2.98003	0.1958	0.686342	7.11222e+06	9.83076e+06	1.06115e+07	4.02289e+06	8.01573e+06	5.43422e+06	6.04942e+06	4.76958e+06	5.086e+06	4.84813e+06	4.62702e+06	5.52824e+06
PA(16:1(9Z)/18:4(6Z,9Z,12Z,15Z))	3.00673	0.0354	0.36281	1.44992e+06	3.04448e+06	5.13724e+06	3.41534e+06	3.49351e+06	3.27079e+06	632591	1.02602e+06	1.58807e+06	1.10292e+06	1.45462e+06	1.38319e+06
Azukisaponin I	0.20355	0.2513	1.42228	188974	107710	59968.7	47414.7	61109.7	11508.8	127643	150083	106857	161713	65909.9	65774.3
PG(22:6(4Z,7Z,10Z,13Z,16Z,19Z)/20:2(11Z,14Z))	0.140967	0.8574	1.03223	5.78911e+06	4.2239e+06	4.93342e+06	2.46808e+06	3.46165e+06	3.33055e+06	7.77703e+06	3.57055e+06	3.20771e+06	2.74812e+06	3.20946e+06	4.47305e+06
PC(18:2(9Z,12Z)/18:3(6Z,9Z,12Z))	1.36588	0.08606	0.735075	1.87675e+06	2.01496e+06	1.93249e+06	2.23484e+06	1.86458e+06	1.33515e+06	1.26285e+06	1.98271e+06	1.35883e+06	1.20709e+06	1.26503e+06	1.19943e+06
Cerebronic acid	0.138106	0.114	1.86164	22121.3	10440.3	4186.22	5579.36	8639.09	3759.29	31562.6	25480.4	11896	14722.3	10789.3	7415.31
Amaranthussaponin III	1.23268	0.114	0.174477	62234.3	824993	1.2973e+06	92137.5	628316	252222	19771.7	4001.96	212545	37758	123465	153333
Gingerglycolipid C	0.855721	0.02031	0.0798796	73263	287554	457273	73380.6	143515	160810	2343.1	3686.59	39334.5	2122.56	43310.7	4705.34
Geranylgeranylcysteine	0.607493	0.3897	0.7329	111807	975935	1.05e+06	528318	788308	607215	34101.9	710433	482302	615032	648755	485817
PE(16:0/18:3(6Z,9Z,12Z))	0.140865	0.7584	1.04826	515283	547771	663012	542349	419008	520429	485223	679162	642559	407765	543634	603928
PS(18:1(9Z)/18:2(9Z,12Z))	0.102834	0.7584	0.879637	143671	59317.7	49241.6	36914.8	42901.3	44802.2	48895.3	74621.4	62639.5	58648.3	36120.4	50565.1
PE(18:1(11Z)/18:3(6Z,9Z,12Z))	0.438072	0.5624	1.12578	2.32455e+06	1.80059e+06	1.66794e+06	1.12684e+06	1.06945e+06	1.60057e+06	2.00041e+06	2.333e+06	2.38156e+06	1.41134e+06	1.35767e+06	1.31007e+06
2(R)-hydroxydocosanoic acid	0.210408	0.114	1.47882	65162.9	34263.9	28808.7	22849.9	37361	31098.1	80156.8	54617.7	33921.6	67385	38351.8	50236.3
Soyacerebroside I	2.03923	0.2513	0.870833	1.0537e+07	1.21297e+07	1.64743e+07	1.06871e+07	1.1118e+07	1.10442e+07	1.02187e+07	1.15958e+07	1.14665e+07	1.06001e+07	9.67204e+06	9.16667e+06
Galactonic acid	0.297517	0.04604	0.73082	65161.8	78132.1	89269.3	84419.7	81862.2	99341.9	48890.7	64170.9	67438.9	52773.1	65442.3	65353.4
PC(14:1(9Z)/P-18:1(11Z))	1.36101	0.2513	1.4632	2.20478e+06	1.70037e+06	1.91726e+06	1.51457e+06	715189	1.40207e+06	2.63512e+06	2.81998e+06	1.94874e+06	3.5074e+06	1.59542e+06	1.33008e+06
3-Hydroxy-N6,N6,N6-trimethyl-L-lysine	0.0298305	0.04604	1.25145	1010.09	1089.01	1169.99	1017.5	924.909	991.769	1822.15	1253.09	1258.78	1115.46	1158.03	1154.48
PE(18:0/22:4(7Z,10Z,13Z,16Z))	0.703436	0.1505	0.45839	77297.7	270812	844541	381137	229586	395588	138387	126154	227976	47394.8	277666	190501
PG(16:0/18:1(11Z))	0.62597	0.08606	0.564178	213097	464170	193904	264764	242909	252271	166072	285758	86193.1	116835	148569	117167
7a,12a-Dihydroxy-5a-cholestan-3-one	0.0468409	0.02665	5.24017	268.433	289.407	310.926	270.4	245.796	263.564	327.236	333.01	334.523	5651.79	1687.19	306.804
Phytol	0.111646	0.06309	1.65514	4591.56	10199.5	7519.19	6130.24	1042.55	5211.59	10891.8	6792.28	12130.3	11195.8	8535.49	7871.39
PA(18:0/16:1(9Z))	1.44688	0.9549	8.37809	490258	136944	345345	57735.8	78763.4	8331	93268.5	8.50194e+06	709106	41013.9	10508.3	3790.83
PI(16:0/16:2(9Z,12Z))	0.67289	0.02031	0.309364	136897	149141	198650	97130.9	100653	137461	45561.8	20223.2	38274.7	16516.7	61144.5	72042.2
LysoPE(18:0/0:0)	0.329727	0.04604	1.81282	72290.3	40021.2	41688.7	37003.4	30012.5	25167.1	92826.3	109807	57283	90017.8	50606.1	45733.2
Ganoderiol I	0.457632	0.6593	0.939845	1.67926e+06	1.72118e+06	1.36697e+06	1.47341e+06	1.7653e+06	1.26728e+06	1.41595e+06	1.59069e+06	1.40638e+06	1.3857e+06	1.50287e+06	1.41404e+06
7-Hydroxyetodolac	1.80699	0.3897	0.717978	4.5659e+06	5.76811e+06	3.48599e+06	6.11608e+06	6.52747e+06	5.34306e+06	2.41699e+06	2.53154e+06	2.46743e+06	2.27996e+06	6.35367e+06	6.7865e+06
2-hydroxyhexadecanoic acid	0.984569	0.02031	7.17566	55407.1	33404	34966.7	23396.2	25395.5	36494.1	327849	407485	226283	280008	148731	109733
3-O-cis-Coumaroylmaslinic acid	1.03486	0.2513	0.810353	2.70267e+06	2.24457e+06	2.45609e+06	1.43143e+06	1.60527e+06	2.30977e+06	1.33099e+06	2.50914e+06	2.06544e+06	1.82196e+06	1.32679e+06	1.27608e+06
Dehydroisoandrosterone 3-glucuronide	0.0364094	0.0354	1.21657	1556.35	1677.95	1802.72	1567.76	1425.1	1528.12	1897.28	1930.76	1939.53	2295.7	1784.3	1778.82
1-(6Z,9Z,12Z-octadecatrienoyl)-glycero-3-phosphate	0.565032	0.02665	1.89944	143508	128994	123863	72250.9	93607	76302.5	208458	326149	146250	251801	134753	145020
7,8-Dihydrovomifoliol 9-[rhamnosyl-(1->6)-glucoside]	0.265211	0.3154	0.773102	217389	256431	121193	261650	243250	211622	111479	87181.9	101964	77078.4	244728	391819
3-hydroxypentadecanoic acid	0.230448	0.02665	5.1513	6577.99	1428.97	1242.91	4371.61	727.906	2704.65	21821.9	20522.3	15294.5	15401.1	8963.3	5839.14
LysoPC(16:0)	0.000317636	1	1.0059	100324	58786.5	57328.6	69925.4	79640.5	61124.9	86873.2	93583.2	48013.9	72123.5	57202.5	71868.4
(S)-10,16-Dihydroxyhexadecanoic acid	0.208808	0.02031	7.9384	3441.42	2439.8	998.614	868.456	952.373	846.498	14133.4	23052.3	20428.3	4147.25	5924.64	8104.58
PE(18:1(9Z)/0:0)	0.126855	0.5624	0.875096	131594	75272.6	83601.4	59796.8	64163.3	52944.2	63899.7	91651.6	57581.5	113680	45763.5	36427.3
PA(16:0/20:5(5Z,8Z,11Z,14Z,17Z))	2.13952	0.06309	1.80369	1.71264e+06	1.97942e+06	2.68027e+06	1.3977e+06	872105	1.44545e+06	4.00155e+06	2.6167e+06	4.85744e+06	2.24645e+06	2.15279e+06	2.31731e+06
PG(i-14:0/i-16:0)	0.810407	0.06309	2.12012	183089	207519	413514	133945	92855.3	137653	555880	290933	794654	259937	282720	293708
Lansioside A	0.158296	0.9549	0.777503	40468.1	84702.5	187673	79294	51019	42256.9	86326.4	52059.8	75509.5	49079	60370.3	54072.8
(4-{3-[2-(hydroxymethyl)-5-methoxy-2-methyl-2H-chromen-6-yl]propanoyl}phenyl)oxidanesulfonic acid	0.360161	0.0354	15.1753	2926.36	3155.02	3389.61	2947.82	2679.58	2873.29	75861.2	135900	35796.5	3231.64	18571.1	3344.68
Cis-3-Chloroacrylic acid	0.301491	0.08606	0.770018	136770	130061	106828	92482.4	98321.6	103839	114768	72385.7	81446.5	80112	93957.6	72017.6
3,5-dihydroxy-8-(hydroxymethyl)-2-(4-hydroxyphenyl)-8-methyl-4H,8H-pyrano[2,3-f]chromen-4-one	0.0372227	0.04604	1.15601	2122.61	2288.46	2458.62	2138.17	1943.61	2084.11	2587.59	2633.24	2645.21	2344.03	2433.49	2426.02
3-O-trans-Feruloyleuscaphic acid	0.515862	0.114	0.681323	366865	186627	311683	305646	252296	227846	93985.3	161380	161708	374534	185663	147483
Avenestergenin A2	0.764377	0.02031	586.542	261.339	281.758	302.709	263.254	239.3	256.598	158259	377597	197512	30302.7	38334.9	139427
Dehydroisocoproporphyrinogen	0.00447953	0.8574	1.01933	35010.8	20884.1	3625.88	41671.5	56146.5	19610.6	10256.7	18147.3	11146.4	54308	20570.2	65932
6-[(6-carboxy-3,4,5-trihydroxyoxan-2-yl)oxy]-7-methoxy-2H-1,3-benzodioxole-5-carboxylic acid	0.0525643	0.04604	1.40053	2966	3197.75	3435.53	2987.75	2715.88	2912.2	3615.74	3679.54	8149.31	3275.41	3400.42	3389.98
Phytolaccoside A	0.136965	0.4715	1.06801	755886	721173	1.53385e+06	639192	634872	831748	710154	1.10256e+06	1.10968e+06	1.0062e+06	790972	745424
Avenestergenin B2	0.41256	0.06309	126.163	174.322	187.943	387.574	286.186	297.091	859.265	61156.1	102600	65116.5	192.507	7679.29	39863.3
Desglucodesrhamnoparillin	0.545095	0.3154	0.871831	1.2685e+06	1.74119e+06	1.71437e+06	1.28023e+06	1.21549e+06	1.3005e+06	964940	1.15924e+06	2.09894e+06	881273	1.34367e+06	979015
Murrayenol	0.958213	0.02031	3.63185	54009	68497.3	23473.2	87448.6	131172	94345.2	272240	193614	147480	277802	365131	410345
Camellenodiol	3.49334	0.02031	19.1222	190108	214894	204659	111118	61503.8	106376	4.5751e+06	4.61922e+06	2.93819e+06	1.11367e+06	1.7117e+06	2.03374e+06
24-Hydroxyglabrolide	2.16996	0.02031	34.3687	45378	42852.9	36311.6	19924.3	17447.2	17699.1	1.66996e+06	1.56448e+06	1.06495e+06	532677	622098	721816
4-Hydroxy-3-methoxy-2,10-bisaboladien-9-one	0.065412	0.04604	1.15606	6554.94	7067.11	7592.6	6602.99	6002.16	6436.04	7990.88	8131.86	8168.81	7238.73	7515	7491.94
25-Cinnamoyl-vulgaroside	0.940868	0.02031	53.0271	4783.53	5794.3	3643.77	3042.08	2765.27	2965.17	255301	75731.7	208475	85016.5	219361	375477
Quillaic acid 3-[galactosyl-(1->2)-[xylosyl-(1->3)]-glucuronide] 28-[glucosyl-(1->3)-[xylosyl-(1->4)-rhamnosyl-(1->2)]-4-acetyl-fucosyl] ester	1.20976	0.02031	0.226628	268898	362326	510714	350409	385505	371006	38227.6	23811.9	107899	68596.2	99332.4	171798
Alisol A	1.0863	0.02031	69.3495	4772.36	3563.45	3828.42	3329.43	3026.47	3245.25	385814	354578	319283	101124	155341	193589
LysoPE(18:3(6Z,9Z,12Z)/0:0)	0.646615	0.06309	1.51414	441292	192320	243418	272788	242223	177690	458304	452388	330626	522153	366568	246306
3,4,5-trihydroxy-6-(1-oxo-1H-isochromene-3-carbonyloxy)oxane-2-carboxylic acid	0.0708142	0.04604	1.17853	6681.9	7203.99	7739.66	6730.88	6118.41	6560.7	9066.11	8289.37	8327.03	7378.94	7660.56	7637.05
3,4,5-trihydroxy-6-{[4-methoxy-6-(3-oxoprop-1-en-1-yl)-2H-1,3-benzodioxol-5-yl]oxy}oxane-2-carboxylic acid	0.0310233	0.04604	1.15639	1474.45	1589.65	1707.86	1485.26	1350.11	1447.7	1797.45	1829.16	1837.47	1628.26	1690.4	1685.22
3-keto Fusidic acid	0.0402814	0.04604	1.19302	2211.85	2384.68	2562	2228.07	2025.33	2171.74	2696.39	3245.24	2756.43	2442.59	2535.81	2528.03
6-beta-hydrocortisol	0.0808009	0.02665	0.458013	5038.7	2033.83	1779.33	3307.3	2886.8	3671.72	1399.89	1424.59	1854.94	1268.12	1316.52	1312.48
16-Hydroxy hexadecanoic acid	0.333438	0.02665	12.3661	4522.33	1911.5	5523.96	671.154	610.083	654.185	28738.3	37814	41874	5496.65	14798.4	43116
Elatoside G	0.337741	0.5624	0.865954	438147	473519	590689	312357	296301	359808	266251	536279	317172	339877	341659	338442
2-Carboxy-4-dodecanolide	0.165035	0.02031	0.200365	4107.75	9143.83	10836.1	6782.57	6758.14	5072.98	676.399	688.332	3173.93	612.733	846.35	2556.95
[2-hydroxy-5-(3-oxobut-1-en-1-yl)phenyl]oxidanesulfonic acid	0.0287486	0.04604	1.15586	1266.16	1365.09	1466.59	1275.44	1159.38	1243.19	1543.52	1570.75	1577.89	1398.24	1451.6	1447.15
3,4,5-trihydroxy-6-[3-hydroxy-2-methoxy-6-(3-oxobut-1-en-1-yl)phenoxy]oxane-2-carboxylic acid	0.993511	0.02031	4.0245	69367.4	86470.1	51368.3	90790.4	98296.8	54267.4	476470	460533	334287	200816	211537	129766
15-deoxy-delta-12,14-PGJ2	0.165757	0.2513	0.557439	98319.7	28999.6	28764.4	18189.1	2437.32	14442.6	6748.33	14370.9	1333.9	61835.2	13891.3	8360.83
2beta,9xi-Dihydroxy-8-oxo-1(10),4,11(13)-germacratrien-12,6alpha-olide	0.0319999	0.0354	1.51374	778.373	839.192	901.592	784.08	712.733	764.255	948.886	965.627	970.014	859.572	2601.78	889.639
Cryptoxanthin epoxide	0.35134	0.02665	3.66963	10972.5	11829.8	12709.5	11052.9	10047.2	10773.5	52041.7	53172.7	68641.3	12117.1	25053.7	36204.9
Protobassic acid	8.64297	0.02031	22.7844	1.11067e+06	1.16231e+06	1.29355e+06	259958	145351	130712	2.03054e+07	2.09798e+07	1.74971e+07	8.5886e+06	1.11677e+07	1.49309e+07
PGA3	0.0598703	0.4715	0.868303	65787.1	23966.1	22308.6	11222.2	11866.2	11561.1	2059.43	16504.5	1391.67	89103	13241.7	5059.79
Hovenidulcigenin B	0.0522827	0.04604	1.15609	4187.65	4514.86	4850.57	4218.35	3834.51	4111.7	5105.01	5195.08	5218.68	4624.5	4801	4786.26
1-(2,4-dihydroxy-5-methoxyphenyl)-7-(3-methoxyphenyl)heptane-3,5-dione	2.30946	0.02031	0.197262	1.33839e+06	1.4019e+06	907479	2.37799e+06	2.10909e+06	1.07148e+06	78565.1	97475.3	108743	277628	727493	525488
2-O-a-L-Fucopyranosyl-galactose	0.389987	0.02031	33.324	1052.16	1134.37	1218.72	1059.87	963.429	1033.07	40298.6	44324.4	69348.5	20124.6	31947.8	9319.32
5,7-DIHYDROXY-4-METHYLCOUMARIN	0.0190217	0.8574	0.722017	1820.49	369.288	725.218	345.036	472.51	336.312	417.559	424.926	426.857	689.353	392.693	586.256
L-Menthyl acetoacetate	0.0526669	0.8574	0.849281	30649.3	14783.6	9428.9	19682.3	10957.8	10443.8	16690.8	17960.9	10206.8	10045.9	13870.7	12676.8
Blepharin	0.465959	0.04604	62.2026	778.222	5595.25	901.417	783.927	712.595	764.107	21552.3	204483	1819.68	348131	16148.6	889.466
4-Hydroxy-8-methoxy-2H-furo[2,3-h]-1-benzopyran-2-one	0.0508546	0.04604	2.94953	784.082	845.346	908.203	789.829	717.96	769.86	955.845	972.708	9612.08	865.875	898.922	896.163
[2-hydroxy-6-methoxy-4-(prop-2-en-1-yl)phenyl]oxidanesulfonic acid	0.163142	0.114	11.7591	2735.44	1128.45	1212.36	1054.34	958.404	1027.69	11747.2	1298.47	77602.9	1155.86	2429.37	1196.29
Coprocholic acid	0.0298628	0.04604	1.15665	1366.2	1472.95	1582.47	1376.21	1250.99	1341.42	1665.48	1694.87	1702.57	1508.72	1566.3	1561.49
Panaxydol	0.500821	0.06309	1.51375	127374	121969	189471	130138	94590	100177	185530	254684	172048	196448	187591	159693
2-amino-4-({1-[(carboxymethyl)-C-hydroxycarbonimidoyl]-2-({4-hydroxy-6-[3-(4-hydroxyphenyl)-3-oxoprop-1-en-1-yl]-5-methoxy-2,2-dimethyl-3,4-dihydro-2H-1-benzopyran-3-yl}sulfanyl)ethyl}-C-hydroxycarbonimidoyl)butanoic acid	0.794829	0.02665	28.4872	3902.1	3924.57	4216.39	21308.3	12931.4	3574.12	148967	757186	94800.2	362191	40974.1	16218.4
Valyl-Phenylalanine	0.285936	0.3154	1.32941	623723	260451	109008	129419	259286	148140	278086	479435	209993	481415	248440	336348
6-[4-(4-carboxy-2-hydroxybutyl)-2-methoxyphenoxy]-3,4,5-trihydroxyoxane-2-carboxylic acid	1.46952	0.02031	76.5611	6191.18	3995.25	2385.83	11113.7	11446.8	5800.98	703055	1.05778e+06	377367	592810	238210	164307
3,4,5-trihydroxy-6-{[2-hydroxy-3-(4-hydroxy-3-methoxyphenyl)propanoyl]oxy}oxane-2-carboxylic acid	0.55782	0.02031	47.7299	1519.09	1637.78	1759.56	1530.22	1390.98	1491.53	132733	132220	61584.3	60713	33551.2	24491.9
(3beta,17alpha,23S)-17,23-Epoxy-3,29-dihydroxy-27-norlanost-8-en-24-one	0.865812	0.02031	45.6264	3875.57	4178.38	4489.08	3903.98	3548.74	3805.27	429694	135126	202362	69500.8	124577	124947
5-Hydroxy-7,3',4'-trimethoxy-8-methylisoflavone 5-neohesperidoside	0.88514	0.114	3.20536	78698.9	120089	222870	139178	173448	48998.4	339310	847761	231387	838612	154210	98492.5
Ganoderic acid L	0.257465	0.0354	0.489434	21724.7	20749.7	38915	47510.2	46421.3	37619	15750.7	7117.97	20193.5	18121.4	19704.6	23334.3
Lactucin	0.460168	0.04604	0.536603	172861	81164.2	115919	110280	123571	56620.1	40801.6	45353	56303.1	73003.6	65809.8	73211.9
Cyclotricuspidoside C	0.127537	0.0354	3.73349	1671.2	1801.78	1935.75	1683.45	1530.27	1640.89	10591.3	2073.24	12577.7	1845.53	9327.38	1910.09
Medicagenic acid 3-O-beta-D-glucoside	0.539786	0.02031	121.816	3.74824	4.04111	3133.31	3.77572	3.43215	3.68025	105771	51832.2	51582.6	24841	45520	104364
Pinocembrin	0.261374	0.04604	0.466092	58456.2	21754.7	27846.5	21658.4	39731.6	32294.8	8209.76	32276.3	19488.3	15467.5	9322.42	9228.44
(Z)-6-(2-Methoxyvinyl)-7-methyl-2H-1-benzopyran-2-one	0.360599	0.02031	205.99	278.51	236.348	323.48	238.8	138.834	166.353	45314.3	168699	24173.9	36216.9	8396.92	1933.82
3,4-dihydroxy-5-(3-methylbut-2-en-1-yl)benzoic acid	0.127433	0.0354	0.360291	8291.37	6402.83	3398.12	9432.8	5898.29	6196.68	872.942	1564.39	892.379	3565.4	5881.43	1495.09
3,4,5-trihydroxy-6-{2-methoxy-4-[(5-oxooxolan-2-yl)methyl]phenoxy}oxane-2-carboxylic acid	3.48648	0.02031	40.7351	56398.3	98569.2	97467.5	80326.3	87079.7	56781.1	3.7104e+06	7.89341e+06	2.17365e+06	2.79156e+06	1.74971e+06	1.09594e+06
Lamivudine sulfoxide	0.604714	0.02031	31.9564	3657.23	2496.19	762.249	1602.04	4020.48	2333.85	105042	87484.8	108192	96607.1	45587.1	32398
(-)-11-Hydroxy-9,15,16-trioxooctadecanoic acid	0.208026	0.1505	1.40653	29118.9	42538.4	55002.5	47054.7	26094.2	31936.1	61924.8	57411.8	50081.3	81203.5	43480.3	31823.4
Ingenol	0.601087	0.114	0.453947	587030	231685	317325	233748	86437.7	185110	38165.4	15817	8516.53	605145	65047.2	12237.4
Norfluoxetine	0.289965	0.1505	8.57118	3002.18	7046.47	3477.43	15335	2749	2947.72	52768.7	9320.81	6106.54	209496	15078.1	3431.33
3-(4-hydroxyphenyl)-N-(4-oxobutyl)prop-2-enimidic acid	0.455618	0.0354	0.51065	81174.5	97571.7	183287	75759.1	108280	118720	55210.2	62792.3	86355.6	23584.2	57919.9	53613.3
N4-Acetylaminobutanal	0.230345	0.04604	0.576536	25413	28926.3	57702.5	28197.1	33309.2	41233.3	19372.6	23471.1	30032.3	9885.51	18213.4	22887.9
ANHYDROBRAZILIC ACID	0.40186	0.02031	58.9228	660.239	711.827	764.756	665.079	604.561	648.263	64838.6	33280.6	82319.2	23378.1	26432.8	8698.95
N-(Carbethoxyacetyl)-4-chloro-L-tryptophan	0.067394	0.5624	0.318861	4120.18	3168.34	60.2194	10423.2	3459.08	51.0464	63.3784	64.4965	64.7896	57.4128	59.604	6478.19
8-Hydroxy-deoxyguanosine	1.83785	0.3154	0.881647	1.11353e+07	9.40055e+06	1.04153e+07	6.93723e+06	9.30788e+06	8.76998e+06	8.34313e+06	9.69014e+06	8.80191e+06	8.22101e+06	7.00375e+06	7.28336e+06
Sanguinarine	0.456531	0.0354	19.335	4627.75	4989.34	5360.33	4661.67	4237.49	4543.81	30578.4	279376	13133	215882	5305.55	5289.27
3-Methyl-3-butenyl apiosyl-(1->6)-glucoside	1.18264	0.02031	4.19069	39922.5	106617	54866.1	213773	47185.7	66255.4	478025	312997	329690	224025	369021	501489
(5a,6a,8a,11a)-8-Hydroxy-2-oxo-1(10),3-guaiadien-12,6-olide-15-al 8-(4-hydroxyphenylacetate)	1.53323	0.02031	16.9375	98829	66049.9	4215.36	43902.6	30605.9	14789.9	509460	629824	565177	1.88924e+06	410419	373111
Cyclopassifloside VI	0.924657	0.02031	16.6848	6936.41	7478.39	8034.46	30463.2	6351.46	6810.59	281709	183835	158994	77168.8	158027	242483
Estriol-16-Glucuronide	0.751355	0.114	1.86534	141621	336675	431210	113157	140523	133709	623516	514885	491603	218853	316542	253394
Pelargonidin 3-O-glucoside	0.00193842	0.04604	1.15597	5.75638	6.20616	6.66763	5.79858	5.27095	5.65197	7.0174	7.1412	7.17365	6.35688	6.59949	6.57924
Ganodermic acid P2	0.0923686	0.1958	1.65487	3258.72	5641.58	13427.8	8929.37	2499.7	2680.4	5635.71	3386.65	9875.38	15344.6	12006.5	14065
6-Hydroxy-1H-indole-3-acetamide	0.248256	0.0354	7.63773	1094.26	8073.76	1267.49	1102.28	1001.98	1074.41	27212.2	24396.9	15962.2	1208.41	10424.5	24758.8
{10-hydroxy-8,8-dimethyl-2-oxo-2H,8H,9H,10H-pyrano[2,3-h]chromen-9-yl}oxidanesulfonic acid	0.00669584	0.2513	0.978667	2830.53	3051.69	3278.6	2851.28	5742.02	2779.19	3450.59	3511.47	3527.42	3125.8	3245.1	3235.14
2-[(1E)-3-methylbuta-1,3-dien-1-yl]benzene-1,3-diol	0.115933	0.02031	5.42436	809.255	872.486	937.362	815.187	741.01	794.576	2078.85	9648.98	4939.99	2377.48	2610.64	5300.66
Dihydrodeoxy-8-epiaustdiol	0.0305581	0.9549	0.936306	2348.6	28572.6	34852.2	4027.69	15538.4	8879.88	13807.3	9920.43	20142.2	8062.91	14526.7	21751.7
7-hydroxy-6-methoxy-3-(1,2,5-trihydroxy-4-oxocyclohex-2-en-1-yl)-4H-chromen-4-one	0.246849	0.2513	0.511154	62622.9	18751.1	27300.2	78026.4	64087.8	28913	8463.98	10954.1	5623.36	39849.3	38305.8	39755.5
MG(16:1(9Z)/0:0/0:0)	0.254969	0.4715	0.892884	550998	1.00218e+06	1.06371e+06	1.01967e+06	417702	818876	699120	518456	756973	462348	939034	975162
1-Octen-3-yl primeveroside	0.295012	0.1958	1.70858	13927.1	85949.9	61711.3	45017.1	21191	30400.9	82447.3	53095	99466.3	27842.2	83651.8	94601.1
Ganoderic acid epsilon	0.0411883	0.0354	1.65963	855.898	922.773	991.388	862.172	783.72	840.373	2972.85	1079.46	1066.63	945.183	981.257	1678.67
6-(3-ethenylphenoxy)-3,4,5-trihydroxyoxane-2-carboxylic acid	0.679183	0.2513	0.723827	452210	548326	803381	429270	594130	702990	391362	468132	550811	164426	480019	500599
6-{[10-butanoyl-3-hydroxy-2,2-dimethyl-8-oxo-6-(prop-2-en-1-yl)-2H,3H,4H,8H-pyrano[3,2-g]chromen-5-yl]oxy}-3,4,5-trihydroxyoxane-2-carboxylic acid	1.20516	0.02031	0.615453	656130	834522	980093	826819	675462	779316	436144	472958	438590	563644	501214	512710
6-[4-(3-{3-[6-carboxy-5-(2,4-dihydroxyphenyl)-3-methylcyclohex-2-en-1-yl]-2,4-dihydroxyphenyl}-3-oxopropyl)-3-hydroxyphenoxy]-3,4,5-trihydroxyoxane-2-carboxylic acid	1.61045	0.02665	0.305972	853245	829248	817174	817820	758060	405252	77092.1	184477	91509.6	248558	406007	363292
Diosbulbinoside D	0.134058	0.02665	3.22056	2281.72	2460.01	2642.93	2298.45	2089.31	2240.34	11257.4	2830.64	2843.5	12847.7	12735	2607.89
5,7-dihydroxy-2-(4-hydroxyphenyl)-8-[3,4,5-trihydroxy-6-(hydroxymethyl)oxan-2-yl]-3,4-dihydro-2H-1-benzopyran-4-one	0.177565	0.7584	1.07569	305594	515323	519009	442859	425884	296123	530597	412708	548960	367433	433933	400676
(+/-)Abscisic Acid	0.0329856	0.3897	1.32638	24461.9	16510.9	54867.2	12026.6	2858.86	15760.3	3806.1	3873.25	3890.85	149050	3579.44	3568.46
Melleolide L	0.43645	0.02665	801.649	62.8055	67.7128	72.7478	63.2659	57.5091	61.6663	109341	94512	76067.5	69.3573	12300.6	16885.4
6-{[3-(3,4-dimethoxyphenyl)-7-methoxy-8-methyl-4-oxo-4H-chromen-5-yl]oxy}-3,4,5-trihydroxyoxane-2-carboxylic acid	0.0510196	0.6593	0.979111	165122	155719	93858.9	151827	188184	135559	100807	123214	161720	231678	120865	133504
Armillaridin	0.039393	0.0354	1.2519	1675.73	1806.66	1941	1688.01	1534.41	1645.33	2042.82	2078.86	2088.3	1850.54	2905.92	1915.27
Nonanoic acid	0.296997	0.02031	0.636736	44821.1	59028.7	56641.3	43697.6	49249.5	39914.3	26197.5	30193.2	38426.8	29110.5	31688.7	31152.9
6-({1-[(2R)-3-[2-amino-3-methyl-4-(2-methyl-1,3-thiazol-4-yl)but-3-en-1-yl]-2-methyloxiran-2-yl]-10-carboxy-9-hydroxy-4,6,8,8-tetramethyl-7-oxodecan-5-yl}oxy)-3,4,5-trihydroxyoxane-2-carboxylic acid	0.879799	0.08606	1.38802	413332	926699	565075	618444	398681	592835	716600	994408	769234	708581	852508	837478
Phenethyl rutinoside	0.0519795	0.02665	1.39403	1963.96	2117.41	2274.86	1978.35	1798.34	1928.33	2394.19	2436.43	2447.5	3953.98	3336.13	2244.7
2-Methylguanosine	0.93644	0.0354	2.29383	108620	134143	330932	169265	95789.7	143513	401952	351341	457664	156864	398473	486774
6-Epi-7-isocucurbic acid glucoside	0.678038	0.04604	2.23391	194191	118175	156704	130797	69251.9	95490	261297	251055	240476	603816	229732	121414
O-b-D-Gal-(1->3)-O-[O-b-D-Gal-(1->4)-2-(acetylamino)-2-deoxy-b-D-Glc-(1->6)]-2-(acetylamino)-2-deoxy-D-Galactose	0.360342	0.02031	12.529	5797.39	6052.71	2280.11	1982.93	1802.49	6355.37	33016.1	15105.6	15970.9	157043	35994.2	46940.1
Sesamolinol 4'-O-b-D-glucosyl (1->6)-O-b-D-glucoside	0.15558	0.3154	1.62399	1348.47	8772.93	28846.8	23944.2	27300.8	13317.9	34820.7	24316.5	54132.2	6197.67	15938.7	32752.3
5,8-dihydroxy-2-(1-hydroxy-3-methoxy-4-oxocyclohexyl)-3,7-dimethoxy-4H-chromen-4-one	0.247467	0.02031	4.52314	6286.32	1664.57	2148.7	3105.48	8597.18	3615.36	24394.4	18958.3	34864.4	15840.2	8950.87	11922.6
Kentsin	0.780402	0.02031	341.706	47.5422	51.2569	55.0683	47.8907	43.533	2167.24	205030	219253	109051	183521	56442.2	50948.5
Spinatoside	0.0343331	0.04604	1.15639	1805.84	1946.94	2091.71	1819.08	1653.55	1773.08	2201.43	2240.27	2250.45	1994.22	2070.33	2063.98
Polyethylene, oxidized	0.0113389	0.9549	1.14022	26952	29917.1	53186.4	8255.36	121113	11294.8	6943.09	28361.8	14529	108718	39772.8	87568.7
3,4-Dihydroxyphenyl ethanol	0.208035	0.02031	25.2406	365.415	393.966	423.261	368.093	334.599	358.787	17389.9	11120.2	8993.53	3809.16	7645.5	7684.49
6-{4-[(1E)-3-[(6-{[3,4-dihydroxy-2,5-bis(hydroxymethyl)oxolan-2-yl]oxy}-3,4,5-trihydroxyoxan-2-yl)methoxy]-3-oxoprop-1-en-1-yl]-2-hydroxyphenoxy}-3,4,5-trihydroxyoxane-2-carboxylic acid	0.198576	0.2513	5.12442	1968.91	5524.45	2280.59	1983.34	4281.46	4695.73	53528.5	8655.33	34162.9	5399.62	2257.29	2250.36
2-amino-4-({1-[(carboxymethyl)-C-hydroxycarbonimidoyl]-2-{[1-hydroxy-3-(4-hydroxy-3-methoxyphenyl)propan-2-yl]sulfanyl}ethyl}-C-hydroxycarbonimidoyl)butanoic acid	0.0293222	0.9549	0.986577	111037	207681	247612	97298.2	75445.4	65584.3	144045	131431	110764	19921	190083	197376
3-methoxy-2-propan-2-ylfuro[3,2-g]chromen-7-one	0.0118092	0.8574	1.01692	51533.8	26919.6	24110.5	43957.9	57941.2	47293.6	42356.9	29394	48020.1	70211.5	42433.4	23606.2
3,4,5-trihydroxy-6-{5-methoxy-2-[1-oxo-1-(2,3,4,6-tetrahydroxyphenyl)propan-2-yl]phenoxy}oxane-2-carboxylic acid	0.898314	0.06309	2.02711	269050	107634	71098.8	370375	290781	219030	349975	803844	519574	300158	431708	286065
3,4,5-trihydroxy-6-({4-hydroxy-2-methyl-6-[(3,4,5,6-tetrahydroxyoxan-2-yl)methoxy]-5-[(3,4,5-trihydroxy-6-methyloxan-2-yl)oxy]oxan-3-yl}oxy)oxane-2-carboxylic acid	0.130299	0.2513	2.29309	6011.73	185.271	2109.83	23275.8	870.19	2637.22	9160.06	6238.57	1759.42	28009.6	33133.6	2179.08
Physagulin B	0.267434	0.02031	3.6882	10833.2	3958.07	2986.79	6757.39	8680.25	8773.98	21533.3	49428.7	15354.4	26233.7	11430.5	30888.5
1,3-Dicaffeoylquinic acid	0.264775	0.1958	1.86171	18117.8	3441.96	48561.4	18980	44986.5	49897.3	45206.9	36332.2	67996.3	107083	66347.7	19501.9
3,4,5-trihydroxy-6-{4-[1-oxo-1-(2,3,4,6-tetrahydroxyphenyl)propan-2-yl]phenoxy}oxane-2-carboxylic acid	0.478207	0.02031	15.8758	3720.79	1510.97	5010.85	4699.38	1594.8	4326.42	72705.4	107340	50836.7	35755.7	30522.3	34014
{4-[3-oxo-3-(2,4,6-trihydroxyphenyl)prop-1-en-1-yl]phenyl}oxidanesulfonic acid	0.0755767	0.04604	1.15552	8750.45	9434.17	10135.7	8814.6	8012.52	8591.73	10667.4	10855.6	10904.9	9663.28	10032.1	10001.3
Vaccinoside	0.953506	0.06309	0.761116	897519	1.17248e+06	1.00859e+06	703862	1.13546e+06	1.01951e+06	651212	862225	847464	555287	683384	919564
6-(2,4-dihydroxy-5-{5-hydroxy-8,8-dimethyl-4-oxo-4H,8H-pyrano[3,2-g]chromen-2-yl}phenoxy)-3,4,5-trihydroxyoxane-2-carboxylic acid	0.568105	0.08606	0.665132	291819	242484	205826	244859	309986	269030	114073	219105	228094	111379	103829	264122
Gentisic acid	1.68696	0.02031	14.5809	40138	49293.5	47995.8	38144.7	42081.2	27158.2	734837	700776	764421	467207	549990	352106
Kaempferol 3-O-arabinoside	2.43886	0.06309	1.30471	4.88475e+06	7.07412e+06	5.97173e+06	4.13152e+06	4.76961e+06	5.30589e+06	8.30253e+06	7.64707e+06	6.44262e+06	6.26983e+06	6.78934e+06	6.47787e+06
Cysteinyl-Glutamine	5.88597	0.06309	0.475691	1.25278e+07	2.40392e+07	3.77521e+07	8.78239e+06	1.6118e+07	1.58251e+07	7.87218e+06	1.12685e+07	1.49567e+07	2.57008e+06	8.60367e+06	9.44161e+06
5,7-dihydroxy-6-methoxy-2-(4-methoxyphenyl)-3,4-dihydro-2H-1-benzopyran-4-one	0.180455	0.9549	1.21513	204022	51141.7	8498.54	196907	238851	164985	128554	109468	150621	348257	183453	130348
4-METHYLDAPHNETIN	0.0203632	0.5624	1.3401	4855.88	603.451	1448.83	563.82	512.516	3252.16	3685.99	886.329	703.788	7839.26	1284.85	658.845
Erbstatin Analog	0.720393	0.02665	0.568696	324575	324086	198271	183592	249152	257791	126998	148398	121482	156043	128913	192286
Patuletin 3-(2''-apiosyl-[2'''-feruloylgentiobioside])	0.333976	0.7584	1.16526	447902	224963	143850	536919	530241	392816	455512	413729	323926	372556	494812	592233
(R)-6'-O-(4-Geranyloxy-2-hydroxycinnamoyl)-marmin	0.0494563	0.04604	1.15619	3747.12	4039.91	4340.3	3774.59	3431.13	3679.16	4567.98	4648.57	4669.69	4138.02	4295.94	4282.76
4-(2-Nitroethyl)phenyl primeveroside	0.242338	0.02665	26.5317	704.8	759.869	816.371	709.967	645.364	692.016	14172.7	54276.1	17419.9	778.323	4625.64	23555.2
1-Naphthaleneacetic acid	0.354601	0.02031	65.8233	463.353	499.557	536.702	466.749	424.278	454.948	49341	64019	28802.2	10092.7	9050.87	26004.8
Ascochitine	0.142024	0.02665	309.12	0.0202257	0.0218061	0.0234275	0.020374	93.9719	0.0198589	4748.89	7312.17	9183.19	4.65504	3450.27	4380.19
Furocoumarinic acid glucoside	0.114454	0.5624	1.23454	64138.7	14947.5	17687	79454.1	97064.9	34227.4	45707.9	51192.6	18660.1	88281.2	76287.6	99468.4
2-amino-4-({1-[(carboxymethyl)-C-hydroxycarbonimidoyl]-2-({2,3,6-trihydroxy-5-[(2E)-3-(4-hydroxyphenyl)prop-2-enoyl]-4-{[3,4,5-trihydroxy-6-(hydroxymethyl)oxan-2-yl]oxy}phenyl}sulfanyl)ethyl}-C-hydroxycarbonimidoyl)butanoic acid	1.50893	0.02031	0.212213	468620	591665	784219	455851	648005	401901	22690.3	103544	75883.8	114126	141149	253570
Epijasminoside A	0.113929	0.5624	1.13806	41145.3	102135	129594	83388.7	44465	71203.1	91642.3	83655	80366.3	46387.1	119522	115558
3,4,5-trihydroxy-6-[5-methoxy-2-(4,5,7-trihydroxy-3,4-dihydro-2H-1-benzopyran-3-yl)phenoxy]oxane-2-carboxylic acid	2.48563	0.02031	3.66098	556612	229686	247789	639712	611867	705603	1.50059e+06	1.54862e+06	1.43628e+06	2.87181e+06	1.65509e+06	1.93586e+06
Agrocin 84	0.291112	0.3897	0.825274	276017	190064	146451	155311	322188	225427	135952	233411	210882	236259	138888	129939
5-Formiminotetrahydrofolic acid	1.87561	0.02031	8.38024	138253	119715	135618	87880.8	33731.1	58246.5	870200	892905	877437	1.04371e+06	549923	571307
Tricin 7-glucoside	2.26837	0.02031	2.29808	1.00584e+06	914781	873720	600989	715270	933841	2.38104e+06	2.43196e+06	2.20053e+06	1.58176e+06	1.44723e+06	1.54716e+06
6-(4-{3-[2-(3,4-dihydroxyphenyl)-5-hydroxy-4-oxo-7-{[3,4,5-trihydroxy-6-(hydroxymethyl)oxan-2-yl]oxy}-3,4-dihydro-2H-1-benzopyran-8-yl]-5,7-dihydroxy-4-oxo-3,4-dihydro-2H-1-benzopyran-2-yl}phenoxy)-3,4,5-trihydroxyoxane-2-carboxylic acid	0.82537	0.4715	0.770717	1.03817e+06	1.0795e+06	1.85919e+06	1.05047e+06	908959	930032	660153	1.0956e+06	1.27177e+06	701705	556194	1.00477e+06
6-{[3,7-dihydroxy-2-(1-hydroxy-3-methoxy-4-oxocyclohexa-2,5-dien-1-yl)-6-methoxy-4-oxo-4H-chromen-5-yl]oxy}-3,4,5-trihydroxyoxane-2-carboxylic acid	1.07955	0.3897	0.874553	3.57008e+06	4.4478e+06	4.99174e+06	4.31586e+06	3.62964e+06	4.20299e+06	3.64235e+06	3.83126e+06	4.06748e+06	2.4634e+06	3.59548e+06	4.40237e+06
2-amino-4-({1-[(carboxymethyl)-C-hydroxycarbonimidoyl]-2-{[1,3-dihydroxy-1-(2-hydroxyphenyl)propan-2-yl]sulfanyl}ethyl}-C-hydroxycarbonimidoyl)butanoic acid	3.7807	0.1505	0.846045	3.06634e+07	3.48118e+07	4.57727e+07	3.50535e+07	3.26436e+07	3.26539e+07	2.91292e+07	3.19147e+07	3.34527e+07	1.96632e+07	3.04175e+07	3.44634e+07
3,4,5-trihydroxy-6-{4-hydroxy-2-methoxy-5-[1-oxo-1-(2,4,6-trihydroxyphenyl)propan-2-yl]phenoxy}oxane-2-carboxylic acid	0.19323	0.0354	22.7757	853.189	919.853	988.251	859.444	781.239	837.714	18485.9	1058.44	11578.3	86280.4	978.151	975.149
Avicularin	0.555747	0.5624	0.954142	4.96776e+06	6.50081e+06	5.7777e+06	5.11695e+06	4.72808e+06	6.01356e+06	4.91747e+06	5.73279e+06	5.48795e+06	4.49453e+06	5.45937e+06	5.49288e+06
Quercetin 3-(6''-malonylgalactoside)	0.991798	0.02031	0.605479	437069	570608	637942	513074	571886	707870	277545	426405	368155	243400	371338	395015
{3-[5-hydroxy-8-(2-hydroxypropan-2-yl)-2-oxo-2H,8H,9H-furo[2,3-h]chromen-4-yl]propoxy}sulfonic acid	0.00272675	0.8574	0.946895	11775.5	16030.8	5788.12	12023.7	7042.56	14021.9	20232.3	17426.4	5269.71	2393.1	10014.4	7788.25
4-p-Coumaroyl-1,5-quinolactone	0.124266	0.8574	0.877888	73939.3	91533.5	213022	122530	117570	108558	127659	96494.9	134216	85143.9	103727	91401.8
3,4,5-trihydroxy-6-[(4,5,6-trihydroxy-2-{[hydroxy(4-oxocyclohexa-2,5-dien-1-ylidene)methoxy]methyl}oxan-3-yl)oxy]oxane-2-carboxylic acid	0.195262	0.1505	3.82587	9152.03	10543.6	3795.38	2297.91	2524.96	5592.7	7121.65	4477.98	23954.5	61174.4	27200.1	5809.22
6-O-Oleuropeoylsucrose	0.475612	0.4715	1.32738	594950	376035	613951	453649	435283	313832	685369	711167	505633	1.15823e+06	381529	258506
6-{4-[6-(3,4-dihydroxyphenyl)-8,13-dihydroxy-4-oxo-3,11-dioxatricyclo[8.4.0.0虏,鈦穄tetradeca-1(10),2(7),8-trien-12-yl]-2-hydroxyphenoxy}-3,4,5-trihydroxyoxane-2-carboxylic acid	1.18404	0.02031	2.0251	246255	303170	206944	347973	179792	293787	495010	516922	468592	594089	571302	549394
2,4,6-Trihydroxybenzoic acid	0.013797	0.8574	1.29722	808.781	524.667	611.82	319.245	290.195	485.684	386.347	1083.82	394.95	349.982	1366.76	362.224
6alpha-Hydroxyphaseollin	0.353885	0.08606	0.464551	43318	82019	161118	37249.1	66171.5	46832.9	27737.5	46592.8	60533.9	13186.1	23413.1	31389.4
Isomarasmone	1.49363	0.06309	1.55047	1.76816e+06	1.54426e+06	1.31789e+06	1.05691e+06	1.42038e+06	1.27465e+06	2.10651e+06	2.53427e+06	1.94168e+06	3.44817e+06	1.47788e+06	1.4873e+06
6-{2,6-dimethoxy-4-[3-oxo-3-(2,4,6-trihydroxyphenyl)prop-1-en-1-yl]phenoxy}-3,4,5-trihydroxyoxane-2-carboxylic acid	1.0826	0.04604	1.54748	797633	382334	403824	550265	772066	512298	1.02377e+06	792816	907673	637726	805344	1.12246e+06
6-Feruloylglucose 2,3,4-trihydroxy-3-methylbutylglycoside	0.274573	0.02665	5.70989	2064.8	2226.14	2391.67	8552.18	2218.74	2027.35	18956.1	26566.3	18128.9	7648.87	19503.1	20421
6-[2-carboxy-2-(hydroxymethyl)-2-methylethoxy]-3,4,5-trihydroxyoxane-2-carboxylic acid	1.26309	0.02031	557.468	476.707	1.62663	3072.32	1.51981	1.38151	1.48138	461822	518282	331692	294584	223135	152282
3-(3,4-Dihydroxy-5-methoxy)-2-propenoic acid	0.67187	0.02665	6.78845	3423.77	3538.89	75447.8	15762.3	1020.66	2601.46	116744	125455	117538	39427.9	140385	151399
3,4,5-trihydroxy-6-{[5-hydroxy-4-oxo-2-(3,4,5-trihydroxyphenyl)-4H-chromen-7-yl]oxy}oxane-2-carboxylic acid	0.438639	0.3154	0.555101	106673	216988	287637	83538.4	75499.2	123638	78252.2	96545.2	85364.8	14737.2	76915.2	144431
6-[(E)-2-(3,4-dihydroxyphenyl)ethenyl]-4-methoxy-2H-pyran-2-one	0.371544	0.2513	0.57172	94568.3	133158	209830	45385	88842.8	45625.7	55647.6	71403	91111.9	35482.5	38247.3	61076.8
3,4,5-trihydroxy-6-[4-(5-hydroxy-7-methoxy-8-methyl-4-oxo-4H-chromen-3-yl)-2-methoxyphenoxy]oxane-2-carboxylic acid	0.634278	0.9549	0.949743	5.71364e+06	8.44241e+06	5.44476e+06	5.89745e+06	5.44659e+06	6.42573e+06	4.78925e+06	7.13153e+06	5.82769e+06	6.27923e+06	4.8853e+06	6.57687e+06
MARMESIN	0.527115	0.3897	1.47342	235568	100104	53334	299041	274670	222187	265422	235228	255159	430834	340750	218756
Maleic acid	0.0740989	0.6593	0.835057	15861.2	16235.3	31454.7	14575.4	12955.5	13334.4	12757.2	17414	15633.9	11021.3	13261.4	17106.8
Oxoamide	0.136622	0.4715	1.23335	73526.2	102294	104295	56062.6	21008.5	62700.5	81185.9	106333	67311.5	139862	66223.3	56920.3
Arabinofuranosylguanine	0.300196	0.2513	1.34071	181662	122527	243004	83025.2	136337	127834	235425	167612	348543	154380	149735	143537
2,2-dimethyl-2H-chromen-5-ol	0.0964284	0.1505	2.7605	730.851	1780.25	4857.88	1807.54	1480.63	764.002	2020.59	11387.2	6382.36	551.781	4971.83	6224.57
3,4,5-trihydroxy-6-{3-hydroxy-4-[7-hydroxy-3-(4-hydroxy-3,7-dimethylocta-2,6-dien-1-yl)-8-(3-methylbut-2-en-1-yl)-4-oxo-4H-chromen-2-yl]phenoxy}oxane-2-carboxylic acid	1.60575	0.02031	95.3697	24715.7	952.716	1023.56	4415.17	809.15	867.642	589942	703227	624846	566165	375768	266521
6-(4-{8-[5,7-dihydroxy-2-(4-hydroxyphenyl)-4-oxo-3,4-dihydro-2H-1-benzopyran-3-yl]-5-hydroxy-4-oxo-7-{[3,4,5-trihydroxy-6-(hydroxymethyl)oxan-2-yl]oxy}-3,4-dihydro-2H-1-benzopyran-2-yl}-2-hydroxyphenoxy)-3,4,5-trihydroxyoxane-2-carboxylic acid	0.262708	0.4715	0.75584	134409	219960	126807	81964.3	73139.1	160173	111768	136750	104719	64967.2	34259.7	149058
3,4,5-trihydroxy-6-{2,4,6-trihydroxy-3-[3-(4-hydroxyphenyl)-2-oxopropanoyl]phenoxy}oxane-2-carboxylic acid	0.62799	0.114	0.490406	368628	166039	133418	425011	347459	185389	42696.8	86229.1	26566.4	116073	261186	264687
6-{3,5-dihydroxy-2-[3-(3-hydroxy-4-methoxyphenyl)propanoyl]phenoxy}-3,4,5-trihydroxyoxane-2-carboxylic acid	0.165502	0.02665	19.075	335.853	362.095	389.019	338.315	307.53	329.761	10420	8136.93	7433.76	370.888	3876.47	9109.8
6-{3,5-dihydroxy-2-[3-(3-hydroxyphenyl)-2-oxopropanoyl]-6-methoxyphenoxy}-3,4,5-trihydroxyoxane-2-carboxylic acid	0.104325	0.0354	594.025	5.98521	6.45287	6.93268	6.02909	5.48048	5.87665	8954.9	9746	7.45881	3110.68	6.86183	6.84078
7-hydroxy-4-(hydroxymethyl)-2H-chromen-2-one	0.091138	0.06309	3.96414	2169.82	665.529	1634.13	538.201	489.228	524.593	12144.7	1427.29	3834.51	2989.75	784.413	2696.89
6-[(2-{[3-(3,4-dimethoxyphenyl)-7-methoxy-8-methyl-4-oxo-4H-chromen-5-yl]oxy}-4,5-dihydroxy-6-(hydroxymethyl)oxan-3-yl)oxy]-3,4,5-trihydroxyoxane-2-carboxylic acid	0.57359	0.02031	178307	0.766561	0.826457	0.887909	0.772181	0.701917	0.752657	29949.3	39589.7	119778	532844	112146	4997.47
3,4,5-trihydroxy-6-{[6-(3-hydroxy-3-methylbut-1-en-1-yl)-7-methoxy-2-oxo-2H-chromen-8-yl]oxy}oxane-2-carboxylic acid	0.647578	0.0354	1.37697	319370	312756	270418	250056	414719	298095	508287	481384	469783	444791	337595	326857
6-{[(16R)-5,11-dihydroxy-8,8,10,16-tetramethyl-3-[1-(2-methyl-1,3-thiazol-4-yl)prop-1-en-2-yl]-12-methylidene-9-oxo-17-oxa-4-azabicyclo[14.1.0]heptadec-4-en-7-yl]oxy}-3,4,5-trihydroxyoxane-2-carboxylic acid	0.891302	0.0354	0.521917	370480	458622	293265	271235	396855	413250	191263	181062	183439	99020.5	192082	303324
3-Propylidene-1(3H)-isobenzofuranone	0.0237712	0.04604	1.19685	775.25	835.825	897.974	780.934	709.873	761.189	945.079	961.753	1160.43	856.123	888.797	886.069
Glucosyl (2E,6E,10x)-10,11-dihydroxy-2,6-farnesadienoate	0.321515	0.02031	11.1671	291.832	2323.91	5590.01	4143.09	20.3857	21.8594	23133.9	35669.2	18633	25260.2	20385	15270.4
Lippioside I	1.8242	0.06309	1.58707	1.14169e+06	760678	1.23779e+06	1.97222e+06	1.34979e+06	1.70605e+06	1.95684e+06	1.57741e+06	1.72556e+06	2.28797e+06	2.89921e+06	2.51139e+06
Perulactone B	0.49876	0.02031	2.1492	41625.8	54274.3	71599.4	55311	20678.3	46834.7	87367.1	103014	105175	143774	104383	80513.6
{3-[(1E)-3-oxobut-1-en-1-yl]phenyl}oxidanesulfonic acid	0.0249349	0.04604	1.15602	952.51	1026.93	1103.29	959.492	872.184	935.233	1161.17	1181.66	1187.02	1051.87	1092.02	1088.67
Streptonigrin	0.736717	0.02031	3.02884	31346	63758.3	75626.7	49022.3	42548.2	47746.1	166165	141325	172631	121289	162021	175556
Isocolumbin	0.226521	0.3154	1.26994	149317	130601	99621.9	99942	74990.2	92354.7	141553	180468	105890	201870	90868.6	100678
3,4,5-trihydroxy-6-[4-hydroxy-5-(methoxymethyl)-2-(3,5,7-trihydroxy-3,4-dihydro-2H-1-benzopyran-2-yl)phenoxy]oxane-2-carboxylic acid	0.668302	0.02031	1.80679	124603	113118	72855.8	105896	117298	155591	205981	202951	184816	214786	181108	255807
11,13-Dihydrotaraxinic acid glucosyl ester	0.0777966	0.9549	1.03261	236246	383049	517409	436965	240527	319979	393438	278663	364445	145720	421288	600492
6-[3,4-dihydroxy-6-(hydroxymethyl)-5-methoxyoxan-2-yl]-2-(3,4-dihydroxyphenyl)-5,7-dihydroxy-4H-chromen-4-one	0.872539	0.02031	2.17011	115080	109428	91260.7	163250	126878	148996	265263	259747	213626	262965	304996	331158
6-{4-[(1E)-3-(2,4-dihydroxy-3,6-dioxocyclohexa-1,4-dien-1-yl)-3-oxoprop-1-en-1-yl]phenoxy}-3,4,5-trihydroxyoxane-2-carboxylic acid	0.71964	0.114	0.306619	266040	131765	66685.1	414822	386414	148518	12108.9	26282	3573.72	65344.1	152406	173898
Phenylpyruvic acid	0.0303802	0.04604	1.15619	1413.95	1524.43	1637.78	1424.32	1294.71	1388.31	1723.7	1754.11	1762.08	1561.45	1621.05	1616.07
(3S,5R,6R,7E)-3,5,6-Trihydroxy-7-megastigmen-9-one	0.169938	0.1505	0.751469	39229.3	41440.9	57069.2	51976.5	48378.5	58128.1	40866.8	30203.1	36567.4	14469.4	43807.3	56694.6
3,8,10,15-tetrahydroxy-16,17-dimethoxytricyclo[12.3.1.1虏,鈦禲nonadeca-1(17),2,4,6(19),14(18),15-hexaen-9-one	0.070605	0.114	0.286047	935.932	1009.06	18553.6	942.793	857.005	918.956	1140.96	1161.09	1166.37	1033.57	1073.01	1069.72
Canavaninosuccinate	0.0732559	0.6593	1.11029	62255.4	38887.5	87957.2	67672.3	34738.9	40353.8	69302.8	86838	62701.3	70870.2	45783.2	32979.6
Ichangin 4-glucoside	0.100721	0.6593	0.826156	29420.9	46407.2	122762	45083.2	64472.8	69430.1	7129.64	7255.43	93803.7	40420.1	104454	58850.8
6-{5-[2,3-dioxo-3-(2,4,6-trihydroxyphenyl)propyl]-2,3-dihydroxyphenoxy}-3,4,5-trihydroxyoxane-2-carboxylic acid	0.18031	0.0354	12.839	4021.29	46.6872	50.1587	43.6211	39.6518	42.5182	7424.42	4354.2	11712.1	47.821	17351.2	13596.1
3-(6,7-dimethoxy-2H-1,3-benzodioxol-5-yl)-3-hydroxypropanal	0.139549	0.0354	6.02246	1174.26	1266.01	1360.15	1182.87	1075.23	1152.96	14153.8	10525.8	1463.37	1296.76	1346.25	14645.7
1,2,3,4,5,6-Hexahydro-5-(1-hydroxyethylidene)-7H-cyclopenta[b]pyridin-7-one	0.0247364	0.04604	1.15581	937.408	1010.65	1085.8	944.279	858.356	920.405	1142.76	1162.92	1168.2	1035.2	1074.7	1071.41
3,4,5-trihydroxy-6-{[3-hydroxy-2-methoxy-6-(3,5,7-trihydroxy-2H-chromen-2-ylidene)cyclohexa-2,4-dien-1-ylidene]oxy}oxane-2-carboxylic acid	0.5429	0.06309	0.671972	259518	209481	142334	224426	300656	220686	111622	172785	142284	170547	152763	161884
4,8,11-trihydroxy-17-methoxy-2-oxatricyclo[13.2.2.1鲁,鈦穄icosa-1(17),3,5,7(20),15,18-hexaen-10-one	0.163251	0.4715	1.14395	128053	113658	102559	112862	84997.5	87290.1	123732	149864	106047	145387	94860.6	100051
CoA-20-COOH-LTE4	0.350287	0.3154	0.792208	277101	234523	129624	150772	238045	217169	181280	147314	215152	156475	133898	154084
[5,7-dihydroxy-2-(3-hydroxyphenyl)-4-oxo-3,4-dihydro-2H-1-benzopyran-3-yl]oxidanesulfonic acid	0.0383822	0.04604	1.15628	2256.91	2433.25	2614.18	2273.45	2066.58	2215.97	2751.31	2799.86	2812.58	2492.35	2587.47	2579.53
Hovenidulcigenin A	0.00692375	0.04604	1.15605	73.4406	79.1789	85.0664	73.979	67.2473	72.1085	89.5287	91.1082	91.5222	81.1018	84.197	83.9387
Chorismate	2.19437	0.02031	3.36664	280848	380904	636515	569363	377811	517008	1.32526e+06	1.22755e+06	957016	1.09202e+06	2.62788e+06	2.06819e+06
5,7-dihydroxy-2-(1-hydroxy-3,5-dimethoxy-4-oxocyclohexyl)-4H-chromen-4-one	0.610145	0.02031	12.5256	17893.5	1492.66	5459.64	10040.9	1267.73	1359.37	109597	88850.4	76284.5	72685.7	76105.7	46323.4
Gibberellin A72	0.536048	0.02031	32.1991	1758.02	2447.25	2036.32	2233.61	1609.77	1726.14	87700.3	79180.2	100313	45706.4	33705.3	33774.1
(ent-2b,4S,9a)-2,4,9-Trihydroxy-10(14)-oplopen-3-one 2-(2-methylbutanoate) 9-(3-methyl-2E-pentenoate)	0.00698687	0.08606	1.2156	1.79801	1.93849	3374.9	1.81119	1.64638	1.76539	4062.31	42.8278	2.24069	1.98557	2.06135	2.05503
10-Acetoxyoleuropein	0.69891	0.3897	1.08782	2.26318e+06	2.50804e+06	2.41359e+06	2.93609e+06	1.96209e+06	2.19831e+06	2.79524e+06	2.56588e+06	2.45384e+06	2.04037e+06	2.78707e+06	2.88937e+06
3-methoxy-4-[1-(3,4,5-trimethoxyphenyl)propan-2-yloxy]benzaldehyde	0.459614	0.7584	1.05146	2.47096e+06	2.32959e+06	2.0336e+06	3.4296e+06	2.53808e+06	3.05844e+06	2.65902e+06	2.80391e+06	2.05389e+06	2.29147e+06	3.33998e+06	3.52394e+06
(+/-)-Naringenin	0.245514	0.1505	0.82562	139058	130323	112066	179065	162159	172043	107404	125360	89659.8	126860	136931	152430
20-COOH-leukotriene E4	0.272064	0.1505	1.36587	96860.3	65059.9	100331	81374.2	35568.2	60969.3	88478.9	85176.7	111102	132331	85937	98015.5
6-(3,4-dihydroxy-6-methyl-5-oxooxan-2-yl)-2-(3,4-dihydroxyphenyl)-5,7-dihydroxy-4H-chromen-4-one	0.155028	1	0.932604	388600	449488	591795	200580	206226	246276	344161	465780	462531	169816	233012	267430
Demethyloleuropein	0.0418937	0.4715	0.754468	1840.45	4705.71	2131.8	4412.1	4455.7	2932	2243.63	2283.21	2293.58	2261.24	2110.01	4259.94
(3x,5x,10x)-9,10-Didehydroisohumbertiol O-[rhamnosyl-(1->4)-rhamnosyl-(1->2)-[rhamnosyl-(1->6)]-glucoside]	0.00121128	0.9549	0.979495	271077	589849	1.25056e+06	838468	459768	628568	692641	563024	795300	476767	822536	604844
3-(3,4,5-trimethoxyphenyl)prop-2-enoic acid	0.0775862	0.9549	0.879441	33849.3	43716.7	120014	35018.9	51274.1	64025	49943.8	25652.1	77943.4	41610.7	63056.2	47721.1
3,4,5-trihydroxy-6-[(4-oxo-2-phenyl-4H-chromen-3-yl)oxy]oxane-2-carboxylic acid	0.298412	0.02031	19.541	1383.75	1491.87	1602.8	1393.89	1267.06	1358.65	12787.4	9170.82	29789.3	70959.6	24840.6	18495.5
9,10-dihydroxy-8,8-dimethyl-2H,8H,9H,10H-pyrano[2,3-h]chromen-2-one	0.537951	0.02031	199.026	202.108	217.9	841.409	203.59	185.064	198.442	97810.3	85528.6	79445.4	27497.4	40953	36699.5
5'-((Z)-Feruloyl) 3-(2'-methylarabinosylxylose)	0.373778	0.02031	3.96815	7831.68	4260.23	11552.3	20184.8	1916	8508.89	41651.4	34103.1	23872.1	35157.2	44022.8	36452.5
2-Isopropyl-3-oxosuccinate	0.0731912	0.2513	0.647773	8885.57	4473.84	2079	5714.4	11527.8	5848.72	1961.11	4202.25	3072.04	9557.71	2886.05	3278.82
3,3-Dimethylglutaric acid	0.0310469	0.114	0.593891	726.675	881.877	517.086	550.075	644.872	273.91	494.231	346.082	347.654	308.072	319.829	318.848
Epoxyeremopetasinorol	0.0621513	0.5624	1.20797	7264.48	11031.1	17724.7	18208.7	5592.4	9397.87	13791.7	9693.31	15336.9	7388.09	15110.4	22332.8
Oleuroside	0.801115	0.02665	2.89532	72340.6	11622.6	42359.5	192649	116921	105204	201870	141452	193682	499753	325372	204274
Glutamylserine	0.242968	0.8574	0.806828	92581	398346	506751	96153.3	145182	149535	205069	276628	246894	57469.9	169550	164314
6-[4-(5,7-dihydroxy-4-oxo-3,4-dihydro-2H-1-benzopyran-2-yl)-2-hydroxy-6-methoxyphenoxy]-3,4,5-trihydroxyoxane-2-carboxylic acid	0.629404	0.114	0.645388	432919	397082	265581	602483	344149	599090	260836	300705	168303	179884	326899	468185
6-{[3-(3,4-dihydroxy-5-methoxyphenyl)propanoyl]oxy}-3,4,5-trihydroxyoxane-2-carboxylic acid	0.192943	0.04604	4.47122	3462.21	5894.95	2255.93	1756.75	1596.9	1712.34	15138.3	21620.2	14851.2	8897.97	1999.4	12084.6
Rubraflavone B	0.296275	0.04604	3.52598	2222.64	11929.4	14445.8	15533.9	2035.21	2211.13	30476.7	25284.1	38283.4	6480.99	35296.3	34780.8
(1S,2S,4R,8S)-p-Menthane-1,2,8,9-tetrol 2-glucoside	0.594119	0.114	1.48009	123061	278498	265318	191853	224784	197774	363358	364174	407226	193615	260620	307222
N-Acetyl-D-phenylalanine	0.935164	0.02665	2.74751	163940	136577	185506	113787	92533.3	91761.1	437106	613788	298047	423438	209967	172432
3,4,5-trihydroxy-6-({2-hydroxy-3-[4-hydroxy-3-(3-methylbut-2-en-1-yl)phenyl]propanoyl}oxy)oxane-2-carboxylic acid	0.330488	0.02031	3.62302	5104.42	3422.14	6966.8	21430.3	3257.3	7661.67	36272.9	27685.1	24197.5	23699.5	30819	30641.9
2-(3,4-dihydroxyphenyl)-2-hydroxyacetic acid	0.0214885	0.04604	1.15592	707.4	762.673	819.383	712.586	647.745	694.569	862.365	877.58	881.567	781.195	811.009	808.52
Mangicrocin	0.0095081	0.04604	1.15585	138.497	149.319	160.422	139.513	126.818	135.985	168.837	171.816	172.596	152.945	158.782	158.295
3-[2-(3,4-dihydroxyphenyl)-5,7-dihydroxy-4-oxo-3,4-dihydro-2H-1-benzopyran-8-yl]-5,7-dihydroxy-2-phenyl-3,4-dihydro-2H-1-benzopyran-4-one	1.31324	0.1505	1.38832	1.8621e+06	851746	487929	1.58496e+06	2.2226e+06	1.72346e+06	2.07518e+06	2.0566e+06	1.97823e+06	2.38345e+06	1.85888e+06	1.76739e+06
(R)-Pelletierine	0.193065	0.2513	0.786123	57213.8	78838.8	128116	104581	82372	104894	78436.7	107104	67106.3	46700.3	78642.3	59139
Urolithin C	0.659916	0.6593	0.841004	1.23529e+06	2.00894e+06	2.30836e+06	816013	1.09507e+06	1.14311e+06	1.2259e+06	1.50613e+06	1.66417e+06	872461	979917	990265
Cis-10-Hydroxylinalyl oxide 7-glucoside	0.187975	0.4715	1.63816	46653.2	28457.8	55217	25879.8	27375.1	38131.5	26712	44882.6	39698.9	158880	62172.7	30837.3
2-[4,6-dihydroxy-2-methoxy-3-(3-methylbut-2-en-1-yl)phenyl]-1-(2,4,5-trihydroxyphenyl)ethan-1-one	0.495114	0.02031	0.678495	158286	222068	209578	165577	170920	189481	147401	138244	131704	68690.3	124447	147004
4-(Glutamylamino) butanoate	0.285751	0.0354	2.26329	11701.4	22320.1	25844.9	15592.5	8486.91	11985.6	39485.5	42269.2	34496.3	51106.1	21988.1	27798.6
6-[2-(5,7-dihydroxy-4-oxo-3,4-dihydro-2H-1-benzopyran-3-yl)-5-methoxyphenoxy]-3,4,5-trihydroxyoxane-2-carboxylic acid	0.990908	0.02031	56.2189	11034.4	3529.17	1632.23	1419.49	3916.63	1383.6	299918	337706	267537	176464	116687	89940.2
Cinncassiol D2 glucoside	0.0621482	0.04604	1.15621	5917.14	6379.47	6853.83	5960.52	5418.14	5809.81	7213.36	7340.63	7373.98	6534.4	6783.79	6762.97
Ethyl vanillin	0.0199991	0.4715	0.796	671.925	669.594	1346.88	540.089	1044.8	526.434	653.611	665.143	668.165	592.09	629.01	612.801
Rosmarinic acid	0.425469	0.114	0.618962	249852	132885	72089.6	231062	136064	184494	82332.7	112780	76785.2	100177	127228	123795
5,7-dihydroxy-2-(1-hydroxy-3,5-dimethoxy-4-oxocyclohexa-2,5-dien-1-yl)-4H-chromen-4-one	0.24372	0.1505	0.32186	30764.4	3438.39	10367.8	61624.9	48867.5	38454	4375.32	9510.71	1546.43	10109	16099	20632.9
7-DESHYDROXYPYROGALLIN-4-CARBOXYLIC ACID	0.0498676	0.0354	3.07722	506.068	545.609	586.179	509.778	463.391	496.889	813.957	782.461	4611.85	2197.89	580.189	578.408
Geniposidic acid	0.371006	0.0354	1.9782	24647	29635.8	39096.9	33575.6	35900.1	27052.7	78163.7	58043.4	56094.2	35711.5	63200.4	84451.1
Mascaroside	0.160839	0.2513	1.26226	38668.1	63577.9	133591	41080.4	41355.3	58547.4	90829.7	54360.4	81532.2	59854.8	112422	76609.3
Butyl (S)-3-hydroxybutyrate [arabinosyl-(1->6)-glucoside]	0.000189511	0.8574	1.00808	51854.5	76998.5	72750.5	47873.8	53103.3	76177.4	52546.5	70229	96105.9	38904.2	48060	76021.3
Gallic acid trimethyl ether	0.0603034	0.2513	1.58974	3641.72	2883.88	6952.38	1889.7	2382.85	600.977	7736.78	3587.86	7334.47	1502.57	4290.99	4722.58
4-Nitrophenyl sulfate	0.00120063	0.114	1.04816	523.687	573.631	2638.38	527.526	479.524	514.188	902.044	1651.63	652.622	823.816	881.591	598.546
Swertiajaponin	0.0885104	0.9549	0.730995	58420.4	13051.2	4513.91	189734	66111.1	87260	23573.5	51207.4	10066.5	14623.3	93303.6	113605
Coriandrone E	0.147955	0.0354	1765.78	3.43748	3.70607	3.98164	3.46268	3.1476	3.37513	9684.4	11215.2	13621.7	3.79607	2744.14	3.92886
9-Oxo-nonanoic acid	0.103939	0.1505	0.474791	6846.07	4535.52	8046.3	3027.96	7310.94	2482.02	2856.23	4186.52	704.654	3741.08	3173.25	651.035
3b,6a-Dihydroxy-alpha-ionol 9-[apiosyl-(1->6)-glucoside]	0.71596	0.02665	2.20239	66947.4	185720	113682	145435	68043.9	72473.1	214426	324097	193580	344868	202518	157131
6-{[3-(1,2-dihydroxybutyl)-1-oxo-1H-isochromen-7-yl]oxy}-3,4,5-trihydroxyoxane-2-carboxylic acid	0.130538	0.0354	5792.3	0.00136006	4.35497	0.00157537	0.00137004	0.00124537	0.0013354	4576.64	7215.26	1905.19	0.00150194	3821.51	7746.99
Physalin A	0.607554	0.5624	1.19614	396830	733423	1.29035e+06	1.15321e+06	572149	895147	1.13324e+06	748743	1.04205e+06	752765	1.27817e+06	1.073e+06
3,4,5-trihydroxy-6-{[4-hydroxy-2-(hydroxymethyl)-7-methoxy-2-methyl-3,4-dihydro-2H-1-benzopyran-5-yl]oxy}oxane-2-carboxylic acid	1.67799	0.02031	10.7369	44251.6	49259	117173	40081.7	21101	61951.8	833623	708307	613704	424823	558128	445588
Gibberellin A87	0.237725	0.114	3.54359	4506.69	7475.41	7499.28	5612.29	2258.38	8985.07	30344.4	19550	41839.4	1757.62	13041.8	22255
Glucosyl (E)-2,6-Dimethyl-2,5-heptadienoate	0.044908	0.04604	1.15623	3089.59	3331	3578.68	3112.24	2829.05	3033.55	3766.41	3832.86	3850.27	3411.89	3542.11	3531.24
Asparaginyl-Hydroxyproline	1.49472	0.02031	6.93611	56816.4	90773	122582	127438	36555.9	61646.1	881877	414451	771408	735289	432180	203918
Succinylacetone	0.401656	0.0354	0.484545	71253.1	55314.3	119037	138059	93352.8	62627.3	43993.9	48162.2	35315.6	21809.6	68404.2	43787.7
(R)-Shinanolone	0.0257157	0.1958	1.34439	854.131	920.869	989.342	1184.51	782.102	838.639	1041.24	2483.17	1064.42	943.233	979.231	976.226
Radicinin	0.243202	0.02031	1.33399	39973.2	44325	35157.3	44912.9	41184.7	36798.6	47805.1	51577.7	57986.7	62313.3	50172.3	53449.6
2-amino-4-({1-[(carboxymethyl)-C-hydroxycarbonimidoyl]-2-{[2-hydroxy-2-methoxy-1-(7-methyl-2-oxo-2H-chromen-6-yl)ethyl]sulfanyl}ethyl}-C-hydroxycarbonimidoyl)butanoic acid	0.252375	0.8574	1.2	272629	95609.9	55369.3	242989	382818	261825	272544	195260	301934	353155	236938	213280
5-hydroxy-4-(2-hydroxyphenyl)-8,8-dimethyl-6-(2-methylpropanoyl)-2H,8H-pyrano[2,3-f]chromen-2-one	0.771733	0.02031	46.282	1339.62	5069.31	5188.78	1349.44	1226.65	1315.32	137323	177979	116374	73342.3	100981	111060
Eremopetasidione	0.531815	0.06309	0.204199	186761	104940	64350.5	92060.4	44086.6	59297.3	1375.34	3198.48	1405.97	104074	1293.44	1289.47
3,4,5-trihydroxy-6-[(2,4,5-trihydroxy-6-{[hydroxy(4-oxocyclohexa-2,5-dien-1-ylidene)methoxy]methyl}oxan-3-yl)oxy]oxane-2-carboxylic acid	0.0187405	1	1.06959	9183.95	10897.5	7884.8	6819.51	6180.21	12061.3	14998.7	18920.3	12138.3	2038.03	2878.03	5743.34
4'-Dihydroabscisic acid	0.569062	0.02031	5.3122	13162.7	15405.7	21295.1	20627.3	5798.3	11743.8	109362	58444.6	89687.3	80049.2	73328.4	56681
Oxazepam glucuronide	0.646614	0.08606	0.362216	246205	147009	76316.2	318665	225750	123096	16557.1	28541.5	14591.7	89289.4	134847	127999
3-[4-hydroxy-3-(sulfooxy)phenyl]-2-oxopropanoic acid	0.0242626	0.04604	1.15589	901.836	972.301	1044.6	908.447	825.784	885.478	1099.4	1118.79	1123.87	995.914	1033.92	1030.75
Apigenin 4'-[p-coumaroyl-(->2)-glucuronyl-(1->2)-glucuronide] 7-glucuronide	0.254329	0.7584	0.916204	1.26027e+06	3.4736e+06	2.61237e+06	1.50326e+06	886960	3.222e+06	1.24852e+06	2.10236e+06	1.21225e+06	289836	2.94654e+06	4.07155e+06
6-(4-{4-[2-(3,4-dihydroxyphenyl)-3,5,7-trihydroxy-3,4-dihydro-2H-1-benzopyran-8-yl]-3,7-dihydroxy-3,4-dihydro-2H-1-benzopyran-2-yl}-2-hydroxyphenoxy)-3,4,5-trihydroxyoxane-2-carboxylic acid	0.121406	0.5624	0.855876	256382	66353.9	85622.7	183078	121273	99089	82299.8	40236.5	75845.2	219725	209406	67493.2
2-Methoxybenzoic acid	0.78771	0.04604	4.04017	66937.3	74617.9	60554.4	41605.2	34911.8	38015.1	332909	383770	191078	50322.9	114652	206491
2-acetamido-3-phenylpropanoic acid	0.113354	0.114	1.38655	21146.9	14314.3	11287.5	10516.7	13845.6	7443.87	16534.4	23798.2	14247	19925.1	19552.9	14867.1
Eriodictyol	0.479758	0.4715	1.2046	570583	383714	235709	520204	573051	587491	615610	587090	460441	765318	531388	498286
6-(hydroxymethyl)-7-methoxy-2H-chromen-2-one	0.845975	0.02031	137.758	672.986	1792.4	2623.22	237.879	393.441	971.456	240802	213535	210269	90512.3	91364.1	75027.2
Pisumionoside	0.155506	0.7584	0.812264	39286.1	183181	78371.2	44866	73723.9	105011	39180.6	70858.2	39798.2	93416.3	87810.9	94936.2
2-(3,4,5-trihydroxyphenyl)-3,4-dihydro-2H-1-benzopyran-3,4,5,7-tetrol	0.894976	0.02665	0.541429	376317	538858	306750	571534	368837	466110	215254	143254	207284	277759	312610	266799
Seryltyrosine	0.246589	0.06309	18.2506	1722.05	127.919	257.305	2696.64	231.328	116.496	17223.6	18547.6	17954.4	29242.3	10899.2	135.609
3-{[3,4-dihydroxy-5-(hydroxymethyl)oxolan-2-yl]oxy}-5,7-dihydroxy-2-(4-hydroxy-3-methoxyphenyl)-4H-chromen-4-one	0.181219	1	0.973266	3.71122e+06	3.42433e+06	2.59938e+06	3.60613e+06	4.3699e+06	3.83476e+06	3.74085e+06	2.86455e+06	4.81819e+06	3.97221e+06	2.9374e+06	2.63606e+06
3-hydroxy-2-(2-hydroxypropan-2-yl)-6-(2-methylbut-3-en-2-yl)-2H,3H,7H-furo[3,2-g]chromen-7-one	0.105897	1	0.921535	148801	129734	72509.5	69474.4	76055.4	89921.5	83786.9	78433.7	81392.3	144298	70892.7	81662.2
3-O-Caffeoylshikimic acid	0.37783	1	1.28822	489468	202643	74052.1	392735	553361	375721	370288	322254	353531	850754	450312	342574
9,13-Dihydroxy-4-megastigmen-3-one 9-glucoside	0.150116	0.5624	1.23009	28290.3	41671.8	48290.4	41503.3	16586.5	41376.2	55799.9	38007.1	40338.7	39486.8	42923.1	51310
Cassiachromone	0.233262	0.02031	23.1062	513.33	553.439	594.591	517.093	470.04	504.019	13916.2	9951.8	18881.5	2874.1	18108.6	9107.61
6-[(2-{4-[6-carboxy-5-(2,4-dihydroxyphenyl)-5-hydroxy-3-methylcyclohex-2-en-1-yl]-3,5-dihydroxyphenyl}-7-(3-methylbut-2-en-1-yl)-1-benzofuran-6-yl)oxy]-3,4,5-trihydroxyoxane-2-carboxylic acid	0.171712	0.3897	1.08263	255587	294300	298093	252477	288996	323919	376266	310402	334505	168094	257853	407952
Benzoyl glucuronide (Benzoic acid)	2.78464	0.02031	43.5805	35563.7	147349	16903.8	9523.19	5397.68	2090.69	2.14416e+06	1.91509e+06	1.51669e+06	1.69283e+06	846986	1.33485e+06
Pimelic acid	0.198007	0.02031	0.316478	10620.9	11114.5	12355	9764.76	10218.1	9649.65	3069.41	4502.48	3023.38	2705.05	2203.87	4659.86
Gibberellin A38 glucosyl ester	0.359099	0.3154	1.79078	30152.6	73276.3	76078.8	56112.3	53258.6	83385.2	53185.4	84299.7	110978	41321.7	162608	214328
Lansoprazole sulfide	0.131999	0.9549	0.568247	33553.6	4427.39	134.367	113058	59566.5	18272.8	9595.61	10015.3	27393.1	36142.4	36900	10081.4
3,4-dihydroxy-5-{[(2E)-3-(4-hydroxy-3-methoxyphenyl)prop-2-enoyl]oxy}cyclohex-1-ene-1-carboxylic acid	2.14387	0.02031	8.60387	369408	19742.4	177599	123368	5987.1	17071.8	1.34091e+06	993464	1.06631e+06	1.12823e+06	958337	652199
3,4,5-trihydroxy-6-(2-hydroxy-5-{3,5,7-trihydroxy-8-[3,5,7-trihydroxy-2-(3-hydroxyphenyl)-6-[3,4,5-trihydroxy-6-(hydroxymethyl)oxan-2-yl]-3,4-dihydro-2H-1-benzopyran-4-yl]-3,4-dihydro-2H-1-benzopyran-2-yl}phenoxy)oxane-2-carboxylic acid	0.580579	0.3154	0.491858	337105	163501	26315.5	119065	415577	375230	94636.3	102865	170720	171802	61934.1	105092
3,4,5-trihydroxy-6-{4-[1-hydroxy-3-(5-methoxy-2,2-dimethyl-2H-chromen-6-yl)propyl]phenoxy}oxane-2-carboxylic acid	0.403717	0.1505	1.52914	54227.3	102116	210725	77202.9	88713.9	105450	182437	131836	219211	92759.4	196241	153682
Cucurbitacin B	0.629448	0.04604	4.49782	4326.82	35938.8	57362.6	35132.2	8328.24	10038.3	174716	96416.9	120746	32365.7	114240	141568
6-{3-[(1E)-2-carboxy-2-methyleth-1-en-1-yl]phenoxy}-3,4,5-trihydroxyoxane-2-carboxylic acid	0.193918	0.6593	1.14612	130613	240048	241585	186081	111384	141495	225203	181368	222095	126756	203372	246061
5-Methylthioribose	0.0244308	0.9549	1.40617	961.15	2080.52	2130.87	801.795	577.693	834.433	769.103	1188.85	786.228	696.71	4435.28	2508.69
ESCULETIN	0.119793	0.9549	1.05675	322164	354487	344742	425624	291662	301994	312932	447038	305368	486634	295539	308813
Isoferulic acid 3-O-glucuronide	0.864818	0.02031	2.48084	96843.2	98058.4	150884	107037	82792	91006.6	237467	348704	261799	213336	217499	275486
Xi-2,3-Dihydro-2-oxo-1H-indole-3-acetic acid	0.123453	0.114	1.47456	8797.06	17795.6	13839.2	9646	7033.25	7762.47	19996.3	21353.6	14601.1	14870.3	13199.6	11628.7
N-desmethylalmotriptan	0.795488	0.06309	1.93404	155903	209652	365296	117410	97842.9	127507	406446	453870	327557	317585	291803	278984
3-Caffeoyl-1,5-quinolactone	0.138692	0.3154	0.718392	46969	27827.2	7058.57	41871.1	67128.8	45034.1	24763.6	21541.3	22798.3	57201.9	27308.4	15825
Methyl (Z,Z)-10-hydroxy-2,8-decadiene-4,6-diynoate	0.0337301	0.9549	1.09297	16668.1	9025.48	6457.67	40228.3	24199.5	17009.6	15728.8	10738.6	15814.3	47388.8	16890.6	17555.6
6-[4-(2-carboxyeth-1-en-1-yl)-5-hydroxy-2-methoxyphenoxy]-3,4,5-trihydroxyoxane-2-carboxylic acid	0.0544995	0.9549	1.05667	81477.6	58719.9	24034	67990.7	73999.7	78148	57731.2	50269.6	62081.7	81197.9	89131.7	65702.9
Apocynin	0.00822264	0.8574	0.987722	12553	15141.8	18970.8	13918.5	12749.8	14643.3	15020.4	16224.7	14676.4	13211.9	13165.1	14568.6
3,4,5-trihydroxy-6-{3-hydroxy-5-[(E)-2-(4-hydroxyphenyl)ethenyl]-2-[(1E)-3-methylbut-1-en-1-yl]phenoxy}oxane-2-carboxylic acid	0.456968	0.02031	20.1753	2740.92	2224.99	2390.43	2078.87	1889.7	2026.3	72834	35676.5	56423.1	43339	42649.7	18439.9
6-(2,4-dihydroxyphenyl)-2-{3-[(2E)-3-(2,4-dihydroxyphenyl)prop-2-enoyl]-2,6-dihydroxyphenyl}-4-methylcyclohex-3-ene-1-carboxylic acid	0.431268	0.1505	0.712595	235684	129863	153796	214067	314864	218853	119391	130736	153604	168519	144413	186464
Pantetheine	0.752064	0.02031	3.50185	76107.5	51399.9	77082.1	45348.4	22368	35090.3	265096	255149	174928	163342	105148	112879
Pantoyllactone glucoside	0.0280589	0.04604	1.15547	1206.13	1300.37	1397.07	1214.97	1104.42	1184.26	1470.35	1496.29	1503.09	1331.95	1382.79	1378.54
Camellianin A	0.0777111	1	0.769347	5899.49	14891.5	79193.1	15522.4	17450.3	25232.9	13946.8	7318.73	28215	12208.4	29480.9	30531.9
(+/-)-2-Hydroxy-4-(methylthio)butanoic acid	0.120295	0.0354	6.09674	955.425	1030.08	1106.67	962.429	874.853	938.095	19794.5	7112.38	5025.31	1055.09	1095.36	1691.51
4-Hydroxy-5-(3',4'-dihydroxyphenyl)-valeric acid-O-glucuronide	0.573337	0.02031	3.7769	41471	35441.7	24707.3	17395	14384.8	19354.5	106237	105569	134279	96308.5	57455.3	77080.8
Methionyl-Serine	0.0326429	0.04604	1.15619	1632.42	1759.97	1890.84	1644.39	1494.76	1602.81	1990.02	2025.13	2034.33	1802.71	1871.51	1865.77
5'-(3'-Methoxy-4'-hydroxyphenyl)-gamma-valerolactone	0.168594	0.02031	6.43318	667.945	1298.66	1088.55	1521.73	1341.47	769.811	7796.18	10855.5	8558.9	2305.22	5937.99	7585.54
Armillarinin	0.0950878	0.0354	2.3268	1794.21	1934.4	2078.23	1807.36	1642.9	1761.66	5751.08	5119.77	7065.06	1981.37	2056.99	3660.33
D-Glucarate	0.0833334	0.7584	0.839393	26309.9	21329.8	19195.7	35201.1	54091.3	33639	20055	21226.6	22180.5	36395.8	29899.6	29527
6-[4-(3-carboxyoxiran-2-yl)phenoxy]-3,4,5-trihydroxyoxane-2-carboxylic acid	0.342282	0.4715	0.780895	284179	192542	197981	304728	566825	357183	178056	195395	161493	376000	320319	254928
Furaneol 4-(6-malonylglucoside)	0.515359	0.02031	9.21089	3584.45	16167.9	12562.9	2068.5	667.509	4408.2	74611.9	51768.2	63324.6	23353.3	75936.6	74471.9
(3,4,5,6-tetrahydroxyoxan-2-yl)methyl 4-hydroxybenzoate	0.231501	0.02665	10.7293	1165.8	1256.89	1350.35	1174.35	1067.49	1144.65	16468.8	15840.9	18163.5	1287.41	11419.5	13614.3
Gravacridonediol	0.959178	0.02665	2.79674	61259	116119	267174	102488	79612.1	73038.5	343094	419831	384404	170740	302323	335933
Alpha-(1,2-Dihydroxyethyl)-1,2,3,4-tetrahydro-7-hydroxy-9-methoxy-3,4-dioxocyclopenta[c][1]benzopyran-6-acetaldehyde	0.781572	0.02031	0.336954	142471	310024	407260	139603	188070	144131	70230.9	92091.2	101067	21977.7	53807.7	109437
Ascladiol	0.0973538	0.1958	0.581436	11377.1	4572.72	3464.58	9151.16	10309.8	9602.89	6121.93	6136.06	1031.51	4189.09	4444.77	6265.35
8-hydroxy-6,7-dimethoxy-2H-chromen-2-one	0.139682	0.0354	7.84178	876.809	945.319	1015.61	883.237	802.868	860.905	11098.8	17359.1	10379.1	968.276	1005.23	1418.95
Shikimic acid	0.84109	0.2513	0.686698	883546	564385	443142	829993	1.15622e+06	1.12499e+06	487851	525748	445183	669058	699233	608018
Umbelliferone	1.70705	0.02031	2.13703	759206	469242	214821	725364	415894	576673	1.15198e+06	924482	1.17547e+06	1.34999e+06	1.22628e+06	929874
Cysteinyl-Hydroxyproline	0.0257048	0.04604	1.15637	1012.24	1091.33	1172.48	1019.66	926.875	993.877	1233.98	1255.75	1261.46	1117.83	1160.49	1156.93
Glaucarubolone 15-O-beta-D-glucopyranoside	0.760831	0.02031	0.278672	101819	204962	327353	88869.1	205622	174277	48085.4	47468.7	75110.3	23298	39542.5	73785.9
PURPUROGALLIN	0.0264391	0.04604	1.50848	524.172	565.128	607.15	528.015	479.968	514.664	1772.47	650.272	653.921	578.853	600.945	599.1
Kynurenic acid	1.58027	0.06309	1.81263	732576	813907	1.19957e+06	999465	480823	589955	1.76315e+06	1.90295e+06	1.52998e+06	1.69533e+06	1.03718e+06	803038
6-({3,5-dihydroxy-2-[hydroxy({2,3,4-trihydroxy-6-oxo-3-[3,4,5-trihydroxy-6-(hydroxymethyl)oxan-2-yl]cyclohexa-1,4-dien-1-yl})methyl]oxan-4-yl}oxy)-3,4,5-trihydroxyoxane-2-carboxylic acid	0.591304	0.02031	2.03524	103428	97950.1	52207.7	54931.3	93333.7	74829.9	167491	140998	166984	227258	153085	114468
Cyclocalopin E	0.118406	0.08606	3.34452	1128.37	1575.84	1306.99	1959.38	1033.21	4610.27	2690.86	1399.82	13863	8837.38	9914.39	2142.46
Sinapyl aldehyde	0.123491	0.7584	1.04094	760513	1.0807e+06	2.15118e+06	931072	1.06561e+06	1.19531e+06	1.18077e+06	850394	1.59842e+06	824623	1.61584e+06	1.40602e+06
7-hydroxy-6-(3-oxobutyl)-2H-chromen-2-one	0.255562	0.0354	3.15723	9018.16	450.596	484.101	6343.24	16935.2	9696.15	24746.8	21984.1	22294.7	34638	15449.9	16407.2
Xanthurenic acid	0.210229	0.2513	0.835235	80087	121581	106515	106365	123608	113861	78040	79440.3	71750.6	81342.8	114197	119941
4-Hydroxy-3-methoxycinnamaldehyde	1.29713	0.1505	0.785591	2.20997e+06	2.6581e+06	4.11489e+06	2.63386e+06	2.54254e+06	3.16137e+06	2.18442e+06	1.71434e+06	2.62981e+06	1.94683e+06	2.72873e+06	2.4056e+06
3,4,5-trihydroxy-6-{4-[3-(5-hydroxy-2,2-dimethyl-2H-chromen-6-yl)propanoyl]phenoxy}oxane-2-carboxylic acid	0.498365	0.02665	5.50109	16681.9	11726.1	6672.67	10913.2	23284.7	12972.6	145692	95163.3	94220.4	61440.2	21061.3	34918.5
(3S,7E,9S)-9-Hydroxy-4,7-megastigmadien-3-one 9-glucoside	0.0265221	0.8574	1.01643	20718.8	41315.4	59104.5	68361.3	19174.9	39744.6	35545.1	15874.6	33475.1	18144.9	76826.1	72636.5
Benzoquinoneacetic acid	0.148913	0.02031	6.67341	2258.35	832.855	894.784	778.159	707.351	758.484	5222.78	5701.43	3504.05	15105.2	5926.36	6099.74
4-oxo-5-phenylpentanoic acid	0.346345	0.3154	0.809253	289438	407968	302969	399263	310110	507915	299722	295618	225540	187666	345947	440078
Hydroxydesmthyl doxepin glucuronide	0.755913	0.02031	5.02616	53807.4	3246.55	6.28409	54011.3	28902.9	32026.3	160583	131745	94145.9	203317	157773	116956
2-amino-4-({1-[(carboxymethyl)-C-hydroxycarbonimidoyl]-2-{[1-(2-hydroxyphenyl)-2-methyl-3-oxopropyl]sulfanyl}ethyl}-C-hydroxycarbonimidoyl)butanoic acid	0.308425	0.114	1.68182	40540.8	29938.2	32320.6	53999.3	41470.9	26159.1	72063.2	29563.3	89541	64208.2	68484.9	53568.2
5'-Methylthioadenosine	0.0190716	0.02665	3.81573	42.737	46.0763	49.5024	43.0503	39.133	41.9618	52.0991	53.0183	143.817	47.1953	390.522	314.576
3,4,5-trihydroxy-6-[(5-hydroxy-2,2-dimethyl-2H-chromen-7-yl)oxy]oxane-2-carboxylic acid	1.3674	0.02031	2.16101	368916	476324	249874	423710	163682	296364	813773	720836	571604	585345	909261	675679
3-Hydroxy-p-mentha-1,8-dien-7-al	0.191275	0.02031	6.09375	4862.61	1344.83	4726.57	750.382	336.863	651.904	10886.6	10550.3	16173.1	28572.4	6036.45	4980.41
Ochratoxin B	0.525893	0.6593	0.794714	986570	585378	492278	1.44852e+06	1.10116e+06	1.2197e+06	648379	606368	612304	1.14108e+06	838873	789388
Zymonic acid	0.0132773	0.9549	0.988011	14317.8	18186.7	16298.8	10904.6	12515	12835.7	13964.7	17433.6	15243.7	11804.4	12796	12801.7
5-O-Feruloylnigrumin	0.156534	0.1505	6.99908	21.6215	23.9301	5094.94	237.948	673.527	467.252	8883.99	3941.44	6520.76	13.5485	12859.6	13431.6
Deoxynivalenol 3-glucoside	3.71982	0.02031	5.97274	732258	712757	1.09966e+06	397558	327133	428378	4.9421e+06	5.97355e+06	3.90125e+06	3.07542e+06	2.32251e+06	1.8723e+06
Beta-D-Glucopyranuronic acid	0.00837016	0.3897	1.04538	795.911	673.055	723.102	2352.2	571.632	807.04	1182.73	1457.88	777.979	689.401	1164.07	917.412
6-[4-(6-carboxy-5-{2,6-dihydroxy-4-[6-hydroxy-7-(3-methylbut-2-en-1-yl)-1-benzofuran-2-yl]phenyl}-6-hydroxy-3-methylcyclohex-3-en-1-yl)-3-hydroxyphenoxy]-3,4,5-trihydroxyoxane-2-carboxylic acid	0.437593	0.2513	0.746405	223210	299660	497487	205381	266964	343089	244324	204823	186400	152312	267297	315219
Trans-Caffeic acid [apiosyl-(1->6)-glucosyl] ester	0.196952	0.1958	1.49594	31355.9	23348.7	8214.95	34468.4	28412.6	36672.6	35162.1	43324.6	25721.1	62315.5	29362.5	47195.7
5-(Hydroxyphenyl)-gamma-valerolactone-O-sulphate	0.0224604	0.04604	1.15613	772.836	833.221	895.177	778.501	707.662	758.818	942.136	958.757	963.113	853.456	886.029	883.31
Orcinol	0.485681	0.02031	47.791	1273.62	1729.1	1205.99	481.155	1063.01	791.4	81025.7	79600.3	64046.8	38462.2	30957.8	18720.5
3,4,5-trihydroxy-6-{[3-(4-hydroxyphenyl)-2-oxopropanoyl]oxy}oxane-2-carboxylic acid	0.0930055	0.9549	1.03226	295917	388887	325642	355621	331035	404891	335274	295525	362047	292850	385598	498204
Ochratoxin A	0.620896	0.7584	1.18182	879802	1.70365e+06	1.40029e+06	1.39847e+06	634147	1.37603e+06	1.31311e+06	1.27593e+06	1.63327e+06	863994	1.52316e+06	2.12624e+06
Acetyl-DL-Valine	0.588912	0.0354	2.74602	60323.2	49880	96800.8	48551.1	36363.8	51318.8	201711	290906	108906	199651	79263.3	62181.5
6-({4,5-dihydroxy-2-[hydroxy({2,3,4-trihydroxy-6-oxo-3-[3,4,5-trihydroxy-6-(hydroxymethyl)oxan-2-yl]cyclohexa-1,4-dien-1-yl})methyl]oxan-3-yl}oxy)-3,4,5-trihydroxyoxane-2-carboxylic acid	0.746183	0.0354	3.36721	121642	41729.4	11305.6	79523.9	70063.1	35839.5	251411	178575	116055	364986	189726	111822
(E)-8-Hydroxy-2-octene-4,6-diynoic acid	0.0466355	0.5624	0.732708	9776.09	6201.01	3339.18	11045.4	3565.26	7017.95	7021.55	6786.04	1653.86	659.725	6035.29	7843.68
3-HYDROXYCOUMARIN	0.652431	0.08606	2.43521	137058	90865	60855.8	166208	147973	184127	178780	162234	258810	900547	251475	165024
Gravacridonediol glucoside	0.479172	0.6593	1.2571	361027	614800	382834	620551	277123	469342	609164	544149	489098	264574	537900	981561
Beta-D-Glucopyranosyl anthranilate	0.608925	0.06309	1.82737	63277.3	85411.8	221685	119368	84454.2	96621.3	265915	171692	219376	146195	198879	223829
1,1'-(Tetrahydro-6a-hydroxy-2,3a,5-trimethylfuro[2,3-d]-1,3-dioxole-2,5-diyl)bis-ethanone	0.0769493	0.5624	2.27488	11080.8	2974.4	1697.82	609.854	1393.53	2018.64	3669.73	10429.9	754.473	23259.3	6180.92	691.957
Prolylhydroxyproline	0.239274	0.06309	0.414495	35823.7	24328.5	25774.8	28189.6	11588.8	17500.9	12627.1	12926	3730.27	17628.1	6386.73	6064.83
6-{[2-(3,4-dihydroxyphenyl)acetyl]oxy}-3,4,5-trihydroxyoxane-2-carboxylic acid	0.425021	0.02031	4.64916	7417.65	1307.77	23572.8	12951.1	5590.66	9678.36	53906.9	50498.4	34404.5	28611.3	50102.9	63948.7
Topaquinone	0.238094	0.06309	1.70248	15050.6	23560.4	36949.8	23106.6	11790.1	17975	41395.8	27756.3	40025.6	21592.3	45475.9	42456.3
(R)-1-O-[b-D-Glucopyranosyl-(1->6)-b-D-glucopyranoside]-1,3-octanediol	1.60487	0.04604	1.99026	437601	686827	974260	688800	338865	569817	1.36239e+06	1.08963e+06	1.38434e+06	631427	1.26161e+06	1.62608e+06
6-{4-[(1E)-3-({5-[(2-{4-[3-(2,4-dihydroxyphenyl)-3-oxoprop-1-en-1-yl]phenoxy}-4,5-dihydroxy-6-(hydroxymethyl)oxan-3-yl)oxy]-3,4-dihydroxyoxolan-3-yl}methoxy)-3-oxoprop-1-en-1-yl]phenoxy}-3,4,5-trihydroxyoxane-2-carboxylic acid	0.619883	0.1958	0.525226	418267	127435	83859.2	339955	457335	369054	104048	60908.1	93647.8	326024	185272	173247
6-(2H-1,3-benzodioxol-5-yloxy)-3,4,5-trihydroxyoxane-2-carboxylic acid	1.11617	0.0354	2.04739	204286	252433	544601	343289	160611	216844	593246	494209	565331	376213	699214	797449
Caffeyl alcohol	0.167202	0.08606	1.41852	17887.4	27546.8	21223.8	16587.5	14569.9	15583.5	34817.9	25541	28579.3	25664.2	27233.1	19044.4
2',2'-Difluorodeoxyuridine	0.542765	0.06309	2.04471	78007.1	19429.8	3057.01	159173	89778.4	69293.3	145933	101440	116085	178960	172903	141110
4-ethenyl-6-methoxybenzene-1,3-diol	0.202597	0.0354	0.563047	19964.9	28947.9	32858.9	13263	22709	19311.2	8252.05	12294.6	12595	7857.56	17689.8	18499.1
2-Hydroxy-desipramine glucuronide	0.152217	0.04604	2.76119	1778.87	3220.24	11063.7	1791.91	2108.52	1746.6	14494.2	5635.16	14165.4	8025.93	12156.4	5465.81
2-methylpropanoic acid	0.0310093	0.114	1.27124	1458.12	2378.79	1163.53	1172.58	994.212	1655.81	1987.9	2437.74	1810.03	1481.75	1656.58	1848.02
2-HYDROXY-3,4-DIMETHOXYBENZOIC ACID	0.303066	0.04604	1.6285	30290.1	26880.7	26892	50171.5	28379.5	25997.2	59522.2	40158.2	44742.5	50021.1	60587.2	52176.8
Sinapic acid	0.0135256	0.8574	0.99003	26000.4	38357.1	61584	23093.2	32600.7	35015.5	32625.8	23929.4	44266.6	24169.9	42719.8	46794.1
2,4-Dimethylpimelic acid	0.160517	0.1958	0.617136	50127.8	28278.4	17491.3	17030.2	15273.6	16728.9	17271.8	22858.2	10886.2	15853.5	14026.1	8558.33
6-(5-ethyl-2,3-dihydroxyphenoxy)-3,4,5-trihydroxyoxane-2-carboxylic acid	1.06964	0.02665	2.22006	159704	143242	127995	310125	140509	230937	495869	335872	304882	383987	501756	447459
2-(3,4-dimethoxyphenyl)-3-hydroxychromen-4-one	0.000793481	0.04604	1.15568	0.964555	1.03992	1.11725	0.971626	0.883214	0.94706	1.17585	1.1966	1.20204	1.06518	1.10583	1.10243
Todatriol glucoside	0.773256	0.08606	3.22319	112145	84447.7	74125.6	76201.9	63180.4	78350.7	226856	349272	218763	544705	167723	67367.1
3-(4-hydroxyphenyl)-2-(sulfooxy)propanoic acid	0.389534	0.02665	1.43146	72479.9	78257.5	105153	80364.1	76154.1	61680.5	117543	112876	114983	120071	117429	95836.4
Ethyl 2-furanacrylate	0.128191	0.1505	0.680152	9782.31	18914.9	21678	13767.1	15489.7	15295.9	9020.12	7420.63	9925.45	7757.9	13848.8	16585.7
ISOPEONOL	0.0271988	0.8574	1.03832	19488.4	20010.9	24127.7	18662.1	20803.3	23758.2	19372.6	19989.7	23063.6	23204.2	22094.9	23969.6
Myricatomentoside II	0.559666	0.0354	1.73877	60457.4	99979.5	139144	88486.8	76772.3	120380	165050	158870	203495	113780	170382	206270
1-Hydroxylorcaserin	0.0996046	0.02665	5.21444	51.1538	138.945	973.277	1634.76	38.4124	171.42	2423.71	2636.36	3182.58	1420.48	4238.07	1782.01
6-[(1Z)-2-hydroxy-3-oxobut-1-en-1-yl]-7-methoxy-2H-chromen-2-one	0.0432135	0.06309	1.78382	610.278	657.962	1482.93	614.752	558.813	599.209	2135.72	1899.88	1357.07	673.941	974.965	1027.77
3,4,5-trihydroxy-6-{[3-(3,4,5-trihydroxyphenyl)propanoyl]oxy}oxane-2-carboxylic acid	0.141834	0.0354	8.53333	136.681	147.361	158.318	137.683	125.155	4244.56	166.623	15113.5	13518.2	5493.57	2920.8	5028.92
Tiglic acid	0.00759598	1	1.00831	13605	20106	24966	20349.3	12466.8	16823.5	16663	13567.6	17695.4	6370.41	26070.3	28854.2
6''-O-Acetyldaidzin	0.569243	0.0354	0.609221	156865	215182	338303	179181	211197	239670	119050	105836	201292	97866.1	152680	140047
L-alpha-Aspartyl-L-hydroxyproline	0.0168468	0.04604	1.15618	434.8	468.773	503.63	437.988	398.133	426.914	530.049	539.4	541.851	480.158	498.483	496.953
Oxytetracycline	0.339322	0.114	0.607587	113238	59641.5	45638.2	85843.4	108429	79097.2	24239.7	44840.3	47647.4	61198	50769	70184.2
6-[(E)-2-(2H-1,3-benzodioxol-5-yl)ethenyl]-5-hydroxy-4-methoxy-5,6-dihydro-2H-pyran-2-one	0.0951814	0.5624	0.729269	23740.2	8784.2	8910.69	31844.3	34506.8	26049	10994.5	10652.3	14141	16267.3	25819.1	19718.6
(6-carboxy-3,4,5-trihydroxyoxan-2-yl)[4-(2H-chromen-2-ylidene)cyclohexa-2,5-dien-1-ylidene]oxidanium	0.452669	0.2513	0.743484	219244	350544	306653	157363	191002	225412	180649	194176	231412	165885	140815	165444
3-(3,4-dihydroxy-5-methoxy-phenyl)acrylic acid	0.130585	0.06309	1.22121	39095.7	28324.7	30346.1	27623.8	27144.5	25662.1	40087.5	37069.7	30451.5	30812.6	31901.4	47271.6
Gamma-Glutamyl-S-methylcysteine	0.0251332	0.04604	1.42145	541.023	583.296	626.668	544.989	495.398	531.21	1541.79	671.177	674.227	597.461	620.264	618.36
6-(4-carboxy-3-hydroxyphenoxy)-3,4,5-trihydroxyoxane-2-carboxylic acid	0.216342	0.3897	0.565761	93529.5	29409.8	9555.58	185000	74907.7	102100	47746.6	44166.3	8967.4	9895.31	94733.8	74247.6
O-O-glucuronide rosiglitazone	0.160305	1	1.10541	433298	143108	124234	426045	512839	324372	297156	338905	403215	572739	302217	256437
N-ACETYLPROLINE	0.121303	0.3154	1.22463	25955.5	29464.7	34569	27849.5	15118.7	24910.9	34478.5	40182.9	36579.4	29024.2	24526.5	28507.9
2,3,5-trihydroxy-6-(hydroxymethyl)oxan-4-yl 3,4,5-trihydroxybenzoate	0.555843	0.1958	0.812273	891911	473600	632391	769823	871060	829144	507215	462146	589663	517046	817742	735521
Tryptophyl-Phenylalanine	0.163571	0.3154	1.07974	407734	515804	635339	341335	419300	381650	460908	532731	560555	444166	461602	456858
({6-[5,7-dihydroxy-4-oxo-8-(3,4,5-trihydroxyoxan-2-yl)-2-(2,4,5-trihydroxyphenyl)-4H-chromen-6-yl]-3,4,5-trihydroxyoxan-2-yl}methoxy)sulfonic acid	0.767573	0.02665	0.4859	294803	210620	236294	217699	252187	171669	87500.9	92573.7	114973	82917.2	119794	174520
(3,4,5-trihydroxyoxan-2-yl) 3,4-dihydroxybenzoate	0.338812	0.02031	11.264	1242.39	2250.71	2356.57	1677.12	1137.62	4772.04	34001.3	14124.9	31844.8	28897.3	27899	14575.3
Dihydromaleimide beta-D-glucoside	0.0308649	0.0354	1.60711	494.82	533.482	573.151	498.447	453.091	485.844	1468.06	613.859	616.648	546.438	567.293	1071.86
8-Hydroxy-7-methylguanine	0.0512726	0.114	2.12258	638.73	513.116	1914.56	461.88	1347.24	450.202	2628.2	641.347	3090.08	592.622	1361.66	2987.44
Imidaprilat	0.222252	0.08606	1.70866	14437	31488.5	48482.1	17397.6	30816.2	20285.4	22837.6	56309.4	75399.1	51938.4	35849.8	36026.8
4-Methylcatechol	0.11844	0.02031	1.41442	7072.19	8290.56	8148.07	7055.29	6094.02	7540.51	12604.3	9088.62	11661.6	9351.25	9892.03	9922.88
Cis-Ferulic acid [arabinosyl-(1->3)-[glucosyl-(1->6)]-glucosyl] ester	0.0999677	0.6593	0.872054	127341	58626.7	28618.4	138997	183316	175876	87327.3	88922.2	131213	138307	81487.4	94072.6
Beta-Glucogallin	0.188588	1	1.0585	566292	434841	343755	712097	742476	687733	655694	398847	455617	833582	673419	674047
Lysyl-Tyrosine	0.0224882	0.4715	1.07558	20082	18748.1	14189.6	17969.2	14194.4	21179.4	13793.9	11890.5	7681.53	7657.52	25149.6	48258.9
N-Acetyl-9-O-lactoylneuraminic acid	0.427561	0.02031	2.53515	15790.9	34918	38209.8	20327.3	14715	27982.9	66822.2	77660.4	67096.3	45953.9	50603.5	77001.4
Stachyose	0.0161125	0.9549	1.01363	6.32399e+06	8.78694e+06	1.31225e+07	5.43408e+06	9.12446e+06	8.72724e+06	7.98219e+06	8.16225e+06	1.00631e+07	8.21981e+06	9.00302e+06	8.79369e+06
6-{2-[5-(2,4-dihydroxyphenyl)-6-(5-hydroxy-2,2-dimethyl-2H-chromene-6-carbonyl)-3-methylcyclohex-2-en-1-yl]-3-hydroxyphenoxy}-3,4,5-trihydroxyoxane-2-carboxylic acid	0.153921	0.6593	0.986541	1.31412e+06	1.4313e+06	2.42588e+06	881616	1.51555e+06	1.34633e+06	1.27874e+06	1.41931e+06	1.6256e+06	1.43925e+06	1.54109e+06	1.4918e+06
Adenosine 3'-monophosphate	0.257449	0.7584	0.747101	120180	316292	129390	411481	297585	587732	157031	192754	192355	144327	450541	254223
1-Pentadecanecarboxylic acid	0.136068	0.3154	1.14288	46019.3	61099.3	92644.2	64218	62726.8	78962.6	78986	68110.5	89919.7	49037	81430.3	96121
Casuarine 6-alpha-D-glucoside	0.496789	0.06309	1.50608	118078	218796	172512	105717	147350	125796	204537	314530	240900	201696	187715	187931
Biotripyrrin-a	0.022837	0.04604	1.15603	798.973	861.401	925.452	804.83	731.596	784.481	973.999	991.183	995.686	882.32	915.994	913.183
2-(6-Hydroxy-2-methoxy-3,4-methylenedioxyphenyl)benzofuran	0.581983	0.02031	0.682916	254496	227336	191665	184144	245522	213558	115740	132716	173915	179465	135844	161868
3-Oxoadipic acid	0.225635	0.8574	0.986034	4.98457e+06	4.60223e+06	5.22026e+06	3.76136e+06	3.4644e+06	3.74165e+06	4.7801e+06	5.10563e+06	4.15828e+06	4.41021e+06	3.43065e+06	3.53075e+06
Succinic acid	1.83499	0.1958	0.817237	7.27856e+06	6.54945e+06	5.95718e+06	4.6981e+06	4.55966e+06	4.44575e+06	5.05791e+06	4.67866e+06	4.39806e+06	5.58174e+06	3.83418e+06	3.81445e+06
{11,15-dimethoxy-13-oxo-6,8,20-trioxapentacyclo[10.8.0.0虏,鈦?0鲁,鈦?0鹿鈦?鹿鈦筣icosa-1(12),2(9),10,14,16,18-hexaen-4-yl}oxidanesulfonic acid	0.0532529	0.04604	1.15606	4344.51	4683.97	5032.26	4376.36	3978.14	4265.71	5296.24	5389.67	5414.16	4797.72	4980.83	4965.54
DUDP	0.145443	0.04604	1.15617	32407.2	34939.4	37537.3	32644.8	29674.3	31819.4	39506.4	40203.4	40386.1	35787.9	37153.7	37039.7
(3,4,5,6-tetrahydroxyoxan-2-yl)methyl acetate	1.45644	0.02031	3.30155	413886	350018	182295	162664	31885.3	212428	997985	911552	532276	1.12111e+06	466348	437844
P-Acetaminobenzoic acid	0.741453	0.02031	13.2331	20029.6	15608.1	8201.39	5961.27	1851.94	8197.29	187780	209609	95242.4	162317	64412	72393.8
3,4,5-trihydroxy-6-{[2,3,4-trihydroxy-5-(hydroxymethyl)oxolan-2-yl]methoxy}oxane-2-carboxylic acid	6.00617	0.02031	1.94638	6.88374e+06	8.14721e+06	9.25458e+06	9.87412e+06	5.56398e+06	7.71796e+06	1.60309e+07	1.33487e+07	1.65469e+07	1.09114e+07	1.5766e+07	1.97126e+07
[(16R)-5,7-dihydroxy-8,8,10,16-tetramethyl-3-[1-(2-methyl-1,3-thiazol-4-yl)prop-1-en-2-yl]-12-methylidene-9-oxo-17-oxa-4-azabicyclo[14.1.0]heptadec-4-en-11-yl]oxidanesulfonic acid	0.0133375	0.7584	1.0187	1.27759e+06	1.83977e+06	2.8827e+06	982591	1.96958e+06	1.95738e+06	1.52821e+06	1.36837e+06	1.9971e+06	1.58365e+06	2.36469e+06	2.26848e+06
6-[(2-carboxyacetyl)oxy]-3,4,5-trihydroxyoxane-2-carboxylic acid	0.126443	1	0.842277	105597	198399	19612.6	33736.9	156210	37653.3	110227	53559.8	76834.5	29755.9	122040	71835.5
3,4,5-trihydroxy-6-[(2-hydroxybutanoyl)oxy]oxane-2-carboxylic acid	1.16433	0.0354	0.715049	959248	1.47162e+06	1.58703e+06	1.13068e+06	964380	1.18242e+06	816205	787496	851902	825937	958410	977099
4-Hydroxy-2-oxoglutaric acid	0.586486	0.5624	0.86092	917011	1.07332e+06	1.4376e+06	1.16181e+06	820088	856374	858569	920739	1.01863e+06	801137	860583	932943
D-Sedoheptulose 7-phosphate	0.057681	0.3154	1.3262	93562.6	10090.8	10841.2	9428.14	110940	9189.77	11409.9	125582	11663.9	153592	10730.4	10697.4
3-Keto-b-D-galactose	0.931642	0.0354	0.676369	544231	647557	593514	418549	541204	553284	328673	390871	401114	429285	258659	421983
1-Methylinosine	1.45658	0.3154	4.48323	26886.9	193293	46683.2	203633	50102.5	534509	726284	33355.2	1.19628e+06	29691.7	1.56506e+06	1.18078e+06
6-{[3-(3-ethyloxiran-2-yl)-1-oxo-1H-isochromen-5-yl]oxy}-3,4,5-trihydroxyoxane-2-carboxylic acid	0.347441	1	1.11281	617057	1.67374e+06	1.06591e+06	1.28976e+06	1.14335e+06	2.45483e+06	742945	282905	1.99882e+06	48001.5	2.97436e+06	3.12715e+06
Maltitol	1.29492	0.2513	1.30287	1.85489e+06	2.86811e+06	2.68324e+06	3.19445e+06	751834	2.04108e+06	3.54671e+06	3.18847e+06	3.62344e+06	1.76157e+06	2.09461e+06	3.23389e+06
6-[(6-{[3,4-dihydroxy-2,5-bis(hydroxymethyl)oxolan-2-yl]oxy}-3,4,5-trihydroxyoxan-2-yl)methoxy]-3,4,5-trihydroxyoxane-2-carboxylic acid	2.89818	0.02665	1.78442	1.78982e+06	2.9812e+06	3.75203e+06	2.62124e+06	1.42311e+06	2.37816e+06	4.7244e+06	4.62116e+06	5.46349e+06	3.0496e+06	3.90665e+06	4.90636e+06
Pyrophosphate	0.0496769	0.04604	1.15581	3780.61	4076.01	4379.09	3808.33	3461.79	3712.04	4608.81	4690.12	4711.43	4175	4334.34	4321.04
N-Acetylgalactosamine	0.392014	0.02031	13.1432	4625.29	4986.69	5357.49	4659.2	4235.24	4541.4	42469.7	186333	5764.07	115442	10947.4	12338.4
Arabinonic acid	4.34204	0.1958	1.30422	1.48055e+07	2.25441e+07	3.10421e+07	2.10361e+07	1.5279e+07	2.03263e+07	2.91308e+07	2.64392e+07	3.0939e+07	1.82578e+07	2.58712e+07	3.24535e+07
L-(+)-Arginine	0.341436	0.02665	0.0129361	117714	3325.06	83281.3	920.836	9963.16	9360.91	374.532	381.14	382.872	1063.11	352.228	351.147
(S)-a-Amino-2,5-dihydro-5-oxo-4-isoxazolepropanoic acid N2-glucoside	0.0414707	0.04604	1.1561	2634.74	2840.61	3051.82	2654.05	2412.55	2586.95	3211.91	3268.58	3283.43	2909.59	3020.64	3011.37
(+/-)-Catechin	0.378615	0.3897	1.3865	245106	58995.9	27175.6	644775	202000	93225.1	254425	216863	190969	494975	434375	171194
4-Hydroxycoumarin	0.21823	0.0354	4.28784	3589.01	5394.77	7880.2	3002.11	2395.56	1916.64	39926.6	20886.3	19969.3	6810.49	10074.5	6037.94
4-Nitrophenol	0.0401608	0.6593	1.08517	24720.2	44971.8	43664.3	31874.5	20546	24425.8	24183.4	34233.1	45740.5	34427.5	41167.7	26649.3
AICAR	0.125185	0.04604	4.49784	1581.97	1705.58	1832.4	1593.57	1448.56	1553.27	19110.8	17195.1	2019.26	1747	1813.67	1808.11
D-Fructose	0.753057	0.02665	0.703987	335495	405571	480831	445094	461833	459601	256901	312206	327146	268997	310858	346031
Dehydrovomifoliol	0.264484	0.4715	0.796377	117840	219735	178031	93438.8	143346	208286	102069	98187	96266.3	154828	187688	125921
Dulcitol	6.52991	0.02031	0.643783	2.11594e+07	3.2077e+07	3.0279e+07	2.43281e+07	2.31756e+07	2.63122e+07	1.66331e+07	1.906e+07	1.90652e+07	1.30464e+07	1.49719e+07	1.85137e+07
Indole-3-carboxaldehyde	1.29197	0.02031	4.5284	100523	91194	150038	120722	56954.1	75348.6	541268	563149	472259	566672	314579	235595
Kanokoside A	0.184894	0.5624	1.67416	9705.52	15425.3	48817.5	59170.4	2294.77	22047	26732.4	7905.67	34982.9	9935.81	94054.8	89960.7
LysoPC(18:0)	0.422825	0.02031	3.20593	19331.4	18744.6	21146.3	29717.4	11892.8	8422.62	102613	70258.9	37297.2	41995.7	49764	48336.8
Malic acid	9.13333	0.5624	0.89802	3.51364e+08	3.66707e+08	5.0845e+08	3.30649e+08	3.56664e+08	2.9825e+08	3.32541e+08	3.37821e+08	3.67722e+08	2.66619e+08	3.42347e+08	3.3967e+08
N-Acetyl-alpha-D-glucosamine 1-phosphate	0.0897694	0.7584	1.24627	379930	128749	97795.1	106913	10339	40993.6	112511	247087	54016.1	447147	46297.3	46583.7
Norgestrel	0.38	0.0354	0.712195	147895	137773	121391	117047	95167	94280.6	74808.8	88280.5	81062.9	91171	104118	68623.2
Pyrocatechol	0.353296	0.02031	1.90336	40777.7	29354.5	30249.8	23609.6	22323.5	25050.5	51331.6	59071.6	49766.7	57137	53666.7	55174.4
SN-38	0.0757643	0.9549	1.07845	44243.7	67162.5	68934.1	69288.9	39210.6	43865.1	67457.2	58290	62019.6	42650.5	63423.7	64958.4
Zeranol	0.136405	0.06309	2.78629	4816.18	1284.04	2250.67	1199.72	3221.73	3677.95	7355.82	12886.4	2144.54	7264.21	10251.4	5935.21

## Sheet: YQ 3-1
Metabolite	Vip_oplsda	fdr	FC	YQ_1_1	YQ_1_2	YQ_1_3	YQ_1_4	YQ_1_5	YQ_1_6	YQ_3_1	YQ_3_2	YQ_3_3	YQ_3_4	YQ_3_5	YQ_3_6
Pantothenic Acid	2.38839	0.1421	1.93642	3.56237e+06	2.34047e+06	2.87919e+06	2.1762e+06	1.9052e+06	2.04476e+06	5.69944e+06	6.0787e+06	3.04315e+06	1.63053e+06	7.08784e+06	5.33028e+06
8-Deoxy-11,13-dihydroxygrosheimin	0.979651	0.03195	1.64377	511690	521553	559479	620113	304947	495643	1.13841e+06	734586	894418	553649	890050	742080
5-Methoxyindoleacetate	0.307563	0.4515	0.762504	404885	248951	402125	464388	183727	299563	499767	196950	308960	80224.5	266102	175554
D-Sorbitol	11.6172	0.01659	0.670665	1.03343e+08	1.48875e+08	1.28466e+08	1.14255e+08	1.14269e+08	1.30915e+08	7.03645e+07	7.09773e+07	9.01742e+07	1.01713e+08	7.9296e+07	8.40088e+07
Citric acid	0.129804	0.8464	0.996036	7.53588e+06	4.23685e+06	3.38838e+06	2.61335e+06	3.70783e+06	2.73488e+06	6.72425e+06	5.38108e+06	2.44399e+06	1.85095e+06	4.99752e+06	2.72165e+06
Aspalatone	5.45356	0.08006	1.98935	1.64401e+07	5.3393e+06	3.94047e+06	1.79077e+07	2.0117e+07	1.50713e+07	4.45321e+07	2.72223e+07	2.20107e+07	4.22623e+06	2.60668e+07	3.2793e+07
Feruloyl C1-glucuronide	0.542134	0.0611	2.8221	65954.9	65459.4	22604.8	80777	38798.4	66353.2	146613	190411	114078	46367.9	241798	220011
Icariside B8	0.529759	0.2997	0.850215	1.33842e+06	1.67226e+06	2.12667e+06	1.72267e+06	1.27601e+06	1.64068e+06	1.25747e+06	1.18979e+06	2.08906e+06	1.7952e+06	858466	1.11961e+06
Zileuton O-glucuronide	3.15184	0.01659	0.396685	3.95015e+06	4.82958e+06	4.42965e+06	4.0329e+06	4.58889e+06	4.5935e+06	1.55368e+06	2.15263e+06	1.96131e+06	2.61298e+06	782335	1.41858e+06
N-(4-aminobutyl)-3-[4-hydroxy-3-(sulfooxy)phenyl]prop-2-enimidic acid	2.92712	0.01659	12.8735	410284	485003	156375	56313	52230.8	100834	1.18334e+06	2.66379e+06	2.35509e+06	2.22351e+06	3.40805e+06	4.40349e+06
3,7-Dimethyl-8,11-dioxo-2E,6E,9E-dodecatrienal	0.50092	0.1065	1.57983	130580	219058	253344	186499	100766	181007	185504	220740	397542	375654	293926	218402
2,6,7-Trihydroxy-9-methylxanthen-3-one	4.67078	0.01659	8300.82	764.172	741.293	831.068	1091.5	694.851	767.515	8.13036e+06	9.63042e+06	4.63707e+06	354938	9.24941e+06	8.59293e+06
Afzelechin 7-apioside	0.895415	0.0449	3.7904	90745.1	68030.1	89561.9	175790	134945	90832.7	808215	363498	171887	122809	552594	443858
3,4,5-trihydroxy-6-(3-phenyloxirane-2-carbonyloxy)oxane-2-carboxylic acid	0.529421	0.01659	0.533676	157762	204878	177474	209386	157927	200912	65131.3	122626	122154	156074	58536.7	66907.9
Hypoglycin	0.651497	0.02305	1.59741	180886	244517	328572	281111	167507	235383	283143	338948	473429	486049	382723	333241
5-(3',5'-Dihydroxyphenyl)-gamma-valerolactone 3-O-glucuronide	0.0350413	1	1.06261	33569.2	40775.5	57850.3	38111.3	28946	34589.4	28918.8	36661	55084.1	59653.1	33981.2	34154.7
4-Pyridoxic acid	0.298625	0.7431	1.19579	414165	355590	479617	379128	400307	394921	317779	397649	540351	866766	359124	416789
3,7-Dimethylquercetin	1.12061	0.08006	2.15678	632361	195382	121394	679238	701494	501982	1.82191e+06	1.11315e+06	778409	138199	1.00866e+06	1.24897e+06
Eleutheroside B1	0.408879	0.0611	3.03031	30623.5	14932.4	9047.29	37572.1	45541.2	38462.9	158730	90148.2	98247.5	17587.3	66042.6	103081
Trans-3-Hydroxycotinine glucuronide	1.59893	0.01659	2.86258	308541	337057	621046	481476	312126	463337	714328	1.28399e+06	1.46674e+06	1.80505e+06	914046	1.03983e+06
2E,4E,8Z,10E-dodecatetraenoic acid	0.330166	0.1065	1.40791	127182	117962	116787	119932	85437.3	100206	203120	157056	137834	84397.7	191715	166324
8-(1,2-dihydroxypropan-2-yl)-9-hydroxy-2H,8H,9H-furo[2,3-h]chromen-2-one	0.255002	0.3714	0.838392	608572	286040	188280	618555	580735	643528	347220	574752	316618	147962	470650	595431
8-Tridecynoic acid	0.770424	0.01659	1.8677	170772	207961	278330	322719	98482	204906	347536	401293	412104	352216	528010	356036
3,4,5-trihydroxy-6-[2-(methoxymethyl)-5-(3,5,7-trihydroxy-3,4-dihydro-2H-1-benzopyran-2-yl)phenoxy]oxane-2-carboxylic acid	3.08362	0.01659	2398.27	187.628	2722.82	204.052	2733.85	1602.94	188.448	3.77885e+06	3.20185e+06	1.86098e+06	403579	5.67869e+06	3.3958e+06
3,4,5-trihydroxy-6-[4-hydroxy-3-(3-phenylpropanoyl)phenoxy]oxane-2-carboxylic acid	0.194741	0.5434	1.21718	109781	172389	126929	188827	158503	116420	144862	274898	187274	186356	164638	104699
6-Tridecynoic acid	1.87312	0.03195	0.852055	8.64164e+06	8.07389e+06	8.33343e+06	7.43626e+06	7.89334e+06	7.64141e+06	6.05779e+06	6.72269e+06	7.05608e+06	7.74476e+06	6.04952e+06	7.28028e+06
Goshuyic acid	0.884164	0.01659	3.78815	85950.7	63753.8	113917	70755.5	39340	68651.5	300585	280200	237743	255796	323032	278554
Neryl butyrate	0.34399	0.01659	2.8424	22595.9	10644.6	40672.5	19741.3	8895.6	14316.8	54990.2	46634.4	47024.9	72088.8	70499.4	41000.5
1-Palmitoyl-2-linoleoyl PE	0.0149785	0.9502	1.01061	666188	362334	133835	229445	249304	224924	488106	482221	62769.7	27138.4	349899	475808
Glucocerebrosides	3.12921	0.03195	0.814238	1.93973e+07	1.989e+07	1.96087e+07	1.65907e+07	1.51888e+07	1.72e+07	1.32843e+07	1.29073e+07	1.46724e+07	1.55551e+07	1.48455e+07	1.65486e+07
13-Hydroxy-9-methoxy-10-oxo-11-octadecenoic acid	0.633546	0.08006	0.690104	389227	735857	777954	518041	405476	586637	344907	293427	444882	576457	363318	332403
Agavoside A	0.812592	0.4515	0.728967	1.12435e+06	3.06898e+06	3.39787e+06	1.23644e+06	1.11906e+06	1.9634e+06	1.1468e+06	807685	1.98916e+06	2.73908e+06	810138	1.19021e+06
Glutamylmethionine	0.124968	1	1.14388	472046	234370	82373.3	400442	275447	370295	301008	615210	195464	77286.1	641676	268036
(3,4,5,6-tetrahydroxyoxan-2-yl)methyl 3-(4-hydroxy-3-methoxyphenyl)prop-2-enoate	2.48573	0.01659	3.22266	627220	663932	981517	663854	704562	732431	2.27056e+06	2.57665e+06	1.99751e+06	2.14542e+06	2.68542e+06	2.41735e+06
Melleolide M	0.432332	0.0449	2.84815	27926.8	20478.1	119977	62536.1	42965.5	50125.2	67182.2	128052	185708	415615	63818.4	62557.4
5,7-dihydroxy-2-(3-hydroxyphenyl)-3,6-dimethoxy-4H-chromen-4-one	0.855099	0.1065	2.58817	239838	65745.5	45513	249610	325663	230237	955299	539796	350048	42445.8	478479	627851
6-{[3-(2,4-dihydroxyphenyl)-7-hydroxy-4-oxo-3,4-dihydro-2H-1-benzopyran-5-yl]oxy}-3,4,5-trihydroxyoxane-2-carboxylic acid	0.559179	0.2377	0.590343	657488	322397	80470.7	702155	326006	608067	490264	374617	130363	6296.54	294945	295525
(3-Arylcarbonyl)-alanine	0.266905	0.01659	4.4564	5771.59	6343.93	7236.18	6606.59	3857.33	6441.42	30542.8	26540.5	21631.3	10806.8	34074.6	37961.3
1-(Malonylamino)cyclopropanecarboxylic acid	0.961608	0.01659	4.48968	87314.8	104958	98865.7	57039.7	119403	52693.8	271994	423542	294975	197969	707832	439285
3,4,5-trihydroxy-6-[4-(5,6,7-trihydroxy-4-oxo-4H-chromen-2-yl)phenoxy]oxane-2-carboxylic acid	1.91775	0.01659	0.440739	2.08403e+06	1.81716e+06	1.74107e+06	1.78075e+06	1.8022e+06	1.82289e+06	382113	867747	861929	1.42423e+06	490083	842428
Fraxin	1.3346	0.2377	1.51111	1.37892e+06	1.94085e+06	3.53927e+06	3.03253e+06	1.54639e+06	1.52264e+06	2.04064e+06	1.96423e+06	4.90533e+06	6.07472e+06	2.67255e+06	1.9249e+06
(R)-b-amino-isobutyric acid	1.5231	0.01659	0.467801	1.7241e+06	1.12506e+06	1.50735e+06	997230	1.07072e+06	1.15662e+06	633845	517101	668506	655986	537869	534471
N-Methyl-L-glutamate	0.952626	0.01659	0.496812	699066	505351	675508	664199	384896	458512	356935	293147	256343	128351	316884	331514
2-{3-[(6-carboxy-3,4,5-trihydroxyoxan-2-yl)oxy]phenyl}-3-hydroxy-5-sulfino-3,4-dihydro-2H-1-benzopyran-7-olate	0.830702	0.01659	5.15691	123523	33357.2	30121.2	32851.2	28503.5	65230.8	427661	328973	171029	191170	318686	179424
N-Acetylglutamine	0.113165	0.03195	3.2861	2726.85	1818.87	3135.06	1513.12	1686	2372.04	2810.4	4706.18	11287.5	8404.12	13548.4	2798.36
3,4,5-trihydroxy-6-{[8-(2-hydroxy-3-methylbut-3-en-1-yl)-2-oxo-2H-chromen-7-yl]oxy}oxane-2-carboxylic acid	0.219219	0.3714	1.3918	68458.6	64368.9	106877	77636.3	67633.2	90507.6	77702.2	90746.8	134336	212800	61646.9	84714.3
4-Hydroxybenzoic acid	0.518284	0.4515	1.15762	1.01454e+06	1.14017e+06	1.44026e+06	1.43517e+06	712678	1.11175e+06	1.22341e+06	1.27036e+06	1.29442e+06	1.0183e+06	1.71924e+06	1.4056e+06
5,7-dihydroxy-2-(3-methoxyphenyl)-3,4-dihydro-2H-1-benzopyran-4-one	2.32919	0.01659	0.303391	2.36319e+06	1.9429e+06	1.73861e+06	1.84765e+06	2.57369e+06	2.10085e+06	399931	647670	634876	382334	847311	899408
Vanilpyruvic acid	0.246077	0.01659	26.2611	1025.36	563.459	631.697	593.286	528.158	583.391	14885.7	14738.1	18279.1	25924.9	16722.3	12550.1
ORSELLINIC ACID, ETHYL ESTER	0.730284	0.9502	1.06842	1.17896e+07	1.32384e+07	1.73303e+07	1.39687e+07	1.4026e+07	1.64474e+07	1.19212e+07	1.68761e+07	1.71892e+07	2.42843e+07	1.09286e+07	1.15458e+07
6-{[3,5-dihydroxy-2-(3-methoxyphenyl)-3,4-dihydro-2H-1-benzopyran-7-yl]oxy}-3,4,5-trihydroxyoxane-2-carboxylic acid	0.325508	0.01659	197.431	95.5424	332.318	135.76	215.06	87.5995	68.1739	24652.1	19163.3	28224.5	16355	45570.4	50455.4
6-[3,5-dihydroxy-2-(3-phenylpropanoyl)phenoxy]-3,4,5-trihydroxyoxane-2-carboxylic acid	0.170754	0.4515	0.917884	704632	820414	1.45666e+06	743810	935706	964947	531487	719887	1.14996e+06	1.59293e+06	465563	704136
2,4,5,7alpha-Tetrahydro-1,4,4,7a-tetramethyl-1H-inden-2-ol	0.266575	0.9502	1.10062	703732	899884	1.10501e+06	831792	635794	856670	835319	814945	1.30824e+06	1.25228e+06	604931	723550
Diosbulbinoside F	3.23997	0.01659	0.456774	7.28417e+06	5.49304e+06	4.83402e+06	4.82497e+06	4.72868e+06	4.90003e+06	2.77713e+06	3.5666e+06	1.95897e+06	2.0354e+06	2.18731e+06	2.11829e+06
3-O-Feruloylquinic acid	2.05542	0.03195	4.23412	810629	482250	361402	375968	308731	418374	2.25237e+06	3.02798e+06	927192	445130	2.6354e+06	2.38842e+06
Xerocomic acid	0.0598202	0.01659	2.75393	1422.98	1629.97	1547.55	1453.45	1293.9	1429.21	14656	1931.86	1912.04	1761.62	2000.29	1911.56
Asp-Asp-OH	0.0491076	0.9502	1.73098	1563.73	41.9201	8129.07	44.1391	4639.25	11767.4	34793.4	1850.04	1562.75	53.4978	60.7458	7004.11
3,4,5-trihydroxy-6-{[1-hydroxy-1-(1-oxo-1H-isochromen-3-yl)butan-2-yl]oxy}oxane-2-carboxylic acid	0.0837074	0.5434	0.690885	18006.5	12673	7158.57	26325.8	8949.1	17705.8	18034.2	11576.7	10133.3	3505.07	9072.1	10423.4
(2E)-3-(2-hydroxy-4-methoxyphenyl)prop-2-enoic acid	1.86273	0.01659	3.01082	397700	444793	574997	444015	411846	442581	1.2295e+06	1.45003e+06	1.22464e+06	1.21117e+06	1.5996e+06	1.46184e+06
3,4,5-trihydroxy-6-{3-hydroxy-4-[(E)-2-(3-hydroxy-5-{[3,4,5-trihydroxy-6-(hydroxymethyl)oxan-2-yl]oxy}phenyl)ethenyl]phenoxy}oxane-2-carboxylic acid	0.952865	0.08006	9.18522	72534.6	33704.1	11324.9	44478.7	36921.8	38138.1	538993	347328	132124	16813.7	629780	512938
3,4-Di-O-caffeoylquinic acid	0.627218	0.2997	2.09534	338560	274514	41249.2	266383	60813.8	176545	523741	519114	135673	29182.8	672575	546236
D-Phenyllactic acid	0.650821	0.01659	2.93806	60637.7	49477	83839.8	50324.5	45824.6	60523	133084	184117	163048	172950	205022	172158
[4,5-dihydroxy-2-(5-hydroxy-7-methoxy-4-oxo-2-phenyl-4H-chromen-8-yl)oxan-3-yl]oxidanesulfonic acid	1.35145	0.01659	0.499045	1.11024e+06	1.02912e+06	1.19973e+06	876613	1.11204e+06	953009	389425	384241	643005	823238	417126	478226
[(16R)-5,11-dihydroxy-8,8,12,16-tetramethyl-3-[1-(2-methyl-1,3-thiazol-4-yl)prop-1-en-2-yl]-10-methylidene-9-oxo-17-oxa-4-azabicyclo[14.1.0]heptadec-4-en-7-yl]oxidanesulfonic acid	1.53606	0.0611	0.335401	1.12577e+06	925207	1.49364e+06	998092	1.13097e+06	1.29291e+06	73445.2	371857	449503	1.22316e+06	98283.5	120345
Khellin	0.650946	0.01659	222.163	468.692	454.66	1100.96	478.727	426.175	470.743	104744	119508	86424.5	49582.9	187640	207592
Matricin	0.210733	0.01659	24.5775	551.741	535.223	1270.38	563.554	501.691	554.155	8605.42	8038.31	20699	37836	12701	9888.19
Deoxyguanosine	0.0867755	0.6398	1.0919	158546	171060	327982	242151	318501	263464	146498	281336	294248	628801	137334	129818
Fragransol C	0.0799505	0.9502	0.941383	362373	783574	1.51561e+06	322975	752517	531472	402124	400692	1.04902e+06	1.56109e+06	227602	377785
3,4,5-trihydroxy-6-[(4,5,6-trihydroxy-2-{[(3-methoxy-3-oxopropanoyl)oxy]methyl}oxan-3-yl)oxy]oxane-2-carboxylic acid	0.480127	0.02305	210.873	681.213	335.066	375.644	352.802	314.074	346.918	178761	96099.4	21101.5	427.606	120572	90393.2
2,5-Dimethylbenzaldehyde	0.127436	0.7431	1.05719	431076	394884	401138	371017	370754	349256	442589	468467	379009	474134	344726	341854
6-{4-[3-(3,7-dimethylocta-2,6-dien-1-yl)-5,7-dihydroxy-6-(4-hydroxy-3-methylbut-2-en-1-yl)-4-oxo-3,4-dihydro-2H-1-benzopyran-2-yl]-3-hydroxyphenoxy}-3,4,5-trihydroxyoxane-2-carboxylic acid	0.305013	0.08006	0.44453	87687.2	71506.9	6516.96	89743.8	148597	65955.3	30549.3	15740	52777.6	64961.3	4529.99	40391.3
1,2-Di-(9Z,12Z,15Z-octadecatrienoyl)-3-(Galactosyl-alpha-1-6-Galactosyl-beta-1)-glycerol	2.96935	0.0611	0.832185	2.44706e+07	2.01006e+07	1.76166e+07	1.77507e+07	2.18507e+07	2.01598e+07	1.4297e+07	1.70962e+07	1.68065e+07	2.05909e+07	1.60044e+07	1.66614e+07
DG(18:3(6Z,9Z,12Z)/18:3(9Z,12Z,15Z)/0:0)	0.665067	0.3714	0.863357	2.52443e+06	2.05177e+06	1.80932e+06	2.10391e+06	2.03123e+06	2.169e+06	1.895e+06	1.2175e+06	2.26963e+06	2.39736e+06	1.5249e+06	1.65252e+06
Cer(d14:1(4E)/20:0(2OH))	0.273745	0.0611	0.425985	70110.5	35210.4	83458.1	48007.3	44923.9	19860	22018.5	10173	15409.9	42833.7	22339.9	15680.1
PC(16:0/18:3(9Z,12Z,15Z))	7.11931	0.01659	0.466932	3.51885e+07	2.75171e+07	3.01202e+07	2.73984e+07	2.15114e+07	2.42687e+07	1.27073e+07	1.14576e+07	1.44728e+07	2.13307e+07	7.21274e+06	1.03501e+07
3-O-Sulfogalactosylceramide (d18:1/18:0)	0.761414	0.1065	0.683128	3.06477e+06	1.766e+06	1.86744e+06	1.76354e+06	1.54391e+06	1.65556e+06	5.28871e+06	480335	632436	1.01399e+06	241371	314020
Myristoleic acid	0.0137329	0.8464	0.857907	12819.3	553.519	2338.55	1796.94	518.841	15627.8	7472.08	774.657	10351.7	5316.98	3801.24	1156.91
PC(16:0/0:0)[U]	0.38793	1	0.931166	3.48694e+06	3.16821e+06	2.06619e+06	2.82945e+06	3.09834e+06	2.69526e+06	3.25679e+06	3.44337e+06	1.79786e+06	1.29226e+06	3.65286e+06	2.71042e+06
6-{4-[3-(3,7-dimethylocta-2,6-dien-1-yl)-7-hydroxy-8-(3-methylbut-2-en-1-yl)-4-oxo-4H-chromen-2-yl]-3-hydroxyphenoxy}-3,4,5-trihydroxyoxane-2-carboxylic acid	0.696405	0.1421	1.33634	643033	812390	363622	644953	786453	668485	1.01925e+06	815829	1.15466e+06	599592	688580	959471
Cortol	0.0599567	0.7431	1.10987	33732	56100.5	73345.1	63244	53992.1	47776.8	47089.2	33625.8	91760	112806	40383.1	38610.6
Ganolucidic acid C	1.31231	0.01659	5.20906	54820.1	218751	266049	123415	96845.5	167145	546970	823412	460457	391807	1.81653e+06	789682
Gamma-L-Glutamyl-L-methionine sulfoxide	0.378732	0.03195	26.3724	4203.91	927.774	1040.13	976.885	3106.08	960.592	84998.8	51696.8	27833.7	1184.01	50011.7	79996.1
Asiatic Acid	1.7085	0.01659	12.7977	58510.8	85345.2	46567.3	112856	28041.5	89471.6	646473	785880	773613	766187	1.49874e+06	914181
Isokobusone	0.494397	0.01659	4.9001	16688.8	22415.6	22658.2	27693.6	6220.99	22634.9	66773	90437.5	79309.7	63921.6	177318	102016
Phenylacetic acid	0.0734724	0.8464	1.19096	71679.6	35181.8	22632.7	58421.2	75544.8	52621.6	140132	72775.5	20075.4	10060	77632.4	55776
Rubraflavone D	0.811139	0.0611	1.2585	1.41659e+06	1.01578e+06	936681	970351	907605	926895	1.14433e+06	1.35958e+06	1.28658e+06	1.10251e+06	1.45364e+06	1.42495e+06
Trichocarposide	0.642114	0.01659	294.466	0.0887174	877.045	1936.3	28.6439	204.39	293.132	63271.2	183948	67055.7	26587.7	422364	220183
Lucidenic acid G	1.56038	0.3714	0.731801	4.37329e+06	9.15563e+06	9.02995e+06	3.31253e+06	3.12359e+06	6.77942e+06	4.20041e+06	3.0834e+06	5.46546e+06	5.57449e+06	3.06953e+06	4.78357e+06
Tavulin	0.503487	0.01659	6.64894	4069.57	16355.2	29204.7	7419.25	4464.73	17465.9	62458.4	50539.5	104455	143038	85343.2	79155
Nordalbergin	1.68603	0.01659	5.3775	198249	187474	206566	175080	177798	223060	1.04406e+06	1.26147e+06	672841	499716	1.56986e+06	1.23491e+06
6-{4-[(E)-2-(3,5-dihydroxyphenyl)ethenyl]phenoxy}-3,4,5-trihydroxyoxane-2-carboxylic acid	0.314248	0.2377	0.574194	198663	111304	66029.9	87158.6	141735	83130.6	74298.5	49007.6	31756.2	7700.68	121051	111345
6-(3-{8-[1-(2,4-dihydroxyphenyl)-3-(3,4-dihydroxyphenyl)-2-hydroxypropyl]-3,5,7-trihydroxy-3,4-dihydro-2H-1-benzopyran-2-yl}phenoxy)-3,4,5-trihydroxyoxane-2-carboxylic acid	0.793984	0.3714	1.74571	904036	216357	95957.3	600493	564810	558202	1.43345e+06	1.10328e+06	472952	66499.4	855636	1.20054e+06
2-(2,4-Hexadiynylidene)-1,6-dioxaspiro(4.4)non-3-ene	1.96136	0.01659	0.471651	1.90348e+06	1.55088e+06	2.42305e+06	2.20088e+06	3.10846e+06	3.10024e+06	742521	1.18792e+06	1.47396e+06	1.38475e+06	796360	1.154e+06
8-Deoxylactucin	2.05095	0.01659	0.526932	2.36563e+06	2.00448e+06	3.11675e+06	2.68264e+06	4.04786e+06	3.7182e+06	1.08726e+06	1.61605e+06	1.91697e+06	1.81702e+06	1.37049e+06	1.64375e+06
5-Deoxydiplosporin	0.256108	0.02305	1.42796	37277.6	36083.1	58953.4	47060.6	48063.4	54475.7	59606.9	58723.8	81322.4	70949.4	68135.2	63846.5
6-(4-{3,7-dihydroxy-4-[3,5,7-trihydroxy-2-(3-hydroxyphenyl)-3,4-dihydro-2H-1-benzopyran-8-yl]-3,4-dihydro-2H-1-benzopyran-2-yl}-2-hydroxyphenoxy)-3,4,5-trihydroxyoxane-2-carboxylic acid	0.338191	0.3714	1.38225	335610	234835	87618.8	284268	269853	288582	607728	365047	162735	38807	466635	433408
L-Threoneopterin	0.286563	0.2377	2.58033	24232.7	12957.7	9990.07	29742.4	38805.2	23976.6	113617	66640	24133.7	3260.82	80858.8	71917.4
(2Z)-3-(3-hydroxyphenyl)-2-methylprop-2-enal	0.510272	0.01659	9.38456	5911.64	7581.82	13726	8497.77	7896.73	10102.9	105283	86658.1	68205.7	40497	127280	76186
6-{2-[6-carboxy-5-(2,4-dihydroxyphenyl)-3-methylcyclohex-2-en-1-yl]-3-hydroxyphenoxy}-3,4,5-trihydroxyoxane-2-carboxylic acid	1.04056	0.03195	4.2974	132494	97012.2	136917	74818.3	119191	63148.7	435892	457867	358773	126824	553079	746656
Rishitin	0.187277	0.02305	2.3287	9855.1	1356.9	8135.13	13047	5523.28	11293.5	12702.2	13424.8	22525.6	20260.7	25884.2	19824.6
Nonate	0.106137	0.5434	0.856847	51012.7	74357.9	67298	55059.9	95436.8	62110	48891.7	82610.9	31235.2	37647.9	84526.8	62352.2
4,4'-Dimethylangelicin	2.4483	0.01659	53.4368	28531.8	33241	75276.2	28119.9	21578.2	29722.5	2.21579e+06	1.80551e+06	1.08216e+06	614450	3.65614e+06	2.19444e+06
3-Hydroxymandelic acid	2.62216	0.1421	2.25115	3.04978e+06	831002	473984	3.65825e+06	3.76188e+06	2.53332e+06	8.17602e+06	6.33831e+06	3.1841e+06	480288	7.26486e+06	6.76898e+06
3-[(1E)-but-1-en-1-yl]-5,6-dihydroxy-1H-isochromen-1-one	0.495966	0.01659	4.50373	16520.7	22340.8	20692.7	16174.2	21229.1	31552.8	101321	118506	70647.3	32095.2	130879	125360
Carissanol	0.155904	0.1852	1.32552	31818.7	33164.1	55656.6	43642.8	45697.5	58789.8	49635.3	67733.3	61766.3	89481.6	60123.4	27463.2
Urolithin A	0.895346	0.01659	9.06122	44189	25399	21744.4	39114.9	41590.3	33733	233363	352010	178051	48598.3	581880	470718
5-Hydroxyferulate	0.379822	0.01659	11.4671	5979.53	375.194	420.632	10411.8	7301.25	3318.99	107609	44631.5	27362.9	14079.2	60863.7	64380.5
3-Isopropenylpentanedioic acid	0.949871	0.0611	1.81527	511600	307912	235356	394209	441599	450830	878302	862421	585560	330376	756131	837992
LysoPA(0:0/18:2(9Z,12Z))	2.68952	0.03195	2.36985	1.95281e+06	1.3796e+06	2.09138e+06	2.17608e+06	713255	1.4363e+06	5.40515e+06	3.27394e+06	3.84905e+06	2.03975e+06	4.20622e+06	4.33184e+06
6-{3-[3-(2,4-dihydroxyphenyl)-3-[2-(3,4-dihydroxyphenyl)-3,5,7-trihydroxy-3,4-dihydro-2H-1-benzopyran-8-yl]-2-hydroxypropyl]phenoxy}-3,4,5-trihydroxyoxane-2-carboxylic acid	0.376582	0.4515	1.87604	165177	43834.3	20774.9	278498	136542	76270.1	304913	268786	60442	897.829	532434	185280
Osmundalin	0.0414708	1	0.996475	961388	965178	780681	814023	783362	972466	842228	1.05326e+06	782556	806324	897801	876350
6-{[8,8-dimethyl-6-(2-methylpropanoyl)-2-oxo-4-phenyl-2H,8H-pyrano[2,3-f]chromen-5-yl]oxy}-3,4,5-trihydroxyoxane-2-carboxylic acid	1.31281	0.02305	0.648567	1.61101e+06	1.52163e+06	1.46709e+06	1.17104e+06	1.4725e+06	1.34013e+06	802657	791640	992991	1.2215e+06	791713	968150
Tryptophol	0.0626806	1	0.960809	391483	312848	117924	180107	200646	251385	411004	345893	91544.6	12634.8	297012	239019
6-({3-[(1E)-buta-1,3-dien-1-yl]-1-oxo-1H-isochromen-5-yl}oxy)-3,4,5-trihydroxyoxane-2-carboxylic acid	1.27655	0.01659	21.3072	15821.8	25955.1	38856	34330.1	27473.8	20054.1	424276	452826	357855	257338	1.2669e+06	702840
Corticrocin	0.276362	0.01659	7.1571	1836.13	4384.98	6785.35	2384.75	2627.55	4244.8	13066.8	17178.8	28997.2	44864.5	27857.3	27394.8
Lipoyl-GMP	0.029099	0.9502	0.975078	627356	344266	206379	491732	436541	590406	760250	491150	355782	94975.6	352259	574790
Methionyl-Glutamate	1.25918	0.01659	0.290844	1.00746e+06	632407	481288	632577	522772	550031	235767	271912	150201	92378.5	188070	174767
Arabinosylhypoxanthine	0.457948	0.01659	4272.15	8.39136	8.14012	9.12594	72.0495	7.63014	8.42807	81979.9	74254.8	16867.1	579.581	195287	117046
6-{[6-(3,4-dihydroxy-6-methyl-5-oxooxan-2-yl)-5-hydroxy-2-(3-methoxyphenyl)-4-oxo-4H-chromen-7-yl]oxy}-3,4,5-trihydroxyoxane-2-carboxylic acid	0.407508	0.5434	1.28101	649066	326891	227741	585679	651870	601322	1.13809e+06	683518	459624	160809	600327	855397
8-[2-(acetyloxy)-1-hydroxypropan-2-yl]-2-oxo-2H,8H,9H-furo[2,3-h]chromen-9-yl (2E)-2-methylbut-2-enoate	0.376965	0.2377	0.649189	141010	231943	360483	202778	219965	285652	113408	117008	251387	323222	60376.9	70846.6
Serinyl-Hydroxyproline	1.13962	0.0449	1.69312	778205	809369	556163	555139	597328	672752	1.31916e+06	1.34428e+06	896929	624952	1.09231e+06	1.44137e+06
3,5,7-trihydroxy-2-(4-hydroxy-3-methoxyphenyl)-6-methoxy-3,4-dihydro-2H-1-benzopyran-4-one	1.15816	0.01659	3.99232	160512	109341	53820.2	133973	152579	171132	421167	495140	424035	371624	801410	605616
3,7,8,15-tetrahydroxy-16,17-dimethoxytricyclo[12.3.1.1虏,鈦禲nonadeca-1(17),2,4,6(19),14(18),15-hexaen-9-one	0.233102	0.2377	1.34253	63715	89792.4	94503	102339	86777.3	97810	88455.1	103131	127254	196158	129370	73917.5
(E)-2-Tridecene-4,6,8-triyn-1-ol	0.0890243	0.0611	3.43211	2363.36	387.348	2008.86	396.766	1282.58	2044.69	3478.77	4079.8	1193.19	4531	11273.5	4563.4
2,6-Dihydroxynaphthalene	0.467858	0.02305	1.48967	122582	122443	182967	152038	133748	157568	178170	231226	216737	281416	202923	187615
1-O-Feruloyl-beta-D-glucose	0.0206589	1	1.00386	433948	653349	634462	487281	535302	518063	309232	461847	595927	684849	484543	738677
Ferulic Acid	2.446	0.01659	2.37082	1.57863e+06	1.37459e+06	1.19497e+06	1.21679e+06	1.26057e+06	1.27132e+06	3.35408e+06	3.35023e+06	2.63048e+06	1.58336e+06	3.81162e+06	3.98977e+06
6-{[2-(1,2-dihydroxypropan-2-yl)-7-oxo-2H,3H,7H-furo[3,2-g]chromen-9-yl]oxy}-3,4,5-trihydroxyoxane-2-carboxylic acid	0.0921088	0.08006	2.47287	3894.75	4821.6	2204.88	2279.18	810.893	3132.26	5135.63	7298.67	1188.16	5646.02	15509.4	7614.82
7-[(2S,3R,4S,5S,6R)-3,4,5-trihydroxy-6-(hydroxymethyl)oxan-2-yl]oxychromen-2-one	0.263264	0.1065	2.68911	21059.1	4199.54	3745.62	33818.4	13434.3	21755.5	59948.7	54242	21435.9	8001.07	64773.5	55219.2
3,4,5-trihydroxy-6-[(2-oxo-3-phenylpropanoyl)oxy]oxane-2-carboxylic acid	0.228946	0.1421	1.35999	57837.7	68247	49497.4	63551.5	91389.1	79134.5	98059.3	96989.3	92657.4	44342.3	90851.5	134245
ETHYL SYRINGATE	2.62543	0.2997	1.52963	5.29221e+06	6.44049e+06	1.11558e+07	6.25843e+06	7.71085e+06	8.60128e+06	8.53682e+06	9.54631e+06	1.42662e+07	2.29405e+07	6.23872e+06	7.99534e+06
Oleoside 11-methyl ester	0.287652	0.6398	1.29301	424725	218244	148771	513392	267591	306827	533160	459414	190491	127220	786349	333848
Sinapyl alcohol	1.04763	0.01659	5.53899	57496.1	70507.8	75488.4	65677.6	54451.8	62648.5	334219	414087	331696	243962	428150	387488
5,7-dihydroxy-2-(3-hydroxyphenyl)-3,6-dimethoxy-3,4-dihydro-2H-1-benzopyran-4-one	0.362114	0.08006	3.83738	23686.4	916.915	2735.05	27924.9	32558	28376	160572	95149.8	37117.7	1170.15	58385	93564.3
Hydroxytanshinone	0.123833	0.02305	3.73922	1257.02	1219.39	4385.53	1283.94	1142.99	2397.57	4873.84	6672.23	9787.6	13443.7	4880.75	4044.82
3,4,5-trihydroxy-6-[2-hydroxy-4-(3-oxobut-1-en-1-yl)phenoxy]oxane-2-carboxylic acid	0.792668	0.01659	2.58129	88864.8	95823	126830	146026	92381.3	136308	213562	320408	417611	327646	258022	234846
2,4-Dihydroxybenzoic acid	0.766377	0.01659	3.49324	102986	57040.9	55873.1	84674.7	41502.5	70646.7	249501	294792	159623	150191	267601	319914
3,4,5-trihydroxy-6-[(5,6,7-trihydroxy-4-oxo-2-phenyl-4H-chromen-3-yl)oxy]oxane-2-carboxylic acid	1.24556	0.01659	0.580101	1.2863e+06	1.16582e+06	1.04591e+06	1.27007e+06	1.22031e+06	1.15854e+06	282918	797569	856444	1.0094e+06	393831	805318
3-O-Methylgallate	0.323326	0.08006	0.456225	109815	41498	27157	129363	95298.3	84120.1	31095.3	75160.4	15764.9	15990.9	60433.5	23865
3-hydroxyadipic acid 3,6-lactone	0.379924	0.0449	1.29374	146863	166985	226944	222295	160167	188009	172806	252453	241787	267152	265204	238112
3,4,5-trihydroxy-6-{[3-(4-methoxyphenyl)prop-2-en-1-yl]oxy}oxane-2-carboxylic acid	0.189113	0.01659	1.63962	19929.2	15567.1	16802.5	20128.1	13425.3	16188	22681.5	23121.4	28450.7	36174.4	29672.9	27260.6
(S)-Acetoin	0.339416	0.01659	2.00661	32385.1	32636.4	35697.2	29906.8	31095	29046	71000.5	70853.6	63775.6	72402.9	53364.5	51331.4
2-{3-[(6-carboxy-3,4,5-trihydroxyoxan-2-yl)oxy]-5-methoxyphenyl}-3-hydroxy-5-sulfino-3,4-dihydro-2H-1-benzopyran-7-olate	1.02667	0.0611	1.96975	446407	342821	797273	570899	211575	308899	926998	1.27627e+06	607760	486063	1.27982e+06	697522
Oxaceprol	3.90931	0.1065	3.77218	2.87055e+06	2.24497e+06	1.87723e+06	1.87064e+06	1.38617e+06	1.65474e+06	7.39151e+06	8.10263e+06	4.58618e+06	1.2596e+06	1.30965e+07	1.04701e+07
{2-[5,7-dihydroxy-2-(4-methoxyphenyl)-4-oxo-6-[3,4,5-trihydroxy-6-(hydroxymethyl)oxan-2-yl]-4H-chromen-3-yl]-3,5-dihydroxy-6-(hydroxymethyl)oxan-4-yl}oxidanesulfonic acid	1.23897	0.02305	0.485394	661886	1.21214e+06	1.0731e+06	749553	1.42798e+06	810903	470759	526986	734308	486741	321662	340523
{2-[5,7-dihydroxy-2-(3-hydroxy-4-methoxyphenyl)-4-oxo-3-[3,4,5-trihydroxy-6-(hydroxymethyl)oxan-2-yl]-4H-chromen-8-yl]-3,5-dihydroxy-6-(hydroxymethyl)oxan-4-yl}oxidanesulfonic acid	0.496302	0.1065	0.798141	452858	606610	689584	556363	711102	597737	500249	509320	440803	277642	563392	593118
Elesclomol	2.07954	0.0611	0.699821	4.80771e+06	5.24269e+06	6.65228e+06	4.32786e+06	5.65488e+06	3.53602e+06	3.46149e+06	3.65062e+06	4.00027e+06	3.60447e+06	3.60657e+06	2.82519e+06
(R)-Serine	0.417591	0.1421	0.576027	189209	304998	86483.6	116216	138867	245521	170842	95845.3	80262.5	54971.8	121291	99670
L-Carnitine	1.23805	0.1065	17.21	46968	36807.2	34892.1	17576.2	29501.3	19400	782595	677624	290629	14248.7	727066	694216
3,4,5-trihydroxy-6-{3-[(E)-2-(2-hydroxy-4-{[3,4,5-trihydroxy-6-(hydroxymethyl)oxan-2-yl]oxy}phenyl)ethenyl]-5-{[3,4,5-trihydroxy-6-(hydroxymethyl)oxan-2-yl]oxy}phenoxy}oxane-2-carboxylic acid	2.91007	0.1852	0.727438	1.19913e+07	1.79432e+07	1.63721e+07	1.92939e+07	1.30813e+07	2.04004e+07	7.0438e+06	9.24474e+06	1.48565e+07	2.10469e+07	9.32187e+06	1.05455e+07
Niacinamide	0.783788	0.1065	0.801796	1.2884e+06	1.51053e+06	1.11391e+06	1.69941e+06	1.63552e+06	1.44225e+06	1.56328e+06	1.23921e+06	1.0783e+06	827745	1.0009e+06	1.25732e+06
Aspergillomarasmine A	0.826687	0.01659	0.0881867	381328	229954	424734	212623	69620.9	134213	25057.2	9618.67	29027.1	26469.6	24359.8	13582.6
3-(3,4-dimethoxyphenyl)-7-methoxy-8-methyl-5-{[3,4,5-trihydroxy-6-(hydroxymethyl)oxan-2-yl]oxy}-4H-chromen-4-one	3.97127	0.01659	0.246962	1.11287e+07	7.66221e+06	4.09249e+06	3.90326e+06	3.75665e+06	1.19247e+07	1.64054e+06	2.30914e+06	983080	962504	2.2063e+06	2.38775e+06
Cytosine	0.462787	0.01659	0.537961	153984	129243	139967	119243	118980	103505	88154.9	77222.1	63519.4	54819.2	66341.1	61471.2
(2S,5S)-trans-Carboxymethylproline	0.957944	0.0449	1.39455	1.03118e+06	1.01172e+06	927421	672187	930129	844100	1.12902e+06	1.52437e+06	1.02767e+06	944530	1.54435e+06	1.38566e+06
3,4,5-trihydroxy-6-{4-[(1E)-3-(4-hydroxy-3,6-dioxo-2-{[3,4,5-trihydroxy-6-(hydroxymethyl)oxan-2-yl]oxy}cyclohexa-1,4-dien-1-yl)-3-oxoprop-1-en-1-yl]phenoxy}oxane-2-carboxylic acid	1.89644	0.01659	0.530169	2.42776e+06	1.93225e+06	2.73014e+06	2.68005e+06	2.08092e+06	1.67008e+06	967980	1.20313e+06	1.25083e+06	1.3274e+06	1.06606e+06	1.35302e+06
B-D-Glucuronopyranosyl-(1->3)-a-D-galacturonopyranosyl-(1->2)-L-rhamnose	0.114508	1	0.958932	964989	1.35338e+06	2.16417e+06	2.01377e+06	967522	1.30182e+06	993488	1.29568e+06	1.41177e+06	1.92909e+06	1.48956e+06	1.28894e+06
6-[(2-{[3,4-dihydroxy-2,5-bis(hydroxymethyl)oxolan-2-yl]oxy}-3,5-dihydroxy-6-(hydroxymethyl)oxan-4-yl)oxy]-3,4,5-trihydroxyoxane-2-carboxylic acid	0.0473097	0.5434	1.0115	707531	1.06338e+06	2.29392e+06	1.51221e+06	749466	975700	948277	1.18362e+06	1.11616e+06	1.51439e+06	1.48676e+06	1.13729e+06
(Z)-3-(1-Formyl-1-propenyl)pentanedioic acid	0.261825	0.1852	2.14566	45234.8	33651	21382.7	19784.1	16865.7	25406.1	75626.2	71692.3	31818.7	14378.4	98087.3	56609.5
6-Hydroxy-5-methoxyindole glucuronide	0.488985	0.01659	1.70098	59053.1	141480	140027	55708.9	101261	172833	197502	206634	180235	178475	173595	203853
5-Hydroxymethyl-4-methyluracil	0.325784	0.2377	2.06777	53996.7	60336.3	11183.6	93062.3	40649.9	34703.4	40219	75370.4	137417	83261.6	43543.9	228153
L-Homocysteic acid	0.2115	0.03195	1.35544	41329.2	36942.3	51331.7	36494	32474.1	40273.6	53845.3	57497.6	51322.5	46389.9	60613.1	54112.3
(5S,6S)-6-Amino-5-hydroxycyclohexane-1,3-diene-1-carboxyate	0.114877	0.0449	1.2277	18451.7	18586.8	23665.2	21648.8	18768.6	19281.6	20145.4	25408.5	27149.6	26413	26009.6	22740.9
6-Maleimidocaproic acid	0.304586	0.01659	1.77337	38481.8	30766.2	41288.9	40266.4	33942.1	30248.2	57397	59614	61777.3	54015.6	87971	60445.5
Guanine	0.994589	0.0611	0.410057	912607	644362	262407	483327	656949	512512	491699	275998	114287	38653.1	273534	229513
(S)-17-Hydroxy-9,11,13,15-octadecatetraynoic acid	0.10242	0.7431	0.867656	51833.8	111421	112734	104453	56819.6	80504.5	44480.6	63829.5	82427.5	120834	83169.6	54450.6
Hypoxanthine	0.578919	0.01659	0.173676	132532	117590	107971	98325.6	73876.6	251368	21599.8	26743.4	22209.4	21839.8	20990.1	22413
(R)-Pantothenic acid 4'-O-b-D-glucoside	0.391636	0.0611	1.56108	107439	162660	135759	111827	74271	120409	121226	188788	249266	270541	143069	139163
7-Methylinosine	0.376927	0.5434	0.772865	295113	500256	971738	964415	355567	482009	290818	431852	574470	723536	420965	316364
Gamma-Glutamylcysteinylserine	0.545285	0.01659	1.85604	96015.2	92572.4	135733	122573	80015.7	94208.1	156385	209114	182431	155179	252580	197026
({6-[3-(4-hydroxyphenyl)-3-oxoprop-1-en-1-yl]-5-methoxy-2-methyl-2H-chromen-2-yl}methoxy)sulfonic acid	0.0232273	0.6398	0.944596	27764.3	27373.9	34297.9	22433	29738.9	33829.6	22586.7	25061.7	34509.1	50977	12371.1	20236.2
Hydroxyprolyl-Leucine	0.589343	0.01659	0.242174	129399	106292	151950	162247	89458.7	138876	58187.4	24428.9	49753.7	15114.6	18476.1	22528.8
3-Methylbutyrolactone	0.165572	0.02305	1.38367	19209.8	23181	27283.6	21999.9	19975	20634	24928.8	30282.1	32595.7	35398.4	30496	29388.5
Neohesperidose	0.515181	0.01659	7.27321	12592.3	11226	8604.43	28941.2	4996.25	12494.4	97473.8	108125	55155.1	35149.7	152477	125040
5-Hydroxyindoleacetaldehyde	0.164465	0.01659	3.95015	3403.67	3293.16	3758.85	1922.86	728.631	2780.37	12517.1	10472.3	9742.34	4686.66	11032.8	14330
2-Phenylaminoadenosine	0.223407	0.2377	0.607083	51915.3	110846	91610.5	80223.9	93350.8	105773	24846.1	16083.5	91961	173487	10994.5	6628.64
Phenylglyoxylic acid	0.139442	0.01659	24.5299	253.667	589.716	275.932	259.098	230.656	254.777	2965.62	9673.62	3973.52	1551.87	17469.1	10080.5
1-(3-Methoxy-4-hydroxy)-phenyl-6,7-dihydroxy-isochroman	0.497257	0.2997	2.95363	262276	46688.5	500.223	33237.9	58451.7	58151.2	429657	509807	53473.7	569.417	160918	202148
2-hydroxy-3-methyl-2-Cyclopenten-1-one	0.613031	0.01659	2.65916	60880.2	66998.5	78663.3	59759.8	49015.2	68252.7	232769	165657	151698	117209	186930	165767
3-(3,4-Dihydroxyphenyl)pyruvate	0.471598	0.0611	0.733155	322348	394895	328718	224506	260503	267946	189541	231021	251382	267562	189953	189270
5-Hydroxyindol-2-carboxylic acid	0.432161	0.01659	2.47835	26125.5	31536.1	46054.9	33670.4	27192.8	33614.3	86463	81061.4	78767	88825.9	82417.3	73634
Folinic acid	0.241196	0.2377	1.6552	96135.1	63202	58940.5	25679.6	36764.4	36860.4	127671	107305	50235.8	31010	137529	71922.6
Diketogulonic acid	0.420388	0.01659	0.0222871	102264	52181.3	44379.5	49827.5	28667.8	41180.3	2331.98	966.914	956.995	881.707	1001.16	956.755
5-Hydroxyindoleacetic acid	0.500664	0.01659	0.158089	102436	91537.2	72966.8	53106.5	85457.3	65518.7	12164.2	15667.3	10868.9	17313	7903.5	10548.5
Ethyl (S)-3-hydroxybutyrate glucoside	0.33582	0.0611	1.569	71773.2	79790.5	92091.1	79935.2	72060.1	74339.6	120252	129193	145633	181368	83622.8	77408.6
Succinyladenosine	0.121919	0.1852	0.676665	27483.4	31636.1	23814.8	13358.6	29108.5	10632.6	13072.9	12413.6	23617.5	19574.9	9293	14049.6
Eriodictyol 5-O-glucoside	0.304196	0.2997	1.41299	129018	62356.9	57375.4	205574	196614	152481	232846	234908	174998	41826.5	190396	260178
DTDP-4-acetamido-4,6-dideoxy-D-galactose	0.158224	0.6398	0.853879	270715	148885	119843	258724	304743	289282	307057	206724	171545	107897	109743	285466
N-lactoyl-phenylalanine	0.180157	0.01659	2.11919	7308.44	8779.02	9789.96	8451.59	7250.21	7856.38	19361.3	17011.8	14095.8	14520.7	22766.9	16981.1
Gibberellin A1 glucosyl ester	0.117349	0.08006	12.5473	67.6499	65.6245	73.572	2561.58	61.5131	1294.74	84.5637	1333.65	16517.8	31030.8	1325.42	1457.62
5-Taurinomethyl-2-thiouridine	0.0636585	0.7431	0.919186	201850	85423.4	76322.5	166711	247792	194434	258457	148181	124077	73200.1	97719.8	192189
Doxorubicin-semiquinone	2.4389	0.01659	0.485228	3.77619e+06	3.48809e+06	2.79418e+06	2.52135e+06	3.06484e+06	3.03824e+06	1.52833e+06	1.72377e+06	1.55054e+06	1.06054e+06	1.53576e+06	1.66735e+06
5-[(2,4,5-trihydroxyphenyl)methyl]oxolan-2-one	0.524251	0.01659	0.280283	149755	109218	87098.3	69579.2	113169	107352	39658.2	27707.3	42594.5	20617.4	25239.2	22418
4-Hydroxy-3,5-dimethoxybenzaldehyde	0.348003	0.01659	1.7188	46876.3	56481.3	70152.5	63752	56319.7	70828.4	76339.2	121713	92929	160156	83916	91068.5
6-(4-ethyl-5-hydroxy-2-methoxyphenoxy)-3,4,5-trihydroxyoxane-2-carboxylic acid	0.0217591	0.9502	1.0794	17477.7	3944.42	1158.2	39106.5	21335.7	25025.2	34350	14734.6	2814	2967.82	33689.9	28105.5
3-(2H-1,3-benzodioxol-5-yl)-3-hydroxy-1-(4-methoxy-1-benzofuran-5-yl)propan-1-one	0.69936	0.03195	0.313415	351458	129859	111244	217929	466016	297599	111082	118838	41768.3	20561.4	72652.8	128557
3-Pyridylacetic acid	0.192521	0.1852	0.58932	101713	42355.4	26644.3	33229.5	41821.5	33992.4	28556.1	31493.4	18063.2	14871.9	45035.8	26860
2-Hydroxy-6-oxo-6-phenylhexa-2,4-dienoate	0.211068	0.1421	1.60287	41709.6	21677.7	14378.8	50453	51578.2	41547.5	95992.8	65783.8	50567.1	16426.1	50887	75136.4
5-Deoxymyricanone	0.0062231	0.7431	0.912375	1820.27	866.177	1490.13	3082.92	811.91	896.816	1496.02	1212.23	1199.79	1105.4	1255.16	1915.39
6-{[3,5-dihydroxy-2-(3,4,5-trihydroxyphenyl)-3,4-dihydro-2H-1-benzopyran-7-yl]oxy}-3,4,5-trihydroxyoxane-2-carboxylic acid	0.398591	0.1065	4.86753	17225.1	4035.64	2350.56	37215.8	9365.92	18150.5	85332.2	96363.1	37557.3	1431.86	93171.3	116048
Senecioic acid	0.058244	0.01659	1.20035	4987.5	5608.59	5421.02	4849.11	5126.54	5122.39	6182.25	6377.74	5676.17	5806.67	6413.56	6894.11
5,6,7-trihydroxy-2-(3-hydroxyphenyl)-4H-chromen-4-one	0.650999	0.0449	0.663466	468906	483275	349105	334142	484578	442276	227703	364002	349034	330888	157630	270337
Threoninyl-Leucine	0.153688	0.7431	2.31725	5257.11	10676.8	628.536	34406.3	8274.88	5460.87	3145.61	5188.37	60184.6	40204.7	1367.87	39760.2
1,4-Ipomeadiol	0.34285	0.01659	2.02351	38716.1	36767.7	60110.7	36588.5	42520.1	45578	72446.8	86898.9	78894.7	157409	68943	62116.7
Dihydroxycitracridone I	0.168036	0.2377	3.35254	5635.65	10652.2	12015.1	1631.31	1727.79	11024.1	7541.32	8955.45	27374.4	73678.6	19259.1	6277.31
Candesartan N2-glucuronide	0.368028	0.6398	0.62657	609570	237268	22138.1	261686	186523	259000	88714.7	302223	47069.9	10254.7	308463	231006
2-(2-hydroxyphenyl)-4H-chromen-4-one	0.517169	0.2377	1.6452	163859	82774.7	110896	410022	139989	229158	346580	347570	293637	121376	391421	369134
1-(2-Furyl)butan-3-one	0.138841	0.1065	1.43912	20382.6	18949.1	17450.4	16889	15913	14423.2	28320.4	30580.8	20528.2	14359.4	25282.6	30595.5
Phenylacetaldehyde	0.127146	0.2377	1.18917	43613.6	56315.6	60582.2	45554.6	47908.6	55280.4	51517	61207.8	71160.4	85104.8	48711.7	50066.1
5-hydroxy-8,8-dimethyl-4-phenyl-2H,8H-pyrano[2,3-f]chromen-2-one	0.0666754	0.5434	1.13962	40504.2	50257.8	25308.9	37791.8	24805.8	46088.5	49342.3	57529.3	28849.3	35586.7	38036.3	46776
4-Hydroxy-5-(3',4'-dihydroxyphenyl)-valeric acid-O-methyl-O-glucuronide	0.235208	0.3714	0.861359	568145	517376	696935	407495	542846	560585	263938	389194	633064	1.02104e+06	223522	306058
Armillarivin	0.0243959	0.1065	1.20545	1170.5	1135.45	1272.96	1889.97	1064.31	1175.62	1463.14	1589.08	1572.78	1449.05	1645.37	1572.38
Aucubin	0.161408	0.03195	281.274	7.49847	7.27397	8.15489	7.65901	6.81825	279.15	255.444	7584.49	11329.1	14.5491	59252.6	10623.9
Epsilon-(gamma-Glutamyl)-lysine	0.225679	0.2997	1.15555	195442	233531	205797	233727	209155	198904	167225	298837	269804	220666	302082	216899
2-(2,4-dihydroxyphenyl)-5-hydroxy-8,8-dimethyl-3-{[3-methyl-3-(4-methylpent-3-en-1-yl)oxiran-2-yl]methyl}-4H,8H-pyrano[3,2-g]chromen-4-one	0.583299	0.1852	0.622097	498507	501354	586835	368920	525502	282858	147487	178857	391563	685926	141232	174469
Prenyl glucoside	0.1488	0.1065	1.49133	14137.1	25646.1	29857.8	22828.9	13557.7	18555.3	23335.3	26829.9	34948.1	47990.4	30727.3	21929.1
3,4,5-trihydroxy-6-[6-hydroxy-2,3-dimethoxy-4-(3-oxopropyl)phenoxy]oxane-2-carboxylic acid	0.332127	0.5434	0.753062	363597	285821	348894	214365	261087	338838	112068	219718	365731	407229	106430	153882
2-benzyl-2,3-dihydro-1-benzofuran-2,3,4,6-tetrol	0.435976	0.01659	0.110157	56177.8	33767.9	113092	101265	57808.7	47885.5	407.69	5514.81	5595.9	29248.6	2091.13	2305.67
3,4,5-trihydroxy-6-{[7-hydroxy-2-(4-hydroxy-3-methoxyphenyl)-3-{[3,4,5-trihydroxy-6-(hydroxymethyl)oxan-2-yl]oxy}-8aH-chromen-5-yl]oxy}oxane-2-carboxylic acid	1.22633	0.01659	0.262272	832047	582038	493594	436761	485170	519743	181466	246901	120802	139315	86939.9	102826
4-Hydroxypheoxyacetate	0.372141	0.1065	1.1563	380596	434098	423853	343511	369696	401606	535034	446997	433832	360218	472819	472066
6-(4-{8-[5,7-dihydroxy-2-(4-hydroxyphenyl)-4-oxo-3,4-dihydro-2H-1-benzopyran-3-yl]-5,7-dihydroxy-4-oxo-3,4-dihydro-2H-1-benzopyran-2-yl}-2-hydroxyphenoxy)-3,4,5-trihydroxyoxane-2-carboxylic acid	0.227615	0.4515	0.777346	163741	134911	98992.5	123257	209378	196481	173582	151871	125582	71833.1	62216.2	135467
3,4,5,11,14,20,21,22-octahydroxy-13-(hydroxymethyl)-9,12,16-trioxatetracyclo[16.4.0.0虏,鈦?0鹿鈦?鹿鈦礭docosa-1(22),2,4,6,18,20-hexaene-8,17-dione	1.13258	0.01659	0.378031	778344	460167	386786	582396	901060	676462	265602	252534	255220	214876	167294	275586
6-[3,4,5-trihydroxy-6-(hydroxymethyl)oxan-2-yl]-2-(2,4,5-trihydroxyphenyl)-3,4-dihydro-2H-1-benzopyran-3,5,7-triol	0.294142	0.1852	1.5353	148508	66984.4	39256.5	65636.9	136658	142084	285144	154912	101981	53372.5	163915	160725
Benzenemethanol, 2-(2-hydroxypropoxy)-3-methyl-	0.610666	0.03195	2.2362	78364.8	96888.7	115229	186968	65338.3	120318	164062	272656	208002	162079	431020	244522
Alpha-Furyl methyl diketone	0.770867	0.0449	7.5746	32165.8	13306.7	10425	74625.8	34412.1	24041.9	306135	278902	88476.7	24677.9	398918	334383
7-hydroxy-2-(4-hydroxyphenyl)-6-methoxy-4H-chromen-4-one	0.788473	0.0611	29.4346	27091.7	7765.23	4801.62	712.826	6892.17	700.937	401763	300838	41887.4	863.964	395500	270696
6-(4-{5,7-dihydroxy-4-oxo-3,6-bis[3,4,5-trihydroxy-6-(hydroxymethyl)oxan-2-yl]-4H-chromen-2-yl}phenoxy)-3,4,5-trihydroxyoxane-2-carboxylic acid	0.590895	0.01659	467.529	417.809	405.301	454.385	426.755	379.908	419.637	40621.8	134737	29172.1	13773.4	754003	198102
3,4,5-trihydroxy-6-{3-[2-(2-hydroxyphenyl)ethyl]-5-methoxyphenoxy}oxane-2-carboxylic acid	0.101559	0.8464	1.48063	5300.34	33256.1	49735.1	21747.8	18927.9	22812	20376.2	39351.4	36437.4	107081	9892.81	11600.9
Herniarin	0.344274	0.02305	23.3473	2519.33	1919.45	1944.93	1522.34	1849.92	1696.75	51637.8	64890.2	16970.4	2076.97	87811.6	44059.5
3,4,5-trihydroxy-6-[4-(7-methoxy-2-oxo-2H-chromen-6-yl)-2-oxobutoxy]oxane-2-carboxylic acid	0.272656	0.7431	0.94611	1.97522e+06	2.54622e+06	2.97651e+06	2.38085e+06	1.78243e+06	2.14493e+06	1.61937e+06	1.8622e+06	2.45938e+06	2.63605e+06	2.34343e+06	2.14239e+06
Kinetin-7-N-glucoside	1.37724	0.01659	53.5766	9286.38	916.409	13747.8	7857.86	19510.4	14444.4	891944	610206	320492	189160	874374	636937
6-{[3-(3,7-dihydroxy-5-methoxy-2,2-dimethyl-3,4-dihydro-2H-1-benzopyran-6-yl)-4-oxo-4H-chromen-7-yl]oxy}-3,4,5-trihydroxyoxane-2-carboxylic acid	0.552752	0.01659	0.346302	154712	158914	110105	87946.7	171270	127958	38894.6	66275.6	52012.7	87866.5	12147.2	23723.7
3,4,5-trihydroxy-6-{[2-(hydroxymethyl)-2-methyl-2H-chromen-5-yl]oxy}oxane-2-carboxylic acid	0.189195	0.2997	0.568909	57539.9	34931.2	17725.7	42565.2	58293.7	64498.9	66463.5	45448.4	11919	2108.34	9791.33	21054.9
Methyl 3-(4-methoxyphenyl)-2-oxopropanoate	0.350902	0.08006	1.28335	193651	199428	294507	219218	230505	238884	235516	296179	304850	452878	245114	231950
1,4,6-Trimethylnaphthalene	0.15996	0.0449	1.46033	12718	18521.5	22907	24955.5	13493.9	18592.8	22709	24778.6	28816.4	32222.3	28120.5	25689.9
Lacto-N-biose I	0.162919	0.7431	1.16134	105426	119262	170932	144179	139922	164775	106690	213422	162212	230848	131405	135741
N-(4-aminobutyl)-3-(4-hydroxy-3-methoxyphenyl)oxirane-2-carboximidic acid	0.443177	0.01659	18.553	3591.29	3212.22	5330.29	4376.08	1239.39	869.868	45768.5	56119.5	61687	26056	78573.8	77204
3,4,5-trihydroxy-6-{2-hydroxy-4-[(1E)-3-oxo-3-[(3,4,5,6-tetrahydroxyoxan-2-yl)methoxy]prop-1-en-1-yl]phenoxy}oxane-2-carboxylic acid	0.650869	0.0449	2.41057	110060	180868	124484	97935.2	70538.7	63445.9	404176	173560	364339	111722	285541	221049
Benzyl	0.203055	0.01659	1.95552	11243.7	10344	12313	13206.1	9821.82	13191.1	22480.2	22520.8	18666	21192.7	27096.9	25210.5
2-{[5,7-dihydroxy-2-(4-hydroxyphenyl)-4-oxo-4H-chromen-3-yl]oxy}-4,5-dihydroxy-6-methyloxan-3-yl (2E)-3-(4-hydroxyphenyl)prop-2-enoate	0.384919	0.1065	12.3895	6972.78	2376.72	2549.31	13659.3	6020.62	1816.28	164929	70842.5	11104.5	2238.72	119712	44956.7
3-Hydroxycinnamic acid	0.532689	0.7431	1.18197	3.0649e+06	1.41589e+06	730432	4.039e+06	1.75889e+06	3.1686e+06	4.56991e+06	3.39996e+06	1.56039e+06	338933	3.86381e+06	3.02545e+06
Citracridone I	0.421957	0.3714	1.34224	319897	198165	401168	256834	293129	348764	283804	399318	497306	672872	264021	322998
N-(3-Hydroxypropyl)phthalimide	0.203079	0.02305	2.29943	13593.7	7364.09	12488.9	10215.4	7988.56	8102.16	31228.9	23884.9	17827.7	13426.6	28531.7	22487.1
7-hydroxy-6-(hydroxymethyl)-2H-chromen-2-one	0.0634803	0.7431	1.17996	32820.5	17770.4	14969.7	27262.6	43758	36466.4	61511.1	39047	23756.7	6756.58	21961	51136.3
2-[4,6-dihydroxy-2-methoxy-3-(3-methylbut-2-en-1-yl)phenyl]-7-hydroxy-3,4-dihydro-2H-1-benzopyran-4-one	0.810468	0.01659	115.177	1668.83	2203.02	2104.82	1704.56	1517.45	1676.13	98208	187936	152531	100163	380131	333233
Limonene-1,2-epoxide	0.279717	0.03195	1.30403	106447	96944.3	101830	82980.4	86800.3	101074	111543	122170	129867	164617	101464	121248
6-{5-[2,3-dioxo-3-(2,3,4,6-tetrahydroxyphenyl)propyl]-2,3-dihydroxyphenoxy}-3,4,5-trihydroxyoxane-2-carboxylic acid	0.225499	0.0611	0.297978	32164.5	30460.2	3693.26	38723.7	14617.7	37571.2	13342.9	12231.8	10670	3282.3	3115.13	4220.23
Perilloside A	0.37543	0.1421	1.35319	132805	131026	184803	191557	157636	189319	177219	254334	225025	306995	185349	186595
S-Adenosylmethionine	0.607488	0.01659	15.1004	4582.23	2446.36	14604.8	15267.4	1672.1	6249.83	61936	93657.7	105450	86818.1	179538	149152
1,2,3,9-tetrahydrocarbazol-4-one	0.00475201	1	1	19126.7	14493.4	2975.37	8996.5	6981.48	13581.1	20177.9	17758.5	3386.96	557.958	11223.4	13056.5
3-Indolebutyric acid	0.00445187	0.9502	1.01318	58493.2	47335.8	15461	24523.4	30277.9	37868.9	63206.7	54450.8	13766.3	566.331	46287.1	38496.3
3,4,5-Trimethoxycinnamic acid	0.011375	0.2997	1.19816	504.686	489.576	2816.27	1097.41	458.903	506.893	630.866	685.167	2664.62	1521.72	858.141	677.969
(S)-Chiral alcohol	0.0549499	0.01659	3888.49	0.418427	0.405899	0.455056	0.427385	0.380469	0.420257	4611.3	0.568061	0.562234	775.718	4362.56	0.562093
Melledonal A	1.1791	0.01659	4.47741	100930	142310	92605.8	119115	91250.4	157342	616651	703057	385484	241874	586233	618039
Leucopelargonidin	0.861819	0.2997	1.48839	826323	654233	495244	1.15165e+06	776640	1.11078e+06	1.36725e+06	1.66274e+06	699407	462534	1.80781e+06	1.46511e+06
Methyl 4-hydroxybenzoate	0.663837	0.01659	9.81729	16842	14035.7	13283.2	12428.7	13112.6	15664.5	116111	135484	94886.9	91399.6	176630	223855
3,4,5-trihydroxy-6-(4-methoxy-1-benzofuran-5-carbonyloxy)oxane-2-carboxylic acid	0.363322	0.01659	9.49554	3399.34	10322.1	1209.08	5107.84	2928.43	9977.76	41933.7	95154.9	19791.8	25475.3	85490.9	44998.1
2-amino-4-({1-[(carboxymethyl)-C-hydroxycarbonimidoyl]-2-[(1-hydroxy-2-methyl-3-oxo-1-phenylbutan-2-yl)sulfanyl]ethyl}-C-hydroxycarbonimidoyl)butanoic acid	0.164625	0.0449	28.0945	1241.99	759.817	0.00861885	460.745	0.00720617	0.00795976	29219.4	16439.7	3468.89	0.00981107	11215.5	8814.56
3,4,5-trihydroxy-6-{[7-methoxy-3-(3-methoxyphenyl)-8-methyl-4-oxo-4H-chromen-5-yl]oxy}oxane-2-carboxylic acid	0.292181	0.3714	0.722509	309137	126523	77222.6	317912	256634	309416	144990	231619	127259	58668	172392	274545
(S)-p-Mentha-1,8-dien-10-yl acetate	0.162482	0.2997	1.53089	61317.7	44015.1	42225.6	27225.1	27975.7	29406.5	70005.4	116024	33667.7	6859.78	73771.8	55062.9
2-amino-4-({1-[(carboxymethyl)-C-hydroxycarbonimidoyl]-2-{[1-(2,6-dihydroxyphenyl)-3-hydroxy-3-methylbutan-2-yl]sulfanyl}ethyl}-C-hydroxycarbonimidoyl)butanoic acid	0.350996	0.2997	1.82174	140826	74244	13362.9	88720.6	118611	100765	240400	272127	75573.6	0.0343713	204386	185007
Clozapine glucuronide	0.296984	0.01659	6.13274	5838.13	5663.34	6349.2	5963.12	5308.53	5863.67	50260.4	53364.3	17263.8	7227.47	50202.4	36270.7
Glycylprolylhydroxyproline	0.0247008	0.4515	0.838802	9238.1	4141.61	25086.7	9138.39	9045.91	12476.5	3694.09	3034.54	19219.7	25345.5	2043.6	4641.04
6-Methylcoumarin	0.340714	0.2997	0.740096	493133	328934	203002	231089	180976	183286	298775	246294	186223	118042	172750	177228
Quassinol	0.0950627	0.9502	1.23202	35162.6	57821.9	125631	78323.5	33952.6	46898.7	15412.7	35688.8	127210	202007	36550.2	48601.1
4-Hydroxybenzaldehyde	2.60549	0.08006	2.56235	2.04512e+06	736165	415852	2.39468e+06	2.48832e+06	2.02495e+06	6.60325e+06	5.21804e+06	2.93539e+06	476251	5.31831e+06	5.33994e+06
3,4,5-trihydroxy-6-[(2-oxo-2H-chromen-4-yl)oxy]oxane-2-carboxylic acid	2.68653	0.4515	1.1489	3.991e+07	4.00915e+07	3.30084e+07	4.42602e+07	4.45915e+07	5.07893e+07	5.72923e+07	6.14201e+07	3.66407e+07	2.87109e+07	6.01272e+07	4.61014e+07
2-{[hydroxy(4-methoxy-1-benzofuran-5-yl)methylidene]amino}acetic acid	0.826779	0.08006	0.567402	846074	452503	360860	755424	927389	574447	215119	365220	599470	314449	280546	447584
3-[[(2R)-2,4-dihydroxy-3,3-dimethylbutanoyl]amino]propanoic acid	0.294701	0.0449	56.2784	1579.42	51.8497	58.129	1496.16	855.634	53.6838	110213	36956.3	10206.2	66.1698	48811.2	24188.7
P-Mentha-1,3,5,8-tetraene	1.41253	0.01659	2.38959	342591	320377	515732	590799	214072	380210	880594	943950	990619	769592	1.15054e+06	913783
A-L-Fucopyranosyl-(1->2)-b-D-galactopyranosyl-(1->2)-D-xylose	0.814021	0.01659	22.5484	12708.2	7051.78	18647	9780.69	963.18	1939.22	179346	126267	238057	101808	278818	227635
2-(4-ethyl-3-hydroxyphenyl)-3,4-dihydro-2H-1-benzopyran-3,5,7-triol	0.147356	0.6398	0.815964	82668.5	147299	217980	56715.6	121498	99405	64979.7	93684	131400	161224	69614.6	71009.5
(6-{[2-(3,4-dihydroxyphenyl)-5,7-dihydroxy-4-oxo-4H-chromen-3-yl]oxy}-3,4,5-trihydroxyoxan-2-yl)methyl (2E)-3-(4-hydroxyphenyl)prop-2-enoate	0.54476	0.03195	0.505355	230630	167948	116962	223003	203968	289661	109330	143299	82551.6	39584.3	142344	105961
Cholic acid glucuronide	0.0490853	0.01659	1.32494	1987.79	1928.28	2161.81	2030.35	1807.47	1996.49	2484.78	2698.65	2670.97	2460.84	2794.25	2670.3
Calcitroic acid	0.240755	0.2377	1.27415	85171.8	104097	171388	158514	95322.8	111980	118608	158298	160922	170923	212254	105088
6-[2,3-dihydroxy-1-(1-oxo-1H-isochromen-3-yl)butoxy]-3,4,5-trihydroxyoxane-2-carboxylic acid	0.253646	0.8464	1.18441	371755	412693	322550	383049	411386	438033	513533	641716	271329	255850	716550	371905
3-Hydroxy-beta-ionone	1.52488	0.01659	1.8626	794355	775146	826984	1.02714e+06	448977	843381	1.55894e+06	1.54038e+06	1.38435e+06	1.06086e+06	1.74943e+06	1.4876e+06
3,5,7-trihydroxy-2-(1-hydroxy-3-methoxy-4-oxocyclohexa-2,5-dien-1-yl)-6-methoxy-4H-chromen-4-one	0.0991466	0.7431	0.937107	142863	174512	130629	168584	149982	187305	155770	182497	133333	111366	178058	132689
Alpha-D-Galactopyranuronosyl-(1->4)-alpha-D-galactopyranuronosyl-(1->4)-D-galacturonic acid	0.404334	0.1421	0.812467	687572	596014	254471	565477	735976	596676	435832	503622	567371	502993	263075	519205
Osmaronin	0.521345	0.01659	0.0653478	163527	86701.2	50089.5	91534.5	46912.5	81370.3	5897.84	15389.2	1930.55	3201.23	5638.91	1930.06
2-amino-4-[(2-{[1-carboxy-2-hydroxy-2-(2-hydroxyphenyl)ethyl]sulfanyl}-1-[(carboxymethyl)-C-hydroxycarbonimidoyl]ethyl)-C-hydroxycarbonimidoyl]butanoic acid	0.244489	0.2377	0.892235	299061	324746	372490	279715	283057	334070	235688	331943	235095	270276	295355	320887
1-Methyl-2-propylbenzene	0.157788	0.4515	1.10625	189969	145345	160450	165935	116808	209579	165734	190451	183596	162920	204223	186193
Triethyl phosphate	0.209906	0.03195	0.855651	122788	106693	107857	93825.8	97554.8	103284	87572.6	102581	92025.6	90162.1	83333.5	84949.8
UDP-L-rhamnose	1.33698	0.01659	0.446772	1.04439e+06	971719	1.03122e+06	728930	933616	847137	290276	332438	548082	712285	253657	346329
Tsangane L 3-glucoside	0.331864	0.01659	18.4744	1975.48	1916.34	2148.41	2017.77	1796.28	1984.12	69369.2	28822.9	32680.5	9058.3	42568	36190.5
Acenaphthenequinone	0.366226	0.01659	157.84	289.219	280.56	314.537	295.411	262.982	290.484	51137.8	55058.3	24062.5	3450.66	90744.5	49160
6-{[1-(6,7-dimethoxy-2H-1,3-benzodioxol-5-yl)-3-oxopropan-2-yl]oxy}-3,4,5-trihydroxyoxane-2-carboxylic acid	1.4839	0.01659	19.296	20103	12255.1	112806	20010.3	7193.51	15975.6	560195	370045	718896	583217	657166	744703
3,4,5-trihydroxy-6-({6-[(E)-2-methoxyethenyl]-2-oxo-2H-chromen-7-yl}methoxy)oxane-2-carboxylic acid	1.35576	0.01659	84.9556	8439.69	11257.3	1165.78	11444.9	974.698	9990.71	499457	536157	393446	192021	1.29884e+06	756273
Phenylglucuronide	0.403469	0.1065	5.53204	13901	1671.91	1874.39	24755	25835.5	15299	128909	92019.6	16218.5	2133.67	121750	100003
Flaviolin	1.43321	0.1065	0.469235	1.19419e+06	1.86901e+06	2.85393e+06	908361	1.54417e+06	1.52106e+06	258736	629474	1.26568e+06	1.76804e+06	324828	393269
Taraxinic acid glucosyl ester	0.841716	0.0449	1.79134	357277	399806	268896	265352	219177	387550	636132	805841	524291	324432	551495	557366
Methyl helianthenoate A glucoside	0.260835	0.8464	1.34952	128541	149287	248446	162502	155740	217900	134045	268560	260752	515807	134719	119829
(4R,6S)-p-Menth-1-ene-4,6-diol 4-glucoside	0.34433	0.2377	1.38588	121542	133002	171936	155476	133776	159460	169900	235785	235473	298294	116138	157563
Chlorogenoquinone	1.14517	0.0449	0.70392	1.74589e+06	2.59526e+06	1.83271e+06	1.42131e+06	1.42063e+06	1.23662e+06	1.02873e+06	1.1218e+06	1.33585e+06	1.25346e+06	1.39658e+06	1.08145e+06
Kiwiionoside	0.284157	0.01659	5.35443	587.173	4.0822	14505.3	13701.9	4277.17	4847.11	32775.1	16973.7	57064.6	57850.6	22652.5	15693.8
Sterebin A	0.271537	0.01659	7.08872	1133.76	3720.91	10551	2804.89	1030.91	1181.02	29456.2	10920.5	28125.3	30953	23848.4	21470.3
(S)-(-)-Perillyl alcohol	0.628441	0.01659	2.761	68843.8	53362.8	76828.3	93710.9	40126.6	50466.4	229058	126540	170542	126303	216112	189598
7alpha-hydroxy-3-oxochol-4-en-24-oic Acid	0.37388	0.01659	3.20306	11075.7	18153.6	24393.6	32108.6	10864.8	24857.5	38121.9	74270.3	52311	73393.1	102118	48757.9
CITROPTEN	1.12526	0.0449	1.95627	369304	394552	817285	495554	487488	536796	714415	1.11135e+06	1.0104e+06	1.75606e+06	791746	679274
Precocene II	0.469691	0.01659	38.2029	586.196	840.03	3140.82	1702.07	1468.32	2847.14	32337	58848.2	55493.9	45270.7	114658	97734
(3beta,17alpha,23S)-17,23-Epoxy-3,28,29-trihydroxy-27-norlanost-8-en-24-one	6.70136e-05	0.01659	1.32451	0.00370505	0.00359412	0.00402939	0.00378437	0.00336895	0.00372126	0.00463138	0.00503002	0.00497842	0.00458676	0.00520819	0.00497717
11-Hydroxy-9-tridecenoic acid	0.460002	0.01659	2.34085	34419.9	36318	59592.9	43109.1	30053.5	43851.3	85351.6	89390.6	98735.1	101416	99107.1	104961
1,2,3-Trihydroxybenzene	0.554102	0.02305	0.583732	214000	159684	223894	295915	324685	286802	130583	153551	166654	140526	134501	152340
FLAVANONE	0.39487	0.01659	0.397245	63144.7	51351.2	81868	74992.3	114340	110950	24811.1	36174.4	35787.1	41047.8	22659.5	36776.2
6-[2-(2H-1,3-benzodioxol-5-yl)ethyl]-4-hydroxy-5,6-dihydro-2H-pyran-2-one	0.40851	0.1421	1.81219	155964	61376.7	44976.8	102675	92453.3	106737	224374	240539	116749	38978.5	192069	209551
Glyceryl 5-hydroxydecanoate	0.441002	0.7431	1.37742	373843	1.04898e+06	577453	113069	1.95024e+06	214399	365443	564063	1.99187e+06	2.22458e+06	104862	642006
(3R,3aR)-3-(3-furyl)-3a,7-dimethyl-3,4,5,6-tetrahydroisobenzofuran-1-one	0.918055	0.02305	3.2847	95785.6	104164	238889	163710	151601	179624	296316	260240	775247	1.15614e+06	236840	341882
6-{4-[2-(2,4-dihydroxyphenyl)-2-oxoethyl]-5-hydroxy-2-(4-hydroxy-3-methylbut-2-en-1-yl)-3-methoxyphenoxy}-3,4,5-trihydroxyoxane-2-carboxylic acid	0.171949	0.2997	0.677581	106582	57795	24571.3	89881.8	69548.5	106075	21839.4	97288.2	9574.15	12249.9	154683	12306.4
Auberganol	0.365628	0.01659	37.9093	1136.18	1018.22	1141.53	1072.12	954.429	1163.19	34600.1	24885.2	45388.3	77355	30986.9	32682.7
Leukotriene E4	0.8171	0.0449	2.16312	136929	245019	400034	258274	116646	225917	281861	424632	769222	838783	331356	346005
Notoginsenoside R10	0.546562	0.01659	5.03688	7676.06	48465.1	54953.1	31122.8	11355.5	41689.6	55884.1	161783	98037.7	92471.4	430604	144516
3,4,5-trihydroxy-6-[(8-methoxy-4-oxo-2-phenyl-3,4-dihydro-2H-1-benzopyran-7-yl)oxy]oxane-2-carboxylic acid	0.276637	0.01659	11.1705	3181.66	3086.41	3460.19	3249.78	2893.04	3195.58	18259.6	45973.7	4275.16	3938.83	84510.7	56023.9
(3S,3'S,5R,5'R,6R)-3,6-Epoxy-5,6-dihydro-3',5,8'-trihydroxy-beta,kappa-caroten-6'-one	1.68415	0.08006	0.751482	4.01322e+06	5.23178e+06	5.71706e+06	4.79917e+06	4.63644e+06	3.94429e+06	2.84764e+06	3.87169e+06	4.68758e+06	4.50428e+06	2.41484e+06	2.97515e+06
Cyclosativene	0.789345	0.01659	0.417576	457633	239045	332398	471457	192987	395967	114489	192959	122127	90792.2	183374	168780
(1S,16R)-5,7,10,11-tetrahydroxy-8,8,10,12,16-pentamethyl-3-[1-(2-methyl-1,3-thiazol-4-yl)prop-1-en-2-yl]-17-oxa-4-azabicyclo[14.1.0]heptadec-4-en-9-one	0.048799	0.8464	0.934155	55683.3	75980.9	95618.6	93996.7	60886.1	75244.6	64281.1	91238.8	90765.6	104772	38467.9	37804.2
3-beta-Hydroxy-4-beta-methyl-5-alpha-cholest-7-ene-4-alpha-carboxylate	0.0502846	0.01659	1.32438	2086.11	2023.66	2268.73	2130.78	1896.87	2095.24	2607.68	2832.13	2803.08	2582.56	2932.45	2802.38
Withaperuvin F	0.0210225	0.9502	0.977875	198127	631815	1.17701e+06	146015	515552	341720	270622	260400	791491	1.23634e+06	124625	260313
Goshonoside F2	0.224103	0.8464	1.11363	457708	696401	856425	583887	575231	516268	508790	928454	1.01498e+06	725292	464434	462609
Nummularine B	0.288194	0.1852	0.657928	104514	267193	250583	107842	77244.8	131045	66441.7	69914.2	168389	186574	51521.9	74503
Macrophorin C	0.948548	0.1421	0.611019	790009	882150	1.39377e+06	1.18065e+06	1.14992e+06	1.08148e+06	462659	404621	1.03317e+06	1.317e+06	346296	395430
Quadrone	0.235747	0.01659	29.4888	650.164	630.698	707.079	664.084	591.185	653.008	11047.6	17003.9	12329.4	9534.88	41173	23826.8
3-O-Methylniveusin A	1.05221	0.01659	0.101455	302904	298588	212141	874308	507103	320226	44808.9	56315.6	63834.8	38033.8	2153.78	50063
I-BOP	1.9344	0.01659	110.381	11570.6	11224.2	12583.5	11818.4	10521	11621.3	2.93841e+06	1.25248e+06	949865	595150	611368	1.30733e+06
(24R)-5b,8b-Epidioxyergosta-6,22E-dien-3b-ol 3-glucoside	0.025849	0.0611	6.19163	93.4367	90.6393	137.846	95.4372	84.9606	93.8455	116.798	126.851	368.091	2822.66	131.344	125.518
Octyl phenylacetate	0.349315	0.01659	9.80139	2893.06	8521.58	8605.41	898.721	800.065	2448.59	45445.6	40745.3	26219.5	22450.4	60704.4	41294.1
6-Hydroxymelatonin glucuronide	0.369809	0.01659	16.6461	3247.7	3150.46	3532	3317.23	2953.08	3261.9	71167.6	90683.6	13177.7	4020.57	95648.3	49318.2
Agavoside B	0.252833	0.2997	0.606677	130160	185030	192698	59323.1	125312	89119.9	20048.7	5808.86	135180	290163	9198.85	13882.3
Beta-oxymorphol	0.437652	0.02305	70.4734	2610.16	1191.71	366.475	344.191	306.408	618.705	69260.4	87699.1	32296.3	1445.49	103691	88851.5
25-Hydroxyvitamin D2-25-glucuronide	0.335607	0.7431	8.46919	4259	14103.8	15712.2	6457.35	1036.66	4287.07	1425.13	2737.52	186868	133800	62044.8	1531.53
MG(0:0/16:0/0:0)	1.51203	0.01659	0.240699	1.04428e+06	891326	564565	831255	1.07493e+06	641555	175708	122217	220914	478655	122361	95038.5
3,4,5-trihydroxy-6-{[5-hydroxy-2-(4-hydroxy-3-methoxyphenyl)-4-oxo-6-[3,4,5-trihydroxy-6-(hydroxymethyl)oxan-2-yl]-4H-chromen-7-yl]oxy}oxane-2-carboxylic acid	0.455194	0.1065	53.4668	717.037	1479.53	592.61	1208.09	3473.69	472.689	104245	91129.8	28152.7	109.256	109291	91821.7
3-Dehydrocarnitine	0.187198	0.1065	0.893424	134296	139875	139506	124568	137638	117637	106268	124845	121199	104913	133129	118838
Phosphocholine	0.0680063	0.2377	1.81826	7978.8	2841.87	2305.39	1953.34	3291.02	2463.74	12669.7	6627.47	4372.53	1751.51	8273.09	4184.4
5-(1-hydroxypropan-2-yl)isolongifol-4-ene	0.000317839	0.8464	1.00866	22873.5	19597.9	20574	22099.4	19422	20088.1	19392	25000.7	17414.9	21566.7	25676.8	16721
9Z,13-Tetradecadien-11-ynal	0.185226	0.01659	5.67931	2185.06	782.026	6110.46	823.422	733.032	1866.42	12861.5	10765.5	11512.5	16313.9	12165.7	7344.1
Lupeoside	0.308079	0.2997	0.632338	94252.7	189431	325773	83817.5	110283	120509	92480.2	90541.9	95419.4	118004	87546.3	100301
2-amino-4-({1-[(carboxymethyl)-C-hydroxycarbonimidoyl]-2-[(2-hydroxy-5-oxo-1,7-diphenylheptyl)sulfanyl]ethyl}-C-hydroxycarbonimidoyl)butanoic acid	0.143289	0.3714	0.651163	77603.7	44314.8	2766.73	33404	59535.1	53303	38892	26034.5	69809.5	10998.1	8063.56	22617.6
2-amino-4-({1-[(carboxymethyl)-C-hydroxycarbonimidoyl]-2-({4-hydroxy-6-[3-(4-hydroxyphenyl)-3-oxopropyl]-5-methoxy-2,2-dimethyl-3,4-dihydro-2H-1-benzopyran-3-yl}sulfanyl)ethyl}-C-hydroxycarbonimidoyl)butanoic acid	1.21681	0.08006	0.386271	955340	890437	493768	841450	1.50782e+06	747582	149772	130338	467701	969292	91657.7	291267
DG(16:1(9Z)/18:3(9Z,12Z,15Z)/0:0)	0.120113	0.4515	0.855814	135930	156072	160098	126575	136276	188195	105877	69534.6	240216	238031	68173.9	50794
PG(P-18:0/0:0)	0.0416984	0.0611	0.28712	1178.63	1319.26	154.241	932.983	827.953	585.649	188.71	170.846	347.914	44.1284	565.772	117.923
4-Deoxyannoreticuin	0.0440879	0.8464	1.30635	262.504	8597.3	11522.4	11016.8	4131.76	13980.5	13809.2	3655.79	27151.3	19328.1	369.002	352.635
DG(16:0/18:4(6Z,9Z,12Z,15Z)/0:0)	0.20661	1	1.1147	432175	527486	1.01339e+06	792167	462347	659386	638289	440985	1.04453e+06	1.44314e+06	296274	469521
Sphinganine	0.316486	0.7431	1.08105	1.36011e+06	1.73509e+06	1.80532e+06	1.19691e+06	1.4538e+06	2.51936e+06	1.10893e+06	1.25024e+06	1.89059e+06	2.27938e+06	1.98737e+06	2.36976e+06
PE(18:2(9Z,12Z)/16:1(9Z))	0.33104	0.9502	0.835834	1.37699e+06	624068	508898	617246	364778	506603	644848	622886	528512	367573	560796	617188
PG(18:3(6Z,9Z,12Z)/22:6(4Z,7Z,10Z,13Z,16Z,19Z))	0.47868	0.6398	0.658124	4.01667e+06	117710	1.46935e+06	10634	327556	261214	3.09618e+06	262185	5224.66	526229	190632	2444.82
PS(16:0/18:2(9Z,12Z))	0.0926209	0.9502	0.950624	405163	445445	254534	335442	552392	267196	448243	332106	354981	361922	232727	418841
N-[(4E,8Z)-1,3-dihydroxyoctadeca-4,8-dien-2-yl]hexadecanamide 1-glucoside	0.0111754	0.01659	1.32459	103.038	99.9529	112.058	105.244	93.6908	103.489	128.799	139.885	138.45	127.558	144.84	138.416
PC(14:1(9Z)/20:1(11Z))	7.27502	0.01659	0.445577	4.92939e+07	2.80052e+07	2.58218e+07	3.31618e+07	2.58837e+07	2.03233e+07	1.91432e+07	1.31652e+07	1.06545e+07	1.04926e+07	1.41083e+07	1.37641e+07
PC(14:1(9Z)/20:0)	2.82954	0.01659	0.413204	6.43699e+06	4.20109e+06	3.60931e+06	3.26009e+06	4.91293e+06	2.84411e+06	2.3983e+06	1.93596e+06	1.24857e+06	1.00241e+06	1.54509e+06	2.31253e+06
Trichloroethanol glucuronide	4.59555	0.01659	0.713373	2.05148e+07	2.07385e+07	1.97949e+07	2.03565e+07	2.00823e+07	2.05355e+07	1.23503e+07	1.31551e+07	1.45205e+07	1.47601e+07	1.5035e+07	1.72423e+07
PC(15:0/18:3(9Z,12Z,15Z))	0.00761723	0.01659	1.32462	47.8699	46.4367	52.0604	48.8948	43.5274	48.0793	59.8382	64.9887	64.322	59.2618	67.2907	64.306
DG(16:0/18:2(9Z,12Z)/0:0)	0.0527283	0.1852	1.47358	3449.71	9707.38	3751.7	3523.57	3136.77	4937.97	4312.2	13293.5	4635.32	4270.66	4849.26	10644.2
4-Hydroxy-6-pentacosanone	0.297606	0.0449	2.08897	28303.1	13165.1	35384.4	61834.6	4310.62	30982.3	33219.1	47331	62745.3	72797.1	76515.7	70878.5
Artemoin A	0.535338	0.2377	2.66138	808022	105605	87519.6	39894.1	43045	12989.2	2.22244e+06	195199	195436	54420.9	58766.9	192744
13'-Hydroxy-alpha-tocopherol	0.348859	0.4515	1.26151	253839	360440	439025	249198	157212	338896	302040	237596	471682	477439	252074	528405
PC(14:1(9Z)/22:5(7Z,10Z,13Z,16Z,19Z))	2.7311	0.01659	0.452966	6.02336e+06	4.07807e+06	4.33203e+06	5.47513e+06	2.89413e+06	3.09202e+06	2.01133e+06	1.41346e+06	2.28271e+06	2.26198e+06	1.29723e+06	2.46461e+06
PC(18:2(9Z,12Z)/18:4(6Z,9Z,12Z,15Z))	4.73461	0.01659	0.449926	2.05453e+07	1.22632e+07	1.15319e+07	1.86045e+07	8.98445e+06	9.0486e+06	6.50184e+06	5.40996e+06	6.24777e+06	7.61753e+06	5.49543e+06	5.17059e+06
DG(18:2(9Z,12Z)/18:3(9Z,12Z,15Z)/0:0)	0.0733582	0.5434	1.16287	201379	76180.2	51576.9	85193.6	33615.3	39070.3	129386	120940	62707.5	24786.1	111906	116625
PS(16:1(9Z)/18:3(9Z,12Z,15Z))	1.38545	0.2377	0.620995	2.10213e+06	2.59757e+06	1.28434e+06	2.34711e+06	3.73935e+06	2.15911e+06	840875	1.38013e+06	2.16034e+06	2.48174e+06	665829	1.31198e+06
(3b,5a,22E,24S)-Stigmasta-7,22,25-trien-3-ol 3-glucoside	0.514336	0.01659	0.208585	83563.4	101646	138979	155101	78816.3	57041.5	14979.1	5285.55	44656.5	22885.6	25639	14832.1
PE(18:3(9Z,12Z,15Z)/16:0)	0.299901	0.5434	0.830647	730059	441350	405572	394928	203171	393481	324417	410284	327118	242342	373091	456054
Glycerol 2-(9Z,12Z-octadecadienoate) 1-hexadecanoate 3-O-[alpha-D-galactopyranosyl-(1->6)-beta-D-galactopyranoside]	0.805937	0.1421	1.55398	603654	591272	597391	260445	393416	476953	727721	848862	562402	450104	934315	1.01908e+06
DG(18:2(9Z,12Z)/18:4(6Z,9Z,12Z,15Z)/0:0)	0.540171	0.0611	0.706989	514168	380300	308032	402419	325301	430886	250418	207529	342901	375956	196746	295359
Alpha-dimorphecolic acid	0.133706	0.1421	0.582297	23206.2	18016.5	8542.3	28993.7	18909.6	22986.7	9873.17	5451.94	18120.8	20445.3	4127.28	12212
MG(0:0/24:1(15Z)/0:0)	0.080484	0.3714	0.886197	64229.6	68706.7	41984.6	53318.2	43338.7	47892.9	38881.5	34733.7	49811	37703.3	76968.5	45033.6
PS(14:1(9Z)/18:3(9Z,12Z,15Z))	3.48537	0.03195	0.396508	6.61131e+06	7.49505e+06	3.36983e+06	5.89723e+06	1.08149e+07	5.66877e+06	944818	3.72957e+06	2.9309e+06	4.01588e+06	1.72422e+06	2.46005e+06
DG(20:4(5Z,8Z,11Z,14Z)/22:6(4Z,7Z,10Z,13Z,16Z,19Z)/0:0)	0.976399	0.01659	0.0901211	517153	440937	295888	220093	85857.4	322668	60821.1	21309.7	21941.4	27820.4	22752.4	15054.4
PS(14:1(9Z)/18:2(9Z,12Z))	1.77248	0.01659	0.229579	1.84228e+06	1.07122e+06	916590	944135	939753	1.26511e+06	94705.5	300621	353192	386847	151072	315813
Corchoroside A	0.510897	0.03195	0.359679	157566	166242	73138	126147	339010	110924	31847.4	45942.6	81744	108774	23582.1	58159.4
1,2-Di-O-palmitoyl-3-O-(6-sulfoquinovopyranosyl)glycerol	0.492163	0.02305	5.13964	7745.84	51.4003	62317.5	20735.4	48.18	13072.2	81917.4	82767.5	135093	107628	54365.7	72642.3
(1R,16Z,24E,26E,28Z)-1,18-dihydroxy-12-[1-(4-hydroxy-3-methoxycyclohexyl)propan-2-yl]-19,30-dimethoxy-17,21,23,29,35-pentamethyl-15-methylidene-11,36-dioxa-4-azatricyclo[30.3.1.0鈦?鈦筣hexatriaconta-16,24,26,28-tetraene-2,3,10,14,20-pentone	0.759265	0.1065	0.687887	749416	1.03307e+06	529652	687129	911660	839205	422463	468080	831846	780069	459177	305798
Jubanine A	0.572033	0.01659	3.87027	48933.5	34935.3	59808	22799	16472.4	12225.4	80839.6	97818.6	123325	133054	141488	179116
Gamma2-Solamarine	0.134795	0.4515	0.87497	194853	475471	903064	295107	348080	268992	82760.8	228260	546877	1.01509e+06	148594	153332
3-Hexaprenyl-4-hydroxy-5-methoxybenzoic acid	1.21663	0.01659	0.394393	567354	843772	770042	551712	778944	576069	286454	199433	374895	310989	202362	238243
Ganoderiol H	0.755102	0.02305	2.73524	131120	60171.1	186452	88798.6	48406.8	94667.6	323342	235965	262118	403123	259611	182967
Lepidiumterpenoid	0.243302	0.01659	4.61242	2542.55	2289.41	11724.4	8493.65	2145.98	2370.39	22379.6	25786.6	18528.3	34060.6	22371.7	13271.9
Palmitic amide	0.031432	0.8464	1.05453	75162.6	85393.8	77791.2	88855.1	41891.5	64403.6	65925.2	41064.7	60673.3	114732	114085	60632.5
Annosquamosin A	0.476463	0.2377	0.768961	353350	514168	308707	660044	581792	493387	404190	360977	309407	469012	395398	299689
Maslinic acid	1.71668	0.02305	2.06764	1.0007e+06	509765	1.44229e+06	772989	544667	732179	1.83224e+06	1.64006e+06	1.81396e+06	2.18259e+06	1.47472e+06	1.39839e+06
(+/-)7-epi Jasmonic Acid	0.0014875	0.9502	1.00674	10073.8	11293.9	23228.4	8132.95	4145.02	5404.86	9969.14	5297.36	12892.9	18935.7	8766.82	6867.96
Cloversaponin I	0.993983	0.02305	0.518681	745568	655411	517919	565718	598028	482501	239392	242189	288160	333052	499587	246616
LysoPE(0:0/18:4(6Z,9Z,12Z,15Z))	0.114904	0.01659	6659.22	1.07563	1.04342	1.16979	1.09866	0.978051	1.08033	1.34455	1.46028	1.4453	1.3316	18416.2	24487.8
Dehydrosoyasaponin I	1.94616	0.01659	0.564516	2.43952e+06	2.32777e+06	2.3197e+06	2.93273e+06	2.01684e+06	2.84167e+06	1.04576e+06	1.45221e+06	1.40824e+06	1.51058e+06	1.40263e+06	1.57833e+06
N-di-Demethyl roxithromycin	0.356557	0.6398	1.13456	1.14054e+06	1.67002e+06	2.3677e+06	1.68526e+06	2.03772e+06	1.53212e+06	1.49567e+06	1.49367e+06	3.05569e+06	4.16218e+06	606502	1.02579e+06
PG(18:1(9E)/0:0)[U]	0.164034	0.01659	6.56091	2555.85	2479.33	2779.6	2610.58	2324	2567.04	3194.87	22528.1	3434.27	3164.09	51305.3	16899.6
3-hydroxydecanoyl carnitine	0.392311	0.03195	2.21293	42615.7	35930.6	40843.6	56377.8	42720.2	54282.4	122237	57908.6	96094.4	43388.3	164709	119400
11-Oxo-beta-amyrin	0.151648	0.01659	8.70211	1280.07	1241.74	1392.12	1307.47	1163.95	1285.67	5689.28	14714.7	4571.35	3581.67	29129.2	9078.28
(1S,16R)-5,7,11-trihydroxy-8,8,12,16-tetramethyl-3-[1-(2-methyl-1,3-thiazol-4-yl)prop-1-en-2-yl]-10-methylidene-17-oxa-4-azabicyclo[14.1.0]heptadec-4-en-9-one	2.27168	0.0611	0.604046	7.0282e+06	3.94735e+06	2.8735e+06	6.02588e+06	6.5566e+06	3.52547e+06	3.29998e+06	2.76534e+06	2.46395e+06	3.35648e+06	3.19479e+06	3.01519e+06
(3b,16b,20R)-Pregn-5-ene-3,16,20-triol 3-glucoside	0.273198	0.0449	0.440755	57619.9	35377.5	27127.7	74803.9	67196.3	39661.7	23133.6	13023.6	19860.5	48409.8	25140.9	3445.21
13,14-Dihydro PGE1	0.0725456	0.0611	3.85578	22.5498	1231.01	1122.8	23.0326	1179.51	1022.5	4951.69	3390.94	1585.8	752.557	5526.53	1533.57
3alpha,7alpha-Dihydroxycoprostanic acid	0.372664	0.1421	2.62241	35565.7	91608.9	61349.2	19360	61426.3	19879.8	72082.6	155181	37119	54562.4	320901	118849
PE(22:2(13Z,16Z)/22:6(4Z,7Z,10Z,13Z,16Z,19Z))	0.68715	0.2997	0.580218	247958	1.21195e+06	850112	315316	489984	736888	280446	323862	710683	558220	68978.9	292528
Ganodermic acid Jb	2.48813	0.01659	2.9876	909617	702186	1.35412e+06	725825	408558	834326	2.36116e+06	2.31849e+06	2.32612e+06	2.77633e+06	2.53175e+06	2.42687e+06
Guaiazulene	0.25621	0.01659	4.71222	5472.46	6405.35	7867.46	5338.9	2228.87	3854.27	21423.4	21607.1	17549.5	19872.2	39845.6	26585.5
Avocadene 1-acetate	0.230523	0.1421	1.19876	115482	141580	159395	135639	118772	104794	176326	123834	176816	125164	183575	144256
Crustecdysone	0.677835	0.02305	0.439246	173005	264333	289534	408871	267236	251197	72488.8	93714.9	133875	241560	124838	60286.9
Citroside A	2.83615	0.01659	0.358833	3.24638e+06	4.09534e+06	4.60579e+06	3.36797e+06	2.80199e+06	3.68695e+06	1.11168e+06	880392	1.85658e+06	2.56259e+06	681403	733760
8-[(6-carboxy-3,4,5-trihydroxyoxan-2-yl)oxy]-3-hydroxy-7-(4-hydroxy-3,5-dimethoxyphenyl)-12-(4-hydroxyphenyl)-6lambda鈦?11,13-trioxatetracyclo[7.4.1.0鈦?鹿鈦?0鹿鈦?鹿虏]tetradeca-1,3,5(14),6,8-pentaen-6-ylium	1.55701	0.01659	258.977	3367.74	3266.91	3662.55	3439.84	3062.23	3382.47	1.85058e+06	1.18766e+06	305441	11887.1	834083	1.03779e+06
Blasticidin S	1.26426	0.01659	0.00907561	706304	852770	149788	184621	999707	280530	14750.1	5588.74	0.32284	0.297442	8463.43	0.322759
3,4,5-trihydroxy-6-{[5-hydroxy-2-(4-hydroxyphenyl)-4-oxo-7-{[3,4,5-trihydroxy-6-(hydroxymethyl)oxan-2-yl]oxy}-4H-chromen-3-yl]oxy}oxane-2-carboxylic acid	1.61514	0.01659	1434.1	667.763	647.771	726.219	682.06	607.187	670.684	1.9482e+06	1.31947e+06	226654	826.675	1.33235e+06	910813
Momordicin II	0.232094	0.3714	1.64635	63268	29457.7	27925.8	87134.1	28720.1	113996	18493.5	124714	91358.2	191268	107681	43547.3
Mocimycin	1.07846	0.2997	0.721591	2.05761e+06	3.12748e+06	3.54695e+06	2.52953e+06	2.01844e+06	2.55903e+06	1.25793e+06	1.32816e+06	2.6093e+06	3.93256e+06	1.0045e+06	1.29603e+06
Cyclomorusin	0.888726	0.01659	101.727	2724.05	2642.49	2962.52	2782.37	2476.94	2735.97	363915	313724	132275	3559.37	556192	290885
13(S)-HpOTrE	0.681609	0.01659	0.541622	249598	312521	326101	274123	261374	255828	137015	119349	161121	199314	168888	123783
2-(2,4-dihydroxyphenyl)-5,7-dihydroxy-6-(3-methylbut-2-en-1-yl)-3,4-dihydro-2H-1-benzopyran-4-one	0.727145	0.01659	140.679	1385.72	1344.23	1507.02	1415.39	1260.01	1391.78	352473	298063	52551.5	1715.49	303608	159964
Trans-EKODE-(E)-Ib	0.0270906	0.1852	1.56827	1449.92	2983.43	927.921	871.496	775.829	856.961	1294.13	1960.19	1146.47	1597.16	5189.99	1146.18
Aminoacetone	0.305278	0.1421	1.19554	230741	196813	260945	336846	163546	262689	239772	273067	280034	278985	338450	324703
(+/-)-CP 47,497-d11	0.48857	0.2997	1.36179	402189	538775	236895	407189	424377	267276	357096	480766	766650	628671	250013	617355
Acremoauxin A	0.404739	0.01659	99.6625	26.6312	25.8339	28.9625	2889.95	24.2154	26.7477	14036.8	54972.3	26435.9	66930.8	60521.3	78324.7
Phytosphingosine	0.588923	0.01659	0.300275	202885	167796	119100	165339	78317.8	137610	63587.4	72528.8	23703	5657.31	50721.9	45406.2
Ganoderic acid A	1.09185	0.01659	6.07594	45715.4	125923	146693	101399	76947.3	78569.9	375615	608675	244823	176874	1.42533e+06	663914
Arginyl-Arginine	0.173301	0.02305	8.33582	1238.12	1201.05	1346.5	1264.62	1125.8	1864.25	6991.47	13168.9	10618.9	1532.76	19240.8	15440.9
Goshonoside F5	0.217084	0.5434	1.64948	37086.8	53009.3	35980.4	25868.3	260730	23813	13968.3	36427.7	243038	292072	47974.3	86430.5
Asteltoxin	0.87644	0.01659	17.0285	10484.6	26532.1	8995.9	7207.12	28955.7	8508.65	279559	298768	147682	40940	383878	393177
3,6-Epoxy-5,5',6,6'-tetrahydro-b,b-carotene-3',5,5',6'-tetrol	1.21399	0.01659	0.453829	779904	925370	676381	744078	694500	669544	210974	298690	423126	529496	249735	325318
Isonuatigenin 3-[rhamnosyl-(1->2)-glucoside]	0.549729	0.2997	0.71414	511538	1.33457e+06	1.36746e+06	700764	494536	869762	442225	332294	922242	1.46392e+06	208733	400247
Sarmentosin	0.558514	0.08006	5.76283	116743	12872.8	4928.95	20547.9	9123.78	5270.07	306663	178616	35167.6	5610.76	299382	151597
Ganoderenic acid B	0.209434	0.2997	3.36031	19256.3	14722.7	29800.1	13451.4	8435.13	7733.85	22073.9	30754.1	11641.7	16817.4	218538	14121.6
18-acetoxy-1alpha,25-dihydroxyvitamin D3	0.712166	0.01659	707.266	332.142	322.198	361.218	339.254	302.012	333.595	160436	233497	55497.8	44071	744664	169328
3,4,5-trihydroxy-6-{4-[1-hydroxy-3-(5-methoxy-2,2-dimethyl-2H-chromen-6-yl)prop-2-en-1-yl]phenoxy}oxane-2-carboxylic acid	0.229739	0.01659	1171.2	20.9994	20.3707	22.8377	21.449	19.0944	21.0912	3117.34	28.509	10739.5	9544.64	40384.9	83531.9
Tyramine glucuronide	0.489098	0.01659	0.155805	75047.8	65638.8	42469.2	181578	143006	74168	19610.2	14825.9	17027.8	16806.3	1797.32	20614.8
2,3-Dinor-6-keto-prostaglandin F1 a	0.0431342	0.8464	1.12431	12059.6	22141.2	43525.1	28734.3	14927.2	20004	13211.3	18926.8	28214.4	36829.2	40132.9	21674.5
2-amino-4-({1-[(carboxymethyl)-C-hydroxycarbonimidoyl]-2-[(2-hydroxy-5-oxo-1,7-diphenylhept-3-en-1-yl)sulfanyl]ethyl}-C-hydroxycarbonimidoyl)butanoic acid	0.501369	0.01659	59.7398	1615.99	1567.61	1757.45	1650.59	1469.4	1623.06	8784.28	145466	53964.5	17237.8	193529	159564
6-(3-{8,8-dimethyl-2-oxo-2H,8H-pyrano[2,3-f]chromen-3-yl}-2-hydroxy-6-methoxyphenoxy)-3,4,5-trihydroxyoxane-2-carboxylic acid	0.418504	0.01659	21.9205	2820.14	2735.71	3067.02	2880.52	2564.32	2832.48	74345.9	91230.9	22389.1	7734.31	100409	74419.2
3-hydroxy-1-(2-hydroxy-4,6-dimethoxyphenyl)-3-(4-hydroxyphenyl)propan-1-one	0.152815	0.1421	4.59505	974.111	944.947	1059.39	11529.2	1747.3	1452.01	9031.1	19272.3	1308.9	1205.93	28036.2	22501.3
Cystathionine sulfoxide	0.325745	0.01659	37.9545	1101.34	1068.37	1197.75	1124.92	1001.43	1106.16	103138	47680.7	15416.5	1363.43	40424.6	42462.1
(1alpha,4beta,5beta)-4-Hydroxy-7(11),10(14)-guaiadien-8-one	0.0228388	0.9502	1.03155	58267.3	136501	304729	46302.2	121188	93994.4	82524.6	83554.5	216584	308963	26254	67097.1
[(6-{[5,7-dihydroxy-2-(4-oxocyclohexa-2,5-dien-1-ylidene)-2H-chromen-3-yl]oxy}-3,4-dihydroxy-5-{[3,4,5-trihydroxy-6-(hydroxymethyl)oxan-2-yl]oxy}oxan-2-yl)methyl][1-hydroxy-3-(4-hydroxy-3-methoxyphenyl)prop-2-en-1-ylidene]oxidanium	0.991645	0.01659	0.194523	299170	467868	600134	252868	457441	223026	28321	6067.44	174921	213278	6282.36	18614.6
2-{6-[2,4-dihydroxy-3-(3-methylbut-2-en-1-yl)benzoyl]-5-(2,4-dihydroxyphenyl)-3-(hydroxymethyl)cyclohex-2-en-1-yl}-5-[(E)-2-(2,4-dihydroxyphenyl)ethenyl]benzene-1,3-diol	1.95334	0.03195	0.502652	2.60848e+06	1.93852e+06	2.87985e+06	1.89739e+06	2.92473e+06	2.45703e+06	837362	1.29748e+06	1.70981e+06	1.97908e+06	585260	980521
Fexofenadine	0.382815	0.0449	0.465342	120165	98255.6	48248	127648	89418.5	90194.7	13293.1	86366.9	29276.9	67962	61875	8285.44
Sequiterpene Lactone 326	0.174759	0.02305	11.4082	488.914	3266.73	531.714	499.382	444.563	491.053	6994.46	3089.23	16929.7	4605.83	17000.4	16683.4
[(16R)-5,7,10-trihydroxy-8,8,10,12,16-pentamethyl-3-[1-(2-methyl-1,3-thiazol-4-yl)prop-1-en-2-yl]-9-oxo-17-oxa-4-azabicyclo[14.1.0]heptadec-4-en-11-yl]oxidanesulfonic acid	0.759935	0.01659	0.422889	332207	272214	282029	192922	356319	404469	57836.6	159169	170178	177993	70401.9	142386
T2 Triol	0.0610471	0.0449	8.16354	112.772	109.395	760.371	115.186	102.542	113.265	140.967	153.1	3654.76	139.609	3242.71	3389.64
O-Desmethyltramadol glucuronide	0.0292352	0.8464	1.0518	185546	87057	47839.1	172085	216692	124903	377630	152565	48266.8	5016.05	174707	119028
Perilloside B	0.473356	0.01659	43.5488	1487.02	1442.5	1617.19	1518.86	1352.13	1493.52	58574.1	25148.9	64980.8	53058.2	98805	87427.7
Vitamin D3	0.700335	0.01659	59.7199	2430.95	2358.17	2643.75	2482.99	2210.42	2441.58	86196.8	108068	144670	127033	261184	142867
2-amino-4-({1-[(carboxymethyl)-C-hydroxycarbonimidoyl]-2-[(1-{2,6-dihydroxy-4-[(E)-2-(4-hydroxyphenyl)ethenyl]phenyl}-1-hydroxy-3-methylbutan-2-yl)sulfanyl]ethyl}-C-hydroxycarbonimidoyl)butanoic acid	0.772292	0.03195	2448.28	25.6952	27.9971	237.5	20.334	43.533	222.063	566965	260023	55161.8	52.3323	356694	173922
Curcumenol	0.920176	0.01659	1.78516	354689	287399	390382	366518	208842	333235	543916	520019	626954	426597	760688	586935
6-({8,11-dihydroxy-17-methoxy-10-oxo-2-oxatricyclo[13.2.2.1鲁,鈦穄icosa-1(17),3,5,7(20),15,18-hexaen-4-yl}oxy)-3,4,5-trihydroxyoxane-2-carboxylic acid	1.28965	0.01659	5.10184	123859	116181	175717	119901	91529.2	91581.9	564040	696509	450114	307999	925698	723010
2-(2,4-dihydroxyphenyl)-5,7-dihydroxy-6-(4-hydroxy-3-methylbut-2-en-1-yl)-4H-chromen-4-one	0.494902	0.01659	0.211009	129450	59449.5	50412.6	114907	112899	82240.1	17861.9	24038.9	12345.3	16464.4	19539.2	25690
Licorice glycoside E	1.0161	0.02305	188.036	930.12	902.272	1011.54	8103.32	855.206	934.188	853574	394088	79766.4	1151.47	715298	351207
Phlorisobutyrophenone 2-glucoside	0.575271	0.1421	3.52586	150104	74957.9	28835	37242.7	20026.4	26455.6	371630	284821	108072	2745.03	231968	190873
Clusin	1.16041	0.01659	1958.39	352.139	180.968	202.884	190.547	169.63	187.369	400032	519055	248177	75583.9	687139	583251
3,4,5-trihydroxy-6-{5-methoxy-2-[(1E)-3-oxopent-1-en-1-yl]phenoxy}oxane-2-carboxylic acid	1.05402	0.01659	163.382	2869.65	2783.74	4126.47	2931.09	2609.34	2882.21	37312.4	649502	167694	63169.4	1.40731e+06	649467
3,17-Androstanediol glucuronide	0.177381	0.8464	0.82409	129238	280166	273949	96848.9	75016.3	215901	154517	95285	176095	156005	152709	147830
2-[2,5-dihydroxy-4-(methoxymethyl)phenyl]-3,4-dihydro-2H-1-benzopyran-3,5,7-triol	0.450959	0.08006	3.30855	40554	17269.3	17930.5	52388.7	31819.2	33711.4	156722	139792	52355.4	20746	152907	118078
Perilloside C	0.968421	0.03195	0.485924	405073	636893	1.01828e+06	588672	584896	687682	205834	268749	450661	532868	264129	183216
5-trans PGF2alpha	0.251899	0.1852	1.45341	42058	64069.1	120811	78435.3	43541.1	82506.9	72126.9	89362.7	153257	152628	79107.5	80223.2
[3,5-dihydroxy-2-(hydroxymethyl)-6-{1,2,6-trihydroxy-5-[hydroxy(3,4,5-trihydroxyoxan-2-yl)methyl]-3-[(2E)-3-(4-hydroxyphenyl)prop-2-enoyl]-4-oxocyclohex-2-en-1-yl}oxan-4-yl]oxidanesulfonic acid	0.353512	0.01659	426.451	92.4374	89.6699	100.529	94.4165	84.052	92.8418	48911	46820.8	26931.8	114.435	60713.5	52743.5
11-deoxy-PGE1	0.75069	0.08006	0.618705	353999	601731	650030	738525	411699	663413	230415	326790	434144	501057	357836	265093
NOPM	0.697612	0.01659	2.59688	58833.2	84720.1	111528	48573.9	90974	97739.6	195489	187369	235122	174527	258376	227964
5,7-dihydroxy-6-(3-methylbut-2-en-1-yl)-2-(2,4,5-trihydroxyphenyl)-3,4-dihydro-2H-1-benzopyran-4-one	0.281788	0.2997	1.80319	113967	31263	14238.9	64688.7	41271.6	72952.8	133013	164079	58722.7	6481.61	108791	139266
4'-Methyl-(-)-epigallocatechin 7-glucuronide	0.0450637	0.5434	1.58015	6836.44	2214.43	4653.74	690.386	2905.79	6880.74	8456.71	17106.6	2399.97	836.767	7151.98	2258.13
({6-[5,7-dihydroxy-2-(3-hydroxy-4-methoxyphenyl)-4-oxo-8-[3,4,5-trihydroxy-6-(hydroxymethyl)oxan-2-yl]-4H-chromen-3-yl]-3,4,5-trihydroxyoxan-2-yl}methoxy)sulfonic acid	2.37001	0.01659	0.118058	1.32016e+06	2.75401e+06	2.34446e+06	1.73328e+06	1.65178e+06	1.19659e+06	10503.8	7786.56	280362	997218	1296.09	1247.97
3,4-Dehydro-6-hydroxymellein	0.137395	0.01659	1.58714	8738.71	6596.42	9244.7	9903.96	13039.2	11452.9	13125.1	15429.8	18703.9	18282.1	14219.3	13815.3
6-(3-{8-[1-(2,4-dihydroxyphenyl)-2-hydroxy-3-(3-hydroxyphenyl)propyl]-3,5,7-trihydroxy-3,4-dihydro-2H-1-benzopyran-2-yl}phenoxy)-3,4,5-trihydroxyoxane-2-carboxylic acid	1.41821	0.01659	0.263079	615798	760279	1.10039e+06	566787	950991	822778	79359.2	195163	345546	462534	71496.9	112933
3,4,5-trihydroxy-6-[(4-hydroxy-7-methoxy-2,2-dimethyl-3,4-dihydro-2H-1-benzopyran-5-yl)oxy]oxane-2-carboxylic acid	0.313829	0.03195	4.51993	8051.22	15312.6	12215.2	3933.4	328.224	27908.1	24328.7	50355.1	25398	47320.5	117451	41339.3
2,2-dimethylpyrano[3,2-g]chromen-8-one	0.431285	0.01659	22.9208	1107.75	673.215	7816.74	1951.6	3509.02	697.029	54293.5	67538.2	40174	20084.6	109062	70009.2
3,4,5-trihydroxy-6-({2-[2,4,6-trihydroxy-3-(3-methylbut-2-en-1-yl)phenyl]acetyl}oxy)oxane-2-carboxylic acid	1.24311	0.01659	411.94	1044.31	1013.05	1309.82	1066.67	949.577	1048.88	254633	311777	453175	374170	756368	499659
3,4,5-trihydroxy-6-{1-methoxy-1,3-dioxo-3-[(3,4,5,6-tetrahydroxyoxan-2-yl)methoxy]propan-2-yl}oxane-2-carboxylic acid	0.285053	0.01659	7.71597	6443.84	6250.92	7007.94	6581.81	5859.29	6472.03	170368	42051.6	8658.5	7977.33	25245.9	43683
6Z-8-Hydroxygeraniol 8-O-glucoside	0.046556	0.8464	1.03928	200151	209005	286971	245826	255428	268993	166547	271768	271048	458265	186682	169420
[(16R)-5,7-dihydroxy-8,8,12,16-tetramethyl-3-[1-(2-methyl-1,3-thiazol-4-yl)prop-1-en-2-yl]-10-methylidene-9-oxo-17-oxa-4-azabicyclo[14.1.0]heptadec-4-en-11-yl]oxidanesulfonic acid	0.286889	0.1852	0.851872	469637	463055	682557	500163	601369	584350	311773	496422	438429	919167	344758	301449
Asp-Ser-OH	0.172962	0.0611	2.16024	14084.9	13312.9	10886.9	2358.74	6533.61	13473.8	23807.7	29191.1	15629.7	7028.9	29851	25511.8
[(4-{3-[6-(2,4-dihydroxyphenyl)-2-{4-[(E)-2-(2,4-dihydroxyphenyl)ethenyl]-2,6-dihydroxyphenyl}-4-methylcyclohex-3-ene-1-carbonyl]-2,6-dihydroxyphenyl}-2-methylbut-2-en-1-yl)oxy]sulfonic acid	1.0286	0.01659	0.175586	234049	325852	480513	499578	271872	928124	35206.6	35344.3	85470.7	130645	72266.9	122180
1-O-E-Cinnamoyl-(6-arabinosylglucose)	0.680146	0.01659	119.781	1189.21	1153.61	1293.32	1214.68	1081.34	1194.42	144131	157717	92136.1	31101.2	235120	193680
2-HYDROXYXANTHONE	0.263276	0.01659	58.7284	359.078	348.327	390.512	366.766	326.505	360.649	23522	24108.3	14650.8	4140.84	30627.5	29310.8
6-(2,4-dihydroxyphenyl)-2-(2,6-dihydroxyphenyl)-4-(hydroxymethyl)cyclohex-3-ene-1-carboxylic acid	0.456738	0.01659	5.5602	11076	9019.23	24119.2	15798.3	10675.9	14039.5	74148.5	81788.6	40496.3	53898.3	135027	85675.4
Alpha-Calacorene	1.01606	0.01659	2.20852	268073	179324	325849	304640	150160	222238	464530	561987	530322	399013	667484	579328
3,4,5-trihydroxy-6-({2-[3-hydroxy-6-(2-methylbut-3-en-2-yl)-7-oxo-2H,3H,7H-furo[3,2-g]chromen-2-yl]propan-2-yl}oxy)oxane-2-carboxylic acid	0.891076	0.01659	2521.82	15.9769	15.4986	499.726	16.319	96.5148	16.0468	375714	222412	97449	19179.4	561581	388190
2-(3,5-dihydroxyphenyl)-3,5,7-trihydroxy-3,4-dihydro-2H-1-benzopyran-4-one	2.38924	0.2377	1.74154	3.8723e+06	3.68026e+06	2.51039e+06	3.20834e+06	3.82829e+06	3.81569e+06	8.07613e+06	8.19058e+06	3.70499e+06	2.35891e+06	8.75603e+06	5.33907e+06
6-({16,18-dioxo-6,8,19-trioxapentacyclo[10.7.0.0虏,鈦?0鲁,鈦?0鹿鲁,鹿鈦穄nonadeca-1(12),2(9),4,10,13(17)-pentaen-11-yl}oxy)-3,4,5-trihydroxyoxane-2-carboxylic acid	1.3864	0.2377	0.729752	4.88565e+06	2.70563e+06	1.95119e+06	4.10231e+06	4.58771e+06	3.9908e+06	2.92906e+06	2.828e+06	3.12494e+06	1.42038e+06	2.69893e+06	3.21883e+06
Bis(4-hydroxyphenyl)methanol	0.136265	0.5434	0.850842	99543.9	119660	187892	96905.4	118264	126090	48241.2	119371	129714	173007	80963	85020.2
Fulvoplumierin	1.12418	0.01659	222.755	1915.11	2079.43	1447.43	1766.81	1210.19	1336.74	335868	386315	339674	134256	577495	399442
4,4'-dihydroxybibenzyl	0.156474	0.8464	1.15728	133066	147641	230566	160090	140313	168971	107676	149651	286965	306449	111041	173108
(6-carboxy-3,4,5-trihydroxyoxan-2-yl)[3,5-dihydroxy-2-(3,4,5-trihydroxyphenyl)-7H-chromen-7-ylidene]oxidanium	0.886907	0.0611	12.7726	24962.5	2503.76	2806.98	23751.2	35723.5	39006.8	359657	299039	173054	21074.5	436693	355146
8-Acetyl-T2 tetrol	0.629414	0.1065	0.604651	313174	447326	790154	311268	585734	519077	196346	276801	416389	564460	151452	188719
(E)-3-(3-methoxyphenyl)acrylic acid	0.328798	0.03195	2.04496	65216	35264.7	38944.8	24835.5	26041.6	28597.7	97992.5	95067.6	58568.6	45887.5	83300.7	66805.6
Leonuriside A	0.386208	0.01659	3.61184	26091.5	19575.7	7250.58	5659.16	18360	23377.3	53666.7	63869.8	65867	35415.6	51317.7	92210.3
2-amino-4-{[2-({4-[5-(2-carboxy-2-hydroxyethyl)-2-hydroxyphenyl]-3-hydroxy-2-methylbutan-2-yl}sulfanyl)-1-[(carboxymethyl)-C-hydroxycarbonimidoyl]ethyl]-C-hydroxycarbonimidoyl}butanoic acid	0.726014	0.03195	0.388725	196809	190524	442331	293592	375608	331805	93834.8	131267	138030	270902	30570.4	47285.3
6-(4-ethyl-3-hydroxyphenoxy)-3,4,5-trihydroxyoxane-2-carboxylic acid	0.801816	0.01659	1616.89	16.6263	16.1285	18.0818	712.989	15.118	16.699	312638	268341	94043.3	22258.9	377575	211459
3,4,5-trihydroxy-6-[2-hydroxy-4-(3-oxo-3-{2,4,6-trihydroxy-3-[3,4,5-trihydroxy-6-(hydroxymethyl)oxan-2-yl]phenyl}propyl)phenoxy]oxane-2-carboxylic acid	0.0771828	0.4515	0.302975	8301.14	1329.14	1490.1	1399.49	22010.3	1376.15	1712.72	1860.14	1841.06	1696.22	1926.03	1840.6
4-{hydroxy[(3,4,5,6-tetrahydroxyoxan-2-yl)methoxy]methylidene}cyclohexa-2,5-dien-1-one	0.306148	0.03195	0.742362	108434	134188	101920	109818	134240	138033	68266.7	95242.1	79959.5	89850.2	108627	97456
Serylglutamine	0.340321	0.01659	23.9587	2492.33	2707.06	1489.29	1797.6	705.831	977.304	78941.8	49923.2	18244.8	6495.11	41773.9	48254.8
Ligustroside	0.926264	0.1421	0.515671	597684	944572	1.93423e+06	412680	884743	758813	302853	381494	656258	988934	220830	302820
3-Ethyltoluene	0.270221	0.03195	1.59665	40343.7	36787.8	43862.3	45310.4	21840.2	40920.6	64575.9	61044.5	56243.1	43856.9	70907.9	69128.2
4,5-Dihydroniveusin A	0.510742	0.3714	1.5887	168665	260417	491591	315348	239014	405284	289032	554187	499136	1.14488e+06	197248	302745
4-(Methylnitrosamino)-1-(3-pyridyl)-1-butanol glucuronide	0.420826	0.01659	2.07512	30705.1	43625.6	45656	48253.8	39311.9	51217.3	85200	90352.6	85816.7	101260	82931	91464.7
4-formyl Indole	0.238647	0.1421	0.591266	63545	61180.5	82371.5	54489.3	28438.5	53456.9	61781.3	31016.9	37817.3	20100.3	32512.5	19888.3
Arecaidine	0.212838	0.01659	1.95411	15415.1	13348.3	20307.7	14790	16213.3	14037	22067.4	28914.2	29042	27656	48513.3	27761.5
6-({3,5-dihydroxy-2-[3-hydroxy-4-(methoxymethyl)phenyl]-3,4-dihydro-2H-1-benzopyran-7-yl}oxy)-3,4,5-trihydroxyoxane-2-carboxylic acid	0.303019	0.03195	2.27513	13281.1	25157.3	46759.8	16990.2	27499	26676.1	36650	64297.4	66302.1	99232.1	36367.9	52904.3
Abscisic alcohol 11-glucoside	0.346045	0.1852	1.55493	65639.7	89751.1	215028	157519	86619.6	128035	159407	210058	177166	361459	144663	102112
Isoalantolactone	0.264121	0.03195	1.68414	40898.4	31046.2	50084.6	41794.5	17655.1	33744.6	61879.7	54625.4	47335.7	43601	82477	72551.9
Plumbagin	0.665185	0.01659	51.1226	1525.04	2219.54	3940.59	1600.64	4753.18	2265.61	175062	164794	103838	24504.5	229067	135959
2-(7-hydroxy-3,4-dihydro-2H-1-benzopyran-3-yl)-3,5-dimethoxybenzene-1,4-diol	0.378712	0.03195	2.46366	29720	47779	76016.2	23302.7	35439.3	35447.3	217292	76248	71827.6	52789.5	102610	89337.1
9-[[(2R)-3,3-dimethyloxiran-2-yl]methoxy]furo[3,2-g]chromen-7-one	0.0650019	0.1065	2.5295	1321.73	1293.38	774.474	727.38	647.533	3679.8	8554.84	2110.2	4445.88	2270.05	3016.73	956.644
2,2-dimethyl-3,4-dihydrobenzo[h]chromene-5,6-dione	0.741597	0.02305	2.14276	124461	143021	130603	231455	84287.6	185574	279940	394128	289736	215525	424841	322771
(4-Methylphenyl)acetaldehyde	0.531546	0.01659	2.35325	45627.7	48275.9	76200.4	81666.3	32773.9	53785.2	121925	127581	142280	120023	156565	127668
4-hydroxy-5-(2,4,5-trihydroxyphenyl)pentanoic acid	0.304262	0.01659	45.4237	649.767	630.313	706.647	663.678	590.823	652.609	26855.7	19597.1	41093.8	54601.8	22431.4	12299.2
[(6-{[5,7-dihydroxy-2-(4-oxocyclohexa-2,5-dien-1-ylidene)-2H-chromen-3-yl]oxy}-3,4,5-trihydroxyoxan-2-yl)methyl][1-hydroxy-3-(4-hydroxyphenyl)prop-2-en-1-ylidene]oxidanium	0.954092	0.01659	14.6534	8066.58	25009.7	32346.4	14096.5	7334.83	21334.4	178077	174424	318801	229822	349156	334621
3,4,5-trihydroxy-6-({5-hydroxy-8,8-dimethyl-4-oxo-2-phenyl-4H,8H-pyrano[2,3-f]chromen-3-yl}oxy)oxane-2-carboxylic acid	6.73414	0.01659	0.54055	2.60154e+07	2.44356e+07	2.42277e+07	2.62174e+07	2.89688e+07	3.36629e+07	1.23233e+07	1.63505e+07	1.54748e+07	1.52112e+07	1.46143e+07	1.44228e+07
4-HYDROXY-6-METHYLPYRAN-2-ONE	1.54849	0.08006	2.37301	790608	338831	227463	912394	959174	799465	2.39122e+06	1.87687e+06	1.12486e+06	263984	1.94372e+06	1.95863e+06
2-Feruloyl-1-sinapoylgentiobiose	1.13558	0.02305	0.6	1.30879e+06	1.12139e+06	734793	882960	934444	1.09224e+06	516113	652118	699676	817705	408556	549180
Acaciabiuronic acid	0.143549	0.6398	0.818816	88564.5	111581	107179	154207	57623.4	108902	20466.2	88297.6	118951	125586	99304.3	61781.7
10-undecynoic acid	0.082927	0.03195	4.15579	311.567	1272.32	338.842	2079.58	283.303	312.93	2971.14	3248.17	3816.02	866.271	5754.26	2456.19
COUMARINIC ACID METHYL ETHER	0.291733	0.8464	0.811535	495083	331198	239154	247549	214771	220084	280424	257672	227109	174583	221774	256576
3,4,5-trihydroxy-6-{[7-hydroxy-6-(3-methylbut-2-en-1-yl)-4-oxo-2-(2,4,5-trihydroxyphenyl)-3,4-dihydro-2H-1-benzopyran-5-yl]oxy}oxane-2-carboxylic acid	0.317538	0.08006	0.583835	150927	82739.7	32011.4	122873	136102	113733	79499.2	67212.8	64151.2	20078.3	69364.8	72441.5
6-(4-ethenyl-3-hydroxyphenoxy)-3,4,5-trihydroxyoxane-2-carboxylic acid	0.482475	0.1065	2.18351	127565	62062.2	19117.5	86911.2	90678.7	116522	240082	263462	121369	19563.9	213709	239760
6E,8E,12E,14E-Hexadecatetraen-10-ynoic acid	0.0126594	0.7431	1.21215	1884.7	604.163	963.823	636.143	566.311	1564.95	778.523	845.533	3351.42	771.023	875.483	922.541
6-(5-{[(2E)-3-(3,4-dihydroxyphenyl)prop-2-enoyl]oxy}-3,4-dihydroxycyclohex-1-ene-1-carbonyloxy)-3,4,5-trihydroxyoxane-2-carboxylic acid	0.38236	0.01659	5.76657	9527.47	21685.4	12244.3	4162.34	3705.42	4092.92	35781.9	43066.5	60172.1	34551.3	50986.3	95029.6
Melleolide K	0.634158	0.3714	1.67092	178076	294172	610146	377568	379787	462993	404019	621046	777463	1.44968e+06	249297	346176
DIMBOA-Glc	0.229674	0.8464	1.1574	750560	300385	233333	593150	801871	602689	1.35568e+06	666112	477190	159481	328463	811753
Vanilloside	0.498878	0.08006	1.64024	139817	127261	107525	134491	156116	136754	263467	241651	193453	125304	192199	299874
Hibiscitrin	0.476534	0.2377	0.77916	631032	703801	606405	374203	499073	415969	297862	475615	545424	570480	252758	374644
3,4,5-trihydroxy-6-{[1-(4-methoxyphenyl)-4-methylpentan-3-yl]oxy}oxane-2-carboxylic acid	0.946438	0.01659	0.372973	536071	434867	308141	309317	351582	502245	198743	216670	156252	81881	127925	129096
(3,4,5,6-tetrahydroxyoxan-2-yl)methyl (2E)-3-(3,4-dihydroxyphenyl)prop-2-enoate	0.645478	0.03195	2.17581	111007	52748.3	74615.8	181534	118786	160825	298268	350071	211108	131474	250972	280361
ISOPIMPINELLIN	0.463255	0.01659	97.5972	741.746	719.539	806.679	757.627	674.459	744.991	77881.4	92591.4	39491.3	5639.56	137860	80306.4
Fluvoxamino acid	0.193154	0.2377	0.682201	97838.1	67325.9	106340	129223	50141.7	76989	150110	33974.1	60516.8	10169.1	68653.3	36710.7
Nicotyrine	0.179703	0.3714	0.756844	122838	77885.9	131361	140772	65728.3	92802.1	150106	63651.6	96423.1	17322.2	88438.8	61799.6
Kaempferol 3-O-caffeoyl-sophoroside 7-O-glucoside	0.0980914	0.7431	1.37585	13705.9	1414.62	1585.94	44577.3	99128.9	51771	149092	29379.2	9517.67	1805.32	18983.9	83105.3
Methyl 10-undecenoate	0.395135	0.01659	0.0880652	96627.1	19355.2	57704.4	26651.1	61312.1	66140.3	1074.7	1410.97	11998.9	12020.1	1208.54	1154.94
Biochanin A 7-(6-methylmalonylglucoside)	0.262158	0.6398	1.39903	136133	38074.2	48300.3	187501	255771	199105	419999	210308	150989	34169.1	121572	272615
Niveusin C	0.299343	0.1065	2.39477	20846.9	27511.2	59343.2	25593.9	25784.6	47321.1	46583.9	80975.6	88866.5	206650	36104.5	35106.3
6-[(2-{4-[(3-{[3,4-dihydroxy-4-(hydroxymethyl)oxolan-2-yl]oxy}-4,5-dihydroxy-6-(hydroxymethyl)oxan-2-yl)oxy]phenyl}-4-oxo-3,4-dihydro-2H-1-benzopyran-7-yl)oxy]-3,4,5-trihydroxyoxane-2-carboxylic acid	0.201593	0.08006	0.239158	31953.1	26149.5	3153.38	12266.5	57492.2	8746.04	1128.92	8588.97	10450.1	9133.45	2223.71	1897.5
6-{[2-(3,4-dihydroxyphenyl)-5-hydroxy-4-oxo-7-{[3,4,5-trihydroxy-6-(hydroxymethyl)oxan-2-yl]oxy}-4H-chromen-3-yl]oxy}-3,4,5-trihydroxyoxane-2-carboxylic acid	0.772001	0.01659	0.39084	363966	258793	196206	226950	372222	324214	158157	80215.5	123694	112194	68808.9	138128
Cymorcin monoglucoside	0.344461	0.08006	1.23639	153562	172047	238318	225602	182288	218555	227465	281500	264741	235472	187419	275070
Lucidenic acid K	0.0837656	1	1.10782	362991	150880	170420	122883	100880	204904	142531	280811	109842	59317.3	285906	354304
7-hydroxy-6-methoxy-3-(1,2,5-trihydroxy-4-oxocyclohexa-2,5-dien-1-yl)-4H-chromen-4-one	0.10422	0.4515	1.2188	37420.3	49523.4	54782.8	24247.8	24928.5	29276.8	44607.9	47274.7	45410.4	48279.9	50806.6	32000.6
LEVULINIC ACID, 3-BENZYLIDENYL-	0.804082	0.01659	1.89013	183610	186935	243101	187967	179088	198900	298718	394310	382491	414413	390880	348668
1-Naphthol	0.391731	0.01659	3.04006	18476.1	16804.8	25531.5	20458.7	16529.4	20496.9	57482.6	68742.2	55457.5	53363.8	67138.3	57533.8
3,4,5-trihydroxy-6-{[5-hydroxy-2-(4-hydroxyphenyl)-6-methoxy-4-oxo-4H-chromen-7-yl]oxy}oxane-2-carboxylic acid	0.0307686	0.1421	0.679928	12129	1675.53	1531.21	1438.1	1280.23	1855.6	1932.67	4099.64	1891.85	1743.02	1979.16	1891.38
4-Phenyl-3-buten-2-ol	0.284574	0.01659	2.04152	20482.6	20684.1	26049.9	26401.1	17166.7	22174	49358.7	44449.6	38532.5	36841.9	59234.7	43047.1
Nivalenol	0.135189	0.02305	6.88779	43.3496	806.833	3538.45	706.837	904.914	43.5392	2413.88	5411.1	4351.88	8409.54	11470.3	9561.39
6-(4-{3,5-dihydroxy-4-oxo-7-[(3,4,5-trihydroxy-6-methyloxan-2-yl)oxy]-4H-chromen-2-yl}phenoxy)-3,4,5-trihydroxyoxane-2-carboxylic acid	0.226704	0.01659	2168.6	0.00387528	0.00375925	61.9122	0.00395825	0.00352373	0.00389223	11796.6	32193.8	7735.12	151.888	63049	19364.8
DTDP-D-glucose	0.80169	0.2377	0.620746	1.2796e+06	520429	325475	895334	1.4627e+06	1.05227e+06	825648	649340	582210	198521	441386	739063
BERGAPTEN	0.485437	0.08006	1.92373	133697	47682.3	33273.6	126523	156491	139810	298223	235475	175018	42574.5	223344	250895
N-Acetyl gemifloxacin	0.322885	0.01659	12.2788	19.8181	2463.41	7042.13	2698.99	36.7658	2933.69	31139.9	17462.2	38363.4	40377.2	19446.8	39741.4
Fragransol D	0.28148	0.1065	1.31188	137021	129165	117153	117343	117967	164251	177428	244942	149650	198568	134362	122457
2,4,6-Trihydroxybenzophenone	4.53064	0.01659	120.521	66050.3	51035.6	51599.1	70983.9	42853.1	39657.8	7.81059e+06	8.03256e+06	3.77719e+06	988460	1.06377e+07	7.58697e+06
6-methoxy-4-methyl-coumarin	0.0697844	0.1421	1.1107	98879.8	57419.8	62129.6	47196.3	42940.8	49175.4	71114.2	76310.7	62197.9	60443.3	63891.8	63371.4
Cynaratriol	0.00686249	0.6398	1.03251	15683	15558.8	27078.1	17183.1	16123.8	24640.9	14405.5	21122.3	22050.2	49016.2	8268.62	5193.63
Delta-Decalactone	0.0854587	0.3714	1.25634	12951.7	14824.1	18561.7	17090.2	12117	16648.6	16021.5	20643.1	24806.7	25528.9	16174.8	12713.8
Ferulaldehyde	1.03965	0.01659	3.78147	104091	105731	139119	108185	102066	126998	295055	254917	453406	678335	418551	495227
Asp-Ala-OH	0.608459	0.02305	2.33697	110708	101551	51156.1	76769.6	88463.4	104094	172399	242899	182373	109673	289540	248253
Tectoridin	0.151474	0.4515	1.66244	25154.4	6361.67	59.444	53379.8	23851	42629.6	66976	30689.4	11230.3	67.6667	51570.3	91223.3
1,2,3,4-tetrahydro-2,5,8-trimethyl naphthalene	0.370828	0.6398	1.08918	1.77432e+06	2.38604e+06	3.38678e+06	3.24652e+06	1.58947e+06	2.48228e+06	1.48651e+06	2.63795e+06	3.52678e+06	4.009e+06	2.5475e+06	1.98802e+06
2-{2,6-dihydroxy-4-[6-hydroxy-7-(3-methylbut-2-en-1-yl)-1-benzofuran-2-yl]phenyl}-6-(2,4-dihydroxyphenyl)-4-(hydroxymethyl)cyclohex-3-ene-1-carboxylic acid	0.315527	0.01659	8.50377	4568.81	4858.18	9242.9	9958.17	4154.35	4588.79	15400.7	18242.2	106491	144253	16299	17121.1
13-Oxo-9,11-tridecadienoic acid	0.848309	0.01659	1.73404	229693	260788	381639	382376	195831	297930	432328	494322	550787	581648	554338	418239
Xanthotoxol	0.0677974	0.5434	0.914264	71884.3	61374.6	66896.6	66087.6	76470.3	52678.7	87593.3	55808.2	52836.5	41420.8	50477.5	73359.6
(-)-Wikstromol	0.347369	0.5434	1.25856	300889	349046	447196	311443	375847	424934	355669	472052	479397	844055	295987	333368
Lucuminamide	0.0389195	1	1.1825	21730.8	23692.3	10271.5	14304.1	9220.12	16150.1	17361.6	12274.9	33871.2	5458.31	37111.1	6647.43
Isopropyl beta-D-glucoside	1.33298	0.01659	50.9824	11326.4	18193	17908.9	10430.3	6715.19	6903.89	332323	607607	366423	270782	1.30024e+06	765606
3,4,5-trihydroxy-6-{[3-hydroxy-2-(3-hydroxyphenyl)-4-[3,5,7-trihydroxy-2-(3-hydroxyphenyl)-3,4-dihydro-2H-1-benzopyran-8-yl]-3,4-dihydro-2H-1-benzopyran-7-yl]oxy}oxane-2-carboxylic acid	0.557969	0.08006	6.97894	36790.7	12725.3	2161.8	19947.9	12221	24370.1	180445	106476	73065.3	5574.43	206716	183164
HYMECROMONE METHYL ETHER	0.418221	0.03195	1.34318	148902	143475	202068	161259	161331	177741	198697	246661	222781	266693	196205	205339
5-Hydroxyxanthotoxin	0.638976	0.01659	480.91	1470.47	16.5376	18.5404	17.4131	15.5016	17.1226	134643	153665	90695	16057.3	196410	156836
Methyl salicylate	0.903076	0.01659	21.3019	10899.8	9467.04	8744.92	10707.3	10939.4	14219.9	170544	175395	187400	230953	294627	325401
3,4,5-trihydroxy-6-{[4-(7-methoxy-2-oxo-2H-chromen-6-yl)-2-oxobut-3-en-1-yl]oxy}oxane-2-carboxylic acid	0.122998	0.1065	15.6801	755.045	33.6519	37.7274	35.4333	199.327	2172.46	2425.96	19796.5	46.6132	42.9461	22067.5	6320.17
3,4,5-trihydroxy-6-(3-hydroxy-4-{5-hydroxy-8,8-dimethyl-4-oxo-4H,8H-pyrano[3,2-g]chromen-2-yl}phenoxy)oxane-2-carboxylic acid	0.755755	0.01659	0.46907	352350	332720	271193	232223	330971	294478	179445	173123	147127	126225	60908.6	164157
6-(3-ethylphenoxy)-3,4,5-trihydroxyoxane-2-carboxylic acid	0.996907	0.01659	435.736	794.581	770.792	864.139	811.593	722.501	798.057	377507	464826	143700	31309.2	699480	358113
6-[2,3-dihydroxy-5-({[2,3,5-trihydroxy-6-(hydroxymethyl)oxan-4-yl]oxy}carbonyl)phenoxy]-3,4,5-trihydroxyoxane-2-carboxylic acid	0.842813	0.01659	65.3857	3465.68	3361.92	3769.06	3539.88	3151.29	3480.84	98018.4	300156	151679	97314.2	358947	351388
6-Hydroxykaempferol 3,6-diglucoside 7-glucuronide	0.72355	0.1421	0.654189	849048	654093	318992	651745	1.0457e+06	920489	699586	637640	445540	319236	203359	599126
5,8-Dihydroxy-3,4-dihydrocarbostyril	0.00856623	0.6398	0.865322	444.319	584.025	483.215	1143.77	974.86	446.263	555.407	603.213	597.025	550.057	624.58	596.876
6-(3,4-dihydroxy-6-methyl-5-oxooxan-2-yl)-5,7-dihydroxy-2-(3-methoxyphenyl)-4H-chromen-4-one	0.168544	0.01659	0.215416	9230.65	12985.4	4277.63	7695.37	33454.8	19509.1	2908.75	3159.12	3431.5	2880.73	3271.02	3125.93
Eremopetasitenin C1	0.862556	0.01659	2.78675	137211	123248	159815	87575.3	82477.1	115847	256248	303723	308044	274696	454843	370280
6-(3-formyl-2,4,6-trihydroxyphenoxy)-3,4,5-trihydroxyoxane-2-carboxylic acid	0.669732	0.0449	2.4	110058	96232.7	280815	66159.3	72340.1	55506.2	310186	321870	261254	98357.3	325154	317745
Bakkenolide C	0.504044	0.01659	2.68584	31195.7	43762.7	41876.3	40820.4	44506.8	44015.5	114898	105353	119099	70021.5	134795	117036
DL-3,4-Dihydroxymandelic acid	0.0561468	0.2997	0.831051	8469.8	9763.59	7723.55	11816.9	8644.73	12284.8	7328.84	6567.22	8701.74	8746.2	8991.37	8450.82
6-{3-[(1E)-2-carboxyeth-1-en-1-yl]phenoxy}-3,4,5-trihydroxyoxane-2-carboxylic acid	1.97868	0.1852	0.705654	7.80262e+06	4.48814e+06	3.85879e+06	6.52348e+06	8.72905e+06	7.22548e+06	5.38971e+06	5.05425e+06	4.11602e+06	2.75431e+06	3.88959e+06	6.05702e+06
(4-methyl-1-methylol-cyclohex-3-en-1-yl)methanol	0.585067	0.01659	1.6508	125799	149548	166646	169695	118866	164701	229955	247284	272430	241434	285587	201219
3,4,5-trihydroxy-6-({8-hydroxy-12,12-dimethyl-6-oxo-4-phenyl-3,11,14-trioxatetracyclo[8.5.0.0虏,鈦?0鹿鲁,鹿鈦礭pentadeca-1(10),2(7),4,8-tetraen-5-yl}oxy)oxane-2-carboxylic acid	0.38854	0.08006	0.689529	211638	199281	151305	145427	224142	213992	166601	169536	137924	113638	53573.9	148710
1-Acetylindole	0.221778	0.02305	17.3062	1522.58	940.168	2541.16	601.942	279.416	308.636	10789.8	16549.6	14232.1	1665.83	34122.5	29782
Pantothenol	0.104314	0.5434	2.60955	1166.63	3478.13	813.751	14159.5	774.485	3978.64	935.325	1015.83	28699	18782.5	1150.99	13018.4
Trans-4-Coumaric acid	0.622475	0.1852	0.834959	1.26025e+06	1.47752e+06	1.12206e+06	1.33463e+06	1.42626e+06	1.37802e+06	1.66516e+06	1.22431e+06	781259	728456	1.22942e+06	1.0509e+06
O-6-deoxy-a-L-galactopyranosyl-(1->2)-O-b-D-galactopyranosyl-(1->3)-2-(acetylamino)-2-deoxy-D-Galactose	0.133903	0.4515	1.63579	23898.8	17840	22173.7	48748.2	23971.6	43403.3	3893.39	7977.32	159681	113660	5118.09	4184.08
Oleoside dimethyl ester	0.531118	0.02305	0.367791	105801	133486	158498	121818	213109	139082	20364.3	52024.4	109810	87325.7	12591.4	38520.5
Sodium (+/-)-2-(4-methoxyphenoxy)propionate	0.129051	0.4515	1.52834	25952.5	7850.56	3968.09	16566.5	40907.6	26473.8	58010.5	25352.5	35244.6	10174.7	20305	36978.2
5-amino-1-(5-phospho-D-ribosyl)imidazole-4-carboxylate	0.211186	0.02305	3.0862	13226	1771.17	6211.12	13871.7	10199.9	2470.75	13790.2	46528.1	26539.9	14504.8	25413.5	20587.4
THYMOQUINONE	0.328378	0.01659	1.46874	58152.8	73443.8	77506.7	79891.7	55920.2	75446.6	81146.4	100612	111899	110137	118319	95048.2
3,4,5-trihydroxy-6-[4-hydroxy-3-(3-hydroxyprop-1-en-1-yl)phenoxy]oxane-2-carboxylic acid	0.300135	0.08006	4.00785	13883	5262.35	2068.62	11156.5	13928.3	14860.1	39717.3	51740.2	35577.5	4849.13	65436	47717
3-(4-methoxyphenyl)acrylic acid	0.609252	0.01659	6.11933	19128.9	17717	19900.3	17960.1	19917.9	23051.4	120333	142002	107195	73108.3	149231	128292
N,N-Dimethylaniline	0.303037	0.1065	0.919633	587313	553655	569898	518388	525578	515436	481793	514563	539469	493906	429776	547550
6-{[(2E)-3-(3,4-dihydroxyphenyl)prop-2-enoyl]oxy}-3,4,5-trihydroxyoxane-2-carboxylic acid	0.0595458	0.9502	1.05854	217555	128382	77248.6	302054	193761	218361	203364	268243	122570	42705.9	278810	288663
2,3',4,6-Tetrahydroxybenzophenone	0.141256	0.0449	1.97025	5394.76	7545.07	6155.9	10279.5	5174.95	7808.25	16662.5	14395.6	10964.1	6231.43	18469.1	16752.5
3,4,5-trihydroxy-6-[(oxolan-2-yl)methoxy]oxane-2-carboxylic acid	0.0767901	0.02305	5.34292	495.887	481.041	1031.87	506.504	450.903	498.057	941.61	3071.28	2953.06	7911.85	1352.6	2277.27
2-Methylbutyroylcarnitine	0.120597	0.02305	8.16359	558.868	542.136	607.792	2188.15	508.171	561.313	17468.1	6405.33	3102.57	754.488	6278.47	6531.76
Oxindole	0.215562	0.0449	0.817512	99660.2	102393	116718	80587.8	107222	96293.9	67695.3	75778.4	90210.4	75290.4	89987.8	94021.7
Adrenochrome	1.58179	0.0449	3.36344	586976	373496	378024	330979	253485	269330	1.21744e+06	1.92507e+06	863021	359100	1.67017e+06	1.33822e+06
2-amino-4-({1-[(carboxymethyl)-C-hydroxycarbonimidoyl]-2-{[1-(3,5-dihydroxyphenyl)-2-hydroxy-2-(4-hydroxyphenyl)ethyl]sulfanyl}ethyl}-C-hydroxycarbonimidoyl)butanoic acid	0.122996	0.7431	1.07123	1.31004e+06	631495	641542	727573	456904	671699	864941	1.01851e+06	625359	151420	1.07159e+06	1.02365e+06
3,4,5-trihydroxy-6-{[3-(2-hydroxyphenyl)prop-2-enoyl]oxy}oxane-2-carboxylic acid	0.635813	0.2377	1.97947	239081	129506	104836	204341	209778	193425	457574	444206	166252	113759	556505	401617
4-(3-Hydroxy-2-naphthyl)-2-oxobut-3-enoic acid	0.318644	0.08006	2.37793	30798.6	12830.9	10277.8	48970.6	28499.2	37706	104953	73477	51229.1	11383	73895.7	87101.5
Dihydrozeatin-O-glucoside	0.280136	0.01659	80.318	384.088	372.589	417.711	392.312	349.246	385.769	27729.1	53504.2	7624.51	475.492	65727.5	29795.2
6-Hydroxyindolelactate	0.279411	0.01659	148.057	1.60862	170.604	476.495	164.092	1.46269	158.289	31830.7	28298.6	15547.5	2414.17	30512.4	35407.3
PYROGALLIN	0.323987	0.1065	1.87388	61285.5	27797.8	18057.4	65604.7	76419.9	57669	147776	94282.1	89996.2	17076.4	102827	123012
2,3-Dihydroxynaphthalene	0.174335	0.1852	1.13208	82965.3	96164.8	112801	107443	111744	93080.2	103886	108568	109339	112294	132091	118088
Licoricesaponin C2	0.0226134	0.6398	2.99529	9.83905	62.2495	576.744	247.058	158.157	91.3063	0.0161461	4.25006	1944.46	1448.02	10.4992	23.7838
P-Mentha-1,3,8-triene	0.203463	0.01659	1.57978	18599.4	20305.9	26164.4	22643.1	18220.5	23449.6	26402.8	31297.3	37276.1	42088.8	36498.1	30787.5
3,4,5-trihydroxy-6-[hydroxy(3,4,5-trihydroxyoxan-2-yl)methyl]-2-[(2E)-3-(4-hydroxyphenyl)prop-2-enoyl]-4-[3,4,5-trihydroxy-6-(hydroxymethyl)oxan-2-yl]cyclohex-2-en-1-one	0.272816	0.0611	6.04581	7375.72	86.8788	97.4003	11515.6	15678.8	7153.13	127914	26503.5	28317.6	2871.04	33108.2	34692
6-({8,14-dihydroxy-17-methoxy-10-oxo-2-oxatricyclo[13.2.2.1鲁,鈦穄icosa-1(17),3,5,7(20),15,18-hexaen-4-yl}oxy)-3,4,5-trihydroxyoxane-2-carboxylic acid	0.14409	0.5434	1.04059	798499	702361	740447	1.93534e+06	818993	1.06566e+06	1.27938e+06	824962	1.40163e+06	659347	1.09011e+06	1.0479e+06
(-)-Betonicine	0.0660802	0.6398	0.343305	8816.8	7879.86	1381.53	1890.88	57.347	1031.34	278.579	1765.82	739.121	539.306	1980.4	1924.41
Crithmumdiol	0.506128	0.08006	1.28152	295769	355840	544177	349415	331044	393397	400533	516393	478479	577555	501456	434652
(R)-N-Methylsalsolinol	0.0315002	0.01659	18.8576	24.5364	23.8018	26.6843	25.0617	22.3106	24.6437	30.671	33.3109	1404.68	609.439	34.4909	660.782
Griseophenone B	0.441637	0.01659	6.86542	14851.3	18504.3	10950.7	1763.23	5128.91	6761.22	35131.3	55296.4	52149.7	75394.6	77066.1	102854
5'-Deoxy-5'-(methylthio)adenosine	0.904235	0.1421	0.745255	1.7172e+06	1.52298e+06	980281	1.16289e+06	1.389e+06	1.44677e+06	1.46107e+06	1.0819e+06	867699	592432	1.02633e+06	1.09907e+06
Acetyldeoxynivalenol	0.123461	0.3714	1.51124	16793.1	16964.4	21087.4	13682.2	25596.9	25939.2	24856.6	26959.2	30149.8	65593.6	13672.7	20229.7
Trans-Grandmarin	0.708005	0.01659	2.69235	72822.2	72110	100591	102504	70758.5	88873.6	166251	239370	323343	260898	187196	189483
6-(2,4-dihydroxyphenyl)-2-{3-[3-(2,4-dihydroxyphenyl)propanoyl]-2,6-dihydroxyphenyl}-5-hydroxy-4-methylcyclohex-3-ene-1-carboxylic acid	0.678109	0.01659	2.24708	98776.9	103501	127969	122912	68223.5	146567	222702	259090	188706	217188	363303	249782
Gynocardin	1.11064	0.01659	2.04142	388456	406556	362040	235510	364278	343610	829903	844869	635521	486253	805596	685958
Armexifolin	0.157476	0.01659	26.4237	39.6061	820.867	6.01698	82.5933	11.2765	973.906	8082.85	10580.2	9557.2	16368.3	2384.65	4139.61
2-Propionylpyrrole	0.140978	0.08006	1.85873	13727.9	11734.8	8046.05	8670.65	5698.03	11580.7	16092.4	27895.9	15176.8	7176.84	26319.1	17886.9
6-{[3-(2H-1,3-benzodioxol-5-yl)-3-oxopropanoyl]oxy}-3,4,5-trihydroxyoxane-2-carboxylic acid	0.107483	0.1421	1.21315	21427.8	22351.2	26595	34198.6	24333.2	26177.7	27086.1	37661.6	31724.6	23060.4	36406.9	32221.5
SCOPOLINE	1.38896	0.02305	0.326943	1.17447e+06	1.14775e+06	629621	717200	441674	1.08476e+06	293898	464876	283329	151568	319580	185494
3,4,5-trihydroxy-6-[3-(4-hydroxyphenyl)oxirane-2-carbonyloxy]oxane-2-carboxylic acid	0.272101	0.01659	3.92297	8343.84	6255.68	12777.8	5108.02	3348.25	6227.18	29424	30305.9	25798.9	15812.3	32627.7	31029.3
N-METHYLANTHRANILIC ACID	0.184212	0.02305	1.74686	19105.4	16701.1	15387.9	17843.9	10832.2	15665.4	20793.4	32144.1	24711.9	18088.6	39123.8	31970.9
Butyryl-L-carnitine	0.707348	0.01659	7.84479	34526.3	54998.8	19941.1	11984.4	12459.3	15292.9	349394	284953	102821	104110	210371	119132
2-Indanone	0.0975272	0.4515	1.26502	18569.3	23935.5	33027.8	22424.5	28522.6	29310	25220.3	31880.5	38907	56620.1	20426.8	23963.7
3,5-dihydroxybenzoic acid	0.233834	0.1065	3.17637	14078.8	5776.67	5239.34	15502.8	6598.24	10908.6	48141.4	43189.5	12903	6007.27	41424.8	32867.9
6-(4-ethenyl-5-hydroxy-2-methoxyphenoxy)-3,4,5-trihydroxyoxane-2-carboxylic acid	1.34133	0.1852	1.62614	2.01724e+06	665262	615360	1.92415e+06	2.33856e+06	1.61939e+06	4.3531e+06	2.47907e+06	2.05249e+06	547186	2.25481e+06	3.24258e+06
2-Amino-4-oxo-6-(1',2'-dioxoprolyl)-7,8-dihydroxypteridine	0.16444	0.6398	1.22054	155022	105635	64320	110933	141623	176327	280668	174764	126486	54213.4	122347	161596
Vanillin	0.252108	0.01659	1.62621	29094.7	27742.7	30504.7	30811.1	22928.9	25998	44014.9	52950.6	42531.1	45029.3	41722.2	45471.7
L-Proline	0.215098	0.01659	1.38357	41808.2	38305	42828.5	34191.7	31169.3	32248.7	43597.1	50703	50409.2	48797.9	58010.3	53631.3
Buchananine	0.398097	0.02305	1.89787	51887.1	57422.8	61164	44933.6	78845.3	58226.9	81060.1	107935	76026.8	106358	130377	167112
4-Hydroxymethyl-3-methoxyphenoxyacetic acid	0.0896739	0.5434	1.28382	17328.3	24056.9	40918.8	18546	21030.1	31570.4	25945.6	28954.9	40830.1	64112.8	12586.5	24583.5
Eupachloroxin	0.638882	0.1065	1.85007	129118	166839	339488	193831	179224	227895	278529	326705	519078	672628	187262	303512
4-Vinylguaiacol	0.203068	0.0611	1.43111	39882.1	38676.9	52283.6	37008.7	39905.1	45292.8	51772.8	61888.7	64060.5	94495.9	42970.2	46883.2
3-(5-Methyl-2-furyl)prop-2-enal	0.466457	0.3714	1.30707	414755	468791	624172	471373	422613	575880	522586	604710	752424	1.18137e+06	354715	476587
16-iodo-hexadecanoic acid	1.54441	0.01659	1.989	546501	698000	931166	892581	451149	736897	1.00891e+06	1.42979e+06	1.4401e+06	1.44732e+06	1.81559e+06	1.3272e+06
6-({6-[(acetyloxy)methyl]-2,4,5-trihydroxyoxan-3-yl}oxy)-3,4,5-trihydroxyoxane-2-carboxylic acid	0.32234	0.08006	1.82416	40854.2	55996.5	92775.6	37676.5	53895.6	40231.2	158094	78550	120953	118333	53170.2	57223.4
[(1S,16R)-5,7-dihydroxy-8,8,10,12,16-pentamethyl-3-[1-(2-methyl-1,3-thiazol-4-yl)prop-1-en-2-yl]-9-oxo-17-oxa-4-azabicyclo[14.1.0]heptadec-4-en-11-yl]oxidanesulfonic acid	0.102204	0.03195	3.58716	3496.46	255.021	2268.64	268.52	1020.14	264.042	5545.35	3006.42	5983.62	2658.78	5072.5	4895.71
Hawkinsin	0.0349165	0.2997	1.04158	253203	142003	109738	123015	141372	110765	160622	152300	169943	156131	137670	140364
6-{3,5-dihydroxy-2-[3-(3,4,5-trimethoxyphenyl)propanoyl]phenoxy}-3,4,5-trihydroxyoxane-2-carboxylic acid	0.225993	0.2997	0.529791	107246	28295	21249.7	54654.1	106956	100521	118517	50140.9	6979.82	1514.57	14329.8	30449.1
Indole-3-acetamide	0.0892827	0.0611	0.341723	4866.04	3377.13	3013.3	6058.68	3484.73	3994.45	197.242	1461.97	1911.95	4211.78	456.783	233.715
Vanillic acid-4-O-glucuronide	0.188554	0.01659	9.25154	1297.94	1259.08	1411.56	1325.73	1180.2	1303.62	7385.21	11115.3	19990.6	17366.8	7817.55	8268.22
1-(3-Methyl-2-butenoyl)-6-apiosylglucose	0.373226	0.01659	120.491	169.655	164.576	184.507	173.288	154.265	1232.63	54195.8	50103	28048.4	13560.3	64408.4	40163.1
(E)-Resveratrol 3-glucoside 4'-sulfate	0.464444	0.3714	0.845704	1.60224e+06	1.63352e+06	2.09724e+06	1.49479e+06	1.77589e+06	1.66477e+06	777675	1.09028e+06	1.85447e+06	3.1157e+06	672733	1.17171e+06
Simmondsin	0.207657	0.01659	5.87362	1817.74	2173.92	3514.59	6529.26	852.348	872.129	14251.3	9940.93	21049.7	24283.2	12159	10923.3
Uracil	0.511807	0.2997	0.863007	1.03361e+06	1.14756e+06	1.17561e+06	859031	916587	932176	1.01384e+06	968127	729933	602613	1.01916e+06	901097
Vanillylamine	0.391489	0.01659	0.618228	138168	121008	93142.1	105127	131110	115557	85081.8	78797.8	61783.9	50993.6	88140.5	70687.9
2-Ethylacrylic acid	0.234015	0.2377	1.19614	116558	153312	225548	171932	119154	146233	139106	207143	191883	189615	207502	180642
3,4,5-trihydroxy-6-[4-(5,6,7,8-tetrahydroxy-4-oxo-3,4-dihydro-2H-1-benzopyran-2-yl)phenoxy]oxane-2-carboxylic acid	0.369419	0.4515	1.48204	200012	157919	386076	228636	62580.4	234206	255084	516902	224342	203873	531764	149631
3,4,5-trihydroxy-6-{[3-(6-hydroxy-7-methoxy-2H-1,3-benzodioxol-5-yl)prop-2-enoyl]oxy}oxane-2-carboxylic acid	1.27407	0.2377	0.745951	4.22069e+06	3.99196e+06	3.23929e+06	1.9437e+06	2.93953e+06	2.55935e+06	3.58743e+06	2.76713e+06	1.61765e+06	1.64918e+06	3.05586e+06	1.41793e+06
1-propene-1,2,3-tricarboxylic acid	0.188008	0.4515	0.960335	1.78025e+06	1.77808e+06	1.99981e+06	1.76779e+06	1.68301e+06	1.73318e+06	1.41995e+06	1.67262e+06	2.0578e+06	2.26038e+06	1.27587e+06	1.62931e+06
Cis-4-Carboxymethylenebut-2-en-4-olide	0.48476	0.01659	1.90099	75660.4	69355	70272.2	71381.9	61340	68917.3	105951	130703	128066	139832	139276	148563
Gentiobiosyl 2-methyl-6-oxo-2E,4E-heptadienoate	0.0458896	1	0.961165	163525	327432	623232	515076	254021	279704	205173	326228	389225	607140	352693	198375
6-[2-(2H-1,3-benzodioxol-5-yl)-1-carboxy-2-oxoethyl]-3,4,5-trihydroxyoxane-2-carboxylic acid	0.0517681	1	1.02543	1.51586e+06	809734	1.15684e+06	1.15012e+06	1.44131e+06	529368	1.40924e+06	1.24843e+06	1.2784e+06	1.38902e+06	786289	662734
4-Guanidinobutanoic acid	0.129467	0.7431	0.854758	82298.8	82914.5	166751	173307	117330	96056.8	96286.2	139676	60364.1	84243.9	140483	93277.9
6-(4-{6-[2,4-dihydroxy-3-(3-methylbut-2-en-1-yl)benzoyl]-5-{4-[(E)-2-(2,4-dihydroxyphenyl)ethenyl]-2,6-dihydroxyphenyl}-2-hydroxy-3-methylcyclohex-3-en-1-yl}-3-hydroxyphenoxy)-3,4,5-trihydroxyoxane-2-carboxylic acid	3.02435	0.02305	0.245893	4.4041e+06	4.1184e+06	3.12163e+06	3.76204e+06	1.37914e+06	4.75821e+06	537489	527082	1.41705e+06	1.08336e+06	1.22359e+06	509467
MIGLITOL	0.0385188	0.01659	1.43937	1205.26	1169.18	1310.77	1231.07	1095.93	1210.53	1506.6	2467.9	1619.49	1492.08	1694.24	1619.09
L-Arabinitol	0.409937	0.08006	0.601252	210562	164259	106593	165564	96248.2	215079	82163.6	80050.5	116122	70904.2	122597	104284
Stachydrine	1.39458	0.01659	5.84322	161236	132263	140536	64731	119391	89738.2	1.04212e+06	879215	622465	628510	545386	419360
Choline Glycerophosphate	0.359795	0.01659	0.167376	50066.8	102551	21066.8	52460.7	24539.5	53669	18459.8	6597.03	2862.16	13749.6	6692.61	2584.94
Dopaxanthin quinone	3.61292	0.01659	2.19903	4.20472e+06	3.32155e+06	4.00625e+06	3.09255e+06	3.02628e+06	3.30067e+06	7.0292e+06	8.44442e+06	5.29451e+06	4.94137e+06	1.10084e+07	9.35562e+06
L-aspartic Acid	0.384108	0.4515	0.789171	461193	556800	924790	873226	226259	603274	713967	535561	360452	258826	575623	432842
Cis-p-Coumaric acid 4-[apiosyl-(1->2)-glucoside]	0.735206	0.0449	1.27421	1.15253e+06	964998	977563	927305	936099	494044	1.17093e+06	997387	1.23515e+06	1.12636e+06	1.41742e+06	997818
L-NMMA	0.54673	0.2377	0.00165272	477376	0.315296	518971	2064.38	17.2562	5598.64	173.726	14.5085	40.9638	13.1249	7.40689	1409.28
Stachyoside A	0.677961	0.6398	0.944403	1.19204e+07	1.55312e+07	1.70112e+07	1.32292e+07	1.20042e+07	1.01774e+07	1.04394e+07	1.00521e+07	1.47892e+07	1.75054e+07	1.25556e+07	1.00547e+07
2-Pyrrolidinone	0.00430328	0.2997	1.15841	5363.29	312.204	350.014	328.731	292.644	741.199	4242.38	2596.65	432.452	398.43	452.411	432.344
3,4,5-trihydroxy-6-{3-hydroxy-5-[(E)-2-(2-hydroxy-4-{[3,4,5-trihydroxy-6-(hydroxymethyl)oxan-2-yl]oxy}phenyl)ethenyl]phenoxy}oxane-2-carboxylic acid	1.04702	0.1852	0.715376	1.61239e+06	1.57466e+06	2.17841e+06	2.55748e+06	1.36714e+06	1.71408e+06	773599	1.16331e+06	1.67568e+06	1.75828e+06	1.10603e+06	1.39695e+06
5-(3',4'-Dihydroxyphenyl)-gamma-valerolactone-4'-O-glucuronide	2.24762	0.1421	0.788309	9.58684e+06	1.12959e+07	1.28454e+07	1.15972e+07	1.17346e+07	9.64809e+06	5.66362e+06	8.79391e+06	1.17903e+07	1.11309e+07	7.09757e+06	8.12003e+06
L-2-Aminoadipate adenylate	0.0259572	0.4515	0.99142	3.57047e+06	5.75035e+06	6.76222e+06	5.94485e+06	5.37916e+06	4.06243e+06	2.73158e+06	3.07207e+06	8.36822e+06	1.17894e+07	2.89295e+06	2.34797e+06
3,3'-Thiobispropanoic acid	0.353731	0.4515	0.770556	274402	310484	343810	340284	320923	256384	151967	192921	347599	373734	163320	193029
Uridine 2'-phosphate	0.718101	0.01659	3.42622	58251.1	63701.4	68561.6	76123.8	79599.7	62861.2	116746	304177	382349	118162	221676	258293
2-Hydroxycinnamic acid	2.52811	0.08006	2.50484	1.96794e+06	732010	422144	2.35073e+06	2.45109e+06	1.98989e+06	6.47541e+06	4.99769e+06	2.90298e+06	505860	4.86598e+06	5.07864e+06
4-Aminobutyraldehyde	0.220568	0.0449	0.038987	81428.5	1964.08	59742.6	3804.67	3047.71	6378.62	2082.95	142.322	140.862	129.78	3415.2	183.825
4-Hydroxycinnamic acid	0.00095282	0.9502	1.00675	549831	641757	466910	585553	623857	597567	1.0464e+06	653502	316375	258525	665362	549129
Alpha-Zearalenol	0.282776	0.01659	27.5832	1023.5	992.86	1113.1	1045.42	930.657	1027.98	47840.6	33054.9	15210	1267.07	46133.1	25661.2
Caffeic acid	8.60892	0.1065	2.77716	2.29224e+07	1.18192e+07	5.32834e+06	2.0948e+07	1.53993e+07	2.02421e+07	6.8399e+07	5.36092e+07	2.44125e+07	5.04218e+06	5.70141e+07	5.99843e+07
Chondroitin sulfate	0.646026	0.1421	118.111	2920.65	5.27228	5216.96	1258.47	2088.73	5.45878	6297.9	1846.44	702683	19432.9	626682	697.018
Cynaropicrin	0.0911879	0.2997	0.800525	18721.6	22707.8	22390	29763.6	17584.9	26018.5	10778.4	25611.4	17101.7	18746.2	22958.8	14610.6
Glucosamine	0.199764	0.01659	2.53677	9357.13	8537.49	8889.37	8141.78	7220.52	9250.44	11120.6	20202.3	26983.5	35311.8	17319.5	19451
Isonicotinic acid	0.0833119	0.7431	1.12461	98806.2	74001.1	56650.7	64359.5	59741.4	66303.7	102440	81511.5	55614.6	43208.7	98524.2	90875
M-Cresol	0.197994	0.01659	1.5249	21137.5	22146.5	23053.8	29788.9	15622.9	24410.7	34796.4	32463.1	34454.9	29945.2	42527.7	33441.4
P-Aminobenzoic acid	0.107729	0.0611	0.79252	18835.2	21341.1	18619.4	17918	21713.1	18682.4	13466.1	14395.7	16283.2	20299	13186.4	15160.7
S-(3-Methylbutanoyl)-dihydrolipoamide-E	0.267528	0.0449	3.65227	19914.5	9604.61	7519.51	14305.5	2102.76	5185.14	35890.3	45595.9	18366	12313.3	61344.4	40604.6
Trans-cinnamic acid	0.397185	0.01659	2.59705	33307	27946.5	29739.7	27771.9	25255.2	26925.9	67120.8	96335	58445.9	52528.5	87502	81991.4
Eriodictyol-7-O-glucoside	0.670188	0.9502	1.04936	2.44484e+07	1.66575e+07	9.06998e+06	2.14187e+07	2.27807e+07	2.71588e+07	2.51459e+07	2.38609e+07	2.12037e+07	1.18834e+07	2.01837e+07	2.52903e+07
(1x,2x)-Guaiacylglycerol 3-glucoside	0.0893828	0.4515	0.980268	3.72314e+06	4.45996e+06	6.08681e+06	3.45009e+06	4.15932e+06	4.57349e+06	3.02168e+06	3.55915e+06	5.53618e+06	9.24263e+06	1.73081e+06	2.84312e+06
Phloridzin	30.7845	0.1852	2.02808	5.31086e+08	1.55738e+08	8.38757e+07	6.30529e+08	6.49877e+08	4.27275e+08	1.2061e+09	1.06261e+09	5.83946e+08	8.17081e+07	1.01446e+09	1.07795e+09
Bassic acid	14.2923	0.01659	22.0365	4.03819e+06	4.38021e+06	4.36939e+06	1.93973e+06	588499	1.4472e+06	5.27718e+07	6.74656e+07	4.42456e+07	2.8193e+07	8.86294e+07	8.80847e+07
(-)-epicatechin-3'-O-glucuronide	22.3344	0.08006	2.072	2.17275e+08	8.96947e+07	5.67371e+07	2.70332e+08	2.55456e+08	2.4414e+08	5.5613e+08	4.72653e+08	3.00234e+08	6.6134e+07	4.64911e+08	4.88343e+08
RHAPONTIN	1.45073	0.01659	8.51569	94089.3	102752	76663	52903.2	70033.1	106442	898583	922410	576177	175719	926889	782542
3,4,5-trihydroxy-6-{[8-(hydroxymethyl)-8-methyl-6-(2-methylpropanoyl)-2-oxo-4-phenyl-2H,8H-pyrano[2,3-f]chromen-5-yl]oxy}oxane-2-carboxylic acid	3.72941	0.1065	0.770769	3.93923e+07	2.75822e+07	2.73461e+07	3.32675e+07	3.85663e+07	2.88595e+07	4.31784e+07	2.68463e+07	1.779e+07	1.61754e+07	2.56169e+07	2.0707e+07
D-Mannitol	16.5297	0.0611	0.698867	2.86118e+08	4.06671e+08	4.0194e+08	2.78241e+08	2.96605e+08	3.42699e+08	1.83319e+08	1.90707e+08	2.65851e+08	3.45201e+08	2.11726e+08	2.09801e+08
D-(+)-Turanose	5.76738	0.6398	1.46036	2.40353e+07	6.86788e+07	4.94906e+07	6.22301e+07	4.07353e+07	1.20408e+08	2.45493e+07	5.85498e+07	1.38166e+08	1.98062e+08	3.63476e+07	7.82038e+07
Uridine	2.58308	0.01659	0.738462	8.45515e+06	9.9512e+06	1.06868e+07	7.11036e+06	7.48276e+06	7.40397e+06	6.84261e+06	6.3519e+06	6.09211e+06	5.47444e+06	6.5526e+06	6.4139e+06
3,4,5-trihydroxy-6-[3-(3,5,7-trihydroxy-4-oxo-3,4-dihydro-2H-1-benzopyran-2-yl)phenoxy]oxane-2-carboxylic acid	0.857791	0.2377	0.602679	1.53474e+06	819881	223199	1.44772e+06	769015	1.25268e+06	968286	845632	417453	40586.9	691588	681295
3,4,5-trihydroxy-6-{[3-(4-methoxyphenyl)oxiran-2-yl]methoxy}oxane-2-carboxylic acid	0.749752	0.02305	4.04042	76602	45577.9	44532.6	51524.1	70983.4	64058.9	313237	200849	170196	71957.3	336980	333908
3,4,5-trihydroxy-6-{[3-(4-hydroxy-3-methoxyphenyl)propanoyl]oxy}oxane-2-carboxylic acid	3.46456	0.01659	3.76901	1.44713e+06	1.71139e+06	1.98185e+06	931046	1.04889e+06	1.24439e+06	3.46337e+06	2.12656e+06	6.61784e+06	8.90352e+06	5.17926e+06	5.23331e+06
Quercetin 3-O-glucoside	18.4656	0.02305	0.780864	4.49235e+08	5.63038e+08	5.19248e+08	5.07507e+08	4.69345e+08	6.02147e+08	3.49416e+08	4.19205e+08	4.21526e+08	4.61558e+08	4.47419e+08	3.29494e+08
2-(4-hydroxy-3-methoxyphenyl)-8-[3,4,5-trihydroxy-6-(hydroxymethyl)oxan-2-yl]-3,4-dihydro-2H-1-benzopyran-3,5,6,7-tetrol	0.288117	0.6398	1.05443	6.90166e+06	4.85534e+06	2.54956e+06	4.36128e+06	4.4909e+06	6.05653e+06	5.99012e+06	6.71594e+06	4.89629e+06	2.03502e+06	4.88919e+06	6.27883e+06
3,4,5-trihydroxy-6-{[(1E)-1-(4-methoxyphenyl)pent-1-en-3-yl]oxy}oxane-2-carboxylic acid	4.69769	0.01659	18.2218	181729	213975	1.2165e+06	204460	60570	167843	4.73326e+06	3.67005e+06	7.28477e+06	6.30608e+06	7.42919e+06	7.83497e+06
6-{4-[6-carboxy-5-(2,6-dihydroxyphenyl)-3-methylcyclohex-3-en-1-yl]-3-hydroxyphenoxy}-3,4,5-trihydroxyoxane-2-carboxylic acid	3.34093	0.01659	4.01783	1.32323e+06	1.26701e+06	1.45372e+06	800039	978550	907364	4.23484e+06	4.51265e+06	4.10733e+06	1.59073e+06	5.61604e+06	6.986e+06
Traumatic Acid	0.28067	1	1.14111	1.99742e+06	2.42177e+06	1.31905e+06	194398	7.54074e+06	262305	885517	1.18788e+06	4.99017e+06	7.03298e+06	199632	1.37722e+06
Hydroxygaleon	0.956805	0.5434	0.783673	1.92773e+06	3.49045e+06	2.04488e+06	4.7068e+06	3.05073e+06	2.42219e+06	2.31241e+06	2.49718e+06	2.83009e+06	1.2544e+06	2.41804e+06	2.5133e+06
Digitoxigenin 3-[glucosyl-(1->6)-glucosyl-(1->4)-2,6-dideoxyribohexoside]	1.95563	0.02305	0.426033	1.62999e+06	2.19547e+06	2.73881e+06	2.32412e+06	2.02774e+06	1.71096e+06	531715	548524	1.47139e+06	1.63391e+06	563945	631131
(+/-)13-HpODE	0.525817	0.03195	0.548418	212850	226518	299660	202822	188580	139991	120048	73369.3	176830	156026	91069.1	79233.7
Alpha-Tocotrienoxyl radical	1.34717	0.01659	5.26325	129624	159835	91996.9	137130	74880.4	108417	596954	729366	475196	455537	804160	633408
MADECASSIC ACID	5.95509	0.01659	71.5819	232622	198217	297988	166373	34355.1	132165	7.49537e+06	1.82826e+07	5.62655e+06	3.20803e+06	2.63726e+07	1.50194e+07
Gingerglycolipid A	5.63564	0.01659	0.167711	1.04855e+07	1.15294e+07	6.7874e+06	1.23464e+07	1.2645e+07	9.39474e+06	760638	656389	2.15016e+06	5.89042e+06	563318	575036
12(13)Ep-9-KODE	1.10181	0.01659	0.336519	554056	607535	624641	520044	452437	443450	93703.3	78554.4	272891	422425	94191.2	115541
Medicagenic acid	5.22883	0.01659	67.3717	244528	225337	210402	49683.9	25853.8	4523.25	6.09833e+06	1.05862e+07	5.84634e+06	2.93739e+06	1.48083e+07	1.09369e+07
2,3-dinor Prostaglandin E1	0.803876	0.01659	0.301798	245814	354368	371926	211513	193449	224492	57559.6	57144.1	99569.4	135198	72227.6	61573.2
Methyl (R)-9-hydroxy-10-undecene-5,7-diynoate glucoside	3.4591	0.01659	16.2794	154484	159090	624870	145962	33107.3	132514	2.70388e+06	2.10676e+06	3.69989e+06	3.37135e+06	4.44884e+06	4.01524e+06
(2R)-2-acetamido-3-(1H-indol-3-yl)propanoic acid	2.58033	0.1852	0.715172	1.60704e+07	1.13819e+07	1.92122e+07	1.86679e+07	8.99477e+06	1.26625e+07	1.79544e+07	8.14962e+06	1.40462e+07	3.5529e+06	1.04637e+07	8.0552e+06
(-)-Epigallocatechin 7-glucuronide	0.659769	0.0449	0.337069	224565	219553	75064.9	436205	193230	366386	59916.9	111807	52381.5	21969.1	209514	55065.2
3,4,5-trihydroxy-6-[2-(3-oxoprop-1-en-1-yl)phenoxy]oxane-2-carboxylic acid	1.31032	0.2377	1.35896	1.75406e+06	2.39585e+06	3.01009e+06	3.72548e+06	1.68204e+06	2.72589e+06	1.97956e+06	3.43321e+06	4.33458e+06	5.06027e+06	3.27536e+06	2.69922e+06
Prenyl apiosyl-(1->6)-glucoside	1.44074	0.3714	1.26473	4.23275e+06	6.24973e+06	9.29326e+06	5.42682e+06	4.14407e+06	4.87678e+06	4.29819e+06	5.99916e+06	9.21948e+06	1.09479e+07	7.47936e+06	5.33919e+06
L-Asparagine Anhydrous	0.657939	0.2377	0.412323	355797	117524	1.42299e+06	230466	413614	429373	457498	87012.3	223137	5397.08	216782	234761
Beta-Arabinose	3.80884	0.0611	0.798708	2.68005e+07	3.25665e+07	3.33109e+07	2.01739e+07	2.67768e+07	2.75938e+07	1.9363e+07	2.50936e+07	2.10816e+07	1.99382e+07	2.43694e+07	2.37441e+07
Dityrosine	1.09954	0.0611	2.53807	285104	253652	338312	601357	66893.1	243060	262081	389545	1.15075e+06	1.21349e+06	677654	846172
3-hydroxy-3-methyl-Glutaric acid	1.37073	0.3714	1.21969	6.72151e+06	5.77993e+06	7.5353e+06	5.9087e+06	4.41056e+06	4.32827e+06	1.0833e+07	6.22744e+06	6.97441e+06	4.1488e+06	6.57382e+06	7.54828e+06
3,4,5-trihydroxy-2-[hydroxy(3,4,5-trihydroxyoxan-2-yl)methyl]-4-[3,4,5-trihydroxy-6-(hydroxymethyl)oxan-2-yl]cyclohexa-2,5-dien-1-one	0.482624	0.01659	7.29871	2662.69	3575.01	13665.4	28545.8	6131.16	10706.5	54601	92987.3	91221.9	120310	73538.5	43783.3
Guanosine	1.48268	0.03195	0.363096	1.57244e+06	1.31686e+06	547733	933059	1.27368e+06	1.02067e+06	939398	452133	196027	49228.9	411395	372267
3,4,5-trihydroxy-6-[4-hydroxy-3-(3-oxopropyl)phenoxy]oxane-2-carboxylic acid	0.282938	0.01659	2.47033	15739.1	23013.7	20764.4	10783.2	14192.9	11596.7	37097.6	46794.6	34751.1	25568.8	46595.9	46505.1
3,4,5-trihydroxy-6-[2-hydroxy-4-(2-hydroxy-3-methoxy-3-oxopropyl)phenoxy]oxane-2-carboxylic acid	0.0454601	0.1065	1.62638	1015.14	1294.1	5786.04	1022.58	1682.11	1707.41	3846.41	3674.74	1800.28	5179.93	3764.71	2082.23
Kaempferol 3-sophoroside 7-glucuronide	0.878691	0.01659	4.41101	51558.7	89998	108515	30676.2	19981.8	72104	236784	301737	301878	182767	343548	278135
Suspensolide F	0.0544998	0.1421	2.22319	17.7785	19.1676	20.5928	4985.65	1551.4	1684.33	555.162	3717.08	1948.89	2274.68	6182.19	3729.88
Loganin	0.000562674	0.4515	0.995725	203784	287164	472616	299827	269433	291566	139817	227328	417915	734702	126920	170372
N-Desmethyl-O-hydroxy rosiglitazone	0.0294629	0.9502	1.00829	762826	516105	325854	823450	772992	924004	1.13805e+06	712810	533677	165197	782416	826909
3,4,5-trihydroxy-6-[5-hydroxy-2-methoxy-4-(3-oxobut-1-en-1-yl)phenoxy]oxane-2-carboxylic acid	0.546469	0.08006	2.09025	113937	118275	242491	154116	72363.9	123075	116044	245755	318604	632798	248755	161465
6-{2-[3-(3,4-dihydroxyphenyl)prop-2-enoyl]-3,5-dihydroxyphenoxy}-3,4,5-trihydroxyoxane-2-carboxylic acid	1.26124	0.1852	1.78616	1.40852e+06	862595	418900	1.49007e+06	590049	1.038e+06	2.27177e+06	2.26225e+06	1.1297e+06	327501	2.22066e+06	2.16167e+06
6-{4-[(1E)-2-carboxyeth-1-en-1-yl]-3-hydroxyphenoxy}-3,4,5-trihydroxyoxane-2-carboxylic acid	3.3532	0.01659	0.346973	7.03425e+06	3.55104e+06	3.27543e+06	4.7995e+06	9.8504e+06	6.97613e+06	2.43309e+06	2.80937e+06	1.34002e+06	850792	1.93118e+06	2.94546e+06
Chlorogenic Acid	7.77526	0.2377	1.42115	1.06056e+08	6.62633e+07	3.74043e+07	9.52526e+07	9.06856e+07	1.01268e+08	1.60696e+08	1.29671e+08	9.27582e+07	2.80939e+07	1.4642e+08	1.48411e+08
2-Isopropylmalic acid	5.71127	0.03195	0.230386	1.08857e+07	1.0143e+07	2.32196e+07	2.04253e+07	1.17358e+07	9.06561e+06	1.01847e+06	2.1183e+06	2.78075e+06	1.05744e+07	1.40898e+06	1.7992e+06
Scytalone	0.595922	0.03195	1.71535	196956	195228	153482	134415	136500	148663	277859	289062	266460	159404	315079	347983
Riboflavin (Vitamin B2)	0.275888	0.2377	0.64771	126131	120046	210349	99409.4	86552.6	52011.5	57510.2	65596.2	93821.2	124192	65363.7	43154.8
16,17-Dihydro-16a,17-dihydroxygibberellin A7 17-glucoside	0.401353	0.7431	1.46054	176003	306011	479702	324911	247521	412470	266700	378610	522714	1.22711e+06	188151	259557
Leukotriene D5	0.39329	0.2997	1.70024	239593	72027.1	128256	124405	60294.8	137824	113276	229786	140447	77028.2	314716	421404
Aspalathin	0.113379	0.8464	0.97861	1.41391e+06	1.24388e+06	1.2505e+06	1.48109e+06	1.13712e+06	1.32632e+06	1.07009e+06	1.41595e+06	1.36923e+06	1.16969e+06	1.46208e+06	1.19857e+06
6-{2-[(E)-2-(3,5-dihydroxyphenyl)ethenyl]-5-{[3,4,5-trihydroxy-6-(hydroxymethyl)oxan-2-yl]oxy}phenoxy}-3,4,5-trihydroxyoxane-2-carboxylic acid	0.849978	0.01659	127.062	655.931	1460.42	4093.02	660.74	4126.42	644.034	243891	295542	114987	8734.55	467218	348372
Cis-3-Hexenyl b-primeveroside	2.61329	0.03195	2.27093	1.56228e+06	2.48397e+06	3.24556e+06	1.84374e+06	1.31044e+06	1.37769e+06	5.79486e+06	3.39935e+06	5.6345e+06	6.59125e+06	3.57617e+06	1.85927e+06
Hydroxyclomipramine glucuronide	0.926138	0.01659	3.23372	78701.9	138576	302147	115742	112323	127789	310943	354706	499040	997422	330460	338172
Azelaic acid	0.245131	0.01659	6.20253	3604.05	4379.3	658.061	3744.85	3593.01	4875.65	8726.05	23976.3	19370.3	16574	33438	27278.2
3,4,5-trihydroxy-6-[(2-{9-[(3-methylbut-2-enoyl)oxy]-2-oxo-2H,8H,9H-furo[2,3-h]chromen-8-yl}propan-2-yl)oxy]oxane-2-carboxylic acid	0.734424	0.01659	5.81942	10889	10995.4	60097.3	57392.4	17436.4	37217.3	125943	213548	208338	288124	119887	173498
(1E,4Z,6a,8b,10a)-8-Angeloyloxy-10,15-dihydroxy-3-oxo-1,4,11(13)-germacratrien-12,6-olide	0.538084	0.08006	2.20763	93322	98406.2	98348.1	111473	56732.3	117388	189355	298362	121947	67463.7	232196	361427
6-[4-(3-{3-[(3,3-dimethyloxiran-2-yl)methyl]-2,4,6-trihydroxyphenyl}-3-oxopropyl)-3-hydroxyphenoxy]-3,4,5-trihydroxyoxane-2-carboxylic acid	0.931987	0.03195	3.1385	93313.1	95067.7	323844	146589	123120	162473	311081	387178	542763	1.05672e+06	262395	403999
6-{[4-(5,7-dihydroxy-4-oxo-3,4-dihydro-2H-1-benzopyran-2-yl)-9,13,13-trimethyl-8-oxatetracyclo[7.4.1.0虏,鈦?0鹿虏,鹿鈦碷tetradeca-2(7),3,5-trien-5-yl]oxy}-3,4,5-trihydroxyoxane-2-carboxylic acid	0.627332	0.2997	3.66204	52582	35103.7	32084.1	157412	57466.8	49911.9	448235	290092	36361.5	30188.6	362928	240191
3,4,5-trihydroxy-6-{4-[(E)-2-(2,3,5-trihydroxyphenyl)ethenyl]phenoxy}oxane-2-carboxylic acid	1.34406	0.01659	9.12698	45947.2	55758.7	114816	69172	22081.9	40002.1	483299	486973	654962	511164	602798	434761
(+)-Abscisic Acid	0.439149	0.08006	1.90587	139655	103874	101078	91686.7	38100.1	66146	284616	180245	154429	49470.2	179447	182225
(Z)-6-Tetradecene-1,3-diyne-5,8-diol	0.26643	0.08006	2.34981	32252.7	24226	23650.2	22117.4	6798.67	14812.1	86166.7	52006.5	42243.8	12597.3	45679.4	52319.2
3-(4-Methylphenyl)oxiranecarboxylic acid	0.0398633	1	1.03223	677829	519969	739661	434971	394630	471953	428287	538345	484313	904687	603193	384279
Limocitrin	1.24205	0.01659	0.0413736	620811	161726	248921	1.38117e+06	784311	402699	74499.1	21203.3	2092.85	0.00399281	7198.42	43913.1
Veranisatin A	0.0103966	0.8464	0.982749	20171.1	29627.6	24591.6	15618	3873.36	10439.5	308.941	9601.42	18661.4	28275.8	41360.1	4353.79
3-keto-Digoxigenin	0.0935994	0.5434	1.64401	4498.72	17226.7	54609.7	15174.2	9750.25	10008.9	1036.45	1199.57	46979	118160	9226.01	6288.79
Secoeremopetasitolide A	0.223039	0.7431	2.69629	5732.22	30196.3	36833.5	28443.8	5248.82	19757.6	6429.53	23929.5	94886.4	186885	10556.8	17667.3
(1'R)-Nepetalic acid	0.267721	0.01659	5.405	3734.37	5286.35	9176.6	1660.76	5656.24	2340.27	17169.7	14683.5	25493	34947.2	31098.4	27123.4
5,7-dihydroxy-2-(4-hydroxyphenyl)-8-(3,4,5-trihydroxyoxan-2-yl)-4H-chromen-4-one	0.317075	0.1065	0.850865	306687	310209	291174	300455	282347	243108	197739	218977	301274	267861	233659	255662
[truncated: 808 more rows]

## Sheet: YQ 4-1
Metabolite	Vip_oplsda	fdr	FC	YQ_1_1	YQ_1_2	YQ_1_3	YQ_1_4	YQ_1_5	YQ_1_6	YQ_4_1	YQ_4_2	YQ_4_3	YQ_4_4	YQ_4_5	YQ_4_6
[truncated: 1,553 more rows]

[truncated: 2 more sheets: YQ 5-1, YQ 6-1]
