# Supplementary material for: Metabolite-Mediated Responses of Phyllosphere Microbiota to Rust Infection in Two Malus Species
Source: Microbiol Spectr. 2023 Mar 14;11(2):e03831-22. doi: 10.1128/spectrum.03831-22 (PMC10101083; doi:10.1128/spectrum.03831-22)
Supplement: Supplemental file 4 — Table S4. Download spectrum.03831-22-s0004.xlsx, XLSX file, 0.02 MB [file spectrum.03831-22-s0004.xlsx]

## Sheet: Bacteria
Table S4 The numbers of amplicon sequence variants (ASVs) in each sample. YQ represents Malus ‘Flame’ and the numbers 1 to 6 represent the six sampling stages. AS represents Malus ‘Kelsey’, 1 indicates the first stage of rust disease, and 3 to 7 indicate the second to sixth stages of the disease. The numbers 13 to 15 represent Gymnosporangium yamadae (Gyy)-infected leaves and 16 to 18 represent n…
sample ID	forward sequence count	reverse sequence count
AS_1_13	31759	31759
AS_1_14	48174	48174
AS_1_15	45791	45791
AS_1_16	49139	49139
AS_1_17	34547	34547
AS_1_18	39284	39284
AS_3_13	85757	85757
AS_3_14	75065	75065
AS_3_15	44697	44697
AS_3_16	74239	74239
AS_3_17	37623	37623
AS_3_18	69100	69100
AS_4_13	50153	50153
AS_4_14	72556	72556
AS_4_15	50157	50157
AS_4_16	79456	79456
AS_4_17	65438	65438
AS_4_18	70466	70466
AS_5_13	44961	44961
AS_5_14	41348	41348
AS_5_15	38034	38034
AS_5_16	33064	33064
AS_5_17	33289	33289
AS_5_18	68525	68525
AS_6_13	41337	41337
AS_6_14	48763	48763
AS_6_15	61750	61750
AS_6_16	71970	71970
AS_6_17	70707	70707
AS_6_18	67965	67965
AS_7_13	79036	79036
AS_7_14	79780	79780
AS_7_15	62649	62649
AS_7_16	67853	67853
AS_7_17	68105	68105
AS_7_18	59298	59298
YQ_1_13	38992	38992
YQ_1_14	40360	40360
YQ_1_15	47086	47086
YQ_1_16	37430	37430
YQ_1_17	47209	47209
YQ_1_18	38700	38700
YQ_2_13	58125	58125
YQ_2_14	63857	63857
YQ_2_15	56750	56750
YQ_2_16	73766	73766
YQ_2_17	62162	62162
YQ_2_18	74728	74728
YQ_3_13	50218	50218
YQ_3_14	50767	50767
YQ_3_15	73920	73920
YQ_3_16	66197	66197
YQ_3_17	86922	86922
YQ_3_18	112837	112837
YQ_4_13	35773	35773
YQ_4_14	34560	34560
YQ_4_15	36725	36725
YQ_4_16	34191	34191
YQ_4_17	31643	31643
YQ_4_18	37108	37108
YQ_5_13	49000	49000
YQ_5_14	44598	44598
YQ_5_15	45076	45076
YQ_5_16	41861	41861
YQ_5_17	40865	40865
YQ_5_18	43949	43949
YQ_6_13	74841	74841
YQ_6_14	79913	79913
YQ_6_15	81313	81313
YQ_6_16	70154	70154
YQ_6_17	68869	68869
YQ_6_18	82373	82373

## Sheet: Fungi
sample ID	forward sequence count	reverse sequence count
AS_1_13	87078	87078
AS_1_14	59337	59337
AS_1_15	54516	54516
AS_1_16	59991	59991
AS_1_17	58264	58264
AS_1_18	65796	65796
AS_3_13	60932	60932
AS_3_14	61321	61321
AS_3_15	57029	57029
AS_3_16	57107	57107
AS_3_17	60541	60541
AS_3_18	63284	63284
AS_4_13	62379	62379
AS_4_14	69883	69883
AS_4_15	56650	56650
AS_4_16	52919	52919
AS_4_17	52054	52054
AS_4_18	63255	63255
AS_5_13	74306	74306
AS_5_14	62630	62630
AS_5_15	60925	60925
AS_5_16	61678	61678
AS_5_17	62196	62196
AS_5_18	64214	64214
AS_6_13	61560	61560
AS_6_14	92338	92338
AS_6_15	72847	72847
AS_6_16	73930	73930
AS_6_17	81618	81618
AS_6_18	82371	82371
AS_7_13	102819	102819
AS_7_14	99714	99714
AS_7_15	96839	96839
AS_7_16	97192	97192
AS_7_17	81969	81969
AS_7_18	86783	86783
YQ_1_13	77877	77877
YQ_1_14	92181	92181
YQ_1_15	103075	103075
YQ_1_16	111958	111958
YQ_1_17	93680	93680
YQ_1_18	103835	103835
YQ_2_13	63427	63427
YQ_2_14	55866	55866
YQ_2_15	57753	57753
YQ_2_16	53753	53753
YQ_2_17	54124	54124
YQ_2_18	55600	55600
YQ_3_13	59479	59479
YQ_3_14	63391	63391
YQ_3_15	56381	56381
YQ_3_16	65740	65740
YQ_3_17	50668	50668
YQ_3_18	59804	59804
YQ_4_13	65846	65846
YQ_4_14	69643	69643
YQ_4_15	59072	59072
YQ_4_16	70111	70111
YQ_4_17	63736	63736
YQ_4_18	90567	90567
YQ_5_13	58779	58779
YQ_5_14	56652	56652
YQ_5_15	62653	62653
YQ_5_16	55249	55249
YQ_5_17	55668	55668
YQ_5_18	56240	56240
YQ_6_13	89741	89741
YQ_6_14	88429	88429
YQ_6_15	85763	85763
YQ_6_16	82115	82115
YQ_6_17	104993	104993
YQ_6_18	82287	82287
