# Supplementary material for: Metabolite-Mediated Responses of Phyllosphere Microbiota to Rust Infection in Two Malus Species
Source: Microbiol Spectr. 2023 Mar 14;11(2):e03831-22. doi: 10.1128/spectrum.03831-22 (PMC10101083; doi:10.1128/spectrum.03831-22)
Supplement: Supplemental file 5 — Table S5. Download spectrum.03831-22-s0005.xlsx, XLSX file, 2.2 MB [file spectrum.03831-22-s0005.xlsx]

## Sheet: Bacterial ASVs
Table S5 Counts of each amplicon sequence variant (ASV) of bacteria across all samples. YQ represents Malus ‘Flame’ and the numbers 1 to 6 represent the six rust development stages. AS represents Malus ‘Kelsey’, 1 indicates the first stage of rust disease, and 3 to 7 indicate the second to sixth stage of disease. The numbers 13 to 15 represent Gymnosporangium yamadae (Gyy)-infected leaves and 16 …
#OTU ID	AS_1_13	AS_1_14	AS_1_15	AS_1_16	AS_1_17	AS_1_18	AS_3_13	AS_3_14	AS_3_15	AS_3_16	AS_3_17	AS_3_18	AS_4_13	AS_4_14	AS_4_15	AS_4_16	AS_4_17	AS_4_18	AS_5_13	AS_5_14	AS_5_15	AS_5_16	AS_5_17	AS_5_18	AS_6_13	AS_6_14	AS_6_15	AS_6_16	AS_6_17	AS_6_18	AS_7_13	AS_7_14	AS_7_15	AS_7_16	AS_7_17	AS_7_18	YQ_1_13	YQ_1_14	YQ_1_15	YQ_1_16	YQ_1_17	YQ_1_18	YQ_2_13	YQ_2_14	YQ_2_15	YQ_2_16	YQ_2_17	YQ_2_18	YQ_3_13
f4f3caefb1252043a22973635932ee49	0	18	0	1485	330	59	0	0	146	343	0	0	12007	877	169	145	861	556	28	2809	26	38	0	88	65	82	225	220	305	1056	17	4455	208	273	57	0	17	0	0	99	0	68	0	0	0	0	0	0	470
173d5e97a23c178ffa93010051ddd9ff	2713	3010	1747	134	141	236	5876	477	434	139	500	4223	413	4260	1301	268	2838	384	614	176	2832	1844	2448	0	2523	261	0	0	0	0	45	155	393	0	0	0	58	0	100	0	90	783	0	94	0	5398	1517	4564	37
37d621378573fd083585e7dcb08cbf54	0	6	9	7	29	55	25	35	33	113	145	0	1995	1403	1243	537	387	149	1948	1149	444	71	33	316	1042	434	7449	1074	323	691	3808	9939	6728	1449	3638	1143	0	16	0	38	0	0	64	0	0	0	0	0	10
fde80fd9ab1a29c910186a825a1310c2	0	0	0	34	83	101	0	105	0	250	153	9	478	1998	2289	569	594	694	1286	1112	169	0	155	1323	153	1466	4009	760	132	749	963	3711	550	535	1450	259	0	25	0	48	0	0	0	8	0	0	21	0	13
8bcd45d2e1f9def76bacad7a6f87fa64	0	43	82	744	15	26	0	33900	335	79	344	1371	894	2942	4978	1962	4029	766	164	419	103	0	102	2267	55	138	0	218	0	0	315	0	37	21	0	626	0	0	0	0	0	0	0	0	0	0	0	0	0
3d568e244d79b37618571bcd7ddaf6e3	0	0	0	790	63	0	51	85	0	315	153	47	817	109	131	1250	1170	960	24	121	0	21	0	2838	263	313	0	620	118	0	4968	134	1474	92	3831	1293	93	108	21	0	0	0	0	41	127	17	0	0	128
46791fe05445bc55b78cbab7dc62d95c	0	24	0	2231	109	21	155	1775	0	785	0	203	206	6192	359	944	454	2226	1511	1315	401	437	199	3717	2252	1983	495	336	78	78	1005	378	621	181	1864	826	0	0	0	0	0	0	0	0	0	0	0	0	0
c07cbe9ce0cdaa03a1d3d7068487e4ab	0	0	27	408	58	14	0	116	0	256	389	0	192	322	522	868	1607	1176	62	1618	262	0	0	94	115	508	74	2276	217	573	373	3071	886	922	4470	221	33	0	0	0	0	0	0	0	0	0	0	0	39
1d8f421223471cf0601a7ab39c685574	1034	1248	1076	8	87	311	1702	486	394	68	0	2679	309	886	615	131	1829	192	340	136	1172	1131	1096	0	1730	237	0	0	0	0	35	251	311	0	0	107	42	335	3	0	432	582	639	96	390	2038	574	1844	33
4cc12677d1a78c2b507affdbf970af62	0	0	0	9	33	0	0	0	0	157	0	0	28	1019	56	173	109	815	2768	916	380	0	0	852	702	744	438	677	727	567	217	281	1465	970	1074	70	0	0	0	0	0	0	0	0	0	0	0	0	0
e61042d8d430fd90f87fb449f7dd4939	0	0	0	110	122	18	0	19	6	1008	0	118	7	81	0	2264	95	1786	2172	126	28	495	0	4468	0	3804	749	25	0	7	2999	617	116	307	7179	498	0	0	0	0	0	0	0	0	0	0	0	0	0
931b3b1a0db3371b4922ed2f5bf7fa69	0	0	0	0	0	22	0	1281	0	19	0	2194	518	100	213	1892	1041	757	197	16	0	27	1690	930	0	32	39	37	1394	1194	0	301	55	309	27	565	0	0	10695	0	0	0	681	0	0	30	0	0	108
eb311c95bdffa2a21ca771b0961308c3	0	46	0	1794	519	66	0	302	33	5549	242	48	106	1538	0	1435	229	2010	25	122	0	83	0	165	0	4387	183	0	0	0	1238	7	0	240	54	0	0	92	0	0	0	0	0	0	0	0	0	0	0
3896745055a39e066f70cae667cf14f9	0	0	16	184	1000	3274	0	0	21	7	4930	641	87	224	245	189	1437	97	1	0	4	41	208	114	17	5	47	4926	4480	1605	0	25	9	273	105	747	81	4	6	21	23	0	22	25	114	3	0	7	5
3c3b166d6900ef3f6e13c7bae5fcc845	0	138	54	12	19	43	0	6430	0	81	419	588	327	1700	1410	4586	1594	3830	36	172	82	24	250	1645	261	66	17	0	61	0	159	0	10	21	0	0	0	0	0	0	0	0	0	0	0	0	0	27	0
23f328cf43d16ca661aea280d92bdd0f	0	0	0	58	0	0	0	0	0	0	0	0	1859	949	148	1784	312	34	0	249	0	0	0	0	0	0	0	35	0	0	0	139	223	0	64	16942	0	0	0	0	0	0	0	0	0	0	0	0	53
e055eb44903eda63b4ee468c9f90bb2c	0	0	0	0	0	0	0	11	0	0	0	0	20	0	0	0	0	0	0	0	0	0	0	0	0	0	0	0	0	0	0	0	0	0	0	0	38	0	0	0	0	0	29	0	0	1349	1082	337	14719
96777b88a8d74efaf878f41f716d0eae	0	0	0	0	0	0	0	0	0	0	0	0	131	0	0	0	0	0	0	0	0	16	0	0	0	0	0	0	0	0	0	0	0	0	0	0	0	0	0	0	0	0	0	173	124	0	0	0	73
1d98eea6f65a0891b910ddb8b6183ff3	0	0	0	413	0	0	0	0	0	50	0	0	69	513	270	0	67	0	123	0	0	0	0	0	0	0	2408	0	0	0	0	0	4125	0	1009	64	0	0	0	116	0	0	0	0	0	0	0	0	0
61c9991cb8a9b581e801a81481aa2ca8	470	601	360	6	295	182	1556	252	928	181	0	1221	171	1125	542	90	674	111	97	42	946	489	653	0	667	89	0	0	0	0	4	47	89	0	0	30	199	303	11	0	631	462	868	49	175	1119	229	1004	9
790905d3ba3dde621be722307c8a4d07	483	354	417	0	451	93	599	87	0	388	846	1600	158	1172	578	86	771	115	213	82	1118	711	991	0	898	157	0	0	0	0	37	51	431	0	0	155	77	0	34	0	0	536	115	0	0	869	303	695	40
34bceaa0df7d0917d6d6f18c83ab5cc8	0	0	0	0	0	0	0	0	117	0	0	0	0	0	0	23	0	0	0	0	0	13	0	0	0	0	0	0	0	0	6	0	4	0	0	61	94	0	3024	0	0	0	0	103	0	238	357	1523	10817
939edc44189144818c590016b0d131d0	0	0	0	0	0	0	0	0	0	0	0	0	0	0	0	0	0	0	0	0	0	0	0	0	0	0	0	0	0	0	0	0	0	0	0	0	0	0	0	0	0	0	0	19987	0	0	0	0	0
d914e4f980bc8b6c78839caebeb4cbb7	74	300	5508	1287	6390	5826	0	0	0	0	0	0	0	0	0	0	0	0	0	0	0	0	0	0	0	0	0	0	0	0	0	0	0	0	0	0	0	0	0	0	0	0	0	0	0	0	0	0	0
25f97eed0fe2d28602408e7df12b27b4	577	648	557	108	24	74	1077	143	479	0	168	1360	170	904	307	82	517	103	214	75	648	251	414	0	750	108	0	0	0	0	14	293	234	0	0	0	128	578	0	0	91	405	354	92	799	1517	462	466	10
839a7616e587fdbe9a23d53bd3903eac	721	441	202	4	18	40	871	110	229	45	3	1643	124	1079	298	100	692	124	162	68	1223	756	721	6	637	134	0	0	0	22	15	115	160	0	0	16	0	0	61	38	0	161	42	42	99	742	410	857	6
ecdc0dc5feea4e3ea12bd7ebe588acfd	505	952	466	0	20	40	1871	390	535	0	123	1132	100	238	228	67	639	51	50	53	555	438	622	0	660	87	0	0	0	0	10	102	56	0	0	0	0	0	0	0	0	388	0	0	156	2128	741	2569	10
72a89b25da817c4850d14dcf54e72e38	0	0	0	0	0	0	0	0	0	24	0	0	0	0	0	339	49	392	90	533	0	0	0	0	0	766	213	70	0	90	11620	1359	292	13	127	1693	0	0	0	0	0	0	0	0	0	0	0	0	0
3f83982bbaf5e193efd49a4b17180188	0	0	0	371	0	0	0	565	299	114	0	119	80	627	15	1815	33	406	23	227	92	17	0	204	0	1899	171	0	95	370	946	1602	170	0	818	93	0	0	0	0	0	0	198	0	0	0	0	0	0
3896e7352d66998f4dec23ccf99eb0cb	548	321	183	26	48	0	442	161	373	306	443	1963	170	810	300	35	338	101	150	90	1100	449	524	0	974	101	23	0	0	0	0	110	222	0	0	118	0	214	55	213	0	322	0	0	253	916	544	301	0
06d0af5daa689cd93bcf8ca651984764	0	0	0	7113	125	167	19	1	0	465	534	58	220	0	0	986	31	3383	3	0	139	22	0	183	0	196	0	0	0	81	19	0	0	0	204	6	0	0	0	0	0	0	0	0	0	0	0	0	0
548bfc20213c508f64a4dc4b3c2e2ca1	0	0	0	0	0	0	0	0	0	0	0	0	67	0	167	0	0	0	0	0	0	0	0	0	0	0	0	0	0	0	0	0	0	0	0	0	0	0	0	0	0	0	0	0	0	0	0	81	63
32f460e182550feb076bff6ed40155c2	676	703	522	0	0	0	1345	201	0	78	356	766	144	628	290	76	626	93	193	108	748	598	615	0	721	61	0	0	0	0	0	43	209	0	0	0	0	60	65	0	0	201	0	96	0	1759	538	1595	0
1088105b8952c6f788196fdf2f41fc8a	0	0	0	117	66	0	90	0	0	371	0	0	310	951	959	472	191	468	777	379	72	0	0	106	416	167	4817	580	670	881	50	189	924	85	140	112	0	0	0	0	0	0	0	0	0	0	0	0	0
17f423d16c52f23818cd37f6c06f387e	0	0	0	0	0	0	0	0	0	0	0	0	21	0	0	0	0	0	0	0	0	0	0	0	0	0	0	0	66	0	0	0	0	0	0	0	12	0	0	0	0	0	10	0	0	508	419	69	8106
16a14ca0b2bfe08e8e08cc3db89dbb0b	51	138	1123	427	391	704	983	48	1083	31	487	283	39	140	28	16	115	39	39	25	86	51	405	85	216	0	53	431	843	658	8	76	51	173	84	336	281	304	176	613	556	193	1084	338	500	127	53	269	13
aeb841ce79f4bf3238bc9c95dc831bec	763	600	340	0	20	0	1115	233	61	0	0	630	84	562	258	80	640	59	157	46	920	255	603	0	756	41	0	0	0	0	0	72	68	0	0	0	0	0	0	0	210	0	89	0	0	1440	292	1190	0
08210f43d55c678a5663bb394a8dbc03	663	744	435	0	38	0	1345	64	226	19	0	963	129	868	359	54	602	56	82	15	608	284	615	0	405	52	0	0	0	0	9	33	69	0	0	0	60	0	0	0	0	318	258	0	0	1345	467	1128	0
20a8db6e94c9e6d202b89525ea90533b	0	0	0	56	28	0	0	0	0	164	0	0	63	0	0	0	42	335	0	0	0	0	0	0	51	0	0	0	0	0	9	0	0	0	25	0	39	0	8	0	0	0	0	0	0	0	0	22	0
08733e4b2023534d6e99448749112a49	0	0	0	1504	25	37	0	0	0	55	0	0	20	0	0	178	0	39	0	0	0	0	0	0	0	0	0	0	0	0	9	0	26	0	118	0	45	0	0	0	0	0	0	0	0	0	0	0	0
14b7fc3c3c4c8c2ecb07f39d7f1bd7f9	361	268	245	0	14	63	332	93	2957	0	248	73	7	92	28	0	129	0	4	10	40	31	35	8	19	0	0	40	410	49	0	39	13	0	9	28	320	403	301	940	994	884	1950	408	2054	181	335	363	0
7e3f0031844b0ccd96ab24b6bb78bc41	0	0	0	0	0	0	0	0	0	0	0	0	0	0	0	0	0	0	0	0	0	0	0	0	0	0	0	0	0	0	0	0	0	0	0	0	0	0	0	0	0	0	0	0	0	0	14447	235	0
1c808c08b01943a56a25ae94722bd95c	0	0	0	108	37	0	0	5	0	45	0	36	895	20	28	19	205	38	361	272	29	5	0	298	612	169	3453	1826	234	616	3	0	59	0	41	0	0	0	5	53	0	0	0	0	0	0	0	0	3
5c172821aa2ed46e802d365444184a06	1175	827	551	0	129	89	1258	180	0	0	0	297	17	699	90	19	184	244	10	7	408	91	224	0	315	62	36	0	0	0	3	57	14	0	0	0	0	88	43	99	0	535	180	111	585	2070	815	1937	4
54e920928fd0ce9dd763bf0ae9f1f331	607	578	237	313	34	10	1072	62	1222	49	222	373	37	417	32	14	75	47	29	13	336	175	125	0	67	25	0	0	0	0	0	706	4	0	0	0	229	227	78	134	317	564	415	293	1030	765	421	1051	0
d10b1926b174ddc288556659a70eaa5e	573	507	233	67	38	346	473	100	469	58	2	549	72	662	129	49	379	78	50	17	255	235	362	0	387	34	0	0	0	0	9	16	79	0	0	34	523	563	0	507	570	529	261	43	0	649	263	790	0
4abb2d3239bd53132d80ab32fe697ec5	0	0	0	0	0	0	0	0	0	0	0	12	103	390	0	43	77	0	101	0	83	10	34	37	66	401	616	615	34	169	153	253	3772	70	188	85	0	0	0	0	0	0	0	0	0	0	0	0	0
5932bb9aecc67d1b76c112472eb5648c	0	0	0	0	0	0	0	0	0	0	0	0	7	0	0	0	0	0	0	0	0	0	0	0	0	0	0	0	0	0	0	0	0	0	0	0	161	0	0	0	0	0	9	0	0	2503	783	197	5017
7ceebe07a972afb8eb38fa594c7fac7b	0	0	0	0	0	0	0	0	0	0	0	0	0	223	8	42	246	59	100	93	73	0	0	0	366	107	5238	1383	0	106	756	190	2986	157	145	83	0	0	0	0	0	0	0	0	0	0	0	0	0
fde96068d0b328e37b1e5594bd532cc4	0	0	0	196	0	0	0	0	0	0	0	0	0	0	0	0	0	0	0	0	0	0	0	0	0	0	0	0	0	0	0	0	0	0	0	0	0	0	0	0	0	0	0	0	0	0	12096	62	0
77a5fcb891b3081149dd5314a05b8637	0	0	0	73	77	0	0	0	0	470	0	0	0	42	73	187	779	559	34	28	0	0	0	40	1330	53	124	57	0	41	120	608	663	0	646	130	0	0	0	0	0	37	0	0	0	0	0	0	0
a87feeb11b25b983efe244f83d2d2f58	0	130	371	103	186	780	41	10	41	0	0	23	0	11	0	0	0	0	0	0	0	0	0	0	0	0	0	0	0	0	0	0	0	0	0	0	1212	1752	287	949	4542	760	633	53	0	71	0	31	0
d417791c08f9a7cc1d9e0589f3c9ad4a	0	0	0	14	21	0	0	0	0	134	0	0	3054	174	67	2201	288	643	27	208	0	6	0	551	83	340	48	99	0	0	1134	68	31	0	0	21	0	0	0	0	0	0	0	0	0	0	0	0	0
3d7770f0a44a78fc4e59b133ed46bdfb	0	0	0	0	0	0	0	0	0	0	0	0	0	0	0	56	231	500	396	56	0	0	0	1345	21	82	0	2647	158	136	0	4	0	0	0	46	0	0	0	0	0	0	0	0	0	0	0	0	0
d23c33a63d19b1fc182c970a5df77a61	0	0	0	0	0	0	0	4350	0	15	0	0	0	0	0	34	11	42	0	0	0	0	0	14	0	0	0	0	0	21	0	0	0	0	657	11	0	0	0	0	0	0	0	0	0	0	0	0	0
35a376029c338f458c8f71560317a26c	0	0	0	0	0	0	0	0	0	0	0	0	0	0	0	0	0	0	0	0	0	0	0	0	0	0	0	0	0	0	0	0	0	0	0	0	0	0	0	0	0	0	0	11382	0	0	0	0	0
c105f78b4519b72b7486b1b16bb9d634	0	0	0	0	0	0	0	0	0	50	0	0	0	0	0	0	0	124	0	0	0	0	0	0	0	0	0	0	0	0	0	0	0	0	0	0	0	0	0	0	0	0	0	0	0	0	0	0	0
ed0e3bafd35e8da0d2d2b7e392bdf308	0	0	0	0	0	0	0	0	0	0	0	0	0	1534	24	21	2531	146	343	701	56	0	0	50	0	0	244	46	0	44	1920	69	167	160	1227	1890	0	0	0	0	0	0	0	0	0	0	0	0	0
ba889807291624e2a90973c15ce53f49	0	0	0	0	0	0	0	800	0	0	0	0	1037	0	0	0	190	57	0	0	0	23	119	1055	0	0	0	0	0	0	0	93	0	78	29	0	0	0	7075	0	0	0	0	0	0	0	0	0	0
02902325fd595bdf61f4c8ceef8b1457	0	0	0	0	0	0	0	0	0	0	0	0	0	0	0	0	0	0	0	0	0	0	0	0	0	0	0	0	0	0	34	0	0	0	0	0	0	27	0	0	0	0	0	0	0	0	0	0	0
11db52a1eeed034ca43249c10cf454f1	0	0	0	95	171	0	0	0	0	1719	0	0	0	0	0	1914	0	3704	0	0	0	0	0	62	0	160	161	0	0	0	0	0	0	0	59	534	60	0	0	0	0	0	0	0	0	0	0	0	0
c8d8335f00aa1ce779cb3351fb7f7f84	340	275	150	13	39	228	417	182	390	100	0	520	74	435	97	31	328	0	50	0	281	144	262	0	349	40	0	0	0	0	0	20	71	0	0	18	128	22	0	144	64	343	352	0	0	623	184	321	0
dc0edb7d3b78ef795a6f9524fb2c0508	0	0	0	6	27	3	0	0	0	208	0	0	8	0	18	30	102	259	73	0	0	31	0	28	0	138	0	0	0	0	8	344	33	540	63	0	0	0	0	0	0	0	0	0	0	0	0	0	0
0b7c2a001fcde826d48581b18f33bbb3	270	288	230	0	0	72	480	0	658	0	0	763	26	340	134	55	248	53	54	23	330	293	349	0	529	79	0	0	0	0	0	52	33	0	0	0	0	0	27	168	0	0	0	0	0	370	87	512	0
ef3043d1983a76596e4ca6714c973e7b	137	183	85	7	7	9	395	49	0	54	113	410	86	435	205	51	306	49	91	30	359	335	524	0	584	79	0	0	0	0	0	64	139	0	0	0	0	0	50	0	0	90	302	0	0	285	246	42	10
86a5e42a7c29d58dd6f1add3b663fd73	0	0	0	0	0	0	0	0	0	0	0	72	35	0	0	0	0	0	0	0	0	0	0	0	0	0	0	0	0	0	0	0	0	0	0	0	0	0	0	0	0	0	0	8047	0	0	0	0	0
fe8efd6e1ccd96ad2b6e6e0d7aaf0f6d	458	337	102	0	19	0	763	97	398	0	0	306	25	267	22	25	50	12	24	0	152	69	21	0	74	24	0	0	0	0	0	429	7	0	7	0	87	319	93	280	469	375	755	98	249	657	269	765	0
0ebf68eea067b36e111c7bb4765d3db1	0	0	13	289	0	0	0	77	199	71	0	0	314	65	0	0	0	0	0	458	0	0	17	0	0	13	0	0	0	0	0	0	0	0	0	0	0	0	0	0	0	0	0	0	9	0	0	0	44
f55829ff98b9d782b75c66a7e610f3dd	0	0	0	0	0	0	0	0	0	0	0	0	0	0	0	0	0	0	0	0	0	0	0	0	0	0	0	0	0	0	0	0	0	0	0	0	0	0	0	0	0	0	8761	0	0	0	0	0	0
d9f5fd453a090ffc1e6e6cb94be507d5	0	0	0	0	0	0	0	0	0	0	0	0	44	0	0	201	0	47	0	0	0	0	0	0	0	0	0	0	0	0	0	0	0	0	0	0	0	0	0	0	0	63	0	0	0	0	0	0	26
736c99cd036ea8d93c117aec590e0ac7	0	0	0	52	41	0	0	63	0	288	73	0	0	0	0	158	145	580	229	223	53	0	136	826	0	231	0	0	137	105	549	83	0	85	2494	280	0	0	0	0	0	0	66	0	0	0	0	0	0
b3d63e981ec1d9b24ea7c7531b5fc45c	157	236	189	121	11	51	539	78	0	0	0	0	24	59	44	0	110	9	16	7	0	0	30	0	26	0	0	0	0	0	0	4870	0	0	0	0	0	0	0	0	0	207	0	0	0	518	215	454	0
e0bc0410e995ec23022106388f1cee42	131	190	90	0	15	24	327	16	0	64	265	884	40	403	114	40	285	73	41	15	560	207	281	0	540	41	0	0	0	0	3	15	78	0	0	11	43	126	0	0	184	289	212	0	0	126	121	202	4
5cfe5cf246b9a6e62ecd2368f1d333ac	0	0	0	693	0	0	37	657	0	26	451	0	0	331	1959	1547	579	186	54	116	0	279	0	402	0	141	158	0	0	0	64	0	0	0	149	138	0	0	0	0	0	0	0	0	0	0	0	0	0
b27964d5ac547074789db908828f37c7	314	502	426	0	28	0	1252	95	0	0	0	224	0	46	36	0	123	0	0	15	62	20	29	0	167	23	0	0	0	0	9	1579	0	0	0	0	0	0	0	0	0	38	0	37	0	1064	433	728	8
35d4cdc07a8b84883aa2129b5772ff3d	129	33	56	133	26	10	180	56	213	155	0	452	35	222	133	23	363	13	42	12	9	86	214	35	216	9	0	436	0	563	5	8	31	2381	45	27	0	0	27	0	138	0	0	0	0	147	60	180	0
0a44c375479c1ebe2c45a891e851d694	62	35	76	417	627	43	179	20	292	0	720	0	0	172	74	13	252	41	16	0	196	21	180	11	95	15	37	258	699	194	0	0	44	40	0	45	82	79	11	362	221	55	208	87	86	34	26	63	0
2df91ba27a8e4224ebfe6ce3d751fb49	0	0	0	0	0	9	0	22	0	93	0	0	0	348	0	2512	0	827	0	0	0	0	0	1527	27	110	0	58	0	0	164	574	638	183	313	0	0	0	0	0	0	0	0	0	0	0	0	0	0
83122e12d5d818e2d9a1f563049f7997	0	10	13	328	94	56	0	192	0	897	0	49	0	0	0	51	96	1305	58	0	0	28	0	1151	19	1757	0	0	0	0	50	19	62	0	151	0	0	0	29	0	0	0	0	0	0	0	0	151	0
9b9ccf57ac2a4d28b5e3a003f815e55e	0	96	0	0	0	0	0	219	0	0	0	169	78	0	3105	955	654	653	0	35	0	0	0	68	44	0	0	0	0	0	93	10	0	0	0	0	0	0	0	0	0	0	0	0	0	0	0	0	0
31fd08dd91fcb49a6bf1e17d7a9654d4	0	0	0	10	17	0	0	430	0	133	195	0	0	737	0	51	104	753	596	52	0	0	0	179	0	357	998	0	0	0	774	43	148	13	389	0	0	0	0	46	0	0	0	55	0	0	0	0	0
76e46fbdbc16e8099ebdb555e980bad0	19	147	2689	0	2285	2058	0	0	0	0	0	0	0	0	0	0	0	0	0	0	0	0	0	0	0	0	0	0	0	0	0	0	0	0	0	0	0	0	0	0	0	0	47	24	0	0	0	0	0
6e11151912d7cb27a208833df96c581a	0	0	0	0	0	0	0	6	0	0	0	0	0	19	15	0	43	0	24	204	6	0	0	176	17	30	150	650	19	70	1120	603	2629	57	501	101	0	0	0	0	0	0	0	0	0	0	0	0	0
6d4de46b4c224478d9cc95af8137218f	0	0	0	277	59	0	60	1455	0	512	0	0	89	0	0	3	14	3	0	21	0	0	0	22	0	0	0	0	96	0	0	0	53	0	0	0	0	0	0	0	0	0	0	0	0	0	0	0	0
5f46c977de61282ef610af34d1feaeac	0	0	0	0	0	0	0	7	516	17	129	27	52	185	223	43	37	20	0	57	0	0	0	0	45	0	8	274	0	107	0	25	0	0	18	24	0	0	0	0	0	0	0	0	0	0	0	0	0
345533a971da6b42124ff97ad21b5b4f	0	0	0	0	4	0	0	0	0	23	331	9	138	0	466	10	196	0	0	0	0	0	0	0	73	0	0	64	0	0	0	0	0	0	0	0	0	0	0	0	0	0	0	0	1053	0	0	15	11
986d8eaf6d999f14bf4b3404cf07bc50	0	88	28	0	0	337	0	23	390	0	0	38	0	0	0	0	0	0	0	0	0	0	0	0	0	0	0	0	0	0	0	0	0	0	0	0	1101	1325	0	359	1407	970	615	0	0	41	0	36	0
9d533ee227cdfd9dca05ec65b732b568	112	241	596	0	13	52	396	72	190	5	0	461	33	100	237	33	369	15	27	5	131	92	232	0	143	21	0	0	0	0	10	16	10	0	0	28	84	24	44	39	224	46	30	0	85	519	125	558	3
f7766389f9db42a4cc6bf7de55b04ecc	197	117	105	0	26	89	371	150	291	141	265	502	94	526	74	29	96	0	140	0	240	343	346	0	142	55	0	0	0	0	20	71	169	0	0	0	64	0	0	0	0	66	111	0	0	321	89	226	0
07f98691dddc16abe4f4421eb04c7cf9	0	0	0	0	0	0	0	0	0	0	0	0	34	0	0	0	0	0	0	0	0	0	0	0	0	0	0	0	0	0	0	0	0	0	0	0	0	0	0	0	0	0	0	0	0	0	0	0	24
00b04c44a4838392bd4122afe09c9897	0	0	0	24	37	0	0	30	0	131	0	0	19	0	10	211	0	1368	104	33	0	585	0	1216	0	209	116	39	0	39	166	311	225	73	582	88	0	0	0	0	0	0	0	0	0	0	0	0	0
49d249561b8fe1d4deec2eee70f058e0	0	0	0	0	85	51	0	71	0	485	64	0	0	0	36	1637	25	103	106	0	0	52	0	23	0	7	0	78	0	0	0	0	0	0	108	223	0	0	0	33	0	0	0	0	0	0	0	0	0
03afb815115978733372efb6678f3a0a	0	0	0	0	0	0	0	0	0	45	0	0	18	0	13	150	242	1692	0	74	94	254	0	204	0	0	28	0	114	27	228	204	721	28	373	19	0	0	0	0	0	0	0	0	0	0	0	0	0
fbcbb16bd42aed375005093f0bc00cba	106	62	63	0	0	0	479	6	540	0	0	496	59	77	93	27	236	55	40	19	242	110	324	0	268	76	0	0	0	0	0	0	120	0	0	0	0	0	0	0	0	133	0	0	0	183	48	167	0
1d709821bc90f09804c1fdb2f5664b81	78	93	93	11	0	0	476	0	0	128	92	298	37	391	83	0	182	36	48	56	159	176	235	0	232	68	0	0	0	0	0	0	62	0	0	39	58	0	52	145	0	0	0	0	84	290	232	787	17
26cd5956040929c1a97f8d3228f93a1a	283	212	128	0	414	3	387	113	156	0	0	322	42	162	70	18	342	32	29	29	312	95	181	0	504	32	0	0	0	0	0	13	18	0	0	0	0	0	0	0	0	132	0	59	0	306	148	516	7
7891d78c7b3c873ad7506f2a1628cdd7	0	0	0	0	0	0	0	0	0	0	0	0	0	0	0	630	0	37	93	0	0	0	0	0	203	42	1708	22	0	71	0	242	1186	0	555	77	0	0	0	0	0	0	0	0	0	0	0	0	0
f95daa0f237b5616461b33d5d9fa4393	0	0	0	0	0	0	0	0	0	25	0	0	0	0	0	0	0	2	113	0	0	0	0	0	0	0	0	0	0	0	4	0	0	0	0	0	0	0	0	0	0	0	0	0	0	0	0	34	0
c4a84e8a0fdc4ce8e0a920c2135708df	116	263	68	0	0	114	294	0	353	61	246	442	0	293	126	0	77	38	0	0	102	237	95	0	108	0	0	0	0	0	0	0	0	0	0	39	149	458	0	0	49	213	146	0	123	139	153	91	0
4d6be4b5109365a90d963b1cfb5527af	0	0	0	0	0	0	0	9	0	29	0	0	66	0	0	92	117	105	0	197	66	0	0	1630	0	47	0	0	0	0	0	0	0	28	0	0	0	0	0	0	0	0	0	0	0	0	0	0	0
17aeb08342b8d0f67cb95cc4eb5702c6	0	0	0	0	0	0	0	0	0	0	0	0	0	0	0	47	38	227	0	0	0	0	0	26	0	27	0	0	0	0	0	248	182	0	34	20	0	0	0	0	0	0	0	0	0	0	0	0	0
dad871b13261c8d84e6632935a3f29b9	0	0	0	0	0	0	0	0	0	35	0	0	0	0	0	0	40	0	134	15	0	0	0	214	0	344	0	0	0	0	3372	0	0	0	1181	9	0	0	0	0	0	0	0	0	0	0	0	0	0
4410b19a8932348c258bc46e97d5a15e	0	0	0	0	0	0	0	0	0	22	0	0	0	29	0	0	0	32	561	87	0	0	0	0	84	0	108	16	229	0	338	45	1031	24	54	0	0	0	0	0	0	0	0	0	0	0	0	0	0
599aa21954463717fab8eb8a1d2df2d5	0	0	0	32	96	13	0	0	0	942	0	0	65	0	0	0	0	0	0	0	0	0	0	0	0	0	0	0	0	0	0	0	180	0	0	0	0	0	0	0	0	0	0	0	0	0	0	0	34
7fb10ab64c4766db3f71dada638634a9	0	0	0	0	0	0	0	19	0	0	0	0	38	0	234	325	32	238	13	0	0	0	0	0	0	0	0	0	0	0	0	0	0	0	0	0	0	0	0	0	0	0	0	0	254	0	0	0	51
13cc019efccdef3b467db8742b58f191	0	0	0	0	0	0	0	275	0	72	0	0	0	0	0	93	0	53	0	0	0	0	0	773	0	0	0	0	0	0	35	0	0	0	339	0	0	0	0	0	0	0	0	0	0	0	0	0	0
92814a1b988a9c3b689fd1339ae6e9b0	127	81	196	0	13	0	923	75	0	0	0	360	13	256	35	12	191	0	17	8	196	88	62	0	112	14	0	0	0	0	0	32	13	0	0	0	0	0	0	0	0	53	0	0	317	377	128	493	0
f34d3fcc569b666a6726364ed6ca6cb2	572	160	217	0	22	0	374	132	429	0	0	33	16	0	21	0	12	0	0	0	158	39	85	0	109	7	0	98	0	0	0	741	0	0	0	0	0	0	27	0	0	105	0	0	381	419	204	288	0
636efc42b6ab244d15e531a664c49dbe	0	0	0	0	0	0	0	0	0	0	0	0	0	24	0	0	13	0	0	0	0	0	0	0	16	0	1680	24	0	15	0	0	0	0	22	0	0	0	24	0	0	0	0	0	0	0	0	0	0
43351e5120eb9f79b57948a535c12711	0	0	0	0	0	0	0	0	0	0	0	0	0	0	0	0	0	0	0	0	0	0	0	0	0	0	0	0	0	0	0	0	0	0	0	0	0	0	0	0	0	0	0	0	0	0	0	0	0
02448be1c729a6852bb0b2ce1587e463	0	16	0	0	0	0	0	0	0	0	0	0	0	0	0	0	0	0	0	0	0	0	0	0	0	5	0	0	0	234	0	0	0	0	0	0	0	0	0	0	0	0	0	168	1754	150	17	108	0
25f07c9c3d77e32f4650257ffb7ed47d	0	0	0	0	0	0	0	0	0	0	0	0	0	45	25	0	0	0	109	63	0	0	12	1591	0	0	105	205	77	0	76	0	1314	183	458	65	0	0	0	0	0	0	0	0	0	0	0	0	0
a768f4b003f06bb46b92d3f46bab784e	3	9	32	475	80	47	330	52	436	34	843	70	34	101	70	0	94	0	0	0	10	15	0	0	0	0	0	137	78	0	4	49	0	36	192	31	137	41	23	0	0	21	0	16	64	16	0	53	0
70878929aa57e9249d596a5fed3b5945	0	0	0	25	39	0	0	0	0	166	0	0	0	0	0	0	6	12	11	0	0	0	0	135	0	9	0	0	0	0	1514	26	648	40	195	32	0	0	0	0	0	0	0	0	0	0	0	0	0
bdd5592252db9eb526889811ed70159d	0	0	0	0	0	0	0	0	0	0	0	0	0	0	0	0	0	0	0	0	0	0	0	0	0	0	0	0	0	0	0	0	0	0	0	0	0	0	0	0	0	0	0	4744	0	0	0	0	0
429b85779725cb3af1b9015e9b451ca6	61	153	100	0	0	0	476	34	0	35	0	378	48	328	112	0	357	99	34	41	146	90	137	0	248	46	0	0	0	0	0	0	45	0	0	0	0	0	0	0	0	0	0	0	0	264	40	306	0
f2bc569f1dc26299b37ab1d08da490d7	0	0	17	0	0	0	0	0	0	0	0	0	0	0	0	0	0	0	0	0	0	0	0	0	0	0	0	89	0	0	0	34	0	0	0	0	0	0	0	0	0	0	129	0	0	0	0	0	0
a493ef381b7657f59cb130da2598bb11	0	0	0	0	34	0	0	0	0	265	0	0	0	0	1	1190	92	548	189	19	101	19	13	248	0	527	85	0	0	20	16	21	38	0	54	24	0	0	0	0	0	0	0	0	0	0	0	0	0
57620d50e96d245aa1e511337d2c2535	0	0	42	668	0	0	170	0	695	11	0	0	0	126	0	0	0	32	4	0	0	23	28	14	0	8	44	84	782	285	8	5	0	20	22	17	0	0	0	85	0	75	0	70	0	27	0	0	0
5457eec6f48df064f168ad71e48a0f44	0	0	0	29	62	0	0	0	0	484	0	0	124	0	0	0	0	0	0	0	0	0	0	0	0	0	0	0	0	0	0	0	58	0	0	0	0	0	0	0	0	0	0	0	0	0	0	0	0
68e8b5b317d996ad8933749ea4907e8f	0	0	20	417	145	12	0	0	6	1120	0	116	0	0	0	30	5	347	0	23	0	0	0	81	28	0	0	0	0	0	6	0	0	0	132	38	0	0	0	0	0	0	163	0	0	0	0	0	0
1fdaff6e6e0072b3dae9dbcde2192a7b	0	0	0	0	0	0	0	0	0	6	0	0	0	4	112	1487	256	35	0	0	0	418	27	67	0	2	31	0	0	0	105	0	0	0	0	65	0	0	0	0	0	0	0	0	0	0	0	0	0
5f4bfcaf95fa58772cf7e8425b63efdb	0	0	0	410	131	75	0	174	0	1217	694	716	0	0	0	109	0	143	0	0	0	0	0	0	0	0	0	0	0	0	0	0	0	0	0	0	0	0	0	63	0	0	0	0	0	0	0	0	0
6c5401aa4c7f578a42316efa3c2f2ea7	0	0	13	0	0	0	0	97	0	0	0	53	16	193	0	578	32	496	35	206	423	16	428	0	0	278	0	0	81	0	213	165	29	25	147	514	0	0	0	0	0	0	0	0	0	0	0	0	0
48e64ec6995f938f5420cea40b464cf3	0	0	0	0	0	0	0	0	0	0	0	0	0	0	0	0	0	0	0	0	0	0	0	0	0	0	0	0	0	77	0	0	0	4171	0	0	0	0	0	0	0	0	0	0	0	0	0	0	0
f802c05de405e90558885201e6a1e5fb	0	47	34	0	0	126	0	0	227	0	0	26	0	0	0	0	0	0	0	0	0	0	0	0	0	0	0	0	0	0	0	0	0	0	0	0	686	593	0	77	1024	761	331	0	0	0	25	88	0
80168759ca898a993c8b41f8ace370e4	113	114	62	216	33	0	383	0	0	140	0	135	48	166	13	0	107	0	53	0	150	178	54	0	143	48	0	0	0	0	0	0	0	0	0	0	88	62	0	93	155	155	0	0	0	235	63	116	0
935ce21089531359f51209db9b266831	0	0	0	0	0	0	0	0	0	0	0	0	151	0	0	0	0	0	0	0	0	0	0	0	0	0	0	0	0	0	0	0	0	0	0	0	0	0	0	0	0	0	0	0	0	0	0	0	0
444a211bd5cb8bcbf6bd29f57f552286	260	66	117	162	372	113	137	0	495	0	126	134	0	81	0	0	0	0	0	0	0	53	0	0	45	0	0	97	188	42	0	0	0	49	0	0	169	0	0	102	123	0	0	0	560	0	64	39	0
b6417ea0e8b7fa7c264a9d13db5539ae	29	0	0	0	0	46	131	0	297	0	1592	0	27	0	36	7	44	18	0	5	0	0	129	0	36	0	8	0	36	106	6	25	11	0	0	0	142	0	0	172	108	54	317	59	0	30	32	80	0
c3edc79c4dd0de1ea83291be2889294e	0	0	0	165	345	0	0	79	0	1518	160	665	0	0	0	136	0	179	0	0	0	0	0	0	0	0	0	0	0	0	0	0	0	0	0	0	0	0	0	106	0	0	0	0	0	0	0	49	0
8c1919eca9adecc8d0ae24b3667dca3f	0	0	0	52	294	0	346	0	0	0	0	105	0	0	0	0	0	0	0	0	0	37	0	0	0	0	0	0	0	0	0	55	0	0	0	0	294	190	249	0	541	67	265	0	469	76	0	135	0
42062cdd074c41bf15bb2cc9cd2dd1fa	0	0	0	0	26	133	0	0	0	229	0	0	0	0	0	0	0	0	0	0	0	0	0	0	0	880	0	0	0	0	0	0	0	0	0	0	0	0	0	0	0	0	0	0	346	0	27	0	0
740bf82ae43634bd99fee16effdb7ab7	232	173	167	0	22	0	719	53	0	34	0	154	0	61	38	25	188	0	0	18	0	35	59	0	34	19	0	0	0	0	0	77	0	0	0	0	0	0	0	0	0	186	107	50	0	389	182	194	2
54b599b061697827d2a524eee890b08a	0	42	0	7	12	204	0	0	0	99	0	73	0	0	0	0	27	0	2	0	0	6	0	9	16	0	0	0	0	190	0	9	0	1339	0	0	142	497	13	46	305	205	232	22	0	44	16	52	0
97aa93185f40b1a9d74bc287de040bf9	0	54	12	0	155	33	163	19	0	0	120	202	0	0	0	0	44	0	0	0	0	9	0	10	0	0	0	0	0	0	0	10	0	0	0	0	90	92	408	717	342	26	363	30	0	0	22	0	0
357a5d9d5fce938a8a29df365c5ba6b2	0	14	48	125	135	70	62	13	298	12	273	124	0	150	11	0	23	21	13	0	0	24	108	18	0	18	0	0	154	103	2	7	0	0	3	6	53	0	0	607	65	14	264	42	0	12	0	36	0
bc15b3b17067c66fb42d158d08cc94ff	34	50	66	0	18	0	179	27	68	0	0	347	41	118	122	0	139	0	36	8	98	47	168	0	80	12	0	0	0	0	5	0	28	0	0	10	0	0	17	0	275	59	0	31	57	105	79	153	0
c072948b8eb829eed63eeb6e7e3b6a74	0	0	0	0	0	0	0	0	0	0	0	0	0	0	0	0	62	27	23	122	0	0	0	0	74	0	3113	0	0	0	0	27	0	0	0	0	0	0	0	0	0	0	0	0	0	0	0	0	0
1a67b573b8867aa83d3a8240ee4dbef2	238	176	38	0	0	0	386	28	0	0	0	188	0	0	0	0	103	0	0	0	127	55	0	0	155	19	0	0	0	0	0	636	14	0	0	0	0	0	0	0	0	0	0	0	0	316	48	508	0
4e07ec478334527e160ae63d4d3722ad	0	12	14	248	218	45	0	104	0	2082	286	0	0	0	0	67	77	154	0	0	0	0	0	0	0	0	0	0	0	0	0	0	0	0	0	0	0	0	0	85	0	0	0	0	0	0	0	0	0
c6aaf21c9e9d1fa1785bf7b1014b3447	0	0	0	65	0	49	46	14	0	0	201	36	0	64	23	0	0	0	26	0	61	0	23	40	0	0	32	179	795	981	0	0	0	93	66	65	44	0	0	0	92	0	0	0	91	0	35	86	0
40a2d9d4059b7dcdaa76741f7e42ee01	0	0	0	0	0	0	0	52	0	35	0	0	0	0	0	10	0	276	1960	73	0	0	0	0	36	0	0	9	0	0	0	111	394	0	0	0	0	0	0	0	0	0	0	0	0	0	0	0	0
5aec52fa56410e0ba675e148136b975b	170	121	154	0	0	0	525	0	0	0	0	0	0	90	0	0	114	0	0	0	76	134	144	0	169	0	0	0	0	0	0	0	0	0	0	0	62	0	0	0	0	181	0	84	0	416	130	295	0
1b06c11f2b92422e7ddfc1dc26cafd5a	112	36	14	0	8	66	105	0	0	49	0	141	0	121	65	0	104	5	31	13	8	33	19	0	27	0	0	0	0	0	0	17	19	0	0	0	111	110	39	0	567	187	0	50	0	108	36	0	0
44d38345a5ef6e5c97b16743d649a298	0	0	0	0	0	0	0	0	0	0	0	0	0	0	0	0	0	0	0	0	0	0	0	0	0	0	0	0	0	0	0	0	0	0	0	0	0	3272	4	0	0	0	0	0	0	0	0	0	0
cc96e3dc2cd98b176ad81d64c6c4749f	0	99	11	0	386	145	0	9	0	0	0	0	0	0	0	0	0	0	0	0	0	0	0	0	0	0	0	0	0	52	0	0	0	0	0	95	245	180	73	940	276	296	0	0	206	115	0	59	0
622799db3a39b0e58e7d7d156d2a8ba4	0	0	0	0	0	0	0	0	0	0	0	0	0	0	0	0	0	0	0	0	0	0	0	237	0	0	0	733	210	1933	0	0	0	0	62	57	0	0	0	0	0	0	0	0	0	0	0	0	0
5dd27f28778defb13497ed6f74ee041c	0	0	0	290	12	0	0	0	0	25	0	0	0	0	0	262	46	213	0	0	0	0	22	173	0	288	4	105	0	0	30	1286	23	0	0	258	0	0	0	0	0	0	0	0	0	0	0	0	0
b4cf5ecd43c8f59199745961e41f4178	59	86	59	0	0	0	206	0	0	0	0	164	0	73	46	0	68	76	0	0	151	84	0	0	179	0	0	0	0	0	0	0	49	0	0	29	0	0	58	345	0	0	0	0	0	77	0	103	0
82dbfd35bfbf9ccb9e96e28af1406a3d	0	0	3	0	0	0	0	0	0	0	0	0	0	0	0	0	0	0	0	0	0	0	0	0	0	0	0	0	0	0	0	0	0	0	0	0	0	89	3016	12	55	0	0	0	0	0	0	0	0
e68a78e6a52d7aa8bb641eaeb915a292	0	0	0	0	0	0	0	0	0	0	0	314	0	0	0	1011	94	1524	0	0	0	0	0	0	0	0	0	0	0	0	94	0	0	0	0	0	0	0	0	0	0	0	0	0	0	0	0	0	0
c80802ba16e608779d44e2d9e3112530	0	0	0	0	0	0	0	0	0	39	0	0	735	233	120	579	0	859	0	82	0	0	49	0	0	0	0	0	0	0	0	0	48	0	0	0	0	0	0	0	0	0	0	51	0	0	0	0	0
dca41c6b3c4550f29af00549f210e2b2	0	0	0	0	0	0	0	19	0	14	0	42	0	0	0	433	72	33	0	0	0	0	32	0	0	0	0	0	103	58	0	109	13	0	62	189	0	0	0	0	0	0	0	0	0	0	0	0	0
b75b3df1b2d0b5955c6e579653fdd013	0	0	0	0	0	0	0	0	0	0	0	0	0	0	0	0	0	0	0	0	0	0	0	0	0	0	0	0	0	0	0	0	0	3008	0	0	0	0	0	0	0	0	0	0	0	0	0	0	0
12316daf3924545ee26a6d2bc2245874	0	0	0	31	12	0	0	0	0	64	0	0	55	0	0	47	0	287	0	0	0	249	0	86	0	0	91	0	0	0	0	0	1292	0	324	0	0	0	0	0	0	0	0	0	0	0	0	8	0
80477eb739abf77e0787ccfdac02bae6	0	0	0	0	0	2	0	0	0	0	337	0	10	0	50	0	0	174	0	0	0	0	0	52	0	195	0	0	0	0	0	0	0	0	0	0	0	0	0	0	0	0	0	0	0	0	0	0	0
97f331ceb9c78b10a9e26ff6b64f0dd6	0	0	0	0	0	0	0	0	0	0	0	0	0	0	0	0	0	0	0	0	0	0	0	0	0	0	0	0	0	0	0	0	0	0	0	0	0	0	153	0	0	0	0	0	0	2643	30	138	0
3ca79a65c985c5a55502225f4e4523eb	47	42	22	0	12	0	118	0	0	10	0	28	11	206	44	19	147	26	9	0	123	77	52	0	100	10	0	0	0	0	0	0	0	0	0	0	0	0	0	0	0	0	242	0	0	130	95	100	0
b55da424207f5bf1dc48c7521cea9064	0	118	0	15	41	0	221	0	0	296	0	340	31	144	66	9	270	0	12	14	101	88	0	0	38	10	0	0	0	0	0	0	0	0	0	0	0	52	0	0	0	50	0	0	211	63	23	240	0
4d8923a7461d4bbb8fbb5e273dfc3caf	0	31	0	0	0	83	0	0	0	0	0	0	0	0	0	0	0	0	0	0	0	0	0	0	0	0	0	480	0	921	0	0	0	1219	86	0	0	0	0	0	0	0	0	0	0	0	0	0	0
d846ff345074c5caf202436cabe0ef66	179	78	0	0	0	0	371	0	0	0	0	42	37	0	41	0	0	0	24	0	0	0	29	0	49	0	0	0	0	0	0	838	0	0	0	0	0	0	0	212	0	0	0	0	0	302	251	204	0
bf9a4192f1885a29e1e3d6e7636856e6	0	36	16	0	0	142	0	0	0	0	0	28	0	0	0	0	0	0	0	0	0	0	0	0	0	0	0	0	0	0	0	0	0	0	0	0	234	525	0	105	464	205	857	147	0	0	0	0	0
8fba7a62802989469c50482075e2986c	0	0	0	0	0	0	0	0	0	0	0	0	0	0	0	0	0	0	0	0	0	0	0	0	0	0	0	0	0	0	0	0	0	0	0	0	2707	27	0	0	0	0	0	0	0	0	21	0	0
99b38f7239df9562cf1ddea66418b617	51	8	30	34	0	0	45	0	0	0	0	184	13	148	48	0	141	16	0	0	352	85	41	0	68	0	0	0	0	0	6	26	42	0	0	0	0	0	0	64	0	0	0	0	0	40	0	0	0
118a670213011b2ab7424fe5b8630092	0	0	0	0	0	0	0	0	0	0	0	0	0	34	0	0	11	5	0	0	0	0	0	12	0	0	779	0	0	61	0	154	549	0	0	0	0	0	28	0	0	0	0	0	0	0	0	0	0
0120175ccbb2a88cb7fe424a83567ff3	0	0	0	0	0	0	0	0	0	22	0	0	0	0	0	398	0	1602	0	0	0	119	0	0	0	0	0	0	0	0	0	0	0	0	149	0	31	0	11	0	0	0	0	0	0	0	0	0	0
27611026a24e2354f7bbdebd8d7d80bc	0	0	145	0	310	110	0	0	0	0	221	68	0	0	0	0	0	0	0	0	0	0	0	0	0	0	0	0	1405	0	0	0	0	0	0	0	0	0	43	0	0	39	0	110	0	29	0	0	0
b8a7f6fa183b20f400dd158029dcccdc	0	0	0	47	94	0	0	0	0	851	0	664	0	0	0	57	0	51	0	0	0	0	0	0	0	0	0	0	0	0	0	0	0	0	0	0	0	0	0	0	0	0	0	0	0	0	0	0	0
8c05c663a26abcea5f9dbb34e5bccbc2	0	0	0	0	0	0	0	0	0	0	0	0	0	0	0	0	0	0	0	0	0	0	0	0	0	0	707	0	0	0	0	0	0	0	0	0	0	0	0	0	0	0	0	0	0	0	0	0	0
1ec0cc6d6be801d8d6180db8eece539e	0	0	0	0	0	0	0	0	0	0	0	0	40	87	0	0	0	0	522	0	0	0	0	8	0	0	0	366	0	0	0	58	0	0	0	0	0	0	0	0	0	0	0	0	0	0	0	0	0
8effa387eddb1be56bff5109c0dac601	82	99	46	10	0	53	33	42	0	76	0	21	0	30	43	0	70	0	0	0	0	37	144	0	0	0	0	0	0	0	11	0	0	0	0	0	137	92	0	0	366	119	358	0	0	80	0	39	0
da99dd1adae0bcbcb93018e77f3e0ca2	0	134	599	0	267	605	65	0	0	0	0	0	8	0	0	0	0	0	0	0	0	0	0	0	0	0	0	0	0	198	0	0	0	0	0	0	0	34	0	0	109	41	164	0	167	0	47	0	0
5555f2a72efb2c945cf13e4d500b6517	0	0	0	0	0	0	0	2	0	1	0	0	0	0	67	728	417	400	0	64	0	0	0	88	0	63	62	153	14	0	0	0	0	25	0	138	0	0	0	0	0	0	0	0	0	0	0	0	9
4ae701e6194cb8996df3d211d1082987	0	0	0	0	0	0	0	0	0	0	0	55	0	0	0	0	0	0	0	0	0	0	0	0	106	14	0	0	0	0	0	0	0	0	0	0	0	79	0	0	0	0	0	0	0	0	0	0	0
63bcdda927c88109168a9ae83bf7e46e	181	191	68	0	0	52	238	30	161	0	0	41	22	0	19	0	66	0	0	0	0	32	0	0	0	0	0	0	0	0	0	92	0	0	0	0	0	0	0	0	0	0	0	0	0	491	186	516	0
bd2bbc7d4ca9fd49c63db9ba8403e242	0	0	0	0	0	5	0	0	0	0	0	41	0	9	0	0	0	39	0	0	0	0	0	0	0	0	0	0	0	1069	0	0	0	541	19	0	0	0	0	0	0	0	0	129	334	0	38	192	0
e02a4d46c442054290db6f2b6f83b6a0	66	0	44	11	28	0	137	0	0	134	0	295	0	57	80	3	61	0	21	21	33	40	118	0	49	0	0	0	0	0	0	0	0	0	0	0	25	103	52	149	177	0	0	0	0	110	0	0	0
66264c8b7980295e09742d5902d6d401	0	0	0	0	34	0	0	0	0	402	0	0	67	0	0	4	0	0	0	0	0	0	0	0	0	0	0	0	0	0	0	0	121	0	0	0	0	0	0	0	0	0	0	0	0	0	0	0	0
05471d67e6957d3938c5f9e2686d3220	79	63	116	0	0	0	0	32	0	0	0	137	0	116	0	9	81	0	48	0	205	0	53	0	101	15	0	0	0	0	0	0	0	0	0	0	0	0	0	0	0	43	0	0	0	139	67	175	0
7aa87a458d501ad0ba45d055bc3a8cfd	130	160	77	0	0	0	71	62	0	0	0	0	0	170	25	26	0	0	0	0	0	36	0	0	13	0	0	0	0	0	0	658	0	0	0	0	0	0	0	0	0	62	0	0	151	230	110	149	0
69548732ebd160c23e5e59ae24eedcc9	0	0	0	0	0	0	0	0	1652	7	0	0	0	0	39	42	62	0	0	21	0	0	0	101	0	13	0	0	0	0	0	0	0	0	0	0	0	0	0	0	0	0	0	0	0	0	0	0	0
37330324a5b7637b322899ac0e40b4f9	0	0	0	0	0	0	0	0	0	0	0	0	0	0	0	0	0	0	0	0	0	0	0	0	0	0	0	0	0	0	0	0	0	0	0	2375	0	0	0	0	0	0	0	0	0	0	0	0	0
6f75bb52c01bb5fc93d29dfc50bf6504	23	0	26	0	3	0	283	70	0	13	0	193	14	42	0	0	11	11	8	0	61	24	33	0	45	0	0	0	0	0	0	388	23	0	0	0	0	0	0	0	0	46	80	0	0	214	76	340	0
66012bb025b201b70d944c0ae82fa0d1	0	0	0	0	77	31	0	0	180	0	438	0	0	53	0	0	49	48	23	6	0	0	0	27	0	0	0	0	0	0	0	0	0	0	519	0	0	0	0	0	84	0	99	0	0	0	0	0	0
b39e88366dd27ba4178ba301e9c60a47	4	66	28	0	0	41	99	13	0	7	2	295	16	81	108	6	256	3	3	5	62	37	69	0	53	10	0	0	0	0	6	0	10	0	0	0	0	0	15	0	0	0	0	0	235	108	24	188	3
96a07195641dd3882f05545ef9ebe66d	0	0	0	0	177	0	0	0	0	0	0	47	0	0	143	164	0	96	0	0	0	0	0	0	0	8	0	0	0	0	0	0	0	0	0	0	0	0	0	0	0	40	0	85	0	0	0	0	0
f18868800da6203ee3bda13513e11d66	0	0	0	0	0	0	0	0	0	0	0	8	0	0	0	0	0	0	0	0	0	0	0	0	0	0	0	0	0	0	0	0	0	0	0	0	0	0	42	0	0	0	0	0	0	36	0	0	0
c2a1ddcfdf5c7690652f330625101259	0	62	22	0	0	34	284	11	0	0	0	0	0	0	0	0	0	0	0	0	0	0	0	0	0	0	0	0	105	0	0	0	0	0	0	0	216	334	92	210	0	117	97	153	212	31	31	53	0
1e1889e14ebbe6bb39d48181a181a1eb	0	7	0	0	0	0	52	16	0	17	0	0	0	0	1302	0	0	0	0	0	0	0	0	0	0	0	0	0	0	0	0	0	0	0	0	0	0	113	20	118	0	0	215	0	300	0	0	26	0
9bb96c4052d6063b47cc6d8856cc6b73	0	0	0	0	0	0	0	0	0	35	0	0	0	0	0	0	11	0	0	0	0	0	0	0	0	0	0	0	0	0	0	0	0	11	164	0	0	0	0	0	0	0	0	0	0	0	35	53	0
193d7be03f51f38aa4623707a297fc8d	16	53	91	0	0	77	65	0	72	0	0	164	0	41	113	9	37	9	14	0	61	15	71	0	30	0	0	0	0	0	0	10	8	0	0	0	66	69	0	39	137	43	53	16	217	44	44	49	0
def92f37a0010721547f44efdc4a90b9	33	0	17	0	0	0	0	0	0	0	0	0	0	0	27	0	0	0	0	0	0	0	0	0	39	0	0	0	84	1334	0	0	0	558	0	41	106	0	0	0	0	0	0	0	0	26	0	0	0
0f8d9b64d176a47ed1442dbd43854287	131	22	28	0	5	0	126	0	0	28	0	121	33	4	62	29	0	18	6	8	227	72	44	0	52	20	0	0	0	0	3	0	14	0	0	0	0	0	0	0	0	0	0	0	0	188	35	313	0
6deacebdb4138a6168d356ec7da263c7	0	0	0	100	17	12	0	0	0	61	0	0	0	0	0	367	62	842	0	0	42	205	0	82	0	242	0	0	46	0	0	0	42	18	37	0	0	0	0	0	0	0	0	0	91	0	0	0	0
8fd23f9145bade18197b6274e5ef0c4d	129	0	0	102	0	0	0	0	214	0	307	29	0	119	0	0	0	0	0	0	0	0	55	6	9	0	0	186	0	0	0	17	0	12	0	43	101	111	0	0	0	53	0	0	251	0	29	84	0
a5ce4f03d894ee9d8bac43392389df9a	0	0	0	0	0	0	0	0	0	0	0	0	0	0	0	0	0	0	0	0	0	0	0	0	0	0	0	0	0	0	0	0	0	0	0	0	0	0	0	0	0	0	0	0	0	0	0	0	0
62b8d69fa610587ee4ff2357a8005675	0	0	0	468	29	0	0	0	0	175	12	0	0	0	0	0	0	0	0	0	0	0	0	0	0	26	0	93	0	0	0	0	0	0	94	10	0	0	0	0	0	0	136	0	0	0	0	0	0
ea6eb5551b2ed1a23eeebf6ad719d23c	143	67	40	0	0	0	167	0	0	0	0	67	0	53	0	34	51	50	0	20	53	179	80	0	22	0	0	0	0	0	0	0	0	0	0	0	0	136	0	0	0	51	0	61	0	129	45	319	0
e82b72b869f97cb0ef03ffc2c816373f	0	65	45	0	0	63	311	0	0	0	0	398	24	328	101	0	135	18	30	0	164	39	156	0	80	0	0	0	0	0	0	0	0	0	0	0	0	0	0	0	0	0	0	0	0	88	29	0	0
479a3fe9675e2a53e697cd5cce8465d6	114	35	0	0	0	0	83	30	0	14	0	0	0	448	13	0	0	0	0	0	55	20	63	0	156	0	0	0	0	117	0	59	13	0	0	14	0	0	0	0	0	0	0	0	790	62	54	0	0
36702c5897de175c49ae8fc99e74a53f	0	0	0	0	0	0	0	0	0	0	0	0	745	0	0	1086	15	59	0	0	104	0	0	0	63	0	0	0	0	0	0	0	0	0	0	28	0	0	0	0	0	0	0	0	0	0	0	0	0
8a8b094c3ff881aac0b1830051b2ae7e	0	0	0	0	0	0	0	0	0	0	0	0	0	0	0	0	0	0	0	0	0	0	0	0	0	0	0	0	0	0	0	0	0	0	0	0	0	0	0	0	0	0	0	0	0	0	0	0	0
833a81076175cb40ea3529043a1fd2db	0	0	0	0	0	0	0	0	0	0	0	0	0	0	0	187	53	21	0	51	0	653	0	0	0	4	0	0	0	0	0	0	0	64	0	0	0	0	0	0	0	0	0	0	0	0	0	0	5
a7f89a43b6e1e3deac4804b4dbc0211e	0	36	0	0	0	0	94	30	199	0	0	0	0	0	0	0	0	0	0	0	0	0	0	0	0	0	0	0	0	0	0	0	0	0	0	0	91	186	101	316	262	71	95	109	254	33	105	74	0
3714505f39138f248c4fa3098fb59a0b	31	71	14	0	0	0	59	0	394	0	0	223	7	55	0	24	134	0	11	11	0	57	53	0	157	5	0	0	0	0	0	18	0	0	0	0	0	0	0	0	0	51	0	0	0	166	54	269	0
cbf0d3fe6c208eac843b7edee618b9d1	0	60	720	102	578	551	0	0	0	0	0	0	0	0	5	0	0	0	0	0	0	0	0	7	0	0	0	23	0	0	0	0	0	0	0	0	0	0	0	0	0	0	0	0	0	0	0	0	0
23ffc66df6fe6e07a9ca3cda68c260c9	0	0	0	372	0	0	0	0	105	0	0	0	0	0	92	185	243	26	0	0	0	0	0	49	0	0	0	0	0	0	0	0	0	0	0	195	0	0	0	0	0	0	0	0	0	0	0	0	0
def2d46ee7d6c84edfc6d6066513c520	0	0	0	0	89	0	23	0	52	30	76	0	0	11	0	0	0	0	0	9	0	0	19	25	0	30	0	243	123	295	0	0	0	23	0	29	27	67	26	86	0	0	685	0	0	0	0	0	0
a2ebc089a8af21a44b2753dfb3640eeb	45	0	0	0	0	0	0	0	115	0	0	0	0	0	0	0	0	0	0	0	0	0	0	0	12	0	0	0	208	0	0	0	0	1580	18	0	0	0	0	0	0	0	0	0	0	0	0	0	0
d64f62ef2e1b5097b32778a717ae6218	138	188	35	0	0	67	227	29	0	0	0	109	0	134	61	7	11	0	0	4	101	62	63	0	58	19	0	0	0	0	0	23	15	0	0	0	0	0	0	0	0	0	0	0	0	295	109	40	0
30e889c3e1db0f7835e1aa09704620bc	0	0	0	0	0	0	0	11	0	43	0	0	213	0	0	204	18	39	0	0	19	0	0	0	0	0	0	0	0	0	0	88	0	0	146	36	0	0	0	0	0	0	1	0	0	0	0	0	69
71425a9022646cdd3aebb222c10197ef	45	87	0	0	0	0	61	0	67	0	0	261	0	105	0	8	32	0	15	0	42	0	31	0	109	32	0	0	0	0	0	0	39	0	0	47	0	0	0	0	0	83	0	0	0	0	0	115	2
6bea9b2f5cbc31b5bd719f43dc315725	0	0	0	0	0	0	0	0	0	0	0	0	0	0	0	0	0	0	6	0	0	0	0	0	0	0	140	0	0	0	0	0	0	0	0	0	0	0	0	0	0	0	0	0	0	0	0	0	0
51bdedb07b0998ca75a35f5b08805410	0	0	0	0	0	0	0	0	0	0	0	251	0	0	0	0	0	0	0	0	0	0	0	0	0	0	0	0	0	0	0	0	0	0	0	0	0	0	0	0	0	0	0	0	0	0	0	0	0
c23da3fdc09159845fcd489afa5dadee	0	0	0	0	0	0	0	0	0	0	0	0	0	0	0	0	0	0	0	0	0	0	0	0	0	0	0	0	0	0	1869	0	0	0	54	0	0	0	0	0	0	0	0	0	0	0	0	0	0
0771e094989893fab30e6873f3d6bf86	49	38	63	0	0	0	129	0	69	0	53	213	0	63	110	36	114	11	0	0	121	59	65	0	44	0	13	0	0	0	0	12	0	0	0	0	0	0	0	18	0	0	0	0	0	51	0	119	0
7d114c7a24461c84efa7cb74243ed684	0	0	0	0	0	0	0	0	0	0	0	0	0	0	0	16	0	0	0	0	0	0	0	0	0	0	0	0	0	0	0	0	0	0	0	0	0	0	0	0	0	1888	0	0	0	0	0	0	0
f19e765ed8456ee291d93c2767641362	0	0	0	126	0	0	0	0	0	0	0	0	15	0	224	0	0	0	0	0	0	0	0	0	0	0	0	658	0	0	0	0	0	0	0	0	0	0	0	0	0	0	0	0	0	0	0	0	0
53bf1ffe1fec88260f64c236031484ea	85	37	72	0	8	0	339	0	0	0	0	19	0	92	0	0	34	0	0	0	32	14	0	0	17	0	0	0	0	0	0	296	0	0	0	0	33	0	0	0	0	55	0	60	0	93	102	56	0
84aef9b965ce1be5715c5594cf799456	0	65	26	0	0	228	0	0	0	0	0	0	0	0	0	0	0	0	0	0	0	0	0	0	0	0	0	0	0	0	0	0	0	0	0	0	297	452	0	245	223	106	190	0	0	0	0	42	0
5a4ba6955ea8bf39b062ec94e3b503e3	0	0	0	16	29	0	0	0	2	340	0	0	0	0	0	0	0	0	0	0	0	1383	0	42	0	0	0	0	0	0	33	0	0	0	19	0	0	0	0	0	0	0	0	0	0	0	0	0	0
cea6fdb89e853f8adb14e66a45521ebb	0	0	0	0	0	0	0	0	0	14	0	20	58	49	9	48	297	151	58	77	0	0	0	0	0	389	296	41	0	12	18	0	172	22	37	0	0	0	0	0	0	0	0	37	0	0	0	0	0
60b52e425097f5735ac804fcdde92016	0	0	0	0	378	0	0	18	0	20	0	0	19	0	0	680	0	320	0	0	0	108	0	0	0	0	0	0	0	0	7	0	58	0	35	0	0	34	0	0	0	0	0	0	0	0	0	0	0
5f2afa218bfc9c1e1345b5a4a818ba7a	0	0	0	0	0	0	0	0	0	0	0	0	6	0	0	10	0	0	5	49	0	0	0	0	0	0	11	0	213	0	0	0	0	29	520	59	0	0	29	0	0	0	0	0	0	0	0	0	0
c777a1e3fccd34b8f720a4ee96e06a4d	0	0	0	0	0	0	0	0	0	59	0	0	127	0	0	0	0	0	0	0	0	0	0	0	0	0	0	94	0	0	0	1281	0	0	0	30	0	0	0	0	0	0	0	0	0	0	0	0	0
5c6d64613f0b3544424c784582652173	0	0	0	0	0	0	0	0	0	0	0	0	0	0	0	0	0	0	0	0	0	0	0	0	0	0	0	0	0	21	0	0	0	1799	0	0	0	0	0	0	0	0	0	0	0	0	0	0	0
f39a5f00409514db037abbd5424bffdc	0	25	65	0	0	0	218	117	0	0	0	131	35	0	9	0	0	13	0	12	0	104	0	0	55	0	0	0	0	0	0	33	71	0	0	0	0	0	0	0	0	47	0	0	0	144	236	37	0
d481c395491e9e2c19e3d0e776ee5f33	0	0	0	0	0	0	0	0	0	0	0	0	0	0	0	0	0	0	0	0	0	0	0	0	0	0	0	0	0	0	0	0	0	0	0	0	0	0	0	0	0	0	0	0	0	0	0	0	0
97e4c7636ea9a1b7fcbed3fd0774b235	0	0	0	15	34	7	29	0	0	208	0	0	0	0	0	22	0	183	20	43	14	156	0	707	0	295	6	0	0	0	50	0	0	0	0	0	0	0	0	0	0	0	0	0	0	0	0	0	0
c560dc03b8ca56f7fc288b69497c979f	99	174	25	0	0	0	76	0	0	0	0	43	26	101	60	0	7	0	0	0	53	17	33	0	0	11	0	0	0	0	0	0	0	0	0	0	0	0	0	0	0	78	0	0	0	235	66	186	0
b68d5943cf9d10760035d9a1e2711d9e	0	27	7	0	0	0	92	0	0	11	0	0	0	0	0	5	53	0	5	0	0	25	0	22	17	0	0	0	301	0	0	0	0	0	11	0	36	0	39	0	140	177	278	49	360	0	8	0	0
92f6f678cd2a7e6b6d32f816cbdaf231	0	0	0	0	0	0	0	0	0	0	0	0	0	0	0	0	0	0	0	0	0	0	432	0	0	0	0	77	0	20	0	0	0	30	0	0	0	0	0	0	0	0	0	0	0	0	0	0	0
4c99da686bc90c43317e2f9e9a19657c	0	0	0	0	0	0	0	0	0	0	0	0	561	41	0	0	0	0	0	20	0	0	0	0	0	0	0	58	0	0	0	258	624	10	0	0	0	0	0	0	0	0	0	0	0	0	0	0	0
65071d29da12b98ac25c6f36b5fc2b1b	68	144	47	0	0	84	134	0	0	0	0	110	6	0	0	0	0	7	9	0	0	17	44	0	23	5	0	0	0	0	0	324	0	0	0	0	0	0	30	0	14	0	0	0	0	225	86	154	0
ad2f61d3f71d14bb7436f634e1bf69c0	0	0	0	189	0	0	0	70	0	8	0	0	0	0	204	681	4	31	7	11	0	25	0	2	0	0	18	390	0	0	0	0	0	0	0	0	0	0	0	0	0	0	0	0	0	0	0	0	3
81160739982bc3b077c5b9027c303616	0	0	0	50	38	0	0	0	0	389	0	0	0	0	0	0	0	0	0	0	0	0	0	0	0	0	0	0	0	0	0	0	138	0	0	0	0	0	0	0	0	0	31	0	0	0	0	0	0
8c96ca697ba17e23d78b44f26e48caad	0	0	0	0	0	0	0	0	0	0	0	0	0	0	0	1465	103	38	10	0	0	0	0	24	0	0	0	0	0	0	27	0	0	0	41	0	0	0	0	0	0	0	0	0	0	0	0	0	0
b1d2421eb70a3aafeaf0b164044270e9	146	58	36	0	0	21	276	13	0	0	0	93	0	269	0	0	0	28	13	0	27	79	0	0	61	0	0	0	0	0	0	8	0	0	0	0	0	34	0	0	0	21	0	0	0	88	0	239	0
a4cf4d46e8a0c048ebd492dc49b6bc40	0	0	0	0	0	20	0	0	0	43	0	0	0	0	0	0	0	0	0	46	0	0	0	61	0	0	74	234	66	0	0	0	101	0	0	53	0	0	0	0	0	0	0	0	0	0	0	0	0
5a52517add61f5a8cce68583fce15e4c	0	0	0	636	5	0	0	0	0	0	0	0	0	68	0	0	7	268	0	0	0	0	0	9	0	0	0	0	0	0	0	42	0	0	77	0	313	30	19	0	0	0	0	0	150	0	47	0	0
22451ea4706f080c1b11c5ea99b023d2	0	40	7	0	0	160	110	0	0	0	0	38	0	0	0	0	0	0	0	0	0	0	0	0	0	0	0	0	0	0	0	7	0	0	0	0	26	108	141	229	0	17	33	124	450	4	0	0	0
a4d7235811e3f452e7a193e6c0ecfdba	0	0	0	0	10	0	12	0	0	45	0	15	92	0	38	14	26	44	0	4	0	22	0	94	0	0	0	0	0	118	13	29	58	12	364	76	18	0	0	0	0	0	0	0	107	6	0	0	0
f48b5198b915d9c50fce9765ad56af74	0	0	0	0	0	0	0	0	0	0	0	0	0	0	0	0	0	0	0	0	0	0	0	0	0	0	0	0	0	0	0	0	0	0	97	0	0	0	0	0	0	0	0	0	0	0	0	0	0
251fe072e1e01e272bd8a65142f484c7	0	0	0	0	0	0	0	0	0	0	0	0	0	0	0	0	0	0	0	0	0	0	0	0	0	0	0	0	0	0	0	0	0	0	0	0	0	30	0	0	0	0	0	0	0	0	0	0	0
19cbb7542f0784da79b70815d25e1236	0	0	0	0	0	0	0	0	0	0	0	0	0	0	0	0	0	0	0	0	0	0	0	0	0	0	0	0	0	0	0	0	0	0	0	0	0	0	0	0	0	0	0	0	1649	0	0	0	0
6e2b23659cc767634be07a686520f369	0	0	0	0	0	0	0	0	0	0	0	0	0	0	0	0	0	0	0	0	0	0	120	0	0	0	0	0	0	0	0	0	0	0	0	0	0	0	0	0	0	0	0	0	0	0	0	0	0
ea10578a2163376533614e5c4d095349	80	77	28	0	0	0	157	7	0	0	212	18	7	16	26	7	117	12	9	0	13	0	102	0	61	0	0	0	0	0	0	0	9	0	0	0	0	30	0	0	0	27	0	0	0	80	16	149	0
bbfda6d15a06993bed18cefb9d1ec868	0	9	0	0	0	0	0	0	0	0	0	0	0	0	0	0	0	0	0	0	0	0	0	0	0	0	0	0	0	0	0	0	0	0	0	0	35	0	959	0	32	0	0	0	116	0	239	107	0
e2c280fef2a1d2e0b0c762ca1256cda7	0	0	0	0	0	58	10	0	90	0	0	0	0	4	0	0	0	0	0	0	0	0	23	11	0	0	0	170	599	405	0	0	0	22	11	105	4	0	0	0	0	0	0	0	0	0	0	61	0
e003b3dda880c2307940c3480dfd47a9	0	0	0	56	72	15	0	0	0	940	0	0	0	0	0	0	0	0	0	0	0	0	0	0	0	0	0	0	0	0	0	0	46	0	0	0	0	0	0	0	0	0	100	0	0	0	0	0	0
4be86d8faff819809a544790fa96a9ff	38	76	0	0	0	72	218	0	0	20	0	105	64	34	72	15	0	0	21	7	0	84	0	0	120	0	0	0	0	0	0	15	17	0	0	0	64	0	0	0	0	45	0	0	0	58	0	41	0
f78ef109ce56e240bf6ea9482668b7ef	102	0	4	0	9	24	212	0	0	16	0	100	9	154	17	13	50	0	29	8	47	58	0	0	55	0	0	0	0	0	0	11	4	0	0	0	0	0	0	0	0	0	0	0	0	59	17	35	0
deddd45e9a0589979fd1dce6175adf26	0	0	0	0	0	0	0	0	0	0	0	0	74	0	0	0	0	0	0	0	0	0	0	0	0	0	0	0	0	0	0	0	0	0	0	0	0	0	0	0	0	0	0	0	0	0	0	0	0
f43101476758ee1ba7e2d6465067b1f8	0	0	0	0	0	0	0	0	0	0	0	0	0	0	0	7	0	106	0	223	0	0	0	0	0	15	0	0	0	101	1089	6	0	0	21	0	0	0	0	0	0	0	0	0	0	0	0	0	0
346d9daa08332b0b470b32acc1238d98	0	0	7	0	0	0	0	0	0	0	0	0	0	0	0	66	88	0	29	293	0	7	0	356	0	0	74	0	0	0	95	135	200	0	79	51	0	0	0	0	0	0	0	0	0	0	0	0	0
f58f12b7cdf0ed5cf6861fbf4edf2f36	0	22	0	196	192	0	0	16	0	5	0	17	0	0	0	0	34	0	0	0	0	16	46	0	30	0	0	0	0	0	0	0	0	7	0	0	0	0	33	67	0	0	0	47	502	0	160	47	0
d8a61c9e613b1900869d2c3203331158	11	0	98	0	0	108	52	33	0	0	14	0	0	0	13	0	0	0	0	0	131	0	61	9	0	0	0	43	0	0	0	0	0	0	8	22	0	0	0	161	0	21	153	58	223	0	24	0	0
99335c91eb6c8cef52252c3b7d02822d	0	0	0	0	0	0	117	104	169	0	115	13	0	109	0	12	0	0	0	0	0	0	0	0	0	0	0	0	176	24	0	0	7	0	15	24	0	0	0	0	0	0	209	0	0	0	82	126	0
5dd6a4552fa9fb0216ea763ea32e5927	0	0	0	0	0	0	0	0	0	0	0	0	0	56	0	933	127	101	0	139	0	0	0	0	0	91	40	0	0	0	47	20	0	0	0	0	0	0	0	0	0	0	0	0	0	0	0	0	0
96d0f816130691843827c7bfc9d13bc8	0	0	0	0	0	0	0	0	0	0	0	0	0	387	0	12	138	0	0	0	0	0	0	0	0	0	0	0	0	58	0	0	0	0	0	0	0	0	0	0	0	0	0	0	0	0	0	0	0
b4cfd7b41a3b4f8164e151494e1182c8	0	0	0	0	25	0	0	23	0	146	0	0	0	0	0	0	67	243	57	0	0	0	0	42	0	27	8	0	0	0	815	24	0	0	0	0	0	0	0	0	0	0	0	0	0	0	0	0	0
29fde427623460d376085193135f8ceb	26	34	90	0	0	24	73	33	0	0	63	166	8	27	70	10	42	0	4	4	0	9	42	0	34	0	0	0	0	0	0	0	0	0	0	0	0	0	0	0	0	0	0	0	129	120	42	249	0
1829f5d2729aeb17f130b6861358f94a	0	0	0	0	0	0	0	0	0	0	0	0	0	0	0	0	0	0	0	0	0	0	0	0	0	0	0	0	0	0	0	0	0	0	0	0	0	0	0	0	0	0	73	0	0	0	0	0	0
e72c87445135e8356ef56dcfdc328135	0	0	0	0	0	0	0	0	0	0	0	0	0	67	0	0	0	0	0	0	0	0	0	0	0	0	0	0	0	0	0	0	0	0	0	0	0	0	0	0	0	0	0	0	0	0	0	200	0
a664cbfd113aeeecb65593c322d1b3e2	22	0	61	0	3	0	60	0	114	0	0	76	0	106	0	0	55	0	0	0	0	0	0	0	0	6	0	0	0	0	0	0	0	0	0	0	0	0	0	97	0	126	0	0	246	17	0	0	0
89bb40f0608a61d1b2cfbcf4bc1305f2	0	41	69	0	0	78	72	0	0	0	0	213	0	0	0	0	47	0	0	0	0	0	18	0	0	33	0	0	0	0	0	0	0	0	0	15	51	76	0	0	159	166	0	0	0	65	0	42	0
8cd0de5781031e7d0c265ae6471bd287	0	13	0	0	129	0	33	0	221	0	0	0	0	0	0	0	0	0	0	0	0	0	0	0	32	0	0	0	0	0	0	0	0	0	0	0	37	143	60	292	93	0	49	0	0	0	0	0	0
9845eb85ad9bd12f9926fef17d0bb2d1	0	0	0	0	0	0	0	0	0	0	0	0	0	0	0	297	42	470	0	0	0	0	0	650	0	44	0	0	0	0	0	0	0	0	0	0	0	0	0	0	0	0	0	0	0	0	0	0	0
b7cd0d75cb881b8b533fc39966611395	0	0	0	0	0	0	0	0	0	0	0	0	0	0	0	7	0	0	0	0	0	0	0	0	0	0	0	44	0	0	0	0	0	0	0	0	0	0	0	0	0	0	0	0	0	0	0	0	0
b04f48cb75b7fa999985bb2bbec984c4	33	0	28	0	0	0	180	36	0	0	0	0	0	131	27	0	40	0	0	0	161	33	0	0	0	0	0	0	0	0	0	22	48	0	0	0	0	45	38	0	0	0	0	112	0	86	0	149	0
5cfc026efc56687fa553bec43c55a1a6	0	0	14	382	0	36	103	0	0	0	31	0	0	0	5	0	0	0	0	0	0	0	0	0	0	0	10	0	0	0	0	0	0	0	0	0	0	120	108	249	62	0	97	0	0	14	0	0	0
076b46fec5ac17630c64d259f7873951	0	0	0	0	0	0	0	0	0	0	0	0	0	0	0	669	0	56	44	0	0	4	0	32	11	58	81	73	0	42	0	149	0	235	0	13	0	0	0	0	0	0	0	0	0	0	0	0	0
e9408e75f90cb1235d2b4844e219bc7b	0	0	16	0	0	46	48	0	0	0	0	0	0	0	0	0	0	0	0	0	0	0	0	0	0	0	0	0	0	0	0	12	0	0	0	0	0	0	61	0	0	0	163	0	746	23	18	0	0
86dba0c5553cd9de81ad3f339e66174c	0	0	0	0	0	0	0	0	0	0	0	0	21	0	0	0	0	0	0	0	0	0	0	0	0	0	0	0	0	0	0	39	0	0	0	0	0	0	0	0	0	0	0	0	0	0	0	0	0
3481f3ba089a507dcf5ecb23afd7a5be	27	0	11	0	0	0	107	0	0	0	0	287	0	0	42	9	71	0	0	0	0	97	70	0	25	21	0	0	0	0	0	195	0	0	0	0	0	0	0	0	142	128	0	0	0	52	17	17	0
1f1d515cc2452bb959668acceebb9cd3	0	0	0	0	0	0	0	0	0	0	0	0	0	0	0	0	0	0	0	0	0	0	0	123	0	0	0	671	0	610	0	0	0	0	8	33	0	0	0	0	0	0	0	0	0	0	0	0	0
430d2094119732ce120caea813c1f743	0	0	0	138	72	7	9	50	2	61	0	21	16	69	0	23	19	64	0	0	0	0	0	191	0	154	0	62	467	0	0	0	0	0	0	0	0	0	0	0	0	0	0	0	0	0	0	0	0
27ad15f4f77709bde30c9bcb3a4fb419	42	103	29	0	0	113	0	0	0	11	0	110	0	0	0	0	0	0	3	0	82	0	78	0	0	0	0	0	0	0	0	0	0	0	0	0	169	25	0	231	165	0	75	0	0	27	31	124	0
1ad9124dec15f08740c9d57c820b810a	0	130	0	734	0	0	48	0	0	0	0	0	0	0	0	0	0	166	0	0	0	0	0	0	0	0	0	0	0	86	0	0	0	0	0	0	13	0	0	45	86	0	0	45	0	0	0	0	0
8008429fed173736075ee2796a5c3521	0	0	0	0	0	0	0	0	0	0	0	0	0	0	1435	0	0	0	0	0	0	0	0	0	0	0	0	0	0	0	0	0	0	0	0	0	0	0	0	0	0	0	0	0	0	0	0	0	0
6882aa42917be881a2b16a4f22f01e25	0	0	0	0	0	0	0	0	0	0	0	0	0	0	0	0	0	0	0	0	0	0	0	81	0	0	0	0	482	529	0	0	0	112	0	229	0	0	0	0	0	0	0	0	0	0	0	0	0
ca255a670fbdbae5970352feef6d9289	0	0	0	0	0	0	0	0	0	0	0	0	0	1425	0	0	0	0	0	0	0	0	0	0	0	0	0	0	0	0	0	0	0	0	0	0	0	0	0	0	0	0	0	0	0	0	0	0	0
f97837d28e3442fbe919890466b06b2c	0	29	8	128	86	22	65	38	0	0	0	0	0	0	0	0	0	0	0	0	0	0	0	0	0	13	10	0	115	0	0	0	0	0	0	75	145	106	151	102	0	109	0	0	0	0	12	0	0
81970356cc14dd71b48c620f6245b1b8	0	15	25	0	0	104	32	0	0	0	0	0	11	0	71	8	51	0	0	0	0	0	29	0	15	0	0	0	0	118	0	0	0	320	5	3	60	64	53	23	97	17	0	0	150	31	9	0	0
564a91ef6a257a5ac30c4e4f947e7585	0	17	14	224	5	0	28	0	0	0	0	0	0	0	0	0	0	0	0	0	0	0	0	0	8	0	0	88	179	0	0	0	0	0	0	0	35	110	40	32	0	62	456	0	0	14	0	0	0
e4e85d707d976a4765a2f42b8524f0ba	0	130	0	0	0	0	54	47	185	0	0	0	0	0	0	0	0	0	0	6	0	0	38	0	0	0	0	0	0	0	0	245	0	0	0	0	49	0	0	0	0	0	0	0	466	81	0	50	0
9a52e51feb804edabc63d0b5d7d2b05e	0	0	0	0	0	0	0	0	0	0	0	0	0	0	0	0	0	0	0	0	0	0	0	0	0	0	0	0	0	0	0	0	0	0	0	1391	0	0	0	0	0	0	0	0	0	0	0	0	0
ec2d260a85f9da85da94e690184756ce	27	176	19	0	0	62	97	0	0	0	0	17	0	0	24	0	0	39	0	0	34	32	0	0	0	0	0	0	0	0	0	0	0	0	0	0	0	0	0	0	141	0	0	0	0	100	0	151	0
33fb5604e7d4d028af723257c0ee1862	0	0	0	0	0	0	0	0	0	0	0	0	0	0	0	0	0	0	0	0	0	0	0	0	0	0	0	0	0	0	1332	0	0	43	0	0	0	0	0	0	0	0	0	0	0	0	0	0	0
69b6ae55e5b82a1ebfa5083556385615	123	110	71	0	0	0	86	0	0	0	0	40	23	130	0	0	54	11	10	0	0	0	29	0	47	0	0	0	0	0	0	45	0	0	0	0	0	44	0	0	28	74	0	0	0	166	63	79	0
805bff0a8220b00b238d4826dbbf22b4	0	0	0	89	79	0	0	0	0	44	0	0	37	0	0	0	0	0	0	0	0	0	0	0	0	0	0	0	0	0	0	0	0	0	0	33	0	0	0	0	0	0	0	0	0	0	0	0	0
bc9477a97033daf51b135c7d7c4726fc	0	0	0	0	0	0	0	0	0	0	0	0	0	53	0	144	41	0	0	233	0	0	0	0	0	39	0	0	0	0	0	0	0	0	0	0	0	0	0	0	0	0	0	0	0	0	0	0	0
04e3a6ada3b7e75db1c648ad960c5b6b	0	0	0	0	0	0	0	0	0	0	0	0	0	0	0	0	0	0	8	10	0	0	0	1139	0	14	25	0	0	161	0	0	0	0	0	0	0	0	0	0	0	0	0	0	0	0	0	0	0
3d0e178bf9cbefed7fcfd56b06901232	0	0	0	0	0	0	0	0	0	0	0	0	12	0	0	239	0	270	0	118	0	0	0	102	0	449	0	0	0	0	47	0	0	7	18	0	0	0	0	0	0	0	0	0	0	0	0	0	0
8712c9fb86b8008b3f4577ac8ab2993f	0	0	0	0	0	0	0	0	0	0	0	0	0	0	0	0	0	0	0	231	0	0	0	0	0	0	0	0	0	0	0	0	0	0	0	0	0	0	0	0	0	0	0	0	0	0	0	0	16
cf44af398612ff45c97c4b7dfeb8136c	0	0	0	0	0	0	0	0	23	0	0	0	0	38	8	22	0	9	30	102	0	0	0	65	67	0	125	312	75	87	0	0	0	0	0	100	0	0	0	0	0	0	0	0	0	0	0	0	0
742e94b3b03786f9be112dc876f72494	0	0	0	0	0	0	0	0	0	0	0	0	0	0	0	0	0	0	0	0	0	0	0	35	0	0	0	472	0	771	0	0	0	0	0	29	0	0	0	0	0	0	0	0	0	0	0	0	0
32518f0117b52bed3a21e579ee466d32	37	0	0	0	0	0	84	0	0	11	412	11	0	0	0	0	28	8	0	0	0	0	8	39	0	0	0	0	0	397	0	0	0	28	12	0	0	0	0	112	0	0	0	0	0	0	0	60	0
2b3e3388b24f98e09177ddfaf158816a	0	0	0	0	0	53	85	0	150	0	0	0	0	0	0	0	68	0	0	0	88	0	0	0	0	0	0	185	172	0	0	19	0	0	0	0	30	0	0	96	0	0	121	33	0	0	81	0	0
5095a93f2aae4f4a2539e895d91e268f	0	8	22	0	0	20	65	0	0	0	0	31	0	0	0	0	0	12	0	0	0	0	0	0	0	0	0	0	0	0	0	0	0	0	0	0	155	200	66	0	0	26	264	0	0	12	38	0	0
7f62eb23ffdefed9d0f1f0116b52db20	25	27	36	0	0	0	62	0	0	0	0	90	0	1	0	0	70	0	0	0	0	27	22	0	25	0	0	0	0	0	0	242	0	0	0	0	0	0	0	0	0	27	0	0	0	144	40	230	0
65f6347c44299fb30bdedf8ee4f73507	0	0	0	0	0	0	0	0	0	0	0	0	0	0	0	0	0	0	0	0	0	0	0	0	0	0	0	0	0	0	0	0	0	0	0	0	0	0	0	0	0	0	0	0	0	0	1254	0	0
cdc27bbdf68e689552f0dfb31a043848	0	25	31	10	24	0	92	10	0	42	0	73	0	38	56	0	85	0	0	0	22	15	69	0	0	0	2	0	0	0	0	16	0	0	0	0	110	49	0	0	0	22	33	0	55	42	19	71	0
95664bf504612ba6fcbb32cab00b2fc2	0	0	0	696	9	0	0	2	28	88	0	22	0	0	0	0	0	163	0	0	0	0	0	2	0	0	0	0	0	0	0	0	22	0	0	0	0	0	0	0	0	0	0	0	0	0	0	0	0
0c5fd8b284f6e981c9615ad0657fc5b2	0	0	0	0	0	0	0	0	0	0	0	0	0	0	0	0	0	0	0	0	0	0	0	0	0	0	0	0	0	0	0	0	0	0	0	0	0	0	0	0	0	0	180	0	0	0	0	0	0
07cac6b3fbd3af572d31f99a8e17afe3	0	0	0	0	0	0	0	0	0	0	0	0	0	0	0	0	0	0	876	0	0	0	0	0	0	0	308	0	0	49	0	0	0	0	0	0	0	0	0	0	0	0	0	0	0	0	0	0	0
9c5db7d52e801a6c26429cd4a21b5154	16	53	56	0	0	0	71	0	0	7	0	132	6	12	90	13	72	0	19	0	0	0	103	0	36	10	0	0	0	0	0	16	0	0	0	0	0	0	30	0	0	0	0	0	0	44	41	0	3
0c40b8e2c5691a24b69141e2c4b5436a	0	0	0	0	0	0	0	0	0	0	0	0	13	0	0	0	0	0	0	0	0	0	0	0	0	0	0	0	0	0	0	0	0	0	0	0	0	0	0	0	0	0	0	0	0	0	0	0	0
a2258d3b5004363f411b0b2f31d5eb82	0	2	0	0	0	0	0	0	0	0	0	0	0	0	0	0	0	675	0	0	0	0	0	481	0	64	0	0	0	0	0	0	0	0	0	0	0	0	0	0	0	0	0	0	0	0	0	0	0
48a69771eaeb8cae53ef79a604a47439	0	0	0	0	0	0	0	0	0	0	0	0	0	0	0	0	0	0	0	0	0	0	0	0	0	0	0	0	127	52	0	0	0	1010	16	17	0	0	0	0	0	0	0	0	0	0	0	0	0
051dbd6a42a41eb8b1b74af536584a01	39	0	48	0	13	0	0	0	0	58	0	81	0	73	29	0	0	0	0	0	0	30	0	0	52	0	0	0	0	0	0	0	0	0	0	33	0	0	0	0	0	98	0	0	0	0	45	0	0
8c72a3af7a2cc33218d484af974d7e4b	0	0	0	0	0	0	0	0	0	0	0	0	0	0	0	0	0	0	0	0	0	0	0	54	0	0	0	590	234	306	0	0	0	7	25	0	0	0	0	0	0	0	0	0	0	0	0	0	0
bcfb2decc82183055a9da05b98712f9f	0	0	0	0	0	0	0	0	0	0	0	0	0	0	323	0	0	0	0	0	0	0	36	0	0	0	0	263	0	0	0	0	0	0	0	24	0	0	0	0	0	0	0	0	0	0	0	0	0
9fdabab15e7e9e9a7ca372f6dad1b925	0	0	0	0	0	0	0	0	0	0	0	0	0	0	9	0	0	0	0	0	0	0	0	0	0	0	0	0	0	10	0	0	199	0	0	0	0	0	0	0	0	0	0	0	0	0	0	0	0
707aa48de7c918aef5196e6b79111698	0	0	0	0	0	0	0	0	0	21	0	0	0	0	0	49	82	13	0	0	0	0	0	1018	0	0	0	0	0	0	0	0	0	0	0	0	0	0	0	0	0	0	0	0	0	0	0	0	0
71f7c69d28a3f9cfa49f820eb4d9937c	55	82	14	0	0	0	0	0	0	0	0	35	0	0	0	10	0	0	0	0	0	0	0	0	0	0	0	0	0	0	0	0	0	0	0	0	58	248	114	172	151	0	180	0	0	0	15	0	0
a8e727a77dd5f896602152acf1992bb3	0	0	0	0	0	0	0	0	0	12	0	0	0	0	0	25	0	62	28	57	0	0	0	743	0	0	0	234	0	0	0	0	0	16	0	0	0	0	0	0	0	0	0	0	0	0	0	0	0
ced0e0254ac821323d78fc8036c3b19c	0	0	13	0	28	118	0	0	0	0	132	30	0	0	0	43	74	7	0	0	0	4	14	7	0	0	0	200	151	47	0	0	0	0	0	58	21	0	0	0	2	0	0	0	0	0	0	7	0
322651bc4dc4b566992c8e3bb7fa4abc	0	0	0	98	0	0	0	0	0	92	0	428	0	0	0	0	0	0	0	0	0	0	0	0	0	0	0	0	0	0	0	0	0	0	0	0	0	0	0	0	0	0	0	0	0	0	0	0	0
1c358da371cabc865a9c5a48f6f8bf98	15	0	18	0	39	46	14	0	0	0	0	0	16	202	0	0	0	0	7	0	0	23	37	0	0	0	0	0	122	0	0	0	0	0	16	14	28	0	0	43	0	0	61	0	0	0	0	0	0
92e7ad2490d6a335c4a749ac3b9601c8	0	0	0	0	0	0	0	0	0	0	0	0	0	0	0	0	0	0	0	0	0	0	0	0	0	0	0	0	0	20	0	0	0	0	0	0	0	0	0	0	0	0	0	0	0	0	0	0	0
9cf1c1e04f43195b09d7b6dfbe45fe4a	0	0	0	0	0	0	0	0	0	0	0	0	0	0	0	0	0	0	0	0	0	0	0	0	96	0	0	0	0	0	0	42	766	0	0	0	0	0	0	0	0	0	0	0	0	0	0	0	0
be74d142c0c575a93dfc682c4e163fb1	0	0	0	0	0	0	0	0	0	0	0	0	0	0	0	0	0	0	0	0	0	0	0	0	0	0	0	0	0	0	0	0	0	0	0	0	0	0	0	0	0	0	0	0	1125	0	0	0	0
c4d1456eb8a9476d0f0f6c777398b667	0	34	55	54	0	0	63	0	0	0	0	0	12	0	0	0	33	0	0	0	0	0	0	0	0	0	0	0	0	0	0	0	0	0	0	0	0	19	0	0	701	0	26	0	0	61	0	33	0
7539be91ea266cc7ff73effb1eb692e6	0	0	17	0	0	36	10	0	0	0	428	26	10	0	0	0	0	0	0	0	0	11	0	0	0	0	0	0	0	0	0	9	0	0	0	0	35	55	27	46	0	0	0	0	249	0	34	0	0
dc85a3e0710161f828c7bb087d3ba2bb	0	0	0	0	0	0	0	0	0	8	0	0	0	0	0	28	0	0	0	49	264	0	0	0	0	0	0	0	0	0	0	0	0	6	25	43	0	51	0	0	0	0	0	0	0	0	0	0	0
97ccc64e55703d26a9cba7597aa17c94	0	0	0	0	0	0	0	0	0	0	0	18	0	0	0	412	60	548	0	0	0	0	0	0	0	0	0	0	0	0	0	47	0	0	0	0	0	0	0	0	0	0	0	0	0	0	0	0	0
88e1fa6bdd2038c597dd39f6aa70def5	40	26	0	0	0	0	45	0	0	7	0	0	20	0	0	0	0	0	0	0	51	0	0	0	64	0	0	0	0	0	0	440	0	0	0	0	0	0	28	0	0	0	0	0	0	179	42	56	0
32d9f4091363fff63cd26175e3f701e0	0	286	0	0	0	0	0	0	0	0	0	0	0	0	0	0	0	0	0	0	0	0	0	0	0	0	0	0	784	0	0	0	0	10	0	0	0	0	0	0	0	0	0	0	0	0	0	0	0
da4639dd5f219393e34beafc987067f7	0	0	0	0	0	0	0	0	0	0	0	0	0	0	0	0	0	0	0	0	0	0	0	0	0	0	0	0	0	0	0	0	0	1078	0	0	0	0	0	0	0	0	0	0	0	0	0	0	0
f485d0530512c111a168eddb264911df	0	0	0	0	0	0	0	0	0	0	0	0	0	0	0	0	0	0	0	0	0	0	0	0	0	60	0	0	0	0	0	0	0	0	0	0	0	0	0	0	0	0	0	0	0	0	0	0	0
88bebcf83ff9628ac23ff86d5055e15e	0	9	0	0	0	0	0	8	0	0	0	0	0	0	16	0	55	0	0	0	0	0	36	0	36	0	0	0	0	0	0	500	0	0	0	0	0	39	0	0	0	75	0	0	0	0	76	39	0
b33bcac6faa2afff94fa4e03b3119349	0	62	0	0	0	0	26	0	0	0	0	48	8	0	0	8	0	0	3	0	0	0	25	0	100	7	0	0	0	0	0	0	0	0	0	0	0	0	0	0	0	0	0	0	373	30	0	58	0
d9243fb5e1deab0de4123620619c8f96	0	16	365	0	424	260	0	0	0	0	0	0	0	0	0	0	0	0	0	0	0	0	0	0	0	0	0	0	0	0	0	0	0	0	0	0	0	0	0	0	0	0	0	0	0	0	0	0	0
156fbbb9b24b32c9194c6ee1781672ac	0	51	0	34	72	10	0	0	3	565	0	0	19	0	0	0	50	0	17	0	0	40	0	0	0	0	0	0	0	18	0	0	0	17	0	0	0	0	0	0	0	0	0	0	0	0	0	80	0
2241faf4ff534ef22adfda85630bab91	0	24	314	209	289	209	0	0	0	0	0	0	0	0	0	0	0	0	0	0	0	0	0	0	0	0	0	0	0	0	0	0	0	0	0	0	0	0	0	0	0	0	6	0	0	0	0	0	0
74b61b3132363cd2bb08e6a3945fd9cc	0	22	0	0	0	0	0	0	0	0	0	0	0	0	0	336	0	117	0	0	0	248	0	0	0	93	0	125	0	0	0	0	0	0	0	0	0	0	0	0	0	0	0	0	0	0	0	0	0
066c53044b88b0bc792fa50db0ca5a29	0	0	0	0	0	0	0	0	0	28	0	0	0	0	0	0	34	181	0	69	0	0	0	32	0	79	0	0	0	0	0	0	0	0	45	0	0	0	0	0	0	0	0	0	0	0	0	0	0
2e3b5628ae5805d03a2fd09943348cb7	0	0	0	0	0	0	0	0	241	0	0	0	0	0	0	0	0	0	0	0	0	0	0	4	0	0	0	68	101	354	0	0	0	14	0	32	0	0	0	0	0	46	0	0	187	0	0	0	0
b3fb28f8508d3026072a5772fd6e1052	0	0	0	0	0	0	0	0	0	90	0	0	1	0	0	16	0	0	0	0	0	0	0	0	0	0	0	0	0	0	0	0	0	0	0	0	0	0	0	0	0	0	0	0	0	0	0	0	0
791aef2b5a5af6925b7f8720a26d3f9d	36	16	0	135	0	0	0	0	0	27	0	51	0	124	0	0	0	0	0	0	101	0	0	0	37	0	0	0	0	0	0	21	0	0	0	0	164	54	0	0	0	0	22	0	0	125	28	67	0
f41703a745867ae9b392f067ef535952	0	0	0	0	10	0	0	0	0	43	0	0	0	0	0	0	0	94	0	0	0	0	0	742	0	43	0	0	0	0	0	0	0	0	97	7	0	0	0	0	0	0	0	0	0	0	0	0	0
5982253cad11850c51fdd1cccb393718	0	0	0	349	0	0	228	0	0	0	0	0	0	0	0	0	0	0	0	0	0	0	0	0	0	0	0	0	0	0	0	0	0	0	0	0	96	0	37	0	190	0	0	0	0	0	0	0	0
e2482043b1b47a337a62f0ded4e39863	0	0	0	0	0	0	0	0	0	0	0	0	0	0	0	0	0	0	0	0	0	0	0	0	0	0	0	0	0	0	0	0	0	0	0	0	0	0	0	0	0	0	0	0	0	0	0	0	0
d6c38b2eb159caa79935ce23e0bc69d4	0	43	0	0	0	0	0	0	0	0	0	0	0	0	30	6	40	32	0	0	0	47	0	0	0	0	0	0	0	0	0	0	0	0	0	0	0	0	0	0	0	90	0	0	310	0	0	0	0
f7a6fcd66ada3722a49f06111f8c5790	0	26	0	0	0	0	76	0	0	0	0	0	0	0	0	0	0	0	0	0	0	0	0	0	0	0	0	0	0	0	0	0	0	0	0	0	0	0	0	0	0	90	0	0	0	0	0	0	0
827a683c6db670e0b8a9605e2e151eb1	0	60	0	0	0	0	0	0	0	0	0	0	0	0	0	0	0	0	0	0	0	0	0	0	0	0	0	236	47	228	0	0	0	0	14	0	107	50	45	87	0	41	0	0	0	0	34	0	0
6c3d482eaea725bcccab8dd81819052f	0	0	0	0	0	0	86	0	0	0	0	0	0	0	0	0	0	0	0	0	0	0	0	88	0	0	0	77	264	474	0	0	0	0	16	0	0	0	0	0	0	0	0	0	0	0	0	0	0
86c753c38585885c41a16b496043a295	40	0	0	0	0	0	140	23	0	0	175	134	0	0	0	0	0	0	0	17	48	69	0	0	47	18	0	0	0	0	0	0	14	0	0	0	0	0	0	0	0	0	0	0	0	64	64	148	0
283e75002e54c0c27d8f76c6bfda4e61	0	0	0	0	0	0	0	0	0	134	0	18	0	0	0	38	0	40	33	0	0	0	0	34	0	0	0	28	0	0	0	0	51	0	580	37	0	0	0	0	0	0	0	0	0	0	0	0	0
d22199afb34d86a0a1417ccecf30eb2e	0	0	0	0	0	0	0	0	266	0	0	17	0	0	13	0	0	0	0	0	0	0	0	0	0	0	0	0	0	0	0	0	0	0	0	0	0	0	0	0	0	0	0	0	250	43	0	72	0
3286f8ebbfefa418ba104bb7b7cea0f1	0	0	0	0	0	0	0	0	0	0	0	0	25	0	0	0	0	0	0	0	0	0	0	0	0	11	0	0	0	0	0	0	0	0	0	0	0	0	0	0	0	0	0	0	0	0	0	0	0
dd1c43426fac190c3472eb1f5a7dd7ae	0	0	0	258	0	0	0	0	0	0	0	0	0	0	0	0	0	0	0	0	0	0	0	0	0	0	0	0	0	0	0	0	0	0	0	0	68	0	0	0	162	0	0	0	393	0	32	0	0
1a68ad7827e86ce0027d6dc51b5336fd	31	55	28	0	0	23	90	0	0	0	0	56	0	0	18	0	0	0	5	0	82	0	0	0	0	0	0	0	0	0	0	59	0	0	0	0	0	0	0	0	0	0	0	0	189	134	12	74	0
0578b02f6a948af916c2be2f393b98f9	0	0	0	12	24	0	0	0	0	98	0	0	0	0	0	5	0	26	0	48	0	0	0	33	0	0	0	0	143	0	590	0	0	0	0	0	0	0	0	0	0	0	0	0	0	0	0	0	0
18b852de05e6234d9d849e9ebaddb9f9	0	978	0	0	0	0	0	0	0	0	0	0	0	0	0	0	0	0	0	0	0	0	0	0	0	0	0	0	0	0	0	0	0	0	0	0	0	0	0	0	0	0	0	0	0	0	0	0	0
ecce77c090a2a8dbdba5a2849d5c8856	0	0	0	0	0	0	0	0	0	0	0	0	0	0	0	0	0	0	0	0	0	0	0	0	0	0	0	0	0	0	0	0	0	0	0	0	0	0	0	0	0	0	0	0	0	0	0	0	974
f0b771634b0028831139505d086f4d58	0	0	0	124	0	0	0	0	0	0	67	0	0	18	0	0	0	16	0	0	0	0	0	21	0	0	0	0	114	267	0	0	0	0	13	65	0	31	0	62	0	0	164	0	0	0	11	0	0
ae8bbd3cb05855f0d5a692afa4cf169d	0	0	0	0	0	0	0	0	0	0	0	0	0	0	0	0	0	0	0	0	0	0	0	0	0	0	0	0	0	0	0	0	0	0	0	0	0	0	0	0	0	0	0	0	973	0	0	0	0
cdf5c99aa8f4bc416279e55c16f86ac3	0	0	0	0	0	0	0	0	0	0	0	0	0	0	0	0	0	0	0	0	0	0	0	0	0	0	0	0	0	0	0	0	0	0	0	0	0	0	0	0	0	0	0	0	0	0	0	0	0
c469ce066f4713b91d10e601fe1e4d87	0	0	0	0	0	0	0	0	0	0	0	0	0	0	0	605	0	349	0	0	0	0	0	0	0	0	0	0	0	0	0	0	0	0	0	0	0	0	0	0	0	0	0	0	0	0	0	0	0
a4d2f81226533c16e8a43a3fb7298c3c	0	0	0	0	0	0	0	0	0	0	0	0	0	0	0	0	0	0	0	0	0	0	0	0	0	0	0	0	0	0	0	0	0	0	0	0	0	0	0	0	0	0	0	0	951	0	0	0	0
18f15340dcb047ccae00cef94ab901ab	0	0	0	0	0	0	20	9	226	0	203	0	0	0	0	0	0	0	0	0	0	0	0	0	0	0	0	0	0	0	0	0	0	0	0	0	0	46	36	0	126	0	138	0	0	0	13	0	0
62f51c47b3b87b598e08ddc588efcd46	0	0	33	0	153	0	0	0	0	0	0	0	7	76	0	0	61	0	0	0	0	0	0	0	0	0	0	0	0	0	0	0	0	0	0	0	134	0	0	0	0	0	0	0	353	0	24	21	0
2393be0ee646e8ca8e4910c035cd9faa	0	0	25	0	7	6	0	0	0	0	415	76	0	0	0	0	0	0	0	0	0	0	0	0	0	0	0	0	0	0	0	4	0	0	0	0	0	0	0	0	0	135	0	0	0	0	0	0	0
e5e58fd86f0cf6bc8b8894e4509ad514	143	0	0	151	0	0	119	0	237	0	0	0	0	60	0	0	39	0	0	0	0	0	0	0	55	0	0	0	0	0	0	70	0	0	0	0	0	0	0	0	0	0	0	0	0	63	0	0	0
96b63b5886c451796319ac8525033f2d	0	0	0	0	0	0	0	0	0	0	0	0	0	0	0	0	0	0	0	0	0	0	0	0	0	0	0	0	135	253	0	0	0	541	0	0	0	0	0	0	0	0	0	0	0	0	0	0	0
cc7dd6e1ff62728411d5fa0f90080966	0	0	0	0	0	0	0	0	0	0	0	0	0	0	0	0	0	21	775	95	0	0	0	0	0	0	11	0	0	0	0	0	26	0	0	0	0	0	0	0	0	0	0	0	0	0	0	0	0
77a5cda2191c10014d8617a1c7019429	0	55	0	0	0	0	50	38	0	0	0	0	11	0	0	0	75	0	0	0	0	0	64	0	0	0	0	0	0	0	0	351	0	0	0	0	0	0	0	0	0	71	0	0	0	120	74	0	0
e348ab7a324da564e3fbbad86b98c7d0	0	0	0	0	0	0	0	0	0	0	0	0	0	19	0	0	0	0	32	0	5	5	0	0	0	0	0	0	0	14	0	0	228	0	32	0	0	0	0	0	0	0	0	0	0	0	0	0	0
689039ee46461fcbaa5305f3557e3440	0	0	0	0	0	0	0	0	0	0	0	0	0	0	0	44	0	40	0	13	0	0	0	0	0	0	0	0	0	0	0	0	0	0	0	0	0	0	0	0	0	0	0	0	0	0	0	0	15
937db62e4d280d7636e9588e4c572fed	0	18	0	0	0	53	31	0	37	0	0	0	0	0	0	0	0	0	0	0	0	0	0	0	0	0	0	0	0	0	0	0	0	0	0	0	35	0	108	188	103	0	132	14	113	0	0	0	0
412da328ad8eee32f8b6fbeb38034568	0	0	0	0	0	0	0	0	0	0	0	0	0	0	0	0	0	0	0	0	0	0	0	53	0	0	0	301	0	552	0	0	0	0	0	0	0	0	0	0	0	0	0	0	0	0	0	0	0
8981db50128a0e263f62c86ea911e8b7	0	25	0	0	0	0	0	0	0	0	0	64	11	8	0	8	0	0	10	5	0	57	0	0	77	0	0	0	0	0	0	0	0	0	0	0	0	0	0	0	0	0	16	0	0	0	0	0	0
1b0d8a986e6d8962fa3efe95be0399b1	0	0	0	0	0	0	0	0	329	0	0	0	0	0	41	27	259	0	0	0	0	0	0	37	0	0	0	0	0	0	0	0	0	0	0	99	0	0	0	0	0	0	0	0	0	0	0	0	0
5e8d4bab1fdf3a4e16c21272b75ad308	0	43	15	0	4	3	11	9	0	0	0	232	0	158	0	0	0	0	5	0	92	0	0	0	69	8	0	0	0	0	0	0	0	0	0	0	0	0	0	0	0	0	0	0	0	104	76	0	0
377d98048016c6fb575eeaf284802794	0	0	0	0	0	0	0	0	0	0	0	0	0	0	0	0	0	0	0	0	0	0	0	0	0	78	0	0	0	0	0	0	0	0	0	0	0	0	0	0	0	0	0	0	0	0	0	0	0
a7171ff0fc23d4fbf6ee6c25932b2958	31	47	0	0	0	118	194	0	0	88	0	0	0	0	0	0	0	0	0	0	86	0	0	0	0	0	0	0	0	0	0	0	0	0	0	0	125	175	0	30	0	0	0	0	0	0	0	0	0
1ff62e962d0984aa7d0c82e04c9bdf1b	28	19	46	0	9	101	36	9	0	8	0	45	0	18	35	0	45	0	0	0	12	0	40	0	10	0	0	0	0	0	0	0	0	0	0	0	70	0	19	0	0	33	0	0	0	59	18	70	0
434f82e9aa4ded46ab3f847aba66f201	18	19	9	0	0	0	0	25	0	0	0	0	0	0	0	0	0	0	7	0	25	12	31	0	0	7	0	190	131	162	0	0	0	16	34	67	0	0	0	69	0	0	0	0	0	33	0	0	0
35416f5b3cfd1a6f0a13dde331226c80	0	0	0	41	49	0	0	11	0	524	0	0	0	0	0	14	0	0	0	0	0	0	0	30	0	83	0	0	0	0	0	0	0	0	131	6	0	0	0	0	0	0	0	0	0	0	0	0	0
825ab81f7c333fd612824bbf550a0c5e	0	0	0	0	0	0	0	0	0	0	0	0	0	0	444	0	0	0	0	0	0	0	0	0	0	0	0	0	224	0	0	0	0	0	0	0	0	0	0	0	0	0	0	0	0	0	0	20	0
ed50992ea0bda367c7cf39ce15d2520f	0	0	0	0	0	0	0	0	0	0	0	34	0	0	16	0	6	0	0	0	0	0	0	0	0	3	0	0	0	86	0	0	0	0	0	0	0	0	0	0	0	0	0	0	515	25	31	0	0
99f36a3201b3fe08b59d6f30b8d97cf4	93	0	0	0	0	0	38	0	0	33	0	25	13	0	38	14	0	0	12	0	31	0	60	0	0	0	0	0	0	0	0	0	0	0	0	0	0	38	0	0	159	47	0	0	0	101	0	92	0
b29241bb88225e9370503dafb9cde054	0	0	0	0	86	25	0	0	576	0	0	0	13	0	0	0	0	0	0	0	43	0	0	0	7	0	0	0	0	60	0	0	0	0	0	0	0	0	0	0	0	0	0	22	0	0	41	0	0
305e0781953cf0e8cc09b0f085985f37	0	164	34	0	0	0	86	0	0	0	0	84	0	0	0	0	38	0	0	0	0	0	17	0	0	10	0	0	0	0	0	0	0	0	0	0	0	0	0	0	0	121	0	0	0	139	94	70	0
ad90b4fd65e67784867c8dd0090a7026	0	0	0	0	0	0	0	0	61	0	0	0	0	0	0	0	0	0	0	0	0	0	0	0	0	0	0	0	0	0	0	0	0	0	0	0	26	0	0	0	0	0	0	0	0	0	0	0	0
e96dfffbbc68081a871f0b63329d9e36	0	0	0	0	0	0	0	0	0	0	0	0	24	0	40	63	0	89	165	0	0	0	0	0	0	36	84	0	34	144	15	0	0	99	16	62	0	0	0	0	0	0	0	0	0	0	0	0	0
1886d67673589b300b23236b192c45b0	0	0	0	227	0	0	0	0	80	0	0	35	0	0	0	0	0	0	0	0	0	0	0	0	0	0	0	0	0	0	0	0	0	0	0	0	45	0	30	223	79	73	0	0	0	0	0	0	0
4a39728bd76be9e2ab32c2edd62d94b1	0	0	0	0	0	0	0	0	0	0	0	0	0	0	2	4	0	4	17	0	0	0	0	6	0	0	0	0	0	0	9	0	0	4	0	0	0	0	0	0	0	0	0	0	0	0	0	0	0
b84871bbb95ea14b40104e4e0f566636	0	0	0	0	0	0	0	0	0	0	0	0	0	0	0	0	0	0	121	0	0	0	0	25	0	109	0	0	0	0	5	0	0	0	0	0	0	0	0	0	0	0	0	0	0	0	0	0	0
d58dadcb998e667668ad55596d170654	5	8	0	0	0	0	62	6	0	0	5	51	0	0	4	0	0	0	0	0	0	0	0	0	0	0	0	0	0	0	0	0	0	0	0	0	26	56	60	0	0	15	159	0	116	0	15	84	0
42b05c24203b6977ac407d5fc087563f	0	13	0	0	0	44	0	0	0	0	0	61	0	0	0	0	0	0	0	0	0	0	0	0	15	0	0	0	0	0	0	0	0	0	0	0	55	42	0	0	58	0	479	0	0	0	0	0	0
266ae76a45e6a878187857ca94ee4182	0	0	0	0	0	0	0	0	0	23	0	0	0	54	0	35	0	95	0	0	0	0	0	0	0	0	0	0	259	0	0	0	0	0	0	0	0	0	0	0	0	0	0	0	0	0	0	0	0
9168bb2b9dc11f0406fe39afb8f9109c	0	0	0	0	0	0	0	0	0	0	0	78	0	0	64	5	5	0	9	0	0	57	0	0	128	8	0	0	0	0	3	9	37	0	0	0	0	0	0	0	0	0	0	0	0	61	0	0	0
aedb6d00f8a758ca201dbd93626dbb0e	0	55	0	0	0	0	79	0	0	0	0	0	0	0	0	0	101	0	0	0	195	0	39	0	33	0	0	0	0	0	0	0	0	0	0	0	0	0	0	0	0	0	0	0	0	80	31	0	0
b7abe0f30e11f933b79e1f64d3d28798	0	0	0	0	0	0	0	0	728	0	0	0	0	0	0	0	0	0	0	0	0	0	0	87	0	0	0	0	0	0	34	0	0	0	0	0	0	0	0	0	0	0	0	0	0	0	0	0	0
c402521018089c42f643ea95576d527f	0	0	39	0	0	0	39	20	0	0	0	20	0	0	0	0	0	0	0	0	46	0	0	0	0	0	0	0	0	0	0	455	0	0	0	0	0	0	0	0	0	0	0	0	0	103	19	0	0
c10717d55def3ced7f586e273c576b4e	0	0	0	0	0	0	0	840	0	0	0	0	0	0	0	0	0	0	0	0	0	0	0	0	0	0	0	0	0	0	0	0	0	0	0	0	0	0	0	0	0	0	0	0	0	0	0	0	0
7b2b8acf0b1e2b904b18a4e26aa9dcd9	0	0	0	0	0	0	0	0	0	0	0	0	0	97	0	0	0	0	7	0	0	0	0	0	0	0	0	0	0	0	0	0	19	0	193	0	0	0	0	0	0	0	0	0	0	0	0	0	0
d2133fc4ca2d1151795e401751415566	0	0	0	0	0	0	0	0	0	0	0	0	0	0	0	0	93	145	0	0	0	82	0	0	0	97	0	0	0	0	0	0	0	0	50	156	0	0	0	0	0	0	0	0	0	0	0	0	0
d838056921c510496d6cb28b26e499e3	16	0	0	0	0	0	0	0	0	0	0	47	0	36	0	0	73	0	0	0	58	19	0	0	43	0	0	0	0	0	0	0	0	0	0	0	0	0	0	0	0	0	0	0	0	67	0	0	0
899c88bebefb9a8d87b2263313389f0c	0	0	0	0	0	0	0	835	0	0	0	0	0	0	0	0	0	0	0	0	0	0	0	0	0	0	0	0	0	0	0	0	0	0	0	0	0	0	0	0	0	0	0	0	0	0	0	0	0
3ba8e4d395b8052fba03a42c40b31d64	0	0	0	0	0	0	0	0	0	0	0	0	0	0	0	0	0	0	0	39	0	0	0	0	0	0	236	0	0	0	0	0	0	0	0	0	0	0	0	0	0	0	0	0	0	0	0	0	0
f24bcc92051e719b21aa5f4ed28ee578	0	0	0	103	0	0	71	0	0	0	0	0	0	0	0	0	0	0	0	0	0	27	38	0	0	0	0	0	0	0	0	0	0	0	0	0	49	0	0	0	122	53	83	41	97	0	0	41	0
375892d18045602d80686807b962f9f0	0	0	0	0	0	0	0	0	0	0	0	0	0	0	0	0	0	0	0	0	0	0	0	0	0	0	0	0	0	0	0	0	0	0	0	0	0	0	0	0	0	0	0	0	778	0	54	0	0
08992e36210e397c03e66910326c2a89	0	0	0	0	0	0	0	0	0	0	0	0	62	0	57	0	0	18	0	0	0	0	71	0	0	0	0	153	0	68	33	0	344	23	0	0	0	0	0	0	0	0	0	0	0	0	0	0	0
374773b8e5f3e409acf636fd9c615071	0	0	0	0	0	0	0	0	0	0	0	0	0	0	0	0	0	0	0	0	0	0	0	0	0	0	0	0	0	0	0	0	0	0	0	0	0	0	0	0	0	0	0	0	0	0	0	0	0
387d22a37d0ff6d7eab9a2ab8da64959	0	0	0	0	0	0	163	0	0	0	0	0	0	0	19	0	0	0	0	0	0	0	0	0	0	0	0	0	0	0	0	6	0	0	0	0	0	0	0	0	0	0	0	0	93	0	0	0	0
baa3e8f76a4e1ea495ead32bd226fc4b	0	0	0	11	0	0	0	0	33	0	0	0	0	0	0	0	0	0	0	0	0	0	0	0	0	0	0	0	0	0	0	0	0	0	0	0	111	50	0	58	0	0	45	0	375	0	20	0	0
6ded5f4d87b0cadc744ff08ec7cadd60	0	8	13	0	0	0	118	0	0	0	0	0	0	0	0	0	0	0	0	0	0	0	0	0	0	0	0	0	0	0	0	5	0	0	0	0	92	91	0	218	0	49	73	0	0	0	83	0	0
dce2f3109f7f00e7774c3dab87885981	0	0	0	0	0	0	0	0	0	0	0	0	0	0	0	0	0	0	0	0	0	0	0	0	0	0	0	0	0	0	0	0	0	0	0	0	0	0	0	0	0	0	0	0	0	0	0	0	0
cc8a510c9176f1889bffed180509a47e	0	10	0	0	0	0	125	14	0	0	0	93	6	0	16	0	57	0	0	0	0	34	91	0	79	0	0	0	0	0	0	0	19	0	0	0	0	0	0	0	0	0	0	0	0	31	0	30	0
0eeb6fe43a1e15a77a5d83b0524de01e	30	0	0	0	5	0	147	0	0	8	0	68	11	0	4	0	10	15	20	0	138	14	53	0	25	0	0	0	0	0	0	0	15	0	0	0	40	0	0	0	0	0	0	79	0	69	25	0	0
88e46beec7f8b69e993867ef31d91a56	0	0	0	0	0	0	43	0	0	0	0	0	0	0	0	0	0	0	0	0	0	0	0	0	0	0	0	0	0	0	0	50	0	0	0	0	0	84	0	0	0	0	0	0	0	0	0	83	0
dbefef65878c2e6c1057e99acfb18ec5	0	0	51	0	0	0	0	13	0	0	0	0	22	212	29	0	0	0	0	0	0	0	0	0	0	0	0	0	0	0	0	0	0	0	0	38	82	0	27	0	0	0	108	0	0	104	0	109	0
c6ece05df8ffb91d5508d60174ec221e	0	0	0	0	0	0	0	0	0	0	0	0	0	0	0	0	0	0	0	0	0	0	0	0	0	0	0	0	0	0	0	0	0	15	606	0	0	0	0	0	0	0	0	37	0	0	0	0	0
3b386c6179ee5d070d9b7f0e4162ebe7	0	16	0	0	41	0	83	0	0	0	0	0	0	0	0	0	0	0	0	0	0	0	0	0	0	0	0	0	0	0	0	8	0	4	8	13	0	17	0	161	89	0	271	0	0	0	0	47	0
cf4d47a46b3f2ef2054ddc13c2dbc2e1	0	0	0	0	0	0	0	0	0	0	0	0	0	0	0	0	0	0	0	0	0	0	0	94	0	0	0	412	0	296	0	0	0	0	0	0	0	0	0	0	0	0	0	0	0	0	0	0	0
26a0f8597d9ec48dcb930066f098462f	12	0	13	0	140	0	0	0	194	0	0	0	0	0	0	0	0	0	0	0	7	7	0	0	0	0	0	0	179	0	0	0	0	0	0	0	0	0	0	0	28	76	64	7	5	16	21	8	0
4fd087f579d397ce233f80ac2b60eaf7	0	0	0	0	0	0	0	0	0	0	0	0	0	0	0	0	0	0	0	0	0	0	0	0	0	0	0	0	0	0	0	0	0	0	0	0	0	0	0	0	0	0	0	0	0	0	0	0	0
9e7795f618871cbbdeaff7d5a7d62cea	0	94	73	0	4	0	0	0	0	0	2	119	8	68	62	0	0	37	0	0	33	10	81	0	17	0	0	0	0	0	0	0	0	0	0	0	0	0	0	0	0	0	0	0	0	12	59	97	0
961f955fae058923e424df970d749995	0	0	0	0	0	0	0	0	0	0	0	0	0	0	0	6	0	0	528	43	0	0	0	0	0	207	0	0	0	0	0	0	0	0	0	0	0	0	0	0	0	0	0	0	0	0	0	0	0
efe1178a93e882d029de1be4f5903290	0	0	0	0	0	0	0	0	0	0	0	0	0	0	0	0	0	0	0	0	0	0	0	28	0	0	0	76	0	664	0	0	0	0	16	0	0	0	0	0	0	0	0	0	0	0	0	0	0
cee0524d30ed3f19d2337b7d76ecb140	0	0	0	0	0	153	23	0	0	0	178	53	0	0	0	0	0	0	0	0	0	0	0	0	43	0	0	24	34	26	0	48	0	0	0	29	0	0	0	0	71	0	0	0	0	0	41	40	0
8884c3adba422f1bb50168838f0dbfb8	0	0	14	0	0	0	134	23	0	0	0	0	7	0	0	0	0	0	0	0	0	0	0	0	0	0	0	0	0	0	0	494	0	0	0	0	0	0	0	0	0	0	0	0	0	75	25	0	0
ea77f0ef6e6140ba12c5f74391f5d81c	0	0	0	112	74	0	0	0	0	0	109	51	0	0	0	0	0	0	0	0	0	0	0	0	0	0	0	65	112	142	0	0	0	0	0	0	0	0	0	0	0	24	0	30	0	13	0	0	0
c634ff50f33c46ac68d1c395f5abc065	0	0	12	0	0	0	0	0	0	0	0	0	0	0	0	11	0	0	0	680	0	0	0	0	0	0	0	0	0	0	0	0	0	27	0	0	0	0	0	0	0	0	0	0	0	0	0	0	0
5ee307cd27f65e685f197af4ebea0648	0	0	12	0	0	0	0	0	0	0	0	109	0	0	0	0	70	11	0	0	29	0	39	0	64	0	0	0	0	0	0	0	0	0	0	20	0	0	25	0	0	0	0	0	0	47	0	96	0
3c2f08eaf8f23e8e87fb0e814f53d160	0	0	0	0	0	0	0	0	0	0	0	0	0	0	0	0	0	0	0	0	0	0	0	0	0	0	0	0	0	0	0	0	0	770	0	0	0	0	0	0	0	0	0	0	0	0	0	0	0
2aafc512fbe15725d44756a05f97738a	52	14	0	0	0	0	0	0	0	0	0	39	0	11	61	0	0	0	0	0	0	0	0	0	12	0	0	0	0	0	0	0	0	0	0	0	0	0	0	0	0	0	0	0	0	37	25	493	0
7aef3c2eca2c0b803bef711cabafc7bf	7	29	0	0	0	0	0	0	0	0	0	108	0	0	0	0	56	0	0	0	81	14	0	0	0	7	0	0	0	0	0	0	20	0	0	0	0	0	0	0	0	0	0	0	0	70	0	75	0
7423fef1b0742d8d83fdc45eaa71cc19	0	0	0	0	173	0	28	0	0	0	0	0	0	0	0	11	0	0	0	0	0	0	0	11	16	0	0	83	141	0	0	0	0	0	38	20	0	70	0	0	0	0	0	0	135	30	0	0	0
def4a7e810294b75c2397b3185ea1747	0	0	0	0	157	0	0	0	0	0	0	0	0	0	0	0	0	0	0	0	0	0	0	0	0	0	0	0	0	0	0	0	0	0	0	0	146	55	0	70	242	96	0	0	0	0	0	0	0
fe59cce657bf0c2988276fbeb27c1ff2	0	0	0	0	0	0	0	0	0	49	0	46	0	0	0	0	0	0	0	0	0	0	0	0	0	0	0	0	0	0	0	0	6	0	0	0	0	0	0	0	0	0	0	0	0	0	0	0	0
94f3cd92726ad0e1005e7aac354944f5	0	0	30	0	88	26	70	0	0	5	0	18	0	0	0	0	0	0	0	0	0	0	0	0	0	0	0	0	0	0	0	0	0	0	0	0	112	170	33	0	45	0	0	0	0	0	0	0	0
d6db1ebd525d4595f566088f331e6347	49	18	34	0	0	55	0	0	0	8	0	38	0	0	0	0	127	27	8	0	0	18	25	0	39	6	0	0	0	0	0	7	0	0	0	0	30	0	0	0	0	0	0	0	0	99	0	0	4
06e35ac375ee55a3d238d98bca84e96f	0	0	0	0	41	0	0	0	0	377	0	0	0	0	0	0	0	0	0	0	0	0	0	0	0	0	0	0	0	0	0	0	0	0	0	0	0	0	0	0	0	0	0	0	0	0	0	0	0
20574b2cef7b75357442780e35c89536	0	0	0	0	0	0	0	0	0	0	0	0	0	0	0	0	0	0	0	0	0	0	0	0	0	0	0	0	497	0	0	0	0	0	0	0	0	0	0	0	0	0	0	0	0	0	0	0	0
99d3fce3b697376d114cdca58f12620b	0	0	0	0	0	0	0	0	0	52	0	80	0	29	0	0	133	11	0	0	75	0	0	0	0	0	0	0	0	0	0	24	0	0	0	0	0	0	0	0	0	0	0	0	0	0	0	54	0
bd7c73e5f336eb04d4137d56e868e789	0	0	0	0	0	0	57	0	193	0	0	147	29	0	0	18	0	0	0	0	45	64	0	0	57	0	0	0	0	0	0	0	0	0	0	0	0	0	0	0	0	0	0	0	0	0	32	64	0
b8d3a7fe39153c25c04071c8e6e4bc17	0	0	0	0	0	0	0	0	0	0	0	0	0	0	0	0	0	0	0	0	0	0	0	0	0	0	0	0	0	0	0	0	0	0	0	0	0	0	0	0	0	0	0	0	0	0	0	0	0
d6ef5155116c0064660ee2554537ff9f	0	0	0	0	0	0	0	0	0	0	0	0	0	0	83	0	0	0	0	0	0	0	0	0	0	0	0	0	0	0	0	0	0	0	0	0	0	0	0	0	0	0	0	0	0	0	0	0	0
6b5d6dec3a6046585599a049adc1d3f6	0	0	0	0	0	0	0	0	0	0	0	0	0	0	0	0	0	0	0	0	0	0	0	0	0	0	0	0	0	0	0	0	0	0	0	0	0	0	0	0	0	744	0	0	0	0	0	0	0
d11816e5f54e235ab5129d48a8f275a0	0	0	0	0	0	0	0	0	0	0	0	0	0	0	0	0	0	0	0	740	0	0	0	0	0	0	0	0	0	0	0	0	0	0	0	0	0	0	0	0	0	0	0	0	0	0	0	0	0
fb3ef90e48d46ed39432ebd66e4e041a	43	0	65	0	0	0	25	0	0	0	0	72	0	0	0	0	19	0	0	0	24	0	0	0	0	0	0	0	0	0	0	0	13	0	0	8	0	29	0	0	304	0	0	15	0	0	0	0	0
6aeecaf283563f040af6e5fd3157b773	0	27	0	0	0	0	47	0	0	13	0	109	4	0	30	0	0	0	0	0	0	18	0	0	10	13	0	0	0	0	0	9	0	0	0	0	0	0	0	0	0	0	0	0	0	42	28	0	0
78d9d85e4b24dbfa861dc47a83ad2547	0	0	0	0	0	0	0	0	0	0	0	0	0	0	0	468	261	0	0	0	0	0	0	0	0	4	0	0	0	0	0	0	0	0	0	0	0	0	0	0	0	0	0	0	0	0	0	0	0
f30a6f8e5c2d3df443ffa44566fb1aa2	0	0	0	0	0	0	0	0	0	0	0	0	288	0	0	0	0	0	0	65	0	0	0	0	253	0	0	0	0	0	0	0	124	0	0	0	0	0	0	0	0	0	0	0	0	0	0	0	0
dfef958d0f93290a11ec499e5f410e44	44	43	51	0	0	0	154	0	0	0	0	111	13	0	0	6	0	0	8	0	0	78	0	0	24	0	0	0	0	0	4	11	20	0	0	0	0	0	0	0	0	0	0	0	0	31	0	0	0
d89667a863f7cae58ccd25eed673e2f2	0	7	0	0	0	0	0	12	0	0	0	52	15	0	22	9	85	0	7	0	61	56	0	0	34	0	0	0	0	0	0	0	9	0	0	0	0	0	0	0	0	0	0	0	0	20	32	74	0
622d5a721004f9d7c95b8e51e192157b	0	0	0	0	0	0	45	0	42	0	0	0	0	0	0	0	0	0	0	0	0	0	0	0	0	0	0	0	92	44	0	0	0	0	3	30	0	98	0	0	0	25	0	0	339	0	0	0	4
024a3d878e57c441696f8052b7f7aed6	0	0	0	0	0	19	0	0	0	0	0	0	0	0	0	0	0	0	0	0	0	0	0	0	0	0	0	56	0	370	0	0	0	275	0	0	0	0	0	0	0	0	0	0	0	0	0	0	0
c5fb701bf4f30266fd0383926c2102d6	0	0	0	0	0	0	0	0	0	0	0	0	0	0	0	0	0	0	0	0	0	0	0	0	0	0	0	0	0	0	0	0	0	0	0	0	0	0	0	0	0	0	0	0	0	0	0	0	0
66c7a4b3abfd4628667502bb145ccaa3	0	0	0	0	0	0	0	0	0	17	154	0	0	0	0	0	0	245	0	0	0	0	0	19	0	200	0	0	0	0	0	0	83	0	0	0	0	0	0	0	0	0	0	0	0	0	0	0	0
2f2ccfce3e40c5dcb6d52b76fb1fedb2	0	25	14	0	0	0	29	0	0	0	0	0	0	0	26	0	41	36	6	0	57	30	18	0	0	9	0	0	0	0	0	0	0	0	0	0	0	0	0	0	0	0	0	0	0	66	0	0	0
1c38d20261732c94536dc90ca433e942	0	23	0	0	0	74	53	0	0	0	0	154	0	0	25	0	0	0	0	0	0	0	0	0	0	0	0	0	0	0	0	0	0	0	0	0	0	0	0	0	0	0	0	0	0	70	49	33	0
5a84e3c85f5787eb2ff0f50c57be4a71	20	44	28	0	0	0	195	0	0	0	0	0	0	62	0	0	0	0	0	0	0	23	0	0	18	0	0	0	0	0	0	146	0	0	0	0	0	0	0	0	0	20	0	0	0	121	0	0	0
b546adbba9129789838fcd8614bf68fb	0	36	0	0	0	0	0	0	0	0	0	62	0	0	37	0	0	0	0	0	89	31	57	0	32	0	0	0	0	0	0	0	0	0	0	0	0	39	0	0	0	0	0	0	0	0	15	88	0
8f4537e3dcc74b9ccfb235f9242c6052	0	0	24	0	0	0	33	0	0	0	0	0	0	0	0	0	0	0	0	0	0	0	0	0	0	0	0	71	0	0	0	18	0	0	0	0	0	0	0	0	0	0	0	0	178	33	0	0	0
51f279dd22c251c8eb2afb532838563b	0	0	0	0	0	0	0	0	0	0	181	0	0	0	0	7	0	0	0	0	0	0	0	0	32	0	0	0	0	0	0	0	0	0	0	0	0	0	0	0	0	0	188	59	0	0	0	0	0
19bf5c542ac9a4008e7ac0f524768949	0	0	0	0	0	0	0	0	0	0	0	0	0	0	0	0	0	0	0	0	0	0	0	0	0	0	0	0	166	0	8	0	0	0	0	0	0	0	0	0	0	0	0	0	0	0	0	0	0
762666b7da66e01d315f05e9f140f2dc	62	0	39	0	0	0	24	0	0	23	0	45	0	0	0	0	0	0	0	0	0	0	0	0	0	0	0	0	0	0	0	0	0	0	0	0	17	0	0	51	29	0	0	0	0	108	43	156	0
309e7d8e97c7f824e5063260dd445b1f	20	15	0	0	0	33	0	0	202	8	0	0	8	0	0	0	21	0	0	11	0	0	0	0	0	0	0	0	0	0	0	0	0	0	0	0	24	0	0	65	0	0	148	41	0	0	56	0	3
2956f902c74edb50af7aba7e9e846705	0	0	0	0	0	0	0	0	0	0	0	0	0	0	0	0	0	0	0	0	0	0	0	0	0	0	684	0	0	0	0	0	0	0	0	0	0	0	0	0	0	0	0	0	0	0	0	0	0
8fc2afdeb894dec717fb8c9f15952375	0	0	0	0	3	0	0	0	0	7	0	0	103	6	0	0	13	0	0	13	0	0	0	0	0	0	0	0	0	33	0	23	0	7	0	0	0	0	0	0	0	0	0	0	0	0	0	0	0
ea45ebdbba95e07c09fb109fc2b177e6	0	0	0	0	0	0	0	0	0	0	0	0	0	0	0	1	0	0	0	0	0	0	0	0	0	0	0	0	0	0	0	0	0	0	0	0	0	0	0	0	0	0	0	0	0	0	0	0	0
cb8c69945fb624403c052f0664c2357e	0	0	0	0	0	0	0	0	0	0	0	0	0	0	0	0	0	0	0	0	0	0	0	0	0	0	0	0	0	0	0	0	0	0	0	0	0	0	0	0	0	0	0	0	0	0	0	0	0
0c55155664df8aa06b79b582fd06d39f	0	0	0	0	0	78	0	0	0	17	0	0	0	0	0	0	0	0	0	0	0	0	0	0	0	0	0	0	0	0	0	0	0	0	39	0	75	173	0	0	72	0	95	12	0	0	0	0	0
78052dd831ba1289b7d08190b65ebc3b	0	0	0	0	143	49	0	0	0	0	0	0	0	0	0	0	0	0	0	0	0	0	0	0	0	0	0	0	0	0	0	0	0	0	0	0	73	201	0	0	74	0	0	62	0	0	0	0	0
113ba95a42b8b0499e11fdc73687a8e5	0	0	0	15	27	0	0	266	9	226	0	0	0	0	0	0	0	9	0	0	0	0	0	88	0	0	0	0	0	0	0	0	0	0	0	0	0	0	0	0	0	0	0	0	0	0	0	0	0
77ba3d2b6e68b6af685281be42d0e738	0	0	0	0	0	0	0	0	0	0	0	0	0	0	0	0	0	671	0	0	0	0	0	0	0	0	0	0	0	0	0	0	0	0	0	0	0	0	0	0	0	0	0	0	0	0	0	0	0
83c5f03c78410a83d8cc4fdbf172afa8	0	0	0	0	0	0	0	61	0	0	0	0	0	28	0	0	0	0	0	470	0	0	0	0	0	0	0	0	0	0	0	0	0	0	0	0	0	0	0	0	0	0	0	0	0	0	0	0	0
916c1402b30ce245f2cf17a041b458a1	0	0	34	0	0	0	96	0	0	0	0	65	0	0	0	0	0	0	0	0	0	0	0	0	0	0	0	0	0	0	0	219	0	0	0	0	74	0	0	0	0	0	0	0	0	58	0	115	0
93fcac745b294d8bd958e922dee55316	0	0	0	0	0	0	0	0	0	0	0	0	63	0	0	0	0	0	0	0	0	0	0	0	0	0	0	0	0	0	0	0	0	0	0	0	0	0	0	0	0	0	0	0	0	0	0	0	0
c86303faa450ece2985acd4f1fadb33f	0	0	0	0	0	0	0	0	0	0	0	0	0	0	0	0	0	0	0	0	0	0	0	0	0	0	0	0	0	0	0	643	0	0	0	0	0	0	0	0	0	0	0	0	0	18	0	0	0
b0d0476aa09cfe01d59f298b00980555	0	0	0	0	0	0	0	0	0	0	0	0	0	0	0	0	0	0	0	0	0	0	0	0	0	0	12	0	0	0	0	0	0	0	0	0	0	0	0	0	0	0	0	0	0	0	0	0	0
4d822d34b1391a35239a0b82815485de	0	0	0	0	0	0	0	0	0	0	0	0	0	0	0	0	0	0	0	0	0	0	0	0	0	0	0	0	0	0	0	0	0	0	0	0	0	0	0	0	0	654	0	0	0	0	0	0	0
bc015b8687193bafb78d8ca5482cce93	0	0	0	62	144	0	47	0	0	29	0	0	0	0	0	0	0	0	0	0	0	0	0	0	0	0	0	0	0	0	0	0	0	0	0	0	0	0	36	72	113	88	0	8	0	0	0	0	0
1e9fc8cb5ef09608c0efb0507d97a1f1	0	0	0	0	0	0	34	0	0	10	0	58	12	0	50	5	4	5	0	0	0	4	23	0	0	0	0	0	0	0	0	0	0	0	0	8	0	0	0	0	0	0	0	0	0	15	73	0	0
94db4db30474d444752e5f7e97e75937	0	0	0	0	0	0	0	0	0	0	0	0	0	0	0	0	0	0	0	0	0	0	0	0	0	0	0	173	140	163	0	0	0	48	48	78	0	0	0	0	0	0	0	0	0	0	0	0	0
fa02f78e3ae957412bafb274b79c8441	0	0	112	13	226	297	0	0	0	0	0	0	0	0	0	0	0	0	0	0	0	0	0	0	0	0	0	0	0	0	0	0	0	0	0	0	0	0	0	0	0	0	0	0	0	0	0	0	0
52eb8ab0df844d7e0fdfb8446846acbb	42	0	0	294	0	0	40	0	0	0	0	0	0	0	0	0	0	0	0	0	0	33	0	0	0	0	0	0	0	0	0	55	0	0	0	0	0	0	34	0	0	0	0	0	0	103	18	0	0
c2eeb84d4134f0ec5a245cc2e3e61a51	0	0	0	370	0	0	0	0	0	0	0	0	0	0	0	216	0	11	0	17	0	0	0	0	0	0	0	0	0	0	0	0	0	0	0	0	0	0	0	0	0	0	0	0	0	0	0	0	0
a775df5151ab65bfe0dd2df27ba360f8	0	0	73	0	0	0	0	0	0	0	0	0	0	0	0	0	0	0	0	0	0	0	0	0	0	0	0	0	0	0	0	0	0	0	0	0	0	70	0	0	492	4	0	0	0	0	0	0	0
93b1592fed63a259238aed057734cbda	0	16	0	0	0	0	0	0	0	27	0	56	29	0	0	0	0	0	0	0	57	0	0	0	35	0	0	0	0	0	0	24	0	0	0	0	0	0	0	0	0	0	0	0	0	18	0	0	0
822ad340aaf6296dfbd9b5aa999780d0	5	19	20	0	0	0	74	18	0	0	0	72	4	7	0	0	58	0	0	0	9	0	0	0	8	4	0	0	0	0	0	11	8	0	0	0	29	0	0	0	0	0	0	8	100	94	0	44	0
f0c0986fffdf73192c27601777cbe85c	0	0	0	0	0	0	0	0	0	0	0	0	0	0	0	0	0	0	0	0	0	0	0	46	0	0	0	217	0	352	0	0	0	0	0	21	0	0	0	0	0	0	0	0	0	0	0	0	0
9dea58ebaeb02ca787e81961af5966eb	0	0	0	0	0	0	0	0	0	0	0	0	0	0	0	0	0	0	0	0	0	0	0	43	9	0	0	300	0	259	0	0	0	0	23	0	0	0	0	0	0	0	0	0	0	0	0	0	0
4c95909384c3cc0dd3e60b2c45b48085	0	11	36	0	6	0	0	0	0	29	0	0	0	83	33	0	98	0	16	0	0	11	70	0	67	10	0	0	0	0	0	0	0	0	0	0	53	0	0	0	41	0	0	0	0	23	0	0	0
ed22d14a85f362157a74edf0a0f24419	0	26	18	0	0	160	73	36	0	10	0	75	0	0	0	6	41	0	0	0	0	0	49	0	0	0	0	0	0	0	0	9	0	0	0	0	0	0	0	0	0	0	0	0	0	56	34	0	0
1b5050d9331f8c593f934e516590c3be	0	0	0	0	0	0	0	0	0	0	0	0	0	0	0	0	0	0	0	0	0	0	0	0	0	0	0	0	0	0	0	0	629	0	0	0	0	0	0	0	0	0	0	0	0	0	0	0	0
4e239bdddcefd3c64195e7a8f4c3f0b9	6	48	0	0	0	0	122	0	0	0	0	0	0	28	0	0	0	0	0	0	52	0	46	0	0	0	0	0	0	0	0	0	0	0	0	0	0	0	0	0	0	0	0	0	0	38	38	0	0
5e154e0c0005c07d6ba20a33cfcc4d34	0	0	0	0	0	61	0	0	0	0	0	0	0	0	0	0	0	0	0	0	0	0	0	0	0	0	0	0	0	0	0	0	0	0	0	0	0	0	0	176	0	0	385	0	0	0	0	0	0
87ffb4efac3bdc6181a206dd145b3caa	0	0	55	38	0	0	19	0	0	0	0	69	0	28	15	0	44	0	0	0	0	0	18	0	0	0	0	0	0	0	0	0	0	0	0	7	58	79	17	0	0	10	0	0	0	0	0	25	0
2cf5acc2f364a32e9170f8223bc0ab13	0	0	0	0	0	0	0	0	0	0	359	0	0	80	0	0	68	0	0	0	0	0	0	0	38	0	0	0	0	0	0	0	0	0	0	0	42	0	0	0	0	0	0	0	0	0	0	0	0
2fe7c059de20768a9d38fbc3a143afde	0	0	0	0	0	0	0	0	0	0	0	0	0	0	0	0	0	118	0	0	0	0	0	502	0	0	0	0	0	0	0	0	0	0	0	0	0	0	0	0	0	0	0	0	0	0	0	0	0
95f9ffa55a830f6dc6d75e4b30d5fd49	54	0	0	0	0	0	50	9	0	0	0	0	0	0	0	0	0	0	0	0	44	0	42	0	0	4	0	0	0	0	0	28	0	0	0	0	0	0	0	0	0	58	0	0	198	0	0	58	0
f9d355fcb16677ce446313a8d69ee898	0	0	0	0	0	0	59	0	0	6	0	85	0	6	0	0	18	0	0	6	0	46	0	0	0	0	0	0	0	0	0	0	0	0	0	0	0	0	0	0	0	0	0	0	0	0	0	115	0
55bfc59d019dd16fcb8d88efb47eec71	0	0	0	0	0	0	0	0	0	69	0	0	0	0	0	0	0	0	0	0	0	0	0	0	0	0	0	0	0	0	0	0	0	0	0	39	0	0	0	0	0	0	0	0	0	0	0	0	0
d31ea9665a476c056dee15dbeb4ad4ba	13	8	0	0	0	37	34	0	0	0	0	22	0	14	20	0	27	0	0	0	10	4	20	0	23	0	0	0	0	0	0	0	0	0	0	0	74	0	0	0	63	36	0	13	33	21	0	52	0
88c418601e8598e0cffa536398a1e9f0	34	0	0	0	0	0	0	0	0	0	0	0	0	0	0	0	0	0	0	0	0	0	0	0	0	0	0	0	0	0	0	0	0	0	0	0	0	0	0	0	0	0	0	0	521	0	0	59	0
11ef63ed46bb8728da6306a982de34e2	0	0	0	0	0	0	0	57	0	48	0	0	0	0	0	0	0	86	0	0	0	0	0	0	0	421	0	0	0	0	0	0	0	0	0	0	0	0	0	0	0	0	0	0	0	0	0	0	0
c5807bee4a28a7718e1ffc4c38935385	19	0	0	0	0	4	0	0	0	0	0	94	0	13	24	0	29	0	7	0	20	10	70	0	34	0	0	0	0	0	0	14	5	0	0	0	0	0	0	0	0	10	0	0	0	0	0	28	0
afab175ec0fc3c3688148e4f0de8b84d	0	0	30	0	0	0	74	0	0	0	0	59	9	0	0	0	63	0	0	6	0	0	0	0	0	8	0	0	0	0	0	0	0	0	0	0	0	0	26	0	0	40	261	0	0	0	23	0	0
2fba86d826882acd1ee81c7772efbe06	0	0	0	610	0	0	0	0	0	0	0	0	0	0	0	0	0	0	0	0	0	0	0	0	0	0	0	0	0	0	0	0	0	0	0	0	0	0	0	0	0	0	0	0	0	0	0	0	0
ad44a28fdd06793419195b584caebd88	0	0	0	0	0	0	0	0	0	0	0	0	0	0	0	0	0	0	0	0	0	0	0	0	0	609	0	0	0	0	0	0	0	0	0	0	0	0	0	0	0	0	0	0	0	0	0	0	0
f17d836a535a81a3260645058c1a0ff1	0	0	0	0	0	0	0	0	0	0	0	0	0	0	0	0	0	0	0	0	0	0	0	0	0	0	0	0	0	0	0	0	0	0	0	0	0	0	0	0	0	0	0	0	0	0	0	0	0
e708d9bee1e904f76985aa2c3360fb47	0	0	0	43	0	0	0	0	0	0	0	85	0	34	14	0	20	15	0	0	0	13	61	0	21	0	0	0	0	0	0	0	0	0	0	0	0	0	0	0	0	28	38	0	0	15	0	79	0
9b2f7763ff2185b3fb69b78ff73921e1	0	0	18	0	0	79	0	0	0	0	0	0	0	0	0	0	0	0	0	0	0	0	0	0	0	0	0	0	0	0	0	0	0	0	0	0	166	0	0	0	163	48	127	0	0	0	0	0	0
900723cbc2679dda731edf50c7b9b35c	0	0	0	0	0	0	0	0	0	0	0	0	0	0	0	0	0	17	0	0	0	0	0	0	0	0	0	0	0	0	0	0	0	0	0	0	0	0	0	0	0	0	0	0	584	0	0	0	0
b44b47a61a6e8862d92e56b829d0f99d	0	0	0	0	0	0	0	0	166	0	0	0	0	0	0	0	0	0	0	0	0	0	0	0	0	0	0	0	0	0	0	0	0	0	0	0	0	0	0	0	200	0	109	18	0	0	0	0	0
a92ebf9a880d87b5fec61d9d8131f8bc	0	0	0	0	0	0	0	0	0	0	0	0	0	0	0	0	0	0	0	0	0	0	0	0	0	0	0	0	0	0	0	0	0	0	0	0	0	0	0	0	0	0	0	0	0	0	0	0	0
b954e22d9ef813d45e54e02bfa42bd26	0	0	0	0	0	0	0	0	0	0	0	0	0	0	0	0	38	0	0	0	0	0	0	0	0	0	0	0	151	0	0	84	123	0	78	0	0	0	0	0	0	0	0	0	0	0	0	0	0
7bfbf6d1ca31089310317badab726a45	31	12	0	0	0	19	0	0	0	0	0	36	0	0	0	0	91	0	0	0	37	0	11	0	25	0	0	0	0	0	0	0	0	0	0	0	0	36	0	0	0	0	0	0	0	49	0	149	0
f3f3f376631076ce16e7287596969b1e	0	0	6	0	0	0	27	0	133	0	101	0	0	0	0	0	0	0	0	0	0	6	103	0	0	0	0	0	0	8	0	0	0	0	0	0	0	0	0	73	0	0	33	15	0	0	16	53	0
4b3b812422bee71f3e62272a03b67825	0	0	0	0	0	0	0	0	0	3	0	0	0	0	0	0	27	8	0	0	29	0	68	0	0	0	0	0	0	0	0	5	0	0	0	0	0	0	0	0	0	38	0	0	0	65	0	0	0
a5b37105c3cd4b714ab9611af4bf23a5	0	0	0	0	0	0	0	0	320	0	0	0	0	0	0	0	0	0	0	0	0	0	0	0	0	0	0	0	0	0	0	102	0	0	0	0	0	171	0	0	0	0	0	0	0	0	0	0	0
8661fb693c4573a062ab81a9a887e166	0	0	0	0	0	0	0	0	0	0	0	0	0	0	0	350	0	0	13	0	0	0	0	0	0	25	0	0	0	59	65	80	0	0	0	0	0	0	0	0	0	0	0	0	0	0	0	0	0
1d082e4f35e64252639a0d045461557d	0	0	0	0	0	133	0	0	0	0	0	0	0	0	0	0	0	0	0	0	0	0	0	0	0	0	0	0	0	0	0	0	0	0	0	0	187	38	0	0	189	44	0	0	0	0	0	0	0
6e0b41411bf6499a4d0f9b6cc10d341f	10	0	17	0	0	0	28	0	0	0	0	0	0	0	0	0	0	0	0	0	0	0	0	0	0	0	0	30	141	0	0	0	0	0	20	0	43	0	0	0	0	0	0	0	287	0	0	0	0
b615d8aa21bd95aa8bf3a69aa993646d	0	0	0	118	14	0	0	0	0	91	0	0	0	0	0	0	0	28	0	0	0	0	0	0	0	0	0	0	0	0	0	0	0	0	12	0	0	0	0	0	0	0	0	0	0	0	0	0	0
0415cb557d18b5406b7e4891ffa78efb	0	0	0	0	30	0	0	0	0	83	0	0	0	0	0	0	0	116	0	0	0	0	0	0	0	0	0	59	0	0	0	0	0	0	279	0	0	0	0	0	0	0	0	0	0	0	0	0	0
b734df5c6bcc4a77d80ebd5460f96e6c	0	17	0	0	0	0	0	0	0	0	0	0	0	0	0	0	0	0	0	0	0	0	0	0	0	0	0	570	0	0	0	0	0	0	0	0	0	0	0	0	0	0	0	0	0	0	0	0	0
8fee3b48f4a03e45004ea0ce87ac02f6	0	0	0	0	0	6	0	0	0	0	306	0	0	0	0	0	0	0	0	0	0	0	23	5	0	0	0	48	123	47	0	0	0	0	0	29	0	0	0	0	0	0	0	0	0	0	0	0	0
633fc2a60d24cc005942f38df88f8472	0	0	19	0	0	57	74	0	0	0	0	0	0	0	0	0	0	0	0	0	0	0	0	0	0	0	0	0	0	0	0	0	0	0	0	0	94	223	86	0	0	33	0	0	0	0	0	0	0
b76debc8f784b70e8a5b972b159c1f49	0	0	6	24	0	6	3	0	0	0	0	0	0	0	0	0	0	0	0	0	0	0	0	0	0	0	0	0	0	0	0	0	0	0	0	0	296	10	33	0	114	0	18	9	0	0	0	0	0
3be90dd7b50647ed7538a30a6a9d8522	11	30	6	0	0	0	62	26	0	0	0	57	0	15	50	0	62	0	0	0	8	3	0	0	15	0	0	0	0	0	0	0	0	0	0	0	0	0	0	0	0	0	0	0	0	53	37	66	0
04d91914589ac16be93dbb04cc9a61de	71	11	0	0	0	0	90	0	0	0	0	23	8	60	0	0	46	14	0	0	36	0	0	0	44	12	0	0	0	0	0	0	0	0	0	0	0	0	0	0	0	0	0	0	0	59	35	0	0
4874225e54de28eb20bdf228aa564520	0	0	0	0	0	0	0	0	0	0	0	0	0	0	0	0	0	0	0	0	0	0	0	0	0	0	0	0	0	234	0	0	0	11	21	0	0	0	0	0	0	0	0	0	271	43	0	0	0
2f02e42d1ecd09aa586370726f9c2b98	0	0	31	0	0	0	18	0	0	0	0	0	0	0	0	0	0	0	0	0	0	0	0	0	0	0	0	0	0	0	0	0	0	0	0	0	34	0	0	0	0	0	0	0	331	0	0	162	0
79b4022b9f98a0b79b8ae145f0ce2e40	0	0	0	0	0	0	0	0	0	0	0	579	0	0	0	0	0	0	0	0	0	0	0	0	0	0	0	0	0	0	0	0	0	0	0	0	0	0	0	0	0	0	0	0	0	0	0	0	0
04c275f99934896b01d42e194178d188	0	0	0	0	0	0	0	0	0	0	0	0	0	0	0	0	0	0	0	0	0	0	0	0	0	0	0	0	0	0	0	0	0	538	0	21	0	0	0	0	0	0	0	0	0	0	19	0	0
9a3f3e386b97c47a15146f7bf3e76b5a	0	0	0	0	0	0	0	0	0	0	0	0	0	0	0	0	0	0	0	0	0	0	0	0	0	0	0	0	0	0	0	0	0	0	0	0	0	0	0	0	0	0	0	0	0	0	0	0	0
ccc95521c39a8c737c791d8141e0f76c	0	11	35	0	0	0	0	0	0	0	0	45	0	0	0	0	0	0	0	0	0	0	0	0	0	0	0	0	0	0	0	0	0	0	0	0	72	122	0	0	98	183	0	0	0	0	0	0	0
47dcb06fd81b7ce186230a9b351bdc60	0	0	0	0	0	0	0	0	0	16	0	0	0	0	0	119	77	159	0	0	0	0	0	112	0	0	0	56	0	0	0	0	0	0	20	0	0	0	0	0	0	0	0	0	0	0	0	0	0
02f722114600807a19cf4048791a4990	0	0	0	0	0	0	0	0	0	52	0	0	0	0	0	0	0	19	0	0	0	0	0	22	0	0	0	0	0	0	0	0	0	0	0	0	0	0	0	0	0	0	0	0	0	0	0	0	0
54cb0027e2d44c2209ebf0f46ff6e9c6	0	0	0	0	0	0	0	0	0	0	254	0	0	0	0	0	0	0	0	0	0	0	8	0	0	0	0	0	275	37	0	0	0	0	0	0	0	0	0	0	0	0	0	0	0	0	0	0	0
7e99e141d43509c9d3b63c5d5ec04a28	0	0	0	0	0	0	0	0	0	0	0	0	0	0	0	0	0	0	0	0	574	0	0	0	0	0	0	0	0	0	0	0	0	0	0	0	0	0	0	0	0	0	0	0	0	0	0	0	0
5c0918860335c417728d411bd7ff34e8	47	0	0	0	0	0	148	0	0	0	0	0	8	29	0	0	0	30	0	0	64	0	23	0	0	0	0	0	0	0	0	0	7	0	0	0	0	0	0	0	0	0	0	0	0	0	0	0	0
f549f29f2768ac5e9940bd20e10e6fda	0	0	0	0	0	0	0	0	0	0	0	0	4	0	0	248	0	0	0	0	0	0	0	0	0	0	0	61	92	0	0	0	0	0	0	0	0	0	0	0	0	0	0	0	0	0	0	0	0
5b17327add86b5d15f6fd4caa0b164b6	0	0	0	0	0	0	0	0	0	0	0	0	0	0	0	0	0	0	0	0	0	0	0	27	0	0	0	195	228	44	0	0	0	19	33	24	0	0	0	0	0	0	0	0	0	0	0	0	0
4cebb901dc7b813c2b926423c53c7030	0	0	0	0	232	0	0	0	0	15	0	0	0	0	0	0	0	52	19	0	0	0	0	0	0	0	0	0	0	0	0	0	39	0	46	0	0	0	0	0	0	0	0	0	0	0	0	0	6
e97a1a9f8104eaa2f2a28490a5a4f0e8	0	0	0	0	0	0	0	0	0	0	0	0	0	0	0	389	0	178	0	0	0	0	0	0	0	0	0	0	0	0	0	0	0	0	0	0	0	0	0	0	0	0	0	0	0	0	0	0	0
c23be3047de5c9a19d5c168151df1810	0	0	0	5	16	0	0	0	0	69	0	0	0	0	0	0	0	0	0	0	0	0	0	9	0	0	0	0	104	0	0	0	0	0	0	0	15	0	31	0	0	0	172	55	0	0	0	0	0
24899360ad33f8f9b0b6bfa6ddd0c058	5	25	8	0	0	0	52	5	0	0	0	76	5	0	18	4	42	0	0	0	4	14	44	0	19	0	0	0	0	0	0	0	0	0	0	0	0	0	0	0	0	0	0	0	0	63	10	136	0
da8002d2f595c0c94ad3d340f69dc5ae	54	0	0	0	0	0	0	0	0	0	0	0	0	0	0	7	0	0	7	0	0	0	0	0	0	0	0	0	0	0	0	0	0	0	0	0	0	0	0	0	0	0	0	0	0	77	69	0	0
382288ba1bf9babdc7ae212bb1fb52aa	11	24	45	0	3	0	22	0	64	0	0	8	0	0	14	0	60	0	0	0	0	0	0	0	0	0	0	0	0	0	0	8	0	0	0	0	0	0	0	0	27	8	0	0	0	39	17	29	0
b4b547299b95c5fed877658b0a4e881d	0	0	0	0	0	0	0	0	0	0	0	0	0	0	0	0	0	0	0	0	0	0	0	53	0	0	0	315	0	186	0	0	0	0	0	0	0	0	0	0	0	0	0	0	0	0	0	0	0
66ee6fa1720047bc9bec2ebfe9a56642	0	0	0	0	0	0	0	0	0	0	0	0	0	0	0	0	0	0	0	0	0	0	0	0	0	0	0	0	0	0	0	0	0	551	0	0	0	0	0	0	0	0	0	0	0	0	0	0	0
ca0b84c35fdea8b7f3b1963ce1f8f2eb	0	0	0	0	0	0	0	0	0	0	0	0	0	0	0	0	0	0	0	0	0	548	0	0	0	0	0	0	0	0	0	0	0	0	0	0	0	0	0	0	0	0	0	0	0	0	0	0	0
99be7e4992b405d8d0f615fcffa68f7d	0	0	0	0	0	0	0	0	0	0	0	0	0	0	0	0	0	0	0	0	0	0	0	0	0	0	0	0	116	59	0	0	0	239	0	0	0	0	0	0	0	0	0	0	131	0	0	0	0
0b234c69cbf25866f95442f4aa24c322	0	0	0	0	0	0	0	0	0	0	0	0	0	0	0	0	0	0	0	0	0	0	0	0	0	0	0	0	0	0	0	0	0	0	0	0	0	0	0	0	0	0	0	0	0	0	0	0	0
4f50ee7886d4cf82bfed13256c2033da	0	0	0	46	0	0	0	0	0	0	0	0	0	0	0	0	0	0	0	0	0	0	0	0	0	0	0	0	75	27	5	21	54	0	0	0	0	48	0	0	122	15	34	0	0	0	0	0	0
0113ac55be8b44d10eb88d4c67502a2c	0	0	0	0	0	0	0	0	0	0	0	0	0	0	0	29	0	0	0	0	0	0	0	0	0	0	0	0	0	0	0	0	0	0	0	0	0	0	0	0	0	0	0	0	0	0	0	0	0
0a698d4a9f6d49de202a861f55f5310f	0	0	0	0	0	0	0	0	0	0	0	0	0	0	0	0	0	0	3	0	0	0	0	0	0	0	0	0	140	283	0	0	0	42	0	52	0	0	22	0	0	0	0	0	0	0	0	0	0
b78f8bb9f8a2684ab4bfc646044c00ae	0	73	0	0	162	0	0	0	0	28	0	0	0	0	0	0	0	0	0	0	0	0	0	0	0	0	0	0	0	0	0	0	0	0	0	16	116	0	33	0	0	96	0	0	0	0	0	0	0
f61a0c683d7549d5c0870caa6e513752	0	0	0	0	0	0	26	0	0	0	0	25	0	0	0	0	0	0	0	0	50	0	0	0	0	0	0	0	0	0	0	0	0	0	0	0	28	0	72	0	0	0	0	0	0	0	0	0	0
422ccf42e55e90e2fc79db7c9ba4c061	0	34	0	0	0	0	38	0	0	0	0	30	0	74	0	0	0	0	0	0	0	0	36	0	0	0	0	0	0	0	3	98	0	0	0	0	0	0	0	0	0	0	0	0	102	0	23	92	0
c79d7f3940869dc0defe8e8916e5f001	0	0	0	0	0	0	0	0	0	0	0	0	0	0	0	46	0	494	0	0	0	0	0	0	0	0	0	0	0	0	0	0	0	0	0	0	0	0	0	0	0	0	0	0	0	0	0	0	0
9b400db2f30f5cb6944fb40045cf9d8b	0	0	0	0	0	0	0	0	0	0	0	0	0	0	0	0	0	0	0	0	0	0	0	0	0	161	0	0	0	0	0	0	0	0	0	0	0	0	0	0	0	0	0	0	0	0	0	0	0
ed1c3e8e741ae88d5b084dd52f3c732b	0	0	0	0	0	0	0	0	0	10	0	0	14	0	0	0	0	11	0	12	0	42	0	0	0	7	0	0	0	0	0	0	0	0	0	31	61	95	0	0	0	0	0	0	0	0	78	127	0
2767fb4b2d1e909674ff67f35ec28257	0	0	0	146	0	0	0	0	0	0	0	0	0	0	0	0	0	0	0	0	0	0	0	0	0	0	0	0	0	0	0	0	0	0	0	0	77	67	0	0	132	0	75	0	0	0	0	0	0
24b956a748c4ed67dac7102851ae6c70	0	0	0	3	0	0	0	0	0	21	148	20	0	0	0	0	0	0	0	0	0	15	0	0	0	0	0	0	205	97	0	6	0	0	0	0	0	0	0	0	0	0	0	0	0	0	0	0	0
2209f0ffcd8ae4088590cadab01db316	0	73	0	0	0	18	0	0	0	0	0	0	0	0	0	0	0	0	0	0	0	0	0	0	0	0	0	0	0	0	0	0	0	0	0	0	0	0	0	142	201	0	98	0	0	0	0	0	0
2bdfc8c052307f4309624960e6804b38	0	0	0	0	0	0	0	248	0	0	0	0	0	0	0	0	0	0	0	0	0	0	0	0	0	0	0	0	0	0	0	0	0	0	0	0	0	0	0	0	0	0	0	0	0	0	0	0	0
f23cd5fa73888bf8f2e8c771692d2e99	55	26	0	0	0	0	65	7	0	0	0	0	0	0	21	0	0	0	0	0	0	0	0	0	0	0	0	0	0	0	0	0	0	0	0	0	0	0	0	0	0	0	0	0	0	49	41	56	0
2f6bec2e8699ef0bdedd49915555e3db	0	0	0	0	0	0	0	0	0	0	0	0	0	0	0	0	0	0	0	0	0	0	0	0	0	0	0	432	0	88	0	0	0	5	6	0	0	0	0	0	0	0	0	0	0	0	0	0	0
0fe61576a16522afead3a46322b8de30	0	0	0	0	0	0	0	0	0	0	0	0	0	0	0	0	0	0	0	0	0	0	0	35	0	0	0	271	0	196	0	0	0	0	6	22	0	0	0	0	0	0	0	0	0	0	0	0	0
c003ebcf5bfd8b77c2c9f26be58aea2c	56	25	0	0	0	0	28	0	0	0	0	0	0	0	23	0	0	0	0	0	58	0	0	0	0	0	0	0	0	0	0	0	0	0	0	0	0	0	0	0	0	50	0	0	0	28	25	110	0
eb3acba8bc0030cf65fc8169de488c7a	0	0	0	0	0	0	41	0	0	0	0	0	0	0	0	0	0	0	0	0	0	0	0	0	0	0	0	0	0	0	0	0	0	0	0	0	0	81	0	0	180	0	125	0	0	0	30	0	0
6277da769a7c8697ee063be4ed4535be	0	0	0	0	0	0	0	0	0	0	0	0	0	0	0	380	0	147	0	0	0	0	0	0	0	0	0	0	0	0	0	0	0	0	0	0	0	0	0	0	0	0	0	0	0	0	0	0	0
bc87d6bc61ec30f3d4fd6e133f06eb1e	0	0	0	0	0	0	0	0	0	0	0	0	0	0	0	0	0	0	0	0	0	0	0	0	0	0	0	0	0	527	0	0	0	0	0	0	0	0	0	0	0	0	0	0	0	0	0	0	0
c091fd3f371938b897839c2db39cedce	0	0	0	0	0	40	0	0	0	0	0	0	0	0	0	0	0	0	0	0	0	0	0	0	0	0	0	0	0	0	0	18	0	0	0	0	19	0	0	0	0	0	0	0	0	0	0	0	0
2855ca2fba77eff6a2f563e80217746e	0	0	0	0	0	0	0	0	0	0	0	0	0	0	0	0	0	0	0	0	0	0	0	0	0	0	0	0	0	501	0	0	23	0	0	0	0	0	0	0	0	0	0	0	0	0	0	0	0
48ba56c57f133ce02b7ec9788cf34724	19	1	0	0	0	0	53	0	0	0	0	35	13	0	0	0	0	0	0	0	0	0	0	0	0	0	0	0	0	0	0	150	0	0	0	0	0	0	0	0	0	0	0	0	0	64	0	1	0
0ea0b5f93c7601c031b8d611ae6244e4	0	0	26	53	0	0	14	0	0	0	0	0	0	0	0	0	0	0	0	0	0	0	0	0	0	0	0	0	0	0	0	0	0	0	0	0	110	0	0	136	151	0	0	0	0	0	8	0	0
768ba55a78e526282ecca6be12fcf42c	0	0	17	0	0	44	62	0	0	0	0	0	0	0	0	0	0	0	0	0	0	0	0	0	0	0	0	0	0	0	0	0	0	0	0	0	29	92	0	0	0	34	0	0	0	57	0	0	0
28d7b78ef564a9fb6489d8147a08177d	0	0	0	0	5	2	0	0	0	48	0	0	0	0	0	223	0	15	7	26	0	0	0	102	0	0	0	0	0	0	0	0	0	0	12	0	0	0	0	0	0	0	0	0	0	0	0	0	0
53c0af708b4e12da2bbace903b78b4ff	0	0	0	0	0	0	0	0	0	0	0	0	0	0	0	0	0	0	0	0	0	0	0	37	0	0	0	483	0	0	0	0	0	0	0	0	0	0	0	0	0	0	0	0	0	0	0	0	0
74cdb52742ea11f2e029077adfc7aba0	0	23	23	0	0	0	0	0	0	0	0	13	9	0	0	0	0	0	0	0	32	0	0	0	0	0	0	0	0	0	0	0	0	0	0	0	0	0	0	0	0	0	0	0	0	0	0	0	0
ee46d48b5da9acd376917fc1f0d000e5	0	18	0	0	0	8	42	0	0	0	0	0	0	0	0	0	0	0	0	0	0	0	0	0	0	0	0	0	0	0	0	0	0	0	0	0	50	27	19	13	0	0	0	20	149	0	76	38	0
838225aada080f9cd610f10880d5da1c	0	0	0	0	74	0	0	0	0	441	0	0	0	0	0	0	0	0	0	0	0	0	0	0	0	0	0	0	0	0	0	0	0	0	0	0	0	0	0	0	0	0	0	0	0	0	0	0	0
baa60911d6440898d353498d732963e0	0	0	0	0	0	0	0	0	0	0	0	0	0	0	0	0	0	0	0	0	0	0	0	10	0	0	0	109	252	128	0	0	0	0	0	16	0	0	0	0	0	0	0	0	0	0	0	0	0
3b8d210909aa8fe55c9eb8e24276283d	0	0	0	0	0	0	0	0	0	0	0	0	0	0	0	0	0	0	0	0	0	0	0	0	0	0	0	0	0	0	0	0	0	0	0	0	0	0	0	0	0	0	0	0	0	0	0	0	0
f8a3f15936f77cd6bf6a3ffa8329340b	0	0	31	0	0	29	9	0	0	30	0	0	0	0	0	0	0	0	0	0	0	0	0	0	0	0	0	0	0	0	0	0	0	0	0	0	125	0	0	90	162	0	35	0	0	0	0	0	0
3c9cf60f2603792d17630bffef419c6d	0	6	14	0	0	18	0	0	33	0	0	44	0	14	13	0	61	0	0	0	22	7	35	0	0	0	0	0	0	0	0	10	8	0	0	0	0	11	5	0	0	0	0	0	0	18	0	50	0
90299cba1a7600f721c2634997b98c7a	0	0	0	0	0	97	0	0	0	0	0	0	0	0	0	0	0	0	0	0	0	0	0	0	0	0	0	0	0	0	0	0	0	0	0	0	0	47	0	0	0	107	258	0	0	0	0	0	0
8efd236ca63a8c66af2ee19a2f79daf5	26	0	199	0	30	67	0	0	0	0	0	0	0	0	0	0	0	0	0	0	0	0	32	0	0	0	0	69	0	0	6	0	0	0	13	0	0	0	0	0	0	0	0	0	0	0	53	0	0
5580e417a9cc6984426e25db86354346	0	0	0	39	42	0	0	0	0	309	0	0	0	0	0	0	72	0	0	0	0	0	0	0	0	0	0	0	0	0	0	0	0	0	0	0	0	0	0	0	0	0	0	0	0	46	0	0	0
02053fcf963dfb102581f5971b2dee28	0	0	0	0	0	0	0	0	0	0	0	0	0	0	0	112	0	0	0	0	0	0	0	0	0	0	0	0	0	0	0	0	0	0	0	0	0	0	0	0	0	0	0	0	0	0	0	0	0
e530aa23d1cf5c03c729718c165de29d	0	0	0	0	0	0	0	0	0	0	0	17	6	0	0	0	0	10	0	0	0	0	0	0	0	0	0	0	83	0	0	0	0	0	0	0	0	0	0	0	0	0	180	0	203	0	0	0	0
e92308aa2c8f910f8474c3697ef68eb6	0	0	0	0	0	0	0	0	0	0	0	0	0	0	0	0	0	0	0	0	0	0	0	0	0	0	0	0	0	0	0	0	0	0	0	0	0	0	0	0	0	0	0	507	0	0	0	0	0
5feec7c55a1396cfb3a0288beeb4a74d	0	28	34	0	0	0	42	17	0	0	0	0	0	0	0	0	47	0	0	0	0	0	0	0	58	0	0	0	0	0	0	0	0	0	0	0	0	0	0	0	0	0	0	0	0	33	55	173	0
b208f41c521a189e23c882b0f4e9e639	0	0	0	0	0	0	0	0	0	0	0	0	0	0	0	432	0	0	0	0	0	0	0	70	0	0	0	0	0	0	0	0	0	0	0	0	0	0	0	0	0	0	0	0	0	0	0	0	0
3911fdf1652bf7e00499be016910865d	0	0	0	0	0	0	0	0	0	0	0	0	12	0	0	0	0	0	0	0	0	0	0	30	0	0	0	0	0	0	0	0	0	0	0	0	0	0	0	0	0	0	0	0	0	0	0	0	0
31e9822c18b1f0bb7fcfec269a75bdd0	18	10	0	0	0	34	55	0	0	10	0	0	0	0	0	0	3	0	0	0	0	0	0	0	0	0	0	0	0	0	0	0	0	0	0	0	50	0	0	0	0	80	0	0	0	15	30	169	0
966e44c8a39d97bc1d86eccd09a204dc	0	0	0	8	269	0	0	0	0	69	0	0	0	0	0	0	0	0	0	0	0	0	0	0	0	0	0	44	0	0	0	0	0	0	0	28	0	0	0	0	0	0	79	0	0	0	0	0	0
e57f06b3a19f38e6afc0dfe1c3b03cab	0	0	0	0	0	0	56	0	0	0	0	0	6	0	0	0	0	0	0	0	0	0	0	0	0	0	0	0	0	0	0	0	0	0	0	0	0	0	0	0	81	0	0	0	167	0	0	0	0
2e182b3e7e1a47afea624883009c1d08	15	0	7	0	0	0	12	0	0	0	0	0	0	0	0	0	0	0	0	0	0	0	0	0	0	0	0	33	0	0	0	0	0	0	9	0	0	0	16	142	0	41	84	0	54	0	26	34	0
44eb510984e88980fbb7944de2ac2734	0	0	0	0	0	0	0	55	0	0	0	0	0	0	0	0	0	106	0	0	0	0	0	24	0	0	0	0	0	0	0	0	0	0	0	0	0	0	0	0	0	0	0	41	0	0	0	0	0
56a5cfd25d56096ff861f92721c18e92	0	0	0	0	0	0	0	0	0	0	0	0	0	0	0	0	0	0	0	0	0	42	0	80	0	0	0	0	0	0	0	0	0	0	372	0	0	0	0	0	0	0	0	0	0	0	0	0	0
f7a5447e3fb100fce84d44878813afdf	51	47	0	0	0	0	94	0	79	0	0	0	0	0	0	0	0	0	0	0	0	0	0	0	0	0	0	0	0	0	0	0	0	0	0	0	0	0	0	118	0	75	0	0	29	0	0	0	0
ca4920b74c79fc3f30743eb0e87623ea	0	16	0	0	0	0	0	24	30	0	0	39	0	0	0	0	90	4	0	0	22	0	0	0	0	0	0	0	0	0	0	0	0	0	0	0	41	0	0	0	0	11	0	0	0	35	0	54	0
10745c3df92bc2ee897265b29ebe8a2b	0	0	0	0	0	0	0	0	0	8	0	0	0	0	0	60	0	25	0	0	0	0	0	42	0	0	0	0	0	0	0	0	0	0	0	0	0	0	0	0	0	0	0	0	37	0	0	0	0
7b75f0cc6cffef2ba9c525744aa576ab	0	0	0	0	0	0	0	0	0	0	0	0	0	0	11	0	0	0	0	0	0	0	0	0	0	0	0	0	0	42	0	0	0	12	0	0	0	0	0	0	0	0	0	0	427	0	0	0	0
1b6ff096a169ba9a36cbeabcb281bd7d	51	0	0	0	0	0	76	0	0	0	0	21	0	0	0	0	0	0	0	0	0	0	55	0	41	6	0	0	0	0	0	7	12	0	0	0	0	0	0	0	0	55	0	0	0	93	37	0	0
eb474c3bd7c4f7c5f607e0be750c4f3c	0	22	0	0	0	0	0	0	0	0	0	0	0	0	0	0	0	0	0	0	0	0	0	0	0	0	0	64	0	0	0	0	0	0	0	0	0	0	32	0	0	0	121	0	242	0	0	0	0
e2ec2ff23bf248e1ce5bd9ba413dc677	0	0	0	0	0	0	0	0	0	0	0	0	0	11	25	0	0	0	27	0	0	0	0	34	0	0	21	50	0	14	0	49	46	25	39	32	0	0	0	0	0	0	0	0	0	0	0	0	0
8c9671886320d42fcb3e9b507f4f235a	0	0	0	0	0	0	0	0	0	0	0	67	0	0	0	125	0	0	0	0	0	0	0	0	0	0	0	0	0	0	0	0	0	0	0	0	0	0	0	0	0	0	0	0	0	0	0	0	0
bbf27b178d278cc21579ecc87ade181e	0	27	0	0	7	0	0	0	0	0	0	0	0	0	0	0	85	0	0	4	0	0	0	0	0	0	0	0	0	0	0	95	0	0	0	0	0	0	0	0	144	0	0	0	0	85	0	0	0
138776b9aab3be3e68e412eb5ffea819	0	0	0	0	0	0	0	0	336	0	0	0	0	0	0	0	0	0	0	0	0	0	0	0	0	0	0	0	0	0	0	0	0	0	0	0	0	72	0	0	0	0	0	34	0	0	0	0	0
74827d0c9d40dde8a39c428a97d6ad1a	35	40	0	0	0	0	3	0	0	0	0	50	0	0	19	0	0	0	0	3	0	0	0	0	0	0	0	0	0	0	0	92	0	0	0	0	0	0	0	0	0	0	0	40	0	17	21	3	0
02a6516d00e5dcd127ee1473d7b179a3	0	20	9	0	0	0	120	0	0	0	0	0	0	0	0	0	35	24	6	0	38	34	0	0	21	0	0	0	0	0	0	71	0	0	0	0	0	0	0	0	48	33	0	0	0	13	0	0	0
b5488cb0f1ca9048aaadffb4466877d7	0	0	9	0	0	79	17	0	0	0	0	0	0	0	0	0	0	0	0	0	14	5	0	0	0	0	0	0	0	0	0	0	0	0	0	0	92	97	0	69	0	0	0	0	0	23	0	33	0
e2c2888395da88751686bb1aef07450a	0	0	0	0	0	0	0	0	0	0	0	0	0	0	0	0	0	0	0	81	0	0	0	0	0	0	0	0	0	0	0	128	0	0	0	0	0	0	0	0	0	0	0	0	0	0	0	0	0
8e8c73b4fe63fd090ce00965d60e0ae4	0	0	0	0	0	0	0	0	0	0	0	0	0	0	0	0	0	0	0	0	0	0	0	0	0	0	0	0	0	0	0	0	0	0	0	0	0	0	0	0	0	0	0	0	0	0	0	0	0
6f46ba4f49a204e2ce29f6ac8e5cc8f1	0	0	19	62	0	0	0	0	0	0	0	0	0	0	0	0	0	0	0	0	0	0	0	0	0	0	0	144	155	91	0	0	0	0	0	0	0	0	0	0	0	0	0	0	0	0	0	0	0
104cd0f1ac326da4c84e0e5990cd84e0	0	0	9	0	0	0	0	0	0	0	0	115	0	0	30	0	34	0	3	0	0	20	0	0	16	0	0	0	0	0	0	5	0	0	0	0	0	40	0	0	0	0	0	0	0	44	0	132	0
664295ccacd9cb4c40520ce080ea4440	0	0	0	0	0	0	31	0	0	0	0	50	0	0	0	0	0	0	0	0	0	0	0	0	0	0	0	0	0	0	0	0	0	0	0	0	0	125	0	160	0	0	0	0	0	26	0	0	0
5b2c7ed2df55c5639db94f766e9e711d	0	0	0	0	0	0	0	0	0	0	0	0	0	0	0	0	0	0	0	0	0	0	0	7	0	0	0	68	158	131	0	0	0	15	17	26	0	0	0	44	0	0	0	0	0	0	0	0	0
9e4d0d36cd286f43235f60848eea7303	0	59	0	0	0	0	0	0	0	0	0	0	0	0	31	9	31	0	18	0	0	0	0	0	50	14	0	0	0	0	0	0	34	0	0	0	0	0	0	0	0	0	0	0	0	74	0	73	0
228abd3da7872ab7baf269aeb5c479c9	0	35	0	0	0	0	0	0	0	0	0	75	0	14	0	3	8	0	0	2	0	6	141	0	45	0	0	0	0	0	0	0	0	0	0	0	0	0	0	0	0	91	0	0	0	19	14	0	0
f0822d6b14d24b65aa602561bedb581e	0	0	0	0	0	0	137	0	0	0	0	0	0	0	0	0	0	0	0	0	0	0	0	0	0	0	0	0	0	0	0	0	0	0	0	0	33	134	61	0	0	0	0	0	0	0	0	71	0
96e26768a4cb3bc7e3448384840f2d8e	0	0	0	0	0	76	0	0	0	0	0	45	0	0	29	0	0	0	0	0	0	0	0	0	18	0	0	0	0	0	0	0	0	0	0	7	43	0	57	0	0	0	0	0	78	0	0	0	0
14c166a5c67e1824e568631d26862eed	0	0	0	0	0	0	0	0	0	0	0	0	0	0	0	0	0	0	0	0	0	24	0	0	0	0	0	0	0	0	0	10	0	0	0	0	0	0	0	0	0	0	0	0	0	0	0	0	0
22d6ba0ac31a8ea934dd37cfe44d36d2	0	0	0	0	0	0	0	0	0	0	0	0	0	0	0	0	0	0	0	0	0	0	0	47	4	0	0	196	58	143	0	0	0	7	0	7	0	0	0	0	0	0	0	0	0	0	0	0	0
2fd31447cf349a2c43ebd7b13b43c1f7	0	0	0	0	0	0	0	0	0	0	0	0	0	0	0	0	12	0	0	0	0	0	0	0	0	72	0	285	0	57	0	0	0	35	0	0	0	0	0	0	0	0	0	0	0	0	0	0	0
477cec661fdb2a7c0b283e1969751378	0	0	0	0	50	0	0	0	0	352	0	0	0	0	0	0	0	0	0	0	0	0	0	0	0	0	0	0	0	0	0	0	0	0	0	0	0	0	0	0	0	0	0	0	0	0	0	0	0
a135bc3f97eff8cf511739cc7595c263	0	0	0	25	57	0	0	0	2	321	0	0	0	0	0	0	0	54	0	0	0	0	0	0	0	0	0	0	0	0	0	0	0	0	0	0	0	0	0	0	0	0	0	0	0	0	0	0	0
f4979132f8720c58c92bb3e5fae6b0f7	0	0	0	0	0	0	0	0	0	0	0	0	0	0	0	0	0	0	0	0	0	0	0	0	0	0	0	0	0	0	0	459	0	0	0	0	0	0	0	0	0	0	0	0	0	0	0	0	0
224aa1edf73056cac1fbc3f4204b5d3a	36	19	35	0	2	0	0	0	0	0	0	72	4	44	25	3	0	0	4	2	0	6	0	0	25	4	0	0	0	0	0	5	0	0	0	0	0	0	0	0	0	0	0	0	0	42	0	34	0
3f6c526c9928d13ebd9fa65406ce01c9	0	0	9	0	0	0	47	0	0	0	0	0	0	0	0	0	0	0	7	0	0	0	0	0	0	0	0	0	161	0	0	0	0	0	0	0	32	0	0	0	118	83	0	0	0	0	0	0	0
7c6194d925979e8e30dbe18480243ef9	0	0	0	0	4	0	0	0	0	20	0	0	0	0	0	0	0	0	0	0	0	0	0	0	0	0	0	0	0	0	0	0	0	0	0	0	29	0	0	97	0	0	306	0	0	0	0	0	0
723d9f8d7d0589b0b3ea3277cc7108d9	51	0	0	0	0	0	44	0	0	0	36	0	0	0	0	0	0	0	5	0	0	0	0	0	0	0	0	0	0	34	0	0	0	0	0	0	0	0	31	0	0	0	0	0	0	0	0	0	0
85492e0e14500b5fd30f4bd888cf6742	0	0	0	0	0	0	0	0	0	0	5	420	0	0	0	0	28	0	0	0	0	0	0	0	0	0	0	0	0	0	0	0	0	0	0	0	0	0	0	0	0	0	0	0	0	0	0	0	0
2fa4b2fd0231c708beee9698cf2dcdc5	0	0	0	0	0	0	0	0	0	0	0	0	0	0	0	0	0	0	0	0	0	0	0	0	2	0	0	0	0	0	0	0	0	0	0	0	0	0	0	0	0	0	0	0	0	0	0	0	0
a24b692d995f824d19de2be59f7bdee9	0	42	0	26	150	0	19	0	0	100	0	0	0	0	0	0	0	0	0	0	0	0	0	0	0	0	0	0	0	0	0	19	0	0	0	0	23	0	0	0	0	0	0	0	0	73	0	0	0
a77474f17d19e0b1b87ea5e97c34e36b	0	0	0	0	0	0	0	0	0	0	0	0	0	0	0	0	0	0	0	0	0	0	0	0	0	0	0	0	0	0	0	0	0	0	0	0	0	0	0	0	0	0	0	0	0	0	0	383	0
0f90d8ae78d8ffb858ed512fab8817b4	0	0	0	0	0	0	0	0	0	0	0	0	0	0	0	0	0	0	0	0	0	0	0	0	0	451	0	0	0	0	0	0	0	0	0	0	0	0	0	0	0	0	0	0	0	0	0	0	0
3ef64af5a5b18399a94c28a012c357d0	0	0	0	0	0	0	0	0	0	0	0	0	0	0	0	0	142	0	0	113	0	0	0	0	0	0	0	0	0	0	0	0	0	0	0	135	0	0	0	0	0	0	0	0	0	0	0	0	0
e84b9ae7668f22425d5fddbc18533fdc	0	0	0	277	0	0	0	15	0	0	0	0	0	0	0	0	0	0	0	0	0	0	0	0	0	0	0	0	0	0	0	16	0	0	0	0	0	0	0	0	0	113	0	0	0	0	0	0	0
adb77c514dbf98d9b315d700805696ee	0	0	102	0	200	146	0	0	0	0	0	0	0	0	0	0	0	0	0	0	0	0	0	0	0	0	0	0	0	0	0	0	0	0	0	0	0	0	0	0	0	0	0	0	0	0	0	0	0
4591e7a09f2cb21de3dcd9eb8ce6320a	0	0	0	0	0	0	0	0	0	0	0	0	0	0	0	0	0	182	0	0	0	0	0	0	0	265	0	0	0	0	0	0	0	0	0	0	0	0	0	0	0	0	0	0	0	0	0	0	0
21a883eebc261cc434ba99f9710a1d61	0	0	0	0	0	0	0	0	0	0	0	0	0	0	0	0	0	0	0	0	0	0	0	0	0	0	0	0	0	0	0	0	0	0	0	0	53	0	20	246	52	0	0	16	0	0	0	0	0
18012830b13e32695feae325b6732aa9	3	0	0	0	0	0	34	0	0	4	0	0	0	0	0	0	0	0	0	0	0	0	0	7	0	0	0	0	155	0	0	0	0	7	7	21	5	0	0	69	0	24	65	0	0	0	0	0	0
c8a56cd35a11b117653a91fec5e564de	0	0	39	0	0	0	0	0	113	0	0	0	0	11	0	0	0	0	0	0	0	0	0	0	0	0	10	0	0	0	0	0	0	0	0	0	49	0	27	74	96	0	0	18	0	0	0	0	0
4c6879b5349968d364c2753bdb2bab0a	0	0	0	0	0	0	56	0	0	0	0	0	0	0	0	0	0	0	0	0	0	0	44	0	0	0	0	0	0	0	0	64	0	0	7	0	0	0	0	0	0	0	0	0	0	150	0	109	0
76e6b0d3e4ba2a807fdaecf524f754c2	0	0	0	0	0	0	13	0	0	0	0	13	0	0	0	0	0	0	0	0	0	0	0	0	0	0	0	0	0	0	0	0	0	0	0	0	27	0	64	81	0	0	45	0	93	0	14	0	0
bad283ed5990926dc2cf1f5fe739ecfc	0	0	0	0	0	0	0	0	411	0	0	31	0	0	0	0	0	0	0	0	0	0	0	0	0	0	0	0	0	0	0	0	0	0	0	0	0	0	0	0	0	0	0	0	0	0	0	0	0
90c3fbed1078a384402b3d50d1ebb191	0	0	0	0	0	0	0	0	0	0	0	0	0	0	0	0	0	0	0	0	0	0	0	0	26	0	0	0	0	0	0	0	0	0	0	0	0	0	0	0	0	0	0	0	393	0	23	0	0
dfa2442148727e4b90abb3377f7d735b	0	0	0	0	0	0	52	0	0	0	0	0	0	0	0	0	0	0	0	0	0	0	0	0	5	0	0	0	0	0	0	0	0	0	0	0	35	0	85	0	137	0	0	0	0	0	0	50	0
8e3e5596f2d3e2834615f400a7a1c02f	0	0	0	0	0	0	0	0	0	0	0	0	10	0	0	0	0	0	0	0	0	0	0	0	0	0	0	0	0	0	0	0	0	0	431	0	0	0	0	0	0	0	0	0	0	0	0	0	0
1aec25f85740b98a3740206dc81d85d6	0	0	0	0	0	0	0	0	0	0	0	0	0	0	0	0	0	0	0	0	0	0	0	0	0	0	0	0	0	0	0	0	0	0	0	0	0	0	0	0	0	0	0	0	0	0	0	0	0
7c87ba8d668bbbe60240c95affcfc46b	0	0	0	0	0	144	0	0	0	0	0	0	0	0	0	0	0	0	0	0	0	0	87	0	0	0	0	141	0	0	0	0	0	0	0	0	0	0	17	0	0	0	0	0	0	0	0	0	0
08b2587e2ccfa2a378761d31d4290bb7	0	12	0	0	0	0	0	45	0	0	0	0	0	0	0	0	0	4	0	4	0	0	0	0	0	3	0	0	0	0	0	285	0	0	0	0	0	0	0	0	0	79	0	0	0	0	0	0	0
bd1daa833b97b4a787c24d7084364b45	0	0	0	0	0	30	0	3	0	0	0	0	0	0	0	0	0	0	0	0	0	0	0	0	0	0	0	0	0	0	0	0	0	0	0	0	60	0	0	0	274	0	0	0	0	32	0	13	0
6ca05178ace9373724752eee80e7123c	0	0	0	0	0	0	0	0	0	0	0	51	0	0	0	0	57	0	0	0	0	0	0	0	151	0	0	0	0	0	0	0	0	0	0	0	0	0	0	0	0	85	0	0	0	0	0	0	0
1b8d494bb964549a31a4e0b5c03bde72	0	0	0	24	0	0	0	0	0	36	0	0	0	0	0	0	0	0	0	33	0	0	0	0	0	0	0	0	0	0	0	0	0	0	0	0	0	0	0	0	0	0	0	0	0	0	0	0	0
bfe60e52e7d5b55683827b5fc803d61e	0	0	0	0	0	0	0	0	0	0	0	0	0	0	11	23	0	30	0	0	6	0	0	0	0	0	31	71	0	144	0	0	0	118	0	0	0	0	0	0	0	0	0	0	0	0	0	0	0
026fa09adead9a19e4989e8a08b72182	0	0	0	0	0	0	0	61	0	57	0	0	0	0	0	60	32	0	14	0	0	0	0	149	0	59	0	0	0	0	0	0	0	0	0	0	0	0	0	0	0	0	0	0	0	0	0	0	0
0c550e26788e76c31529fb1adb68b49a	0	0	0	0	0	0	0	0	0	0	0	0	0	0	0	0	0	0	0	0	0	0	0	0	0	0	0	0	0	0	0	0	0	0	0	0	0	0	0	0	0	0	0	0	0	0	0	433	0
c96eec4601f7bda1784dc9160be382cd	0	29	0	0	0	0	110	0	0	0	0	0	0	0	0	0	0	0	0	0	0	0	0	0	0	0	0	0	0	0	0	0	0	0	0	0	123	0	0	0	99	0	0	0	0	13	0	0	0
687d21e3c157c639ce64426cef257f25	0	0	0	0	117	0	0	0	0	0	0	0	0	0	0	0	0	0	0	0	0	0	0	0	0	0	0	34	0	0	0	0	0	0	0	0	0	0	32	0	0	248	0	0	0	0	0	0	0
fec99eab436ad69f520076bd3eddf06c	0	0	0	0	0	0	0	0	0	0	0	0	0	0	0	0	0	0	0	0	0	0	0	0	0	0	326	0	0	0	0	0	23	0	0	0	0	0	0	0	0	0	0	0	0	0	0	0	0
4f42019a96c457a73b4f20e68569ed30	0	0	15	0	0	0	0	0	0	0	0	59	0	0	0	0	0	0	0	0	0	0	0	0	0	0	0	0	0	0	0	0	0	0	0	0	0	0	44	0	0	0	0	58	0	0	0	76	0
d1a002e7b577d009d6fcfbf762c293fc	0	0	0	0	0	0	0	0	0	0	0	0	0	0	0	0	0	0	0	0	0	0	0	0	0	0	0	0	0	0	0	0	0	430	0	0	0	0	0	0	0	0	0	0	0	0	0	0	0
2cc1bce8f74ef91a4fc4bcc94a019cde	0	0	0	0	0	0	38	0	0	0	0	124	0	0	0	0	0	29	0	0	45	0	37	0	0	23	0	0	0	0	0	0	0	0	0	0	29	0	0	0	0	0	0	0	0	0	64	0	0
a1beb0c4b37dd1ec91f6cca4d59a905c	0	0	0	0	0	0	0	0	0	0	0	0	0	0	0	0	0	0	0	0	0	0	0	0	0	0	0	0	0	0	0	0	0	0	0	0	0	0	0	0	0	0	0	0	0	0	0	0	0
f44e2b2387c83d8f6a286d57a9bc8993	66	19	12	0	0	0	2	0	143	0	0	0	9	0	0	0	0	0	0	0	0	0	17	0	0	0	0	0	0	0	0	0	0	6	0	18	0	0	0	0	66	0	0	0	0	0	0	69	0
6c85f6b58b873adff552364b53be7855	0	0	0	0	0	28	0	0	0	0	0	0	0	0	0	0	0	0	0	0	0	0	0	0	0	0	0	0	0	0	0	0	0	0	0	0	0	0	0	106	0	0	275	0	0	0	0	0	0
eab211227efdbba68f0b3fbaf2c9ce9d	0	0	0	0	0	0	28	0	0	0	0	0	0	0	0	0	0	7	0	0	0	0	0	0	0	0	0	0	0	0	0	0	0	0	0	0	69	143	0	0	0	0	0	0	0	0	0	0	0
77709fd8b34aacb0975a56e7cab74d04	0	5	5	0	0	0	0	0	0	0	0	0	0	0	6	0	0	0	0	0	0	21	0	25	0	0	0	0	0	0	0	0	0	10	0	0	0	0	0	0	0	0	0	0	0	0	0	0	0
1d333624aa764ea84050df92110f2811	0	0	22	0	0	0	0	0	0	0	0	27	0	0	0	0	0	0	0	0	0	0	0	0	0	0	13	0	0	0	0	0	0	0	0	0	0	60	0	0	259	19	0	0	0	0	0	24	0
1ea232fd7a31a044ddebfa64e05bc202	27	25	0	0	0	0	0	0	0	0	0	41	0	0	0	0	0	0	0	0	0	0	0	0	0	0	0	0	0	0	0	70	0	0	0	0	0	0	0	0	0	0	0	0	0	42	0	0	0
fbeac193c44819eec87461ea8e746c3f	0	0	0	0	0	0	0	0	0	0	0	0	0	0	0	0	0	0	0	0	0	0	0	0	0	0	0	0	0	0	0	0	0	423	0	0	0	0	0	0	0	0	0	0	0	0	0	0	0
20a2d9478a0fdc1cbbe2761988758773	0	0	0	0	0	0	0	0	0	0	0	0	0	0	0	0	0	12	0	0	0	0	0	0	0	0	0	0	0	0	0	0	0	0	0	0	0	0	0	143	0	0	267	0	0	0	0	0	0
fd0e96262ee8d7d9bc466307f2ddbf97	8	22	12	0	0	0	27	0	0	0	154	28	0	0	0	0	20	0	4	0	5	12	12	0	17	0	0	0	0	0	0	0	0	0	0	0	0	0	0	0	0	17	0	0	0	7	0	14	0
f5a22fec501cafc6300e39c259c8dbe5	0	0	0	0	0	0	0	0	0	0	0	0	0	0	0	419	0	0	0	0	0	0	0	0	0	0	0	0	0	0	0	0	0	0	0	0	0	0	0	0	0	0	0	0	0	0	0	0	0
c6c43dab7ca9e793b0785321390eaef0	0	0	0	0	0	0	0	0	0	23	0	0	0	213	0	0	0	0	0	66	0	0	0	0	0	0	10	46	0	19	0	0	6	0	0	0	0	0	0	0	0	0	0	0	0	0	0	0	0
497eec18060ace58cbfaa9db81638698	0	0	0	0	0	0	0	0	0	0	0	0	0	0	0	0	0	0	0	0	0	0	0	0	0	0	0	0	143	37	0	0	0	0	0	0	0	0	0	0	0	0	0	0	238	0	0	0	0
1e1f218c2cb4d24032a30bfc3157ed92	0	6	0	82	10	0	0	0	0	45	0	0	0	0	0	0	0	0	0	0	0	0	0	0	0	0	0	0	0	0	0	0	7	0	0	0	0	47	41	75	0	104	0	0	0	0	0	0	0
a2516a9bf7f82b844e97a373dfb66961	0	0	0	0	0	0	60	19	0	0	0	0	0	0	0	0	13	19	0	0	0	0	57	0	37	0	0	0	0	0	0	0	21	0	0	0	0	0	0	0	0	36	0	0	0	0	0	0	0
f9fcf885afb77ed7c15f45317bfa7768	1	24	10	0	0	0	49	0	0	0	0	15	0	0	0	0	0	0	0	0	0	0	0	0	0	0	0	0	0	0	0	0	0	0	0	0	68	20	0	0	0	0	178	0	0	0	0	0	0
a67f5ea6d016d5219d5b14c9b3d574c2	0	0	0	0	0	0	0	0	0	0	0	0	0	0	0	0	0	0	0	0	0	0	0	45	20	0	0	149	0	183	0	0	0	0	19	0	0	0	0	0	0	0	0	0	0	0	0	0	0
8c778267b769e5dc832558f0fdc78bd5	12	72	0	0	0	0	0	0	0	3	0	61	0	0	0	3	7	0	0	3	0	21	0	0	33	0	0	0	0	0	0	0	5	0	0	0	0	0	0	0	0	121	0	0	0	66	0	0	0
31bf092c0d84121e92e7e5b1a73ca8bd	0	0	0	0	0	0	0	0	0	0	0	34	0	0	0	0	93	0	0	0	0	0	0	0	0	0	0	0	0	0	0	19	0	0	0	0	0	0	0	0	0	68	99	0	0	36	0	58	0
930ae022a15ad8f2bc9b4eb50c3595dc	0	0	0	0	0	0	0	0	0	0	0	0	53	0	0	0	0	45	190	23	0	0	0	43	0	0	0	0	0	0	0	0	0	27	0	33	0	0	0	0	0	0	0	0	0	0	0	0	0
0e3e5f252164a5f410f2db1934896eb7	0	0	0	0	0	0	0	0	0	0	0	0	0	0	0	0	0	0	0	0	0	0	0	0	0	0	0	167	190	0	0	0	0	12	10	35	0	0	0	0	0	0	0	0	0	0	0	0	0
fe0ba571ce558e044e968d0dc1650f7a	0	21	0	0	0	0	76	0	0	0	0	45	2	0	12	4	65	0	0	0	96	0	0	0	51	0	0	0	0	0	0	0	0	0	0	0	0	0	0	0	0	0	0	0	0	35	0	0	0
6fcbf0a35cc03d0f3724108f67222716	0	0	0	0	0	0	40	0	0	0	0	0	0	0	0	0	0	0	0	0	0	0	0	0	0	0	0	0	0	0	0	0	0	0	0	0	0	0	0	0	0	0	0	0	373	0	0	0	0
47ac93fcc26c5080d9e10e427256cc2c	0	0	0	0	0	0	0	0	0	0	0	0	0	0	0	0	0	0	0	0	0	26	46	0	0	0	0	0	0	0	0	0	0	0	0	0	0	0	0	0	0	0	0	0	0	0	19	85	0
19d030baaea4bf8c44dac879cd705a9d	0	0	0	2	0	28	0	0	0	0	168	0	0	0	6	5	0	0	0	0	0	0	0	0	0	0	0	0	91	0	0	0	0	0	0	0	0	0	0	0	0	0	0	0	0	0	0	0	0
e4f41c418463feee046abbf9b55b1aca	0	0	0	0	0	0	0	0	0	6	0	0	0	0	0	0	0	7	148	0	0	0	0	46	0	18	0	0	0	0	32	0	48	33	0	0	0	0	0	0	0	0	0	0	0	0	0	0	0
8a19ff67f04b0ca22e658182f494b65e	0	0	0	0	0	0	0	0	0	0	0	0	0	0	0	0	0	0	0	0	0	0	0	0	0	0	0	0	0	0	0	0	0	0	0	0	0	0	0	0	0	0	0	0	0	0	0	0	0
44fa8e129a3a64d517a8856ae8d5530b	0	0	0	0	0	0	0	0	0	21	0	0	0	0	0	0	0	0	0	0	0	126	0	0	0	77	0	0	184	0	0	0	0	0	0	0	0	0	0	0	0	0	0	0	0	0	0	0	0
283afe7e7572c7bbb62b1ea09650dd41	87	73	39	0	0	0	40	0	0	0	0	32	0	11	0	0	0	0	0	0	0	11	0	0	0	0	0	0	0	0	0	0	0	0	0	0	0	0	0	0	0	0	0	0	0	32	43	0	0
7b0d99adec303aa6128e9624bd8ec338	0	0	0	0	0	0	0	0	0	6	0	0	0	53	30	0	0	0	0	0	0	0	0	0	88	0	0	0	0	0	0	8	0	0	0	19	0	0	0	0	0	0	0	0	0	26	0	0	0
785bae0d938b0ab87f4f337beb5376be	21	0	0	0	0	0	58	0	0	0	0	0	0	0	0	0	0	0	0	0	0	11	0	0	23	0	0	50	0	58	0	0	0	0	0	0	0	0	0	0	0	0	0	0	0	0	0	63	0
82af9ae6a84105524a315310c0072a79	0	0	7	0	0	0	0	0	0	0	0	22	0	0	0	0	0	0	0	0	0	0	0	0	0	0	0	92	107	0	0	0	0	0	0	9	0	10	0	119	0	12	0	0	0	0	0	26	0
7c2b05535d2ba7a90e9f16c8b30e57a0	0	0	0	0	0	0	12	0	0	0	0	0	0	0	0	0	0	0	0	0	0	0	0	0	0	0	0	0	0	0	0	0	0	0	0	0	53	43	0	46	159	0	0	0	0	0	19	0	0
15358b2029052c3acc2dad668d07bc3d	0	0	11	0	0	0	0	0	0	0	0	13	0	0	0	0	0	0	0	0	0	12	18	0	9	0	0	0	0	0	0	0	0	0	0	16	0	0	0	0	0	0	98	0	226	0	0	0	0
ed065bd4f10a88c85ab032e5fc3f6cea	0	0	0	0	0	0	0	0	0	0	0	0	0	0	0	0	0	0	0	0	0	0	0	0	0	0	0	0	0	0	0	0	0	0	0	0	0	0	0	0	0	0	0	0	0	0	0	0	0
5c3777d258cb8ae62d1d78ce2a73f2c4	0	14	19	0	0	0	42	0	0	0	0	0	4	0	0	6	0	0	0	5	0	0	50	0	27	0	0	0	0	0	0	0	18	0	0	0	0	0	0	0	0	0	0	0	0	70	0	100	0
6b0ccc22e0165381c5ef0ed9aed1d85c	0	0	0	0	0	0	0	0	0	0	0	0	0	0	0	0	0	0	0	0	0	0	35	9	0	0	0	0	57	212	0	0	0	0	20	66	0	0	0	0	0	0	0	0	0	0	0	0	0
81c0351294f638a2892b4eb154b8de03	0	0	0	0	0	0	0	0	0	0	137	0	0	0	0	0	0	0	0	0	0	0	0	0	0	0	0	0	0	0	0	0	0	0	0	0	0	23	19	0	0	59	124	0	0	0	0	0	0
4796e3f96d2ba8828d64349911e34f62	18	0	0	0	0	0	67	13	0	0	0	0	0	0	0	0	0	0	0	0	0	0	0	0	0	0	0	0	58	0	0	0	0	0	0	0	45	0	0	0	68	0	96	0	0	0	0	0	0
6ae25f977e0082b4d075623890107210	0	0	0	7	9	0	0	0	0	55	0	0	0	0	0	0	0	6	0	0	0	0	0	0	0	0	0	0	322	0	0	0	0	0	0	0	0	0	0	0	0	0	0	0	0	0	0	0	0
6d1bc0bd0c485baac94ffc4f9293d3e9	0	0	0	0	10	0	0	0	0	46	0	0	0	0	0	0	0	9	0	0	0	0	0	73	0	0	0	0	0	41	0	0	0	0	0	0	18	0	0	0	0	0	0	0	0	0	0	0	0
87a5f2347b139b43904316df12d96deb	0	42	46	0	0	0	0	0	0	0	0	91	0	77	0	0	0	0	0	0	0	0	0	0	0	0	0	0	0	0	0	83	0	0	0	0	0	0	0	0	0	0	0	0	0	59	0	0	0
9234a51b6dcab9be6dc9f479c812a87e	0	20	16	0	0	0	0	0	0	0	0	0	0	0	0	0	0	0	6	0	0	0	0	0	0	0	0	0	158	0	0	0	0	0	0	25	0	0	0	0	0	63	0	0	0	0	0	0	0
5338ee00626445ee79992069bfb8066c	0	0	12	0	0	0	0	0	102	0	0	18	0	0	0	0	0	0	0	0	0	0	0	0	0	0	0	0	0	0	0	0	0	0	0	0	0	0	7	0	0	48	0	0	211	0	0	0	0
d86f892eec15ee67117f60c36a6cf1b1	0	0	0	0	0	0	0	0	0	0	0	0	0	0	0	0	0	0	0	0	0	0	0	0	0	0	0	0	306	0	0	0	0	31	9	38	0	0	0	0	0	0	0	0	0	0	0	0	0
c91d354a7cb475a113e184d4cb89a38b	0	22	0	0	0	0	64	0	0	12	0	0	0	0	9	0	0	0	0	0	0	0	16	0	0	0	0	0	0	0	0	7	0	0	0	0	0	58	0	0	0	84	0	0	0	43	19	19	0
bdd99937d064ef744ddba17d1f2892d8	0	0	0	0	0	0	0	0	0	33	0	0	25	0	12	16	22	32	0	0	0	0	0	0	0	0	0	0	0	9	0	20	0	7	0	50	0	0	0	0	0	0	0	0	0	0	0	0	0
9e38d7a596c1f49b5b95690023774f80	0	0	0	0	0	0	0	0	0	0	0	0	0	0	0	0	0	0	0	0	0	0	0	0	0	0	0	0	226	0	0	0	0	0	0	0	0	42	24	85	0	0	0	0	0	0	0	0	0
ed83619c09ad2683d4aa23d2f2b1fc2b	0	0	0	0	0	0	0	0	0	0	0	0	0	0	0	0	0	0	0	0	0	0	0	0	0	0	0	0	0	0	0	0	0	0	0	0	0	0	0	150	0	0	0	0	246	0	0	0	0
6313f494c71cc613f2d03088cf910fbd	24	42	36	0	0	27	50	0	31	0	0	0	0	0	0	0	42	0	0	0	0	0	0	0	0	0	0	0	0	0	0	0	0	0	0	0	0	0	0	0	0	0	0	0	0	53	0	67	0
1d96e456881c8f0e68dd3ac43a9db69b	0	0	0	0	0	0	58	0	0	0	0	43	0	0	22	0	58	0	17	0	0	0	22	0	0	0	0	0	0	0	0	0	0	0	0	0	0	0	0	0	0	0	0	0	0	0	0	88	0
05e208acf645a1147042132de3cbabb2	0	0	0	0	0	0	0	166	0	17	0	0	0	0	0	5	0	77	0	0	0	0	0	128	0	0	0	0	0	0	0	0	0	0	0	0	0	0	0	0	0	0	0	0	0	0	0	0	0
5b8b1874f76b860cbd0d250b26522aba	0	0	0	0	0	0	0	0	0	0	0	0	0	0	0	0	21	0	0	0	0	0	0	0	0	0	0	52	234	35	0	0	0	0	8	0	0	0	0	0	0	0	0	0	0	0	0	0	0
5907f006e8c62d4fd75240bec21852b2	0	0	0	0	0	0	0	0	0	0	0	0	0	0	0	0	0	0	0	0	0	0	0	0	0	0	0	0	0	0	0	0	0	0	0	0	0	101	0	291	0	0	0	0	0	0	0	0	0
e34865d160e14a7fc7b0915c1328368c	97	0	0	0	0	0	0	0	0	0	0	32	0	0	0	0	0	0	0	0	0	0	0	0	28	0	0	0	0	0	0	0	0	0	0	0	0	0	0	0	0	0	0	0	0	64	0	68	0
d7a3712eabfb3a3ad544fd2bc6617ff3	0	0	0	0	0	0	0	0	0	0	236	0	0	40	0	0	0	0	0	0	0	0	0	0	0	0	0	4	0	95	0	0	0	4	0	0	0	0	0	0	0	0	0	0	0	11	0	0	0
66bf46e990de113a64ee44da2b41e00f	23	38	0	0	0	0	0	0	0	2	0	34	10	2	0	0	0	0	0	0	0	10	8	0	59	0	0	0	0	0	0	0	0	0	0	0	0	0	0	0	0	13	0	0	0	0	15	76	0
0193dc194fd8cd6e926fc4f9f257695c	0	82	37	0	0	0	0	0	0	0	0	0	0	76	0	0	0	0	0	0	0	0	0	0	0	0	0	0	0	0	0	0	0	0	0	0	0	0	0	0	0	0	0	0	0	87	0	107	0
9539786cc480370e416087b1a6621b4b	54	58	0	0	0	0	26	0	0	0	0	21	0	0	12	0	43	0	6	0	0	20	0	0	0	4	0	0	0	0	0	7	0	0	0	0	0	0	0	0	0	0	0	0	0	0	0	0	0
7c360ef22f8731deaedc35cb038ee907	0	19	0	0	0	80	0	7	0	0	0	0	7	12	0	0	0	0	0	0	0	0	10	0	0	0	0	0	0	0	0	0	0	0	0	0	97	37	29	0	0	16	0	0	0	14	0	0	0
5131fe87b0186813fafa5bd6d35c22bc	0	0	0	0	0	0	0	0	0	0	0	0	0	0	0	0	0	0	0	0	0	0	0	9	0	0	0	207	117	39	0	0	0	0	14	0	0	0	0	0	0	0	0	0	0	0	0	0	0
b4ea7f023becad8770fbd854659560cc	14	37	0	0	0	0	0	0	0	0	0	0	0	10	0	0	0	12	9	3	42	12	43	0	0	16	0	0	0	0	0	0	0	0	0	0	0	0	0	0	0	12	0	0	0	0	23	0	0
36f5465f716ae4b00e15563d744afcec	0	23	0	0	0	0	0	0	0	0	0	0	0	0	0	0	0	0	0	0	0	0	0	0	0	0	0	0	0	0	0	0	0	0	0	0	0	0	0	0	0	123	203	0	0	0	0	36	0
f1756ac07379a42378a78af774462662	0	0	0	0	0	0	0	0	0	0	0	17	0	0	0	0	0	0	0	0	0	0	0	0	0	0	0	89	179	100	0	0	0	0	0	0	0	0	0	0	0	0	0	0	0	0	0	0	0
f94b6b599400f8f93dca62ebc1dc1297	0	0	0	0	0	0	0	0	0	0	0	78	0	0	0	0	0	0	0	41	0	0	0	0	0	0	0	0	0	0	265	0	0	0	0	0	0	0	0	0	0	0	0	0	0	0	0	0	0
83c6c5b45116371cad813bcf8f89357a	0	0	0	0	0	0	0	0	292	0	0	0	0	0	0	0	0	0	0	0	0	0	0	0	0	0	0	0	0	0	0	0	0	0	0	0	0	0	0	91	0	0	0	0	0	0	0	0	0
7fb299d39a4e53a01b12a1c8069fffd8	0	0	0	0	0	20	51	0	0	0	0	0	0	0	0	0	0	0	0	0	0	0	0	0	0	0	0	0	0	0	0	0	0	0	0	0	76	0	22	95	0	0	89	0	0	0	0	0	0
609369da78133f786e14af8ce75b0e99	0	0	0	0	0	0	0	0	0	0	0	0	0	0	0	0	0	0	0	0	0	0	0	0	0	0	0	0	0	0	0	0	0	381	0	0	0	0	0	0	0	0	0	0	0	0	0	0	0
bb9aaa9102fadc8c2c478c281905a8a1	0	0	0	0	0	0	0	0	0	0	0	0	0	0	0	0	0	0	0	0	0	0	0	0	0	0	0	0	0	0	0	0	0	0	0	0	0	0	0	0	0	0	0	0	0	0	0	0	0
ff06c1a4f2c06b670ff5c7648496fb9b	0	0	0	0	0	52	93	0	0	0	0	0	0	0	0	0	0	0	0	0	0	0	16	0	41	0	0	0	0	0	0	0	0	0	0	0	0	25	0	0	129	0	0	0	0	0	0	0	0
e0132212a25cc4f618d18ddd49f1ab71	0	0	0	0	0	0	0	0	0	0	0	0	0	0	0	0	0	16	0	0	0	0	0	0	0	0	0	0	0	0	0	0	363	0	0	0	0	0	0	0	0	0	0	0	0	0	0	0	0
25556cf5a4433d5146d0a2e9e096a15a	0	0	0	0	0	23	0	0	0	0	0	0	0	0	0	0	0	0	0	0	0	0	0	0	0	0	0	0	0	0	0	0	0	0	0	0	0	0	0	256	0	0	0	0	99	0	0	0	0
f6b184a744a9d9dd881384c35648f438	0	0	0	0	0	0	28	0	0	0	0	0	0	0	0	0	0	0	0	0	0	0	0	0	0	0	0	0	0	0	0	0	0	0	0	0	0	73	0	0	138	0	0	0	139	0	0	0	0
8112835cdfcda3c225d6d8940dca1754	0	0	0	0	0	0	0	0	0	0	0	0	0	0	18	0	0	0	0	0	0	0	0	0	0	0	0	33	0	51	0	0	0	113	0	0	41	0	0	0	0	0	0	0	0	0	0	0	0
481e03809841e2f93f4e231f1ca60e68	0	0	0	0	0	0	0	0	0	0	0	43	0	0	0	0	40	13	0	0	0	11	0	0	0	0	0	0	0	0	0	0	0	0	0	0	0	0	0	0	0	0	0	0	0	72	0	176	0
19fd9ae04929fa349a91bfd365f8e8e2	0	0	0	0	0	0	0	0	0	0	0	0	0	0	0	0	0	0	0	0	0	0	0	0	0	0	0	377	0	0	0	0	0	0	0	0	0	0	0	0	0	0	0	0	0	0	0	0	0
6e7eedb2d6c72a96e9ada5b029119463	0	0	172	0	6	197	0	0	0	0	0	0	0	0	0	0	0	0	0	0	0	0	0	0	0	0	0	0	0	0	0	0	0	0	0	0	0	0	0	0	0	0	0	0	0	0	0	0	0
3e1651203c0b8452d026607e9a5a6183	0	0	0	0	0	19	0	0	0	0	0	0	0	0	0	0	6	0	0	0	0	0	0	0	0	0	0	0	0	0	0	0	0	0	0	0	0	0	0	0	0	33	0	0	316	0	0	0	0
88038ad46fb08fb4cf61f963111684fd	0	0	0	0	0	0	0	0	0	0	0	0	0	0	0	0	0	0	0	0	0	0	0	0	0	0	0	0	0	0	0	0	0	0	0	0	0	0	0	0	0	0	10	0	0	0	0	0	0
b1736d1fd12ecaabc306a5c4cab5815d	27	0	22	0	0	0	132	0	0	0	0	43	3	0	0	0	0	0	0	0	39	0	0	0	0	0	0	0	0	0	0	7	0	0	0	0	0	0	0	0	0	54	0	0	0	44	0	0	0
fd4b9d3a93db5f5f757c539701c6ddca	0	0	0	0	0	0	159	0	0	0	0	0	0	0	0	0	0	0	0	0	0	0	0	0	0	0	0	0	0	0	0	0	0	0	0	0	0	0	31	142	0	0	0	0	0	0	0	0	0
8f4c2690bad1a78447400c82971fb410	0	0	0	0	0	0	0	0	0	0	307	0	0	0	0	0	0	0	0	0	0	0	0	0	0	0	0	0	0	0	0	0	0	0	0	0	0	42	0	0	0	0	0	0	0	0	0	0	0
3f10adf34e54fc305fadcb23e0202753	0	0	0	0	0	0	0	0	0	0	0	58	0	8	19	15	0	0	0	0	40	46	47	0	0	0	0	0	0	0	0	0	0	0	0	0	0	0	0	0	0	0	0	0	0	0	0	0	0
d87fc225563f1aaa7c8fb080b46d3ab1	0	0	0	0	0	0	0	0	0	0	0	0	0	0	0	0	0	0	0	0	0	0	0	0	0	0	0	0	0	0	0	0	0	373	0	0	0	0	0	0	0	0	0	0	0	0	0	0	0
453e9864aacc2a3819b2db482692b753	0	0	0	0	0	0	0	0	0	0	0	0	0	0	0	0	0	0	0	0	0	0	0	0	0	0	0	0	0	0	0	0	0	0	0	0	61	111	0	0	201	0	0	0	0	0	0	0	0
9f829cb809b74e742195c0f8bace5791	22	23	0	0	0	0	0	0	0	0	0	0	0	0	0	0	0	18	0	0	0	13	0	0	0	0	0	0	0	0	0	58	0	0	0	0	0	0	0	0	0	0	0	0	182	25	31	0	0
a06ebc3b505463d584e893fd61ab5132	0	0	0	0	0	0	0	0	0	0	0	0	0	0	0	0	0	0	0	0	0	0	0	0	0	0	0	0	0	0	0	0	0	372	0	0	0	0	0	0	0	0	0	0	0	0	0	0	0
745906c997517a51f48f801ba3dd2089	0	0	0	0	0	0	0	0	0	0	0	0	0	0	0	0	42	0	30	22	0	0	0	32	117	0	0	0	0	0	0	0	0	0	122	0	0	0	0	0	0	0	0	0	0	0	0	0	0
cf1c3eda9a22a96848812d904cf8b843	0	0	0	0	0	0	11	0	0	0	0	0	0	0	0	0	0	0	0	0	48	0	0	0	0	0	0	0	0	0	0	171	0	0	0	0	0	0	0	0	0	0	0	0	0	63	63	0	0
956126e26a123c4119274c986619135c	41	28	0	0	0	0	119	0	0	0	0	0	10	0	0	0	0	0	0	0	0	0	0	0	9	0	0	0	0	0	0	0	0	0	0	0	0	0	0	0	0	0	0	0	0	114	0	47	0
01862559b9772f5cb001ddfe2a3777bf	0	0	7	0	0	0	24	0	0	0	0	44	0	0	18	0	36	0	0	0	0	0	0	0	0	0	0	0	0	0	0	0	0	0	0	7	0	29	0	0	106	0	23	0	59	0	0	0	0
cadbfbe14d850f64fb839442eadb896f	0	0	0	0	0	32	18	0	0	0	0	0	0	0	0	0	0	0	0	0	0	0	0	0	0	0	0	0	0	0	0	0	0	0	0	0	0	0	0	0	1	0	221	0	0	0	54	0	0
29fb6c5497593fbc160f1dc48ca5304c	0	0	16	0	0	0	0	18	0	0	0	0	0	5	0	0	0	0	0	0	0	0	0	0	47	0	0	0	0	0	0	0	0	0	0	0	0	0	0	0	0	0	0	0	0	0	0	0	0
2e1b615a82f9f0e2aea1eca960697022	0	0	0	0	0	0	132	74	0	0	112	49	0	0	0	0	0	0	0	0	0	0	0	0	0	0	0	0	0	0	0	0	0	0	0	0	0	0	0	0	0	0	0	0	0	0	0	0	0
d2d910f4cc7634174c9440dfe54ef466	0	0	0	0	0	0	0	0	0	0	0	0	0	0	0	0	0	0	0	0	0	0	0	0	0	0	0	0	0	0	0	0	0	366	0	0	0	0	0	0	0	0	0	0	0	0	0	0	0
acbffa8ccefe414a04169dd3688c598f	0	0	0	0	0	0	0	0	0	0	0	0	0	0	0	0	0	0	0	0	0	0	0	48	0	0	0	0	0	270	0	0	0	0	0	47	0	0	0	0	0	0	0	0	0	0	0	0	0
4c5dc4c82812e096b81d35bc7e41fa45	0	16	0	0	0	0	0	0	0	0	0	0	0	0	0	0	0	0	0	0	0	0	0	0	0	0	0	99	0	0	0	0	0	0	0	0	24	0	0	60	98	0	0	43	0	9	0	0	0
729cdfef34bee266d3327bf3f6478463	0	0	0	0	0	0	32	0	0	0	0	0	0	0	0	0	0	0	0	0	0	0	0	0	0	0	0	0	0	0	0	0	0	30	289	13	0	0	0	0	0	0	0	0	0	0	0	0	0
916a9c6a5245f4bb091fb3731153ae02	0	0	0	0	0	0	0	0	0	0	0	0	0	0	0	0	0	0	0	0	0	0	0	0	0	0	0	0	123	234	0	0	0	0	7	0	0	0	0	0	0	0	0	0	0	0	0	0	0
7144c3ba88cd9c581302a1b71eb6ce12	0	19	0	0	0	0	88	0	104	0	0	0	0	0	0	0	0	0	0	0	0	0	0	0	0	0	0	0	0	0	0	0	0	0	0	0	0	0	15	0	0	0	0	0	0	0	0	97	0
2bf1f0f78658e5a91c76b0f6f371caa1	0	0	0	0	0	0	0	0	0	0	0	0	0	0	0	0	0	0	0	0	0	0	0	0	0	0	0	205	97	61	0	0	0	0	0	0	0	0	0	0	0	0	0	0	0	0	0	0	0
f8c32dfd20ccf23ceb643816218a10d1	0	0	0	0	0	0	0	0	0	0	0	0	0	0	0	0	0	17	14	0	0	0	0	0	0	0	0	0	0	0	318	0	0	0	0	0	0	0	0	0	0	0	0	0	0	0	0	0	0
c8086df73f773e37dd0327611a0e8d24	94	0	0	0	0	0	0	0	0	0	0	16	0	11	12	4	0	14	0	0	26	0	55	0	0	0	0	0	0	0	0	0	0	0	0	0	0	0	0	0	0	0	0	0	0	0	0	0	0
8aa24e96a96180ff1871c24c67d9844f	0	0	0	0	0	0	0	82	0	0	0	0	0	0	0	0	0	0	0	247	0	0	0	0	0	0	0	0	0	0	0	0	0	0	0	0	0	0	0	0	0	0	0	0	0	0	0	0	0
4012605436154cbd5cc63c4edffbeab4	0	272	0	0	0	48	0	0	0	0	0	0	0	0	0	0	0	0	0	0	0	0	0	0	0	0	0	0	0	40	0	0	0	0	0	0	0	0	0	0	0	0	0	0	0	0	0	0	0
a35008ca28ce5db02ddf7a5ef8ee84dc	0	0	0	0	0	0	77	8	0	0	0	0	0	0	0	0	0	0	0	0	0	0	0	0	0	0	0	0	0	0	0	0	0	0	0	0	38	38	20	0	0	0	113	0	0	0	17	0	0
1cf18ccd624136f05c83b59dda3f39cd	0	0	0	0	0	0	21	0	0	0	0	0	0	0	0	0	0	0	0	0	0	0	0	0	0	0	0	0	0	0	0	0	0	0	0	0	0	0	0	0	111	0	68	0	160	0	0	0	0
db07283ce64180cda597bdf682f12f4e	0	0	17	0	0	15	20	0	0	6	0	47	8	11	0	0	0	0	0	0	0	0	0	0	12	0	0	0	0	0	0	0	0	0	0	0	21	0	0	0	18	11	0	0	0	27	0	13	0
1b1702aa32aac7e182c3d44b3ef2f78e	8	0	0	0	0	0	13	12	0	5	0	13	0	6	17	2	2	0	0	0	0	2	17	0	0	0	0	0	0	0	0	0	0	0	0	0	0	0	0	57	0	17	0	0	0	43	0	11	0
69efb8b3cbfdd30c7f9377ad6f187dcd	0	0	0	0	0	0	0	0	0	0	0	0	0	0	0	0	0	0	0	0	0	0	0	0	0	0	358	0	0	0	0	0	0	0	0	0	0	0	0	0	0	0	0	0	0	0	0	0	0
3551855ddbdb94fe1781971ded2bea9e	0	0	0	0	0	0	0	0	0	0	0	0	0	0	0	0	0	0	0	0	0	0	0	0	0	0	0	232	0	126	0	0	0	0	0	0	0	0	0	0	0	0	0	0	0	0	0	0	0
0dcff9eee3140e93cc4511c1fc63cd70	0	0	0	0	0	0	0	0	0	0	0	0	0	0	0	0	0	0	0	0	0	22	0	0	0	0	0	0	111	101	0	0	0	17	0	45	0	0	0	0	0	0	0	0	0	0	16	0	0
040bcc4af211a054830bf336c478f645	0	0	0	0	0	0	0	0	0	0	0	0	0	0	0	0	0	0	0	0	0	0	0	0	0	0	0	332	0	0	0	0	0	0	0	0	0	0	0	0	0	24	0	0	0	0	0	0	0
c5220d96fe07755bec3c841f0b5776a3	0	0	0	0	0	355	0	0	0	0	0	0	0	0	0	0	0	0	0	0	0	0	0	0	0	0	0	0	0	0	0	0	0	0	0	0	0	0	0	0	0	0	0	0	0	0	0	0	0
385a9f7faa7b637ad7165902361aa64e	0	0	0	0	0	3	0	0	0	0	286	65	0	0	0	0	0	0	0	0	0	0	0	0	0	0	0	0	0	0	0	0	0	0	0	0	0	0	0	0	0	0	0	0	0	0	0	0	0
2eaac57d39771f5763def7bc34bee5a8	0	0	0	0	3	2	0	0	0	0	348	0	0	0	0	0	0	0	0	0	0	0	0	0	0	0	0	0	0	0	0	0	0	0	0	0	0	0	0	0	0	0	0	0	0	0	0	0	0
062e92a6d85fe15d658fa75a8d59da5c	0	0	0	0	0	0	0	0	0	15	0	83	0	0	0	17	0	0	16	12	0	23	26	0	0	0	0	0	0	0	0	0	0	0	0	0	0	0	0	0	0	0	0	0	0	0	0	120	0
74e4b700cbb9ce6172f5148d066380ce	0	0	0	0	0	0	36	0	316	0	0	0	0	0	0	0	0	0	0	0	0	0	0	0	0	0	0	0	0	0	0	0	0	0	0	0	0	0	0	0	0	0	0	0	0	0	0	0	0
539056817cec978078fb05a80afc202e	0	0	0	0	0	0	16	0	0	0	0	0	0	0	0	0	0	0	0	0	0	0	0	0	17	0	0	0	136	0	0	0	6	0	0	0	0	0	0	0	0	0	0	0	177	0	0	0	0
cc1342c673bf20cc509afc22fe9208ac	0	0	0	0	0	0	0	0	0	0	0	0	0	0	7	0	0	0	0	0	0	11	0	0	0	0	0	0	0	0	0	0	0	0	0	0	0	37	36	0	200	0	0	0	0	0	16	34	0
c96d8a3fcb1f709a497ca132f8fe498d	0	0	0	31	0	0	0	2	0	25	0	0	0	0	0	40	0	49	0	0	0	0	0	26	0	0	0	0	0	0	0	0	0	0	55	10	0	0	0	0	0	0	0	0	0	0	0	0	0
e6af8501ddd4cad4e090720f1bd73a6f	0	0	0	0	0	0	0	0	0	9	0	22	47	0	229	0	0	0	0	0	0	0	0	0	0	0	0	25	0	0	0	0	0	0	0	0	0	0	0	17	0	0	0	0	0	0	0	0	0
be8d74ee3951cfe6d80976952024b93c	0	0	0	0	0	0	0	0	0	0	0	0	0	0	0	0	0	0	0	0	0	0	0	0	0	0	0	0	159	36	0	154	0	0	0	0	0	0	0	0	0	0	0	0	0	0	0	0	0
08930b6449e015df940e04a6e49703bf	0	0	0	0	0	0	0	0	0	0	0	0	0	0	0	0	0	0	0	0	0	0	0	0	0	0	0	0	0	0	0	0	0	0	0	0	0	0	0	0	0	0	0	0	349	0	0	0	0
49c491590439e9ac2f3dce39d3704935	0	0	0	0	20	0	0	0	0	0	0	0	42	0	9	12	7	0	0	0	0	0	0	9	0	0	0	37	0	0	0	0	0	0	24	25	0	0	0	0	0	0	0	0	0	0	0	17	0
d69f1aaad3dea44c082adf2af5913cee	0	0	0	6	11	0	0	6	0	79	0	0	0	0	0	5	33	0	0	0	0	0	0	56	0	0	0	0	51	0	23	0	10	13	26	25	3	0	0	0	0	0	0	0	0	0	0	0	0
b9a89c9d5f4ff85e482e74513b6247e0	0	0	0	0	0	0	0	0	0	0	0	0	0	0	0	0	0	0	0	0	0	0	0	0	0	0	0	0	0	0	0	0	0	0	0	0	0	0	0	0	2	0	180	0	151	0	0	0	0
e645c21616a6f64ecd874c05bd890160	0	0	0	0	0	0	0	0	0	0	0	0	0	0	0	0	0	0	0	0	0	0	0	0	0	0	0	0	0	0	0	0	0	0	0	0	0	0	0	0	0	0	0	0	347	0	0	0	0
693cab581aa529c608fe49a9240ca215	0	31	0	0	0	0	0	0	0	0	0	30	0	91	0	0	0	0	0	0	0	0	0	0	0	0	0	0	0	0	0	0	0	0	0	0	0	53	0	0	0	0	0	0	0	30	0	106	0
0d147043948089610147d0715a96d713	0	0	0	0	0	0	0	0	0	9	0	0	0	0	0	0	0	0	0	0	0	0	0	47	0	43	0	0	0	0	10	0	43	0	0	194	0	0	0	0	0	0	0	0	0	0	0	0	0
53aee786e92032e97c491d91bdbe5a90	0	0	0	0	0	0	0	0	0	0	0	0	0	0	0	0	0	0	0	0	0	0	0	0	0	0	0	0	0	0	0	0	0	0	40	0	0	0	0	0	0	0	0	0	0	0	0	0	0
e5f43fb7db840a8630b364ad92c308e6	0	0	0	0	0	0	0	0	0	0	0	0	0	0	0	0	0	0	0	0	0	0	0	0	0	0	0	0	0	0	0	0	0	0	0	0	0	0	0	0	0	0	0	0	0	0	0	0	125
d4ad3200f6b57a7d0bdda5134224e498	0	218	0	0	0	49	40	0	0	0	0	0	0	0	0	0	0	0	0	0	0	0	0	0	0	0	0	0	0	0	0	0	0	0	0	0	0	0	0	0	0	0	0	36	0	0	0	0	0
0c39ede6da50bbdfde1472b313d68968	0	0	0	0	0	7	0	0	286	0	0	0	0	0	0	0	0	0	0	0	0	0	0	0	0	6	0	44	0	0	0	0	0	0	0	0	0	0	0	0	0	0	0	0	0	0	0	0	0
388df9de090cb9ab994ec7f3958e2be2	0	0	0	0	0	0	0	0	66	0	119	0	0	0	0	0	0	0	0	0	0	0	8	0	0	0	0	0	93	0	0	0	0	0	0	0	0	0	0	0	0	0	0	36	0	0	0	0	0
4e37f53fc1e48dcabab3839a10e08e72	0	0	0	0	0	0	0	0	0	0	0	0	0	0	0	0	0	0	0	0	0	0	0	16	0	0	290	36	0	0	0	0	0	0	0	0	0	0	0	0	0	0	0	0	0	0	0	0	0
6dc693ae13791eb9040d2dd609c6205c	0	0	0	0	0	0	0	0	0	0	0	0	0	0	0	0	0	0	0	0	0	0	0	0	0	342	0	0	0	0	0	0	0	0	0	0	0	0	0	0	0	0	0	0	0	0	0	0	0
73deb32ff1050ec61f2c2a51659a499a	5	12	19	0	0	0	47	4	0	0	0	5	3	0	0	0	28	0	0	0	26	0	11	0	9	0	0	0	0	0	0	0	4	0	0	0	0	0	0	0	0	0	0	0	0	30	6	31	0
56b8b20f99b86e2881995397fe804579	0	0	0	0	0	56	0	0	0	0	0	0	0	0	0	0	0	0	0	0	0	0	0	0	83	0	0	0	0	0	0	0	0	0	0	0	0	0	0	0	0	0	0	0	0	18	0	0	0
5ba7fc69e90108b189c788880d836a7a	0	0	0	0	0	0	0	0	0	0	0	0	0	0	0	15	0	0	0	0	0	0	0	0	0	0	0	0	0	0	0	0	0	0	288	27	0	0	0	0	0	0	0	0	0	0	0	0	0
788710a2c86a7f21a5122ef3cbf5b85f	0	21	0	0	0	31	55	0	0	0	0	0	0	0	0	0	0	0	0	0	0	0	0	0	0	0	0	36	0	23	0	0	0	0	0	0	25	51	0	0	0	0	0	0	0	0	16	36	0
517bae36c3f249b7261904488361268b	0	0	0	0	0	0	167	0	0	0	0	0	0	0	0	0	0	0	0	0	0	21	0	0	0	0	0	0	0	0	0	108	0	0	0	0	0	0	0	0	0	0	0	0	0	0	0	0	0
9951fe32ae11faa4bab2449418d4e2ef	0	0	0	0	0	0	0	0	0	0	0	0	0	0	0	0	0	0	0	0	0	0	0	0	0	0	0	0	0	0	0	0	0	0	0	0	0	0	0	0	0	0	0	0	0	0	0	0	0
ea47bdcd42e4cfcbe572cae5ce3f00de	0	20	0	0	0	0	46	0	0	0	0	0	0	0	0	0	0	0	0	0	0	0	0	0	0	0	0	0	0	0	0	0	0	0	0	0	0	0	0	0	272	0	0	0	0	0	0	0	0
d6b6f11466c6160ffbb075500eb5c420	0	0	0	0	0	0	0	0	0	0	0	54	11	78	24	10	0	0	8	0	24	22	0	0	0	0	0	0	0	0	0	0	0	0	0	0	0	0	0	0	0	0	0	0	0	16	42	0	0
8fb0880d436ae8103a111c548dfe7ed8	0	0	0	0	0	0	0	0	0	0	0	0	0	0	0	3	0	70	133	0	0	0	0	0	0	0	0	0	0	49	0	0	0	0	0	0	0	0	0	0	0	0	0	0	0	0	0	0	0
8803becca82d3828520b1aa6a0b77089	0	0	0	0	36	0	0	0	0	0	0	0	0	0	0	19	13	21	19	0	0	7	5	0	24	32	0	57	0	0	11	28	0	5	25	31	0	0	0	0	0	0	0	0	0	0	0	0	0
209ac7b86b533c230b5dfd70a5604e27	0	0	0	0	0	0	0	0	0	0	0	0	0	76	21	0	57	0	0	0	0	0	0	0	0	63	105	0	0	0	0	0	0	0	0	13	0	0	0	0	0	0	0	0	0	0	0	0	0
c7c735f23e6b8a4ad4382e78076345ff	0	0	0	0	0	0	0	0	0	0	0	0	0	0	0	0	0	0	0	0	0	0	0	0	0	0	0	0	0	0	335	0	0	0	0	0	0	0	0	0	0	0	0	0	0	0	0	0	0
7c62d7c7ed54c67805efd99b1ec6e5d5	24	0	13	0	0	0	0	0	0	0	0	73	0	0	0	0	47	0	12	0	0	18	28	0	15	4	0	0	0	0	0	11	0	0	0	0	0	0	0	0	0	78	0	0	0	0	0	0	0
a7e3547e28751768f0c45e43b7c49298	0	154	0	0	0	0	0	0	0	0	0	0	0	0	0	0	0	0	0	0	0	0	0	0	0	0	0	0	0	0	0	0	0	0	0	179	0	0	0	0	0	0	0	0	0	0	0	0	0
caba01338737532f58a70ac5a86bcd15	0	11	0	0	0	0	0	0	0	0	0	0	0	0	0	0	0	0	0	6	0	0	0	0	0	0	0	0	0	0	0	0	0	0	0	0	0	0	0	0	0	0	0	0	0	0	0	0	0
cd2b8c2cdec5e68e0ab0e7146c65e1ca	0	0	53	0	0	0	0	8	0	0	0	0	0	0	0	0	0	0	0	0	0	0	45	0	0	5	0	0	0	0	0	0	0	0	0	0	0	0	0	0	0	64	0	0	0	30	0	0	0
c27fcd4ff647d20d2726864847aaa257	0	0	16	0	0	0	0	0	126	0	0	0	0	0	0	0	0	0	2	0	0	30	0	0	0	0	0	0	0	0	0	0	0	0	0	0	0	0	0	0	0	0	0	0	0	10	0	118	0
afa1c7dc039875659ff75a8c3f7915b4	0	0	0	0	0	0	0	0	0	0	0	14	0	0	0	0	0	0	0	0	0	0	14	0	0	0	0	0	0	0	0	0	0	0	0	0	0	0	0	127	65	0	0	0	0	0	31	75	0
c7d4062a9c3f6187440c4776416ab315	0	0	0	0	0	0	0	0	0	0	0	0	0	0	0	0	0	0	0	0	0	0	0	0	0	0	0	0	240	78	0	0	0	0	0	15	0	0	0	0	0	0	0	0	0	0	0	0	0
a81859ef55f1fdab6be8ad34c8aaf59c	13	15	20	0	0	0	27	6	0	0	0	57	5	15	9	0	41	0	0	0	0	8	0	0	12	0	0	0	0	0	0	0	0	0	0	0	0	0	0	0	0	0	0	0	0	27	0	51	0
1611a3b520914b0a25170043ea9105a5	0	0	0	0	0	0	34	0	0	0	0	0	0	0	0	0	0	0	0	0	0	0	0	0	0	0	0	0	0	0	0	0	0	0	0	0	0	65	0	185	0	0	0	0	0	0	0	24	0
86b6a05c1c98bb9e3c9e50856caa88b9	0	0	0	0	0	0	0	19	0	0	0	0	0	0	0	0	48	8	0	0	0	0	0	0	5	5	0	0	0	0	0	0	7	0	0	0	0	0	0	0	0	0	0	0	0	0	0	0	0
c03838d1ecddceb477cab85570d6f10d	0	0	0	0	0	0	0	0	332	0	0	0	0	0	0	0	0	0	0	0	0	0	0	0	0	0	0	0	0	0	0	0	0	0	0	0	0	0	0	0	0	0	0	0	0	0	0	0	0
a8558af2f2904b9a6cea2db9073f4c78	0	0	0	0	0	0	0	0	0	0	0	0	0	0	0	0	0	0	0	0	0	0	0	0	0	0	0	0	0	0	0	323	0	0	0	0	0	0	0	0	0	0	0	0	0	0	0	0	0
025d7057b30a4f037d79550fd80c799d	0	0	0	0	0	0	0	39	0	15	0	0	0	0	0	108	0	7	12	27	0	0	0	34	0	0	0	0	0	0	29	0	0	6	54	0	0	0	0	0	0	0	0	0	0	0	0	0	0
ba539db45960380832eb38ac88d17f23	39	36	0	0	0	0	0	0	0	0	0	0	0	81	0	0	0	0	0	0	0	0	40	0	0	0	0	0	0	0	0	0	0	0	0	0	0	0	0	0	0	0	0	0	0	0	35	0	0
adfc155aeeaff38fc3704e1848e97696	0	0	0	0	0	16	0	0	0	31	0	0	0	0	0	0	0	0	0	0	0	0	0	0	10	0	0	0	0	0	0	0	0	0	0	0	0	10	0	0	147	116	0	0	0	0	0	0	0
1da0b977cf7cdf12beabe22a2bcbafc0	0	0	0	0	0	0	0	0	0	3	0	0	0	0	0	0	0	0	0	0	0	0	0	0	0	5	0	0	65	0	0	0	0	0	0	0	0	0	78	0	0	0	43	0	0	0	18	0	0
88afe956a0889b7c0f581fae01895e60	0	0	0	0	0	0	0	0	0	0	0	0	0	0	122	54	154	0	0	0	0	0	0	0	0	0	0	0	0	0	0	0	0	0	0	0	0	0	0	0	0	0	0	0	0	0	0	0	0
74b65606693deeeb126d7291d202e114	55	0	0	0	0	0	81	20	0	0	0	0	0	0	0	0	0	0	0	0	53	0	0	0	0	0	0	0	0	0	0	58	0	0	0	0	0	0	0	0	0	0	0	0	0	61	0	1	0
5e0c16857d243d329d5c6d3ac57b8e14	0	29	0	0	0	0	0	0	0	0	0	0	0	179	0	0	0	0	0	0	0	0	0	0	26	0	0	0	0	0	0	0	0	0	0	0	0	0	0	0	0	0	0	0	0	0	0	0	0
1837831dd855d8a46b324bf87e038ca3	0	0	60	0	4	0	45	0	0	0	0	0	0	0	0	0	0	0	0	0	0	0	0	0	0	6	0	0	0	0	0	175	0	0	0	0	0	0	0	0	0	0	0	0	0	39	0	0	0
bcb82d62dc3e17e6dd22100f7aba1e25	0	0	17	0	0	0	0	13	0	0	0	0	0	6	0	0	0	0	0	0	0	0	0	0	0	0	0	0	0	0	0	0	0	0	0	0	0	0	47	0	0	0	0	0	0	29	0	0	0
ec18158a3f7975839fe7788703a055e3	0	0	0	0	0	0	0	0	0	0	0	31	5	0	0	2	117	0	0	0	0	12	0	0	0	0	0	0	0	0	0	0	0	0	0	0	0	0	0	0	0	0	0	0	0	0	0	93	0
8d97c264c81964cc91ac9dc0005a9e3c	0	21	0	0	0	0	0	0	0	0	0	0	0	0	31	0	0	0	0	0	0	0	0	10	0	0	0	0	0	0	0	0	0	0	0	0	0	0	0	0	134	0	0	0	0	0	0	0	0
a0bcd9eadd49cf68cf6293cf7ba231ab	0	0	40	0	0	0	0	0	0	0	0	30	0	0	0	0	0	0	0	0	0	0	0	0	0	0	0	0	0	0	0	49	0	0	0	0	0	0	0	0	0	66	0	0	0	47	0	62	0
e2e695a55e32e15536f1a920740b9c07	0	0	0	0	5	0	0	0	0	25	0	0	0	0	0	0	0	28	0	0	0	0	0	235	0	34	0	0	0	0	0	0	0	0	0	0	0	0	0	0	0	0	0	0	0	0	0	0	0
3f2ae9c58151d7116e62306cf70b2e6a	0	0	0	0	0	92	0	0	0	0	0	0	0	0	0	0	0	0	0	0	0	0	0	0	0	0	0	0	0	0	0	0	0	0	0	0	0	64	0	0	0	55	0	0	0	17	0	0	0
08cdc9a34efb0aeb8a10b89033dd7635	0	0	0	0	0	47	70	0	0	0	0	0	0	0	0	0	0	0	0	0	0	0	0	0	0	0	0	0	0	41	0	0	0	0	0	0	0	42	0	0	0	0	0	55	0	0	36	36	0
7f77d9a3473bcd8265fa00b994ddec71	0	0	0	0	0	5	0	0	0	0	322	0	0	0	0	0	0	0	0	0	0	0	0	0	0	0	0	0	0	0	0	0	0	0	0	0	0	0	0	0	0	0	0	0	0	0	0	0	0
76fa5a018e908b09754724543811659f	0	0	17	0	0	0	0	0	0	0	0	41	0	0	0	0	0	0	0	0	0	0	0	0	0	0	0	0	0	0	0	0	0	0	0	0	0	0	0	0	0	0	0	0	0	59	0	191	0
3f21c06e1c6ad60f8ca121083744b549	0	0	0	117	0	0	0	0	0	0	0	0	0	0	0	0	0	0	0	0	0	0	0	0	0	0	0	0	209	0	0	0	0	0	0	0	0	0	0	0	0	0	0	0	0	0	0	0	0
437af6c8d1e1ff536349b232a563f63d	18	6	0	0	0	0	0	0	0	0	0	0	0	0	0	0	0	0	0	0	0	0	0	0	0	0	0	0	0	0	0	0	0	0	0	0	20	76	6	0	0	0	77	23	0	0	0	55	0
f5aa2252d2b6427aaea409e7b656c9e6	0	0	0	0	0	0	0	0	0	0	0	0	4	321	0	0	0	0	0	0	0	0	0	0	0	0	0	0	0	0	0	0	0	0	0	0	0	0	0	0	0	0	0	0	0	0	0	0	0
2dad6c2a35572cbdfc7ba967d3b124e0	34	33	0	0	0	0	0	0	0	0	0	70	0	0	0	0	0	21	0	0	0	0	0	0	21	0	0	0	0	0	0	0	0	0	0	0	0	102	0	0	43	0	0	0	0	0	0	0	0
eda2dabf13df183fb71e7c53d967c174	15	11	0	0	0	0	0	0	0	0	0	136	0	101	0	0	0	0	0	0	0	29	18	0	0	0	0	0	0	0	6	0	0	0	0	0	0	0	0	0	0	0	0	0	0	0	0	0	0
ce6502054352eae911a04248e7587a6c	0	0	0	0	0	0	0	0	0	0	0	15	0	112	0	0	0	0	0	0	0	19	0	0	0	0	0	0	0	0	0	0	0	0	0	0	0	0	0	0	0	0	0	0	0	0	0	0	0
b068e1e736dc4b547bca78e4e57eb3fb	0	0	0	0	0	0	0	0	106	0	0	0	0	0	0	0	0	0	0	0	0	0	0	0	0	0	0	0	0	0	0	0	0	0	0	0	27	0	0	0	47	0	0	0	0	0	0	0	0
1ea152ed26a6f95db9248bcc654062f4	0	0	0	0	0	0	0	0	0	14	0	25	0	49	0	3	8	0	0	0	0	0	48	0	0	0	0	0	0	0	0	0	17	0	0	0	19	19	0	0	0	47	0	0	0	0	0	52	0
73b2524018792ddac39fd8c7f73a961f	0	24	0	0	0	0	0	4	0	0	0	0	0	9	0	0	0	0	0	0	0	0	0	0	11	0	0	0	0	0	0	0	0	0	0	0	81	0	0	0	0	0	145	0	0	0	9	0	0
1e4241acfcf9badb84332bf84669dd01	0	0	0	0	0	19	31	0	0	0	0	0	0	0	0	0	0	0	0	0	0	0	0	0	21	0	0	0	0	0	0	0	0	0	0	0	0	17	0	0	101	0	0	0	0	9	0	0	0
a3c7c64ae77dc06aea3c7a67c511f6f0	0	0	0	0	0	0	0	0	0	0	0	21	0	0	0	6	43	14	0	0	0	0	0	0	0	0	0	0	0	0	0	0	0	0	0	0	0	0	0	0	0	0	0	0	0	17	0	48	0
a31d9c4beedc77094e3f2fb5f9146928	0	0	0	0	0	0	0	0	0	0	0	0	0	0	0	8	0	0	0	0	0	0	0	0	0	0	0	0	103	126	0	0	0	0	0	0	0	0	0	0	0	0	0	0	0	0	0	73	0
f903f81d2f49ca68d3a8d99b39c18396	0	0	0	0	0	0	0	0	0	0	0	0	0	0	0	0	0	0	0	0	0	0	0	0	0	0	0	0	0	0	0	0	0	0	0	0	0	0	0	0	0	0	0	0	320	0	0	0	0
5ee43545c46659b09e0923a9830e68d0	0	0	0	0	0	0	0	0	0	0	0	0	0	0	0	0	0	0	0	0	0	0	0	0	0	0	0	0	0	0	0	0	0	0	0	0	0	0	0	0	0	0	0	0	0	0	19	0	0
23bb80d99e6f8101cdd1b7145ae03384	12	15	0	0	0	0	88	0	0	0	0	0	0	0	0	0	0	0	0	0	0	0	0	0	0	0	0	0	0	0	0	0	0	0	0	0	0	0	0	0	0	0	0	92	112	0	0	0	0
0a6d12a20822e32ac12aa53b3f7fbdfc	0	0	0	0	0	0	0	0	0	0	0	0	0	0	0	0	0	0	0	0	0	0	0	0	0	0	0	0	0	0	0	38	0	0	0	0	0	0	0	0	0	0	0	0	0	37	0	113	0
9aa249d9381a729d812a5f1930e460a6	0	0	0	0	0	0	0	0	0	0	0	0	0	0	0	0	0	0	0	0	0	0	0	0	0	0	0	0	0	0	0	0	9	0	0	0	23	0	0	0	0	0	0	0	0	0	19	0	0
16ff7ff77b7207e0788ce228039b5485	0	0	0	0	0	0	65	0	0	0	0	39	0	0	0	26	0	0	15	0	0	0	0	0	0	0	0	0	0	0	0	0	0	0	0	0	0	0	0	0	0	0	0	0	0	27	27	79	0
92583cdf0c67fac11677eb010c18159a	0	0	0	0	0	0	37	0	0	0	0	0	0	0	9	0	0	0	0	0	0	0	0	0	0	0	0	0	0	0	4	30	0	0	0	0	0	68	0	0	0	0	125	0	0	0	0	0	0
f1abf31da078d9934738a6110e057d5d	0	0	0	0	0	0	0	0	75	0	0	0	0	0	0	0	4	0	0	0	0	0	0	0	7	0	0	0	0	0	0	7	0	0	0	0	25	24	0	161	0	0	0	0	0	0	0	15	0
e17304652022837c66d5f27bb64174e8	31	0	17	0	4	0	9	0	0	0	0	0	0	0	0	7	15	0	0	0	0	10	0	0	39	4	0	0	0	0	0	0	0	0	0	0	0	0	0	0	0	147	0	0	0	15	0	0	0
acf9f922950f41e8cdf85402df2ee2b1	0	248	0	0	0	0	0	0	0	0	0	0	0	0	0	0	0	0	0	0	0	0	0	0	0	0	0	0	0	0	0	0	0	0	0	0	0	0	0	0	0	0	0	0	0	0	0	0	0
a26f5736c2356b7d049f80ff8a9045b1	0	0	5	0	0	0	0	0	0	0	68	0	0	0	0	0	46	0	0	0	0	0	0	14	0	0	11	0	149	19	0	0	0	0	0	0	0	0	0	0	0	0	0	0	0	0	0	0	0
86867f059b16f96bcdd1afe665143913	0	0	0	21	28	0	0	0	0	132	0	0	0	0	0	32	0	18	0	0	0	0	0	0	0	0	0	0	0	0	56	0	0	0	15	0	0	0	0	0	0	0	0	0	0	0	0	0	0
1f88a307903dbf8e3ee36f082fb134dd	0	0	0	18	17	0	0	0	0	203	0	0	0	0	0	0	55	0	0	0	0	0	0	0	0	0	0	0	0	0	0	0	0	0	0	0	0	0	0	0	0	0	0	0	0	0	0	0	0
ac82420c9a939ad3dca50bf2089de05e	0	0	0	0	207	0	0	0	0	0	0	0	0	0	0	0	0	0	0	0	0	0	0	0	0	0	0	0	0	0	0	0	0	0	0	0	0	0	0	74	0	36	0	0	0	0	0	0	0
c46a5bb51628163b1f729cfca5535c5b	0	0	0	0	0	0	52	0	174	0	0	0	0	0	34	0	0	0	0	0	0	0	0	0	0	0	0	0	0	0	0	57	0	0	0	0	0	0	0	0	0	0	0	0	0	0	0	0	0
e8a96062cc145e962c8b3eb8a8994ced	0	0	0	0	0	0	0	0	0	0	0	0	0	0	0	0	0	0	0	0	0	0	0	39	0	0	0	217	0	0	0	0	0	0	10	51	0	0	0	0	0	0	0	0	0	0	0	0	0
d2194f5e4a0308149c59ec1fb0399c3e	0	0	0	0	0	0	0	0	0	0	0	0	0	0	0	0	0	0	0	0	0	0	0	0	0	0	0	0	0	0	0	0	0	0	0	0	0	0	0	0	0	0	0	0	0	0	0	0	0
c9be842c73cb2b1b8330543b4246db5f	33	23	0	0	0	0	0	0	0	0	0	0	0	81	0	0	0	0	0	0	0	0	0	0	66	0	0	0	0	0	0	0	0	0	0	0	0	0	0	0	0	0	0	0	0	0	23	90	0
2395b0aad7b1b60c8e6babe79c51f1d3	0	0	0	0	0	0	0	0	306	0	0	0	10	0	0	0	0	0	0	0	0	0	0	0	0	0	0	0	0	0	0	0	0	0	0	0	0	0	0	0	0	0	0	0	0	0	0	0	0
e40f901b9f76a157a8e25278b06251ef	0	0	0	0	0	0	0	0	0	2	0	0	0	0	0	0	0	0	0	0	0	0	0	0	0	0	0	64	0	0	0	0	0	16	0	0	0	0	0	0	0	70	164	0	0	0	0	0	0
a65124fdb18959ede9dceca4cd6b96d0	0	0	0	0	0	0	0	0	0	0	0	0	0	0	0	0	0	0	0	0	0	0	0	0	0	0	0	0	0	0	0	0	0	316	0	0	0	0	0	0	0	0	0	0	0	0	0	0	0
63315d843a9f96b0fdc86d568c129282	15	0	0	0	0	16	22	13	0	0	0	0	0	34	0	4	67	0	0	0	36	0	0	0	0	3	0	0	0	0	0	0	10	0	0	0	0	14	0	0	0	0	0	0	0	31	0	0	0
dbcf94d49998d9c3952afa0690824b6a	7	26	42	0	0	0	13	0	0	0	0	13	0	7	0	0	27	0	0	0	12	9	12	0	11	0	0	0	0	0	0	0	0	0	0	0	0	0	0	0	61	0	0	0	0	16	6	24	0
c49123dc6ad9e8e9a3b36fbe67315bc7	0	0	0	0	0	0	0	0	0	0	0	0	61	0	0	0	0	0	0	0	0	0	0	0	0	0	0	0	0	0	0	0	0	0	0	0	0	0	0	0	0	0	0	0	0	0	0	0	0
843831321711fa2a000e33db7298ba8d	0	0	0	0	0	0	0	0	0	0	0	0	0	0	0	22	0	0	0	0	138	0	0	0	0	0	0	0	0	0	155	0	0	0	0	0	0	0	0	0	0	0	0	0	0	0	0	0	0
eaa2d743c475ab853cc6394883daa58b	0	0	0	0	0	0	0	0	0	0	0	0	0	0	0	0	0	0	0	0	0	0	0	0	0	0	0	0	0	0	0	0	0	315	0	0	0	0	0	0	0	0	0	0	0	0	0	0	0
5d370f7a6dc9d12416fe6ee9b265549d	0	0	0	253	0	0	0	0	0	0	0	0	0	0	0	0	0	0	0	0	0	0	0	0	0	0	0	0	0	0	0	0	0	0	0	0	0	57	0	0	0	0	0	0	0	0	0	0	0
cedab2758a50a109c14849bd585c5870	0	0	0	0	0	0	0	0	0	74	0	0	0	0	0	0	0	32	0	0	0	0	0	0	0	0	0	0	0	0	0	0	0	0	0	0	0	0	0	74	0	0	0	0	0	0	0	0	0
88623bea57f3cd8d1d1b58bf36a130a7	14	50	19	0	0	0	45	0	0	0	0	38	0	0	0	0	0	0	0	0	0	0	33	0	0	0	0	0	0	0	0	0	0	0	0	0	0	40	0	0	0	0	0	0	0	17	0	43	0
c21ec777ad870c22172d7b43e058b414	0	0	0	0	0	0	0	0	0	0	0	0	0	0	0	0	0	0	0	0	0	0	0	0	0	0	0	0	0	0	0	0	0	0	0	0	0	0	0	0	0	0	0	0	0	0	0	0	0
3fec6bf976259c8adcb627c8a91f9645	0	0	9	0	0	19	30	0	0	0	0	0	0	0	0	0	0	0	0	0	12	0	0	0	0	0	0	0	0	0	0	0	0	0	0	0	98	12	0	46	0	0	0	20	0	28	5	0	0
980ca088ddf376afb09cd8fe77d7a73b	0	0	4	0	0	0	115	0	0	0	0	0	0	0	0	0	0	0	0	0	0	10	0	0	4	0	0	0	0	0	0	141	0	0	0	0	0	0	0	0	0	0	0	0	0	27	0	0	0
674406b1cc5962d7d6ac1872e08b3a4c	0	0	0	0	0	0	0	0	312	0	0	0	0	0	0	0	0	0	0	0	0	0	0	0	0	0	0	0	0	0	0	0	0	0	0	0	0	0	0	0	0	0	0	0	0	0	0	0	0
6dc878373e58fd6ed4cf187d7daf513f	0	0	0	0	0	0	0	0	0	0	153	35	0	0	0	0	0	0	0	0	0	0	0	0	0	0	0	0	0	82	0	0	0	12	0	0	0	0	0	0	0	0	0	0	0	0	0	0	0
2c7cec36c5f98e767bb3363024fc0f97	0	0	0	0	0	0	0	0	0	0	0	0	0	0	0	0	0	0	0	0	0	0	0	0	0	0	0	0	0	0	0	0	0	0	0	28	242	0	42	0	0	0	0	0	0	0	0	0	0
3b66880e6702978d5ec5984460ea12f1	39	0	0	0	0	0	0	0	0	0	0	56	0	159	0	0	0	0	0	0	0	0	0	0	0	0	0	0	0	0	0	0	0	0	0	0	0	0	0	0	0	0	0	0	0	0	38	0	0
64787526c9a590381c6930ed4518a40b	0	0	13	0	0	0	22	0	0	0	0	25	14	18	0	0	50	0	0	0	36	38	20	0	30	0	0	0	0	0	0	0	0	0	0	0	0	0	0	0	0	0	0	0	0	0	15	0	0
d5e56d8828c5f0c7fc41d187fed38357	0	0	0	0	0	27	0	0	0	0	0	0	0	0	0	0	0	0	0	0	0	0	0	0	0	0	0	0	0	0	0	0	0	0	0	0	0	0	0	0	0	0	0	58	225	0	0	0	0
267e1f287808915098594a3579f51ff2	46	0	0	0	0	0	0	0	0	0	0	0	0	39	0	0	74	0	0	0	0	0	46	0	0	0	0	0	0	0	0	0	0	0	0	0	0	104	0	0	0	0	0	0	0	0	0	0	0
232623da792f6c63d5d8f28639104a35	36	0	0	0	0	0	54	29	0	0	0	97	0	0	0	0	0	12	0	0	0	0	57	0	24	0	0	0	0	0	0	0	0	0	0	0	0	0	0	0	0	0	0	0	0	0	0	0	0
60409bba431d3c7f05aacfdf0c44fe40	0	0	0	0	0	0	25	0	0	0	0	0	0	0	0	0	0	0	0	0	0	0	0	0	0	0	0	0	0	0	0	0	0	0	0	0	0	0	12	0	0	0	0	0	0	0	0	0	0
c30fd99b4be62eb2d570f2a36c7c8242	0	0	0	0	0	0	0	0	0	0	0	0	0	0	0	0	0	0	0	0	0	0	0	0	0	0	0	0	0	0	0	0	0	0	0	0	0	0	0	0	0	0	0	0	0	0	0	0	0
7dcf6ad11be6273d6c01091dc3f0dc74	0	0	0	0	168	0	0	0	0	0	0	0	0	0	15	0	0	0	0	0	84	0	0	0	0	0	0	0	0	0	0	0	0	0	0	0	0	0	0	0	0	41	0	0	0	0	0	0	0
10cd721d4ff7dc064930c1264a97121d	0	0	0	0	0	0	0	0	0	0	0	0	0	0	0	0	0	0	0	0	0	0	0	0	16	0	0	0	0	0	0	0	0	0	0	0	0	0	0	0	0	0	147	0	0	0	0	0	0
b2cd4989a45661801fd5d1014ae0efb4	0	0	0	0	0	0	0	0	0	0	0	0	0	0	0	0	0	0	0	0	0	0	0	0	0	0	0	0	0	0	0	0	0	0	0	0	0	90	29	0	0	0	188	0	0	0	0	0	0
9ce683e9879661b6a95fcdf3b6d60f00	0	0	0	0	0	0	0	0	0	0	0	0	0	0	0	0	0	0	0	0	0	0	0	0	0	0	0	0	0	0	0	0	0	0	0	0	0	0	0	0	0	0	0	0	0	0	0	0	0
7702e8daaa3d3bcf79dfd54891af3f1c	0	0	0	0	0	0	0	0	0	0	0	0	0	0	0	0	0	0	0	0	0	0	0	0	0	235	0	0	0	0	0	0	0	0	0	0	0	0	48	0	0	0	0	0	0	0	0	0	0
40b595b45940c9e84956133e99a32d16	0	0	0	0	0	0	0	0	0	0	0	0	0	0	0	0	0	0	0	0	0	0	0	0	0	0	0	0	0	0	0	0	0	0	0	0	0	30	28	0	0	0	147	57	0	0	0	0	0
04b48a85c88c3862271b6b83b49b170c	0	0	0	0	0	0	0	0	0	0	0	0	0	0	0	0	0	0	0	0	0	0	0	0	0	0	0	0	0	0	0	0	0	0	0	0	0	0	0	0	0	0	0	0	0	0	29	0	0
a4aeae6320c732baeed6ddab622b7498	0	0	0	0	0	0	73	0	0	0	0	0	0	0	0	0	0	0	0	0	0	0	0	12	0	0	0	0	0	44	0	0	0	0	0	0	0	14	0	0	0	0	74	0	0	0	13	0	0
206c775901eaeeec6bb1755f44d44819	0	0	0	0	0	0	0	0	0	0	0	36	0	0	0	0	0	0	0	0	0	0	0	0	25	0	0	0	0	0	0	0	0	0	0	0	0	0	0	0	0	0	0	0	0	36	0	172	0
fc0783aa60853d3835f298ad9b9fd332	0	200	0	0	0	0	0	0	0	0	0	0	0	0	0	0	0	0	0	0	0	0	0	0	0	0	0	0	0	0	0	0	0	0	0	0	0	0	0	0	0	0	0	0	0	0	0	24	0
744a3ab563e24c29860a605a9acc105d	0	0	0	0	0	0	70	0	0	9	0	49	0	0	0	0	0	0	0	0	0	0	0	0	39	0	0	0	0	0	0	0	0	0	0	0	0	0	0	0	0	0	99	0	0	0	0	0	0
fa93c61f6ab31d02c372f5d6adcdfd6a	0	0	0	0	0	0	0	0	0	0	0	0	0	0	0	0	0	0	0	0	0	0	0	0	0	0	0	0	0	0	0	0	0	304	0	0	0	0	0	0	0	0	0	0	0	0	0	0	0
55f04cbf02f388927b1706fce962e8fe	0	0	0	0	0	0	0	0	0	0	0	0	0	0	0	0	0	0	0	0	0	0	0	0	0	0	0	0	0	0	0	0	0	0	0	0	0	0	0	0	0	0	304	0	0	0	0	0	0
b0693726f761571f8e9f6410bc6092cc	0	0	0	184	0	0	0	0	0	0	0	0	0	0	0	0	0	0	0	0	0	0	0	0	0	0	0	0	0	0	0	0	0	0	0	0	0	0	0	0	0	0	0	0	0	18	0	89	0
436579b105c523633562bb49c3f092cf	0	0	0	0	0	0	0	0	0	0	0	0	0	0	0	0	0	0	0	0	0	0	0	0	0	0	0	0	0	0	0	0	0	0	0	0	0	0	0	0	0	0	0	0	0	0	0	0	0
fa8843840f8d308807bfa2c9610c62ff	0	0	0	0	0	0	0	0	301	0	0	0	0	0	0	0	0	0	0	0	0	0	0	0	0	0	0	0	0	0	0	0	0	0	0	0	0	0	0	0	0	0	0	0	0	0	0	0	0
6dbb166503afde11a301c2eb1e94d4a1	0	0	0	0	0	0	0	0	0	0	0	0	0	0	0	0	0	0	0	0	0	0	0	25	0	0	0	81	111	72	0	0	0	0	0	12	0	0	0	0	0	0	0	0	0	0	0	0	0
cbba498ead26f1b128c28f98b8effd1f	0	0	0	0	0	0	37	6	0	0	0	0	11	0	0	0	57	0	15	0	0	0	0	0	0	5	0	0	0	0	0	0	0	0	27	0	0	0	0	0	0	0	0	0	0	6	0	0	0
bd87a7eb024452855ebe6740cd2a80b6	0	0	0	0	0	0	0	0	0	0	0	0	0	0	0	0	0	0	0	0	0	0	0	0	0	0	0	0	0	0	0	0	0	0	0	0	0	0	0	0	0	0	0	0	0	0	0	0	0
83ed512e003cceabad12dee68cc06795	0	0	0	0	0	0	0	26	0	0	0	0	0	0	36	46	24	23	0	0	0	0	0	22	0	0	4	25	0	0	0	0	0	0	0	0	0	0	0	0	0	0	62	0	0	0	0	0	0
d79b349d8f0bcbebc79d0c18ef150478	0	0	0	0	0	0	0	0	0	0	0	0	0	0	0	0	0	0	0	0	0	0	0	62	0	0	0	53	0	159	0	0	0	0	24	0	0	0	0	0	0	0	0	0	0	0	0	0	0
665d803461f0be614dcdf3609b095b18	0	0	0	0	0	0	0	0	0	0	0	0	0	0	0	0	0	0	0	0	0	0	0	0	0	0	0	0	0	0	0	0	0	0	0	0	0	0	0	0	298	0	0	0	0	0	0	0	0
00836772b782620d496d060a298fc7eb	0	0	0	0	0	0	0	0	0	0	0	0	0	0	0	0	0	0	0	0	0	0	0	0	0	0	0	0	0	0	0	0	0	0	7	0	0	0	0	0	0	0	213	0	0	31	0	0	0
3f69f7eb839e0a4c7ab71cbe18d2404e	0	0	0	0	0	0	0	0	0	0	0	0	0	0	0	0	0	0	0	0	0	0	0	0	0	0	0	0	0	0	0	0	0	0	0	0	0	0	0	0	0	0	0	0	297	0	0	0	0
2457d3a95c5d465e4a5c8247fa7b6976	15	0	0	0	0	36	43	0	0	0	0	0	0	0	0	0	0	0	0	0	0	0	43	0	0	0	0	0	0	79	0	0	0	0	0	0	0	0	0	0	0	60	0	0	0	0	20	0	0
68e815adf76458902c673c387e4b5380	0	0	0	0	255	0	0	0	0	0	0	0	0	0	0	0	0	0	0	0	0	0	0	0	0	0	0	0	0	0	0	0	0	0	0	0	0	0	0	0	0	0	0	0	0	0	0	41	0
805c694d084a3934cc3d50257452325b	0	0	0	0	0	0	0	0	0	0	0	0	0	77	0	0	0	0	0	0	0	0	0	0	0	0	0	0	0	0	0	0	0	0	47	0	0	0	0	0	0	0	0	0	0	0	0	0	0
4c6c0be3bb45713dd6fbf4c0ed097856	0	0	0	0	0	0	0	0	0	0	0	0	0	0	0	0	0	0	0	0	0	0	0	0	0	0	0	0	0	0	0	0	0	0	0	0	0	0	0	0	0	0	0	0	0	0	0	0	0
5f23a59eb5dbf43df553c7ef04939c0f	0	0	0	0	0	0	0	0	0	0	0	0	0	0	0	0	0	0	0	0	0	0	0	0	0	0	0	0	0	0	0	0	0	0	0	0	0	0	0	0	0	0	0	0	0	0	0	0	0
7631dfb76045a4e593ffff5ba9ca6e35	0	14	71	0	9	0	78	0	0	0	0	60	0	0	0	0	0	0	0	0	0	0	0	0	0	0	0	0	0	0	0	60	0	0	0	0	0	0	0	0	0	0	0	0	0	0	0	0	0
019dd72cad3cecdfde74a6454f538f2a	0	0	0	77	0	0	0	18	0	93	0	0	0	0	0	0	0	34	0	0	0	16	0	0	0	0	0	0	0	0	7	0	0	0	50	0	0	0	0	0	0	0	0	0	0	0	0	0	0
8d28ab141a89bbdc2efdc41d7fabb0be	0	0	0	0	0	32	0	0	0	0	0	0	0	0	0	0	0	0	0	0	0	0	0	0	0	0	0	0	0	0	0	0	0	0	0	0	27	68	25	0	0	0	0	0	93	0	0	0	0
f8b40e4a0e4e743cc73a59048637267c	0	0	0	0	0	0	0	0	0	0	0	0	0	0	0	0	0	0	0	0	0	20	0	0	0	0	0	0	0	0	0	263	0	0	0	0	0	0	0	0	0	0	0	0	0	0	12	0	0
3f58eeec7e02a1440f19681f4460da75	0	0	0	0	0	0	0	0	0	0	0	0	0	0	0	0	0	0	0	0	0	0	0	0	0	0	0	0	0	0	0	0	0	0	0	0	0	0	0	0	0	0	0	0	0	0	0	0	0
8394f4b669401c13ec30752ca8789aa5	68	0	0	0	0	0	160	0	0	0	0	0	0	0	0	0	0	0	0	0	0	0	0	0	0	0	0	0	0	0	0	0	0	0	0	0	0	0	0	0	0	0	0	0	0	0	0	0	0
82837b023ca665f5759ec17c1cb379d1	0	73	45	0	0	27	67	0	0	0	0	13	0	0	0	0	0	0	0	0	0	0	0	0	0	0	0	0	0	0	0	0	0	0	0	0	0	0	0	19	0	0	0	0	0	34	0	0	0
8f5ef4d1bc539041d0b41bf06a2a2acf	0	0	0	0	0	41	30	0	0	0	0	0	0	0	0	0	0	0	0	0	0	0	0	16	0	0	0	0	125	82	0	0	0	0	0	0	0	0	0	0	0	0	0	0	0	0	0	0	0
45a139a0a525b058408f8a82a6624b34	0	0	0	0	0	0	0	0	0	0	0	0	0	121	0	0	44	0	6	0	0	21	0	0	0	0	0	0	0	0	0	0	4	0	0	0	0	0	0	0	0	0	0	0	0	8	0	90	0
30ae2fc924c81789d482f316bcdd5c19	0	0	0	0	0	0	0	0	0	0	0	0	0	0	0	0	0	0	0	0	0	0	0	0	0	0	0	167	0	127	0	0	0	0	0	0	0	0	0	0	0	0	0	0	0	0	0	0	0
d96574249bff483d77f105cfa2c66cf7	0	0	0	0	0	0	0	0	0	0	0	0	0	0	0	0	0	0	0	0	0	0	0	0	0	0	0	0	0	0	0	0	0	0	0	0	0	0	0	0	0	0	0	0	294	0	0	0	0
8d3a17aec1a1d0c7943b80b7a72a3848	0	0	0	200	0	0	0	0	0	0	0	0	0	0	0	0	0	0	0	0	0	0	0	0	0	0	0	0	0	0	0	0	0	0	0	0	27	61	0	0	0	0	0	0	0	0	0	0	0
5c4a61edf1ee80ffc6426e9d22736324	0	0	0	195	0	0	0	0	0	0	0	0	0	0	0	0	0	0	0	0	0	0	0	0	0	0	0	0	0	0	0	0	0	0	0	0	41	0	0	0	0	0	0	0	0	0	0	0	0
d86fac4a47f609e865a03ed1059239da	0	29	8	0	0	22	0	0	0	0	0	0	0	232	0	0	0	0	0	0	0	0	0	0	0	0	0	0	0	0	0	0	0	0	0	0	0	0	0	0	0	0	0	0	0	0	0	0	0
aa99a460fd7174833fead71998f2c655	0	0	0	0	0	0	0	0	0	0	0	0	9	0	0	0	0	0	0	0	0	0	0	0	0	0	0	109	0	35	0	0	0	0	0	0	0	0	0	0	0	0	0	0	0	0	0	0	0
e464ec6cfdd1c61b7fc9d19cdbc29ce6	0	0	0	0	0	0	0	0	0	0	0	0	0	0	0	0	0	0	0	0	0	0	0	0	0	0	0	0	0	0	0	0	0	0	0	0	0	0	41	0	90	41	119	0	0	0	0	0	0
1fcd17460dc3156a9509739c72b5bdf1	0	47	0	0	0	23	0	0	0	0	0	0	0	0	0	0	0	0	104	0	0	0	0	0	0	0	0	0	99	0	0	0	0	17	0	0	0	0	0	0	0	0	0	0	0	0	0	0	0
25d407d4b1fd4c53881a924d897aff9f	0	0	19	0	0	0	0	0	0	0	0	0	0	0	0	0	0	0	0	0	0	0	0	0	0	0	0	0	0	0	0	0	0	0	0	0	0	0	0	0	0	0	0	0	0	81	0	190	0
ed7c169342f57df4ee40bca609b4f415	0	0	0	6	16	0	0	0	0	91	0	0	0	0	0	20	0	35	0	0	0	72	0	0	0	0	0	0	0	0	0	0	0	0	0	0	0	0	0	0	0	0	0	0	0	0	0	0	0
7709a99edec8dbdaa7fe4f0634221f6d	0	0	59	0	106	124	0	0	0	0	0	0	0	0	0	0	0	0	0	0	0	0	0	0	0	0	0	0	0	0	0	0	0	0	0	0	0	0	0	0	0	0	0	0	0	0	0	0	0
2f58aeac50212fe58b88f781427e58b4	0	0	0	0	0	0	51	0	0	0	0	44	15	20	29	0	15	0	0	0	15	0	25	0	0	0	0	0	0	0	0	0	0	0	0	0	0	0	0	0	0	0	0	0	0	14	17	0	0
c08d05dd91e737b3d52249f190779223	0	0	0	0	0	0	32	0	0	0	0	0	0	0	0	3	0	18	0	0	0	0	0	0	0	0	0	0	0	0	4	0	0	0	0	0	17	0	0	0	0	62	65	0	0	56	0	0	0
77c227989383418a5d9909ad548dcce9	0	0	0	0	0	0	19	0	0	0	0	0	0	0	0	0	0	0	0	0	0	0	0	0	0	0	0	0	0	0	0	0	0	0	0	0	0	0	0	0	0	0	0	0	0	0	0	0	0
34af76067af4ea28d587d7dc3c4e4b86	0	0	0	0	0	0	0	21	0	0	0	0	0	147	0	0	0	0	0	0	73	0	0	0	0	0	0	0	0	0	0	47	0	0	0	0	0	0	0	0	0	0	0	0	0	0	0	0	0
971914dac4b5dcaf6645700b8b6b0183	0	0	0	0	0	0	0	0	0	0	0	0	0	0	0	0	0	0	0	0	0	0	0	0	0	0	0	0	0	0	0	253	0	0	0	0	0	0	0	0	0	0	0	0	0	0	35	0	0
63deb3958f6e3209146fe322c6dd12ea	128	0	0	0	0	0	0	0	0	0	0	0	0	0	20	0	0	0	0	0	0	9	33	0	0	0	0	0	0	0	0	0	0	0	0	0	0	0	0	0	0	0	0	0	0	0	0	0	0
3be9a0528c123247e321235122fbd7d6	0	15	0	0	0	0	29	0	0	0	0	0	0	0	0	0	0	0	0	0	0	0	0	0	0	0	0	0	0	0	0	0	0	0	0	0	0	0	0	0	0	0	53	0	152	0	25	0	0
c5f5b40e928ba921867dd89fc81ad710	0	0	0	0	0	75	0	0	0	0	0	0	0	0	0	0	0	0	0	0	0	0	0	0	0	0	0	0	0	0	0	0	0	0	0	0	48	47	0	0	0	117	0	0	0	0	0	0	0
fa46d0e63b0f4630e1d830ad737a14d4	0	0	0	0	0	0	0	0	140	0	0	0	0	0	0	0	0	0	0	0	0	0	0	0	0	0	0	0	0	0	0	0	0	0	0	0	0	0	0	0	0	0	147	0	0	0	0	0	0
2473ee68e1bfe39bb9d206347ac7ddfd	0	0	0	0	0	0	0	0	0	0	0	0	0	0	0	0	0	0	0	0	0	0	0	0	0	0	0	0	0	0	0	0	0	0	0	0	48	48	0	105	0	86	0	0	0	0	0	0	0
e4fda2c1ce00d29fe8343839e81f243a	0	0	0	0	0	0	0	0	0	0	0	0	0	0	0	0	0	0	0	0	0	0	0	0	0	0	0	0	0	0	0	0	0	0	0	0	27	155	0	0	57	48	0	0	0	0	0	0	0
aeb2ad1f2f4059aeedc8aa25f26dd471	0	0	24	0	0	0	0	0	0	0	0	0	0	0	0	0	0	0	0	0	0	0	0	0	0	0	0	0	0	0	0	0	0	0	0	0	0	20	20	29	53	132	0	0	0	0	0	8	0
d37f5fe07236aed7b0d4dae09630fce8	0	0	0	0	0	0	0	0	0	0	0	0	0	0	0	0	12	0	0	0	0	0	0	0	0	0	0	0	45	229	0	0	0	0	0	0	0	0	0	0	0	0	0	0	0	0	0	0	0
7bb4d77de05894aa159bcdd18a941b3e	0	0	0	0	0	0	0	0	285	0	0	0	0	0	0	0	0	0	0	0	0	0	0	0	0	0	0	0	0	0	0	0	0	0	0	0	0	0	0	0	0	0	0	0	0	0	0	0	0
6d67ea092add95dc90290780e42cf25b	0	0	0	0	0	0	53	0	0	0	0	0	0	0	0	0	0	0	0	0	0	0	0	0	0	0	0	0	231	0	0	0	0	0	0	0	0	0	0	0	0	0	0	0	0	0	0	0	0
ca4cdc9d77b63b0429ac9ff04207c6a1	0	0	0	0	0	0	0	0	0	8	260	0	0	0	0	8	0	8	0	0	0	0	0	0	0	0	0	0	0	0	0	0	0	0	0	0	0	0	0	0	0	0	0	0	0	0	0	0	0
c24194cc6a2b173c732634177e08c512	0	0	0	0	0	0	0	0	0	0	0	0	0	0	0	0	0	0	17	0	0	0	0	0	0	0	0	0	0	7	11	49	42	17	57	21	0	0	0	0	0	0	0	0	0	0	0	0	0
66376319d0218afd5490c8e95dc32983	0	0	0	0	0	0	0	0	0	0	0	0	0	0	0	0	0	0	0	0	0	0	0	0	0	0	0	0	0	0	0	17	87	0	0	0	0	0	0	0	0	0	0	0	107	0	0	0	0
146a6bedacd1900233d4720ff6f51e48	0	0	0	0	0	0	0	0	0	0	0	0	0	0	0	0	0	0	0	0	0	0	0	0	0	0	0	0	0	0	0	0	0	284	0	0	0	0	0	0	0	0	0	0	0	0	0	0	0
4266b23eefad086447132488c02aa879	0	33	29	0	0	0	39	0	0	0	0	30	0	0	13	0	23	0	5	0	4	17	0	0	0	0	0	0	0	0	0	0	0	0	0	0	0	0	0	0	0	8	0	0	0	25	0	0	0
b59bc72b90abef1d035171e9b2b72452	0	18	0	0	0	0	13	0	0	0	0	0	0	0	0	0	0	0	0	0	0	0	0	0	0	0	0	0	0	0	0	0	0	0	0	0	41	75	0	0	0	0	0	0	0	0	0	0	0
4a34483e2b094636c2e46c1dd471153d	0	0	0	0	0	0	69	0	0	0	0	52	0	0	0	0	0	0	0	0	0	4	0	0	0	0	0	0	0	0	0	0	0	0	0	0	49	42	0	0	0	0	0	0	0	0	0	0	0
f2c4534251017afabf3e86b79274d71a	16	0	29	0	0	0	0	0	0	0	0	51	0	0	0	0	0	0	0	0	0	0	0	0	0	0	0	0	0	0	0	0	9	0	0	0	29	0	0	0	0	0	18	0	0	0	0	46	0
fd586950940248214ba7e745370626f0	0	19	0	0	0	0	0	0	0	0	0	4	0	0	0	0	0	0	0	0	0	0	0	0	0	0	0	0	77	0	0	0	0	0	11	0	0	72	58	0	0	0	0	0	0	0	0	0	0
bcb335ffa170ee353a50ae046b594b81	0	0	0	0	0	0	0	0	0	0	0	0	0	0	0	0	0	0	37	0	0	0	0	0	0	0	0	0	0	0	0	0	0	0	0	0	0	0	0	0	0	0	0	0	0	0	0	0	0
c3361f1946426f3a0bfb8e4c1b7b4533	0	0	0	0	0	0	0	0	0	0	0	0	0	0	0	0	0	0	0	92	0	0	0	0	0	16	0	0	0	0	0	0	0	8	0	0	0	0	0	0	0	0	0	0	0	0	0	0	0
fad01449b02d0b5289e5f9b10b1b2cff	0	0	0	0	0	0	0	0	0	0	0	0	0	0	0	0	0	0	0	0	0	0	0	0	0	0	0	0	94	0	0	0	0	0	0	0	0	0	0	188	0	0	0	0	0	0	0	0	0
a291a764d0791d2c590f35f9450b59be	0	0	0	0	0	0	0	0	0	0	0	0	0	0	0	0	0	0	0	0	0	0	0	0	0	0	0	0	0	0	0	0	0	0	214	68	0	0	0	0	0	0	0	0	0	0	0	0	0
5d7124481426315cd38b0e6c92432103	0	0	0	0	0	0	0	0	0	0	0	0	0	0	0	0	0	0	0	0	0	0	0	0	0	0	0	0	0	0	0	0	0	0	0	0	0	0	0	0	0	0	0	0	282	0	0	0	0
09b8035db6e8660c492477b0cad635ef	0	19	0	0	0	0	0	0	0	0	0	0	0	0	0	0	0	0	0	0	0	0	0	0	0	0	0	0	0	0	0	0	0	0	0	0	0	122	52	0	0	0	0	0	20	0	0	0	0
e6de49c451005595ec0f9614b28c07b0	0	0	0	133	0	0	0	0	0	0	0	0	0	0	0	0	0	0	0	0	0	0	0	0	0	0	0	0	0	0	0	0	0	0	0	0	106	0	0	0	0	0	0	0	0	0	42	0	0
ae6c47844966b72b43cf154b9ea075fe	0	0	0	0	0	0	0	0	0	0	0	0	0	0	0	0	0	0	0	0	0	0	0	0	0	0	0	0	0	0	0	75	0	0	206	0	0	0	0	0	0	0	0	0	0	0	0	0	0
f8b8f62d82cdadfc75e09f89ede0d396	0	0	0	0	0	0	0	0	0	0	0	0	0	0	0	0	0	0	0	0	0	0	0	0	0	0	0	0	0	0	0	0	0	0	0	0	0	0	0	0	0	0	0	0	0	0	0	0	0
1997076e395c9a8127acaa30d5058cc7	0	14	0	0	0	0	0	0	0	0	0	0	0	0	0	0	0	0	0	0	0	0	40	0	0	0	0	0	0	0	0	0	0	0	0	0	22	0	0	0	0	0	0	0	0	0	0	0	0
cd880efbb6c91794fa1a05050e61c2a2	0	0	0	18	18	0	0	0	0	140	0	0	10	0	0	0	19	17	0	0	0	0	0	0	0	0	0	0	0	0	0	0	0	0	58	0	0	0	0	0	0	0	0	0	0	0	0	0	0
7daaea03039331915c5cb9c6b41c2b93	0	0	0	0	0	0	0	0	0	0	0	0	0	0	0	0	0	0	0	0	0	0	0	0	0	0	0	0	0	0	0	0	0	0	0	0	0	0	280	0	0	0	0	0	0	0	0	0	0
f4c0f8172b9d0e0c5819f09d2ff6e3f1	0	97	0	0	0	0	0	0	0	0	0	0	0	0	0	0	0	0	0	0	0	0	0	0	0	0	0	0	0	0	0	0	0	0	0	174	0	0	0	0	0	0	0	0	0	0	0	0	0
60513234562c34ba53356c2ef6a41419	0	34	26	0	0	0	0	0	0	0	0	51	0	0	27	0	0	11	0	0	0	10	1	0	27	0	0	0	0	0	0	0	26	0	0	0	0	0	0	0	0	0	0	0	0	40	0	0	0
684b79b9e58e119cc5584d975e9bcf78	0	0	0	0	0	0	0	0	0	0	0	0	0	15	0	0	0	0	0	0	0	0	20	6	0	0	0	56	0	0	0	0	6	0	0	0	0	0	0	0	0	0	0	174	0	0	0	0	0
6f9ad311543d58a4c1a75b0c928212e3	0	0	0	0	0	0	0	0	0	0	0	0	0	0	0	0	0	0	0	0	0	0	0	0	0	0	0	0	0	0	0	0	0	20	0	0	0	0	0	0	0	0	183	0	0	0	0	0	0
2bae928543698f4e3eb92854aa379afd	30	16	0	0	0	0	0	0	0	0	0	0	0	0	226	0	0	0	0	0	0	0	0	0	0	0	0	0	0	0	0	0	6	0	0	0	0	0	0	0	0	0	0	0	0	0	0	0	0
f64c207eea69357adfe8354d1e9f4b4d	0	18	0	0	0	9	36	0	0	0	0	47	0	0	29	0	0	0	0	0	0	10	0	0	0	0	0	0	0	0	0	0	0	0	0	0	0	0	0	0	0	0	0	0	0	0	0	27	0
09284e5b1ace2c04b003b99fc94de7e6	0	0	0	0	0	0	0	0	0	0	0	0	0	0	0	0	0	0	278	0	0	0	0	0	0	0	0	0	0	0	0	0	0	0	0	0	0	0	0	0	0	0	0	0	0	0	0	0	0
46ec4c562211adbbbfd63256087b61be	0	0	0	0	0	0	0	0	0	0	0	0	0	0	0	0	0	0	0	0	0	0	0	0	0	0	0	0	0	0	0	0	0	0	0	0	0	0	0	0	0	0	258	0	0	0	20	0	0
9cd378d0ddf5dad4a32ddcd3948a8d7b	31	0	0	0	0	0	0	0	0	0	246	0	0	0	0	0	0	0	0	0	0	0	0	0	0	0	0	0	0	0	0	0	0	0	0	0	0	0	0	0	0	0	0	0	0	0	0	0	0
e7b9c2f59b0b358457deb76f2c33980b	0	0	0	0	0	0	0	0	0	0	0	40	0	0	0	0	0	0	0	0	0	0	28	0	0	0	0	0	0	0	0	0	0	0	0	0	0	51	73	0	0	0	0	0	0	0	0	0	0
bf38978a71a55eaad2f93d83224e1933	0	0	0	0	0	0	0	0	0	0	0	0	0	0	101	0	0	0	0	0	0	0	0	0	0	0	0	0	0	0	0	0	0	19	0	0	15	0	0	0	0	0	0	0	0	0	0	0	0
2ac4045b3bac66dd737229010763388f	0	0	0	0	0	0	0	0	0	0	0	0	0	0	0	0	0	0	0	0	0	0	0	36	0	0	0	108	0	116	0	0	0	0	17	0	0	0	0	0	0	0	0	0	0	0	0	0	0
26c6706c4f2474bcf9ff5270f3b5de89	0	0	0	0	0	0	0	0	0	0	0	0	0	0	0	0	0	0	0	0	0	0	0	0	0	0	0	0	0	0	0	0	0	277	0	0	0	0	0	0	0	0	0	0	0	0	0	0	0
2507cf2437cf633087afc6bda99cbc47	0	0	0	0	0	0	0	0	0	0	0	0	0	0	0	0	0	0	0	0	0	0	0	0	0	0	0	0	0	0	0	0	0	0	0	0	0	0	0	0	0	0	131	0	129	0	0	11	0
4e8a3249ef4323d061716e1e2463a3d3	0	0	0	0	0	0	0	0	275	0	0	0	0	0	0	0	0	0	0	0	0	0	0	0	0	0	0	0	0	0	0	0	0	0	0	0	0	0	0	0	0	0	0	0	0	0	0	0	0
0eb64b288bdc51c0feeee7777679f9ac	36	0	0	0	0	0	0	0	0	14	0	0	0	0	0	0	0	0	0	0	0	0	0	0	0	0	0	0	0	109	0	0	0	0	0	0	48	0	0	0	0	67	0	0	0	0	0	0	0
6ced9e4be233e496e849f78597aceacb	0	0	5	9	0	0	0	0	0	0	0	0	0	0	0	0	0	0	0	0	0	0	0	0	0	0	0	0	0	0	0	0	0	0	0	0	76	14	14	0	87	0	0	4	0	0	9	0	0
77ff88b4cc3c4041eb8ddc5ca2ab92c4	0	0	0	0	0	0	79	0	0	0	0	0	0	0	0	0	0	0	0	0	0	0	0	0	0	0	0	0	0	0	0	0	0	0	0	0	0	0	0	0	0	0	0	0	188	0	0	0	0
e00395811943150e62eb250f8f3c49f1	0	35	0	0	216	0	0	0	0	0	0	0	0	0	0	0	0	0	0	0	0	0	0	0	0	0	0	0	0	0	0	0	0	0	0	0	21	0	0	0	0	0	0	0	0	0	0	0	0
4d5029afcf74da732b036161a5df6b44	0	0	0	0	0	0	0	0	272	0	0	0	0	0	0	0	0	0	0	0	0	0	0	0	0	0	0	0	0	0	0	0	0	0	0	0	0	0	0	0	0	0	0	0	0	0	0	0	0
6a6354cac6b9008ff80c40c4ab38661d	0	0	0	0	0	0	0	0	0	0	0	0	0	0	0	0	0	0	0	0	0	0	0	14	0	0	0	79	0	123	0	0	0	0	0	0	0	43	0	0	0	0	0	0	0	0	0	0	0
f0cfe2aa2ea86b56eddc642cc8328735	0	0	0	0	0	0	0	0	0	0	0	0	0	0	0	0	0	0	0	0	0	0	0	0	0	0	0	0	0	0	0	0	0	0	0	0	0	0	0	0	0	0	0	0	266	0	0	0	0
8752873b61233527850d60c510bc71cc	0	0	0	0	0	0	0	0	0	0	240	0	0	0	0	0	0	0	0	0	0	0	0	0	0	0	0	14	0	0	0	0	0	0	0	0	17	0	0	0	0	0	0	0	0	0	0	0	0
9aadb5c33e5bf450cdce3720398ebc2b	34	0	0	0	0	0	31	0	0	0	0	0	0	0	0	0	0	0	0	0	0	0	0	0	0	0	0	0	0	0	0	0	0	0	9	0	0	0	0	0	0	0	0	0	175	20	0	0	0
c9f3125e63b086ed58d4e37964798e38	0	0	8	0	0	0	0	0	0	0	0	0	0	0	0	0	0	0	0	0	0	0	0	0	0	0	0	0	0	0	0	0	0	0	0	0	0	0	0	0	0	0	0	0	142	0	0	119	0
355c493fbdf298ff372be47381ca18c8	0	0	0	0	0	0	0	0	0	0	0	0	0	0	0	0	0	0	0	0	0	0	38	0	0	0	0	0	0	0	0	12	0	0	0	0	0	0	0	196	0	0	0	0	0	0	10	0	0
290abf882727cdd7aaa2379842fdff93	0	0	0	0	0	0	0	0	0	0	0	0	0	0	0	0	0	0	0	0	0	0	0	0	0	0	269	0	0	0	0	0	0	0	0	0	0	0	0	0	0	0	0	0	0	0	0	0	0
a3519e1b9a5807abc4658b729dcf39ae	0	0	0	0	0	0	0	0	0	0	0	0	0	0	18	0	0	0	0	0	0	0	0	0	0	0	35	0	0	0	40	0	175	0	0	0	0	0	0	0	0	0	0	0	0	0	0	0	0
84024e2587c8c2302da79b553cc000b9	0	0	0	0	0	0	0	0	0	0	0	0	0	0	0	0	0	0	51	0	0	0	0	0	0	0	0	0	0	0	101	0	0	0	0	0	0	0	0	0	0	0	0	0	0	0	0	0	0
8f75e78838029167db2723a3dd1dbf21	0	15	49	0	0	0	0	0	0	0	0	0	0	0	32	9	15	0	0	0	0	0	28	0	0	0	0	0	0	0	0	0	0	0	0	0	0	0	0	0	0	0	0	0	0	37	0	39	0
363c546091d1d9fa7f5fc3d188dde61b	0	0	0	129	0	0	0	0	0	0	0	0	0	0	0	0	0	0	0	0	0	0	42	0	29	0	0	0	0	0	0	13	0	0	0	0	0	0	0	0	0	0	0	0	0	35	0	0	0
bf0b69a72c5f57f55039335732445469	0	0	0	0	0	0	0	0	0	0	0	0	0	0	0	0	0	0	0	0	0	0	0	92	0	0	0	81	0	93	0	0	0	0	0	0	0	0	0	0	0	0	0	0	0	0	0	0	0
9c46290e81b91246ebdceedb4e75444f	0	0	0	0	0	0	0	0	0	0	0	0	0	0	0	0	0	0	0	0	0	0	0	0	0	0	0	0	266	0	0	0	0	0	0	0	0	0	0	0	0	0	0	0	0	0	0	0	0
05d26cacb90bebd0002e27d3363cda73	0	0	0	0	0	0	0	19	0	0	0	0	0	0	0	0	0	0	0	0	0	0	0	0	0	0	0	0	0	0	0	129	0	0	0	0	0	0	0	0	0	0	0	0	0	103	14	0	0
9f637e83aa45e6841d7365af4d836c0c	0	0	0	0	0	0	0	0	0	0	0	0	0	0	0	0	0	0	0	0	0	0	0	88	0	0	0	131	0	46	0	0	0	0	0	0	0	0	0	0	0	0	0	0	0	0	0	0	0
bf8ea590e3fe25b8b00aa94a91e20e1f	0	0	0	0	0	0	0	0	0	0	0	0	0	0	0	0	0	0	0	0	0	0	0	0	0	0	0	0	0	0	0	0	0	0	0	0	0	0	0	265	0	0	0	0	0	0	0	0	0
7dc7e9da8fffc44d5b3f345931cfb246	15	0	18	0	0	0	0	0	0	0	0	0	0	24	9	0	21	3	0	0	0	0	23	0	0	0	0	0	0	0	0	0	0	0	0	0	23	0	0	0	0	0	9	0	0	11	21	0	0
108ddb7b44578a10878b2e66e3402358	0	35	0	0	0	0	0	13	0	0	0	0	0	0	0	0	0	0	0	0	0	0	0	0	0	0	0	0	0	0	0	0	0	0	0	0	22	46	0	0	84	44	0	0	0	20	0	0	0
e2721fd6d8a3a88e7318122be46d0388	0	0	0	16	35	0	0	0	0	171	0	0	0	0	0	0	0	0	0	0	0	0	0	0	0	0	0	0	0	0	0	0	0	0	0	0	0	0	0	0	0	0	0	0	0	0	0	0	0
6d6407c01794e907f8569424c0865a34	0	0	0	0	0	48	0	0	0	0	0	0	0	0	0	0	0	0	0	0	0	0	0	0	0	0	0	0	0	0	0	0	0	0	0	18	0	0	0	0	155	0	0	34	0	0	0	0	0
57eeb8fb0813487db07e6d0b24ec6492	0	0	0	0	0	0	0	0	0	0	0	0	0	0	0	0	0	0	0	0	0	0	0	0	0	22	0	0	0	0	242	0	0	0	0	0	0	0	0	0	0	0	0	0	0	0	0	0	0
e9032ba08434f49428a66a1e0d916c8d	9	10	19	0	0	0	18	0	41	0	0	0	0	0	0	0	0	0	0	0	0	0	0	0	0	0	0	0	0	0	0	0	0	0	0	0	20	0	0	0	92	0	0	0	0	0	0	0	0
80b5811d1e3410edb41428053b059dee	0	0	0	137	4	0	0	0	0	0	0	0	0	0	0	0	0	0	0	0	0	0	0	0	0	0	0	0	92	0	0	0	0	0	0	0	0	0	0	0	0	0	0	0	0	0	0	0	0
e12c9a4085d1687d989877025f6c3e83	0	0	0	0	0	0	56	0	0	0	0	0	0	0	0	0	0	0	0	0	0	0	0	0	14	0	0	0	0	0	0	0	0	0	0	0	0	0	0	0	0	34	0	0	0	1	42	92	0
6e915ebb669b342778e2ee4b599db225	0	0	0	0	0	0	0	0	0	0	0	15	0	0	0	0	0	0	0	0	0	0	32	0	0	0	0	0	139	40	0	0	0	5	4	27	0	0	0	0	0	0	0	0	0	0	0	0	0
a3101de7ac3ab5d9f73ca45c8331f05f	0	0	0	0	0	0	0	0	0	0	0	0	0	0	0	0	0	0	0	0	0	0	0	0	0	0	0	0	0	0	0	52	0	0	0	0	0	0	0	0	0	0	0	0	210	0	0	0	0
bd8798b0da553560a8521af6be44a7fa	0	14	0	0	0	0	22	0	0	0	0	0	0	0	0	0	0	0	0	0	0	0	0	0	0	0	0	0	0	0	0	0	0	0	0	0	37	0	0	73	0	0	92	0	0	0	0	0	0
70189f428cd4e58b155f038ac215c3e3	0	0	0	0	0	0	36	0	0	0	0	0	0	0	0	0	6	0	0	0	0	0	0	0	0	0	0	0	219	0	0	0	0	0	0	0	0	0	0	0	0	0	0	0	0	0	0	0	0
7efe192f6f4a77130d18d1fe77cbb2d0	0	0	0	0	0	0	29	0	0	0	0	0	0	0	0	0	0	0	0	0	0	0	0	8	0	0	0	119	0	67	0	0	0	0	0	0	0	0	0	0	0	0	0	0	0	0	0	0	0
f36ce6f91c7462cf99dd94aa8edf162c	25	0	0	0	0	0	65	0	0	0	0	0	0	0	0	0	0	0	0	0	0	0	0	0	0	0	0	43	0	29	0	0	0	0	10	0	0	34	0	0	0	0	0	25	0	0	0	0	0
ab68e5b82fd64eb2e4e8e9b4f634d334	0	0	0	0	0	0	0	0	0	0	0	0	0	60	0	0	0	0	0	0	0	0	0	0	0	0	0	0	0	0	0	0	0	0	0	0	0	0	0	0	0	0	0	0	0	0	0	0	0
5ad113e3a3237df0f1c51be2c7ae4dfa	0	0	18	0	0	0	0	0	0	0	0	0	0	0	23	0	30	0	0	0	0	0	36	0	18	0	0	0	0	0	0	0	0	0	0	0	0	0	0	0	0	0	0	0	0	0	0	122	0
0d73129f2ae87ebe62766d948fc7b502	0	0	12	0	0	0	0	0	0	0	0	0	0	0	0	0	0	0	0	0	0	0	0	0	0	0	0	0	0	0	0	4	0	0	0	16	47	0	0	153	0	0	0	0	0	0	0	0	0
0760d6f92dd4f40e65aa59144e2bedf8	0	0	0	0	0	0	0	0	0	0	0	0	0	12	0	0	0	0	0	23	0	0	0	0	0	0	0	102	0	0	0	122	0	0	0	0	0	0	0	0	0	0	0	0	0	0	0	0	0
d9dfef70e1b1dd18b3c67126177e7ea1	0	0	0	0	0	0	0	0	0	0	0	0	0	0	0	0	0	0	0	0	0	0	0	8	0	0	0	32	0	0	0	0	0	0	0	0	0	0	0	0	0	0	0	0	0	0	0	0	0
c87123983c6b6f35d4efc8f0a62592c6	0	0	0	0	0	0	0	0	258	0	0	0	0	0	0	0	0	0	0	0	0	0	0	0	0	0	0	0	0	0	0	0	0	0	0	0	0	0	0	0	0	0	0	0	0	0	0	0	0
b2c226ab597d5b3465799a9c868b06f1	0	0	0	0	0	0	0	0	0	0	0	0	0	0	0	0	0	0	0	0	0	0	0	0	0	0	0	0	258	0	0	0	0	0	0	0	0	0	0	0	0	0	0	0	0	0	0	0	0
0d372d9f1b617c28c5359fc77d3dcb7c	0	0	0	0	0	0	0	0	0	0	0	0	0	0	0	0	0	0	0	0	0	0	0	0	0	0	0	0	257	0	0	0	0	0	0	0	0	0	0	0	0	0	0	0	0	0	0	0	0
1f3e405b565f5f8c8b016b6b485de188	17	13	0	0	0	0	32	0	0	0	0	0	0	105	0	7	0	0	0	0	0	0	0	0	0	0	0	0	0	0	0	0	9	0	0	0	0	0	0	0	0	0	0	0	0	17	26	30	0
29f1a128e5a7bfa619196d247b7b90a4	0	0	20	0	0	0	0	0	0	0	0	59	0	21	0	0	0	20	5	0	0	0	55	0	29	0	0	0	0	0	0	0	0	0	0	0	0	0	0	0	0	0	0	0	0	15	0	0	0
289a31f5916d5d6d5542c9e6ed5fe06a	0	0	10	0	0	0	60	0	0	0	0	31	12	0	0	0	0	0	0	0	86	0	0	0	0	0	0	0	0	0	0	0	0	0	0	0	0	0	0	0	0	0	0	0	0	26	0	0	0
c31b5d25742bed6f7c86a7025a08695b	0	0	0	0	0	0	24	0	0	0	0	0	0	0	0	0	0	0	0	0	0	0	0	17	0	0	0	148	0	58	0	0	0	9	0	0	0	0	0	0	0	0	0	0	0	0	0	0	0
9b1d605f8795b16f88de92e0e80be797	0	0	0	0	0	0	0	0	0	0	0	0	0	0	0	0	0	0	0	0	0	0	0	0	0	0	0	80	176	0	0	0	0	0	0	0	0	0	0	0	0	0	0	0	0	0	0	0	0
dba74095d81fe54add9d8f3f0be5008a	0	255	0	0	0	0	0	0	0	0	0	0	0	0	0	0	0	0	0	0	0	0	0	0	0	0	0	0	0	0	0	0	0	0	0	0	0	0	0	0	0	0	0	0	0	0	0	0	0
ba15fb6603b93741362a9e9fe7c6b370	0	0	0	0	0	0	0	0	0	0	0	0	5	39	17	8	26	0	4	23	0	32	0	0	0	0	0	0	0	0	0	0	0	0	0	0	0	0	0	0	0	0	0	0	0	0	0	0	0
b52968f4129b746ead4953a47eaa490e	0	0	0	0	0	0	0	0	0	0	0	0	0	0	0	12	81	14	5	24	0	0	0	0	0	6	0	0	0	0	0	44	0	0	44	0	0	0	0	0	0	0	0	0	0	0	0	0	0
3a5f0e9b3eec075dfbe1116e826f026d	0	39	26	0	0	0	0	0	0	0	0	0	9	0	0	0	0	0	13	0	75	0	0	0	0	0	0	0	0	0	0	0	0	0	0	0	56	0	0	0	0	0	0	0	0	0	36	0	0
b8f747237d9127e3d94d2e18597cc74e	0	0	0	0	0	0	0	0	0	0	191	0	0	0	0	0	0	0	0	0	0	0	0	18	0	0	0	34	0	0	0	11	0	0	0	0	0	0	0	0	0	0	0	0	0	0	0	0	0
e7d653dd2c8f01ee55fbe4791b06b0d2	0	0	0	0	0	0	0	0	0	0	0	18	0	0	0	0	49	0	0	0	0	0	54	0	20	0	0	0	0	0	0	0	0	0	0	0	0	0	0	0	0	0	0	0	0	0	0	100	0
80329eb6bbdb910c077af25f16e9ff92	0	0	0	0	0	0	0	0	0	0	0	0	0	0	0	0	0	0	0	0	0	0	0	0	0	0	0	0	0	0	0	0	7	0	0	0	40	0	0	0	0	0	0	0	183	0	0	0	0
8d388019f4cfe4b6b2d11f659ce87dca	0	0	0	0	0	0	0	0	0	0	0	0	0	0	0	0	0	0	0	0	0	0	0	0	0	0	0	0	0	0	0	0	0	0	0	0	0	0	0	0	0	0	0	0	0	0	0	0	0
f409e1c0ea1ba1769ba10adf78402913	0	25	0	0	0	49	0	0	0	0	0	0	0	0	0	0	0	0	0	0	0	0	0	0	0	0	0	0	47	0	0	0	0	0	0	0	0	0	0	0	0	121	0	0	0	0	0	0	0
6039372261b0a36ce79151c15dda95f6	0	0	0	0	0	0	43	0	166	0	0	0	0	0	0	0	0	0	0	0	0	0	0	0	23	0	0	0	0	0	0	0	0	0	0	0	0	0	0	0	0	0	0	0	0	21	0	0	0
424c86249cc5b386d890caef13089607	0	0	0	0	0	0	0	0	253	0	0	0	0	0	0	0	0	0	0	0	0	0	0	0	0	0	0	0	0	0	0	0	0	0	0	0	0	0	0	0	0	0	0	0	0	0	0	0	0
a26ea497533dca2e99aa780087cb3acb	0	0	0	0	0	0	0	0	0	0	0	0	9	0	2	5	66	0	11	0	46	0	0	0	31	0	0	0	0	0	0	0	0	0	0	0	0	0	0	0	0	0	0	0	0	42	12	0	0
e970d9f738bb12dad343bf6df7f7eeb6	0	0	0	0	0	0	0	0	0	0	0	0	0	0	0	0	0	0	0	0	0	0	0	0	0	0	0	63	57	0	0	0	0	0	0	0	0	0	0	0	0	0	133	0	0	0	0	0	0
1c7b37fe5057029cf23ba5135990eb26	0	0	0	0	0	0	0	0	0	0	0	0	0	0	0	0	0	0	0	0	0	0	0	0	0	0	0	0	0	0	0	0	0	253	0	0	0	0	0	0	0	0	0	0	0	0	0	0	0
ea9ed869c60ce75ef984ce31d43a5fb0	0	0	0	0	0	0	0	0	0	0	0	0	0	0	0	0	0	0	0	0	0	0	0	0	0	0	0	0	0	0	0	0	0	251	0	0	0	0	0	0	0	0	0	0	0	0	0	0	0
cee2911fecab853f5e73a0486b9c84ee	0	0	0	0	0	0	0	0	0	0	0	0	0	0	0	0	0	0	0	0	0	0	0	0	0	0	0	0	0	0	0	0	0	0	0	0	0	0	0	0	0	0	251	0	0	0	0	0	0
3092d92b88e0467922026d96d068be8f	2	0	36	0	2	0	0	2	0	0	0	8	0	14	13	0	59	0	0	0	5	0	10	0	5	3	0	0	0	0	0	0	0	0	0	0	0	0	0	0	0	0	0	0	0	13	3	15	0
1de070f128a85e1e954486ce1adc338a	0	0	0	0	0	0	134	0	0	0	0	28	0	0	0	0	0	0	0	0	0	0	0	0	0	0	0	0	0	0	0	0	0	0	0	0	46	42	0	0	0	0	0	0	0	0	0	0	0
b1f5fd29214217dc7996904470e36b5f	0	0	0	0	0	0	0	0	0	0	0	0	0	0	0	0	0	0	0	0	0	0	0	0	0	0	0	0	0	0	0	0	0	250	0	0	0	0	0	0	0	0	0	0	0	0	0	0	0
89d31024c222b28835b5fc2124b78ea5	0	0	0	0	0	0	0	0	0	0	0	0	0	0	0	0	0	0	0	0	0	0	0	0	0	0	0	0	0	0	0	0	0	0	0	0	0	0	0	0	0	0	0	0	250	0	0	0	0
39f92eddbca850517658ae4e633c62b0	0	0	8	0	215	0	26	0	0	0	0	0	0	0	0	0	0	0	0	0	0	0	0	0	0	0	0	0	0	0	0	0	0	0	0	0	0	0	0	0	0	0	0	0	0	0	0	0	0
6b4359e9b2e406de2bc0c32b472d166a	0	0	0	0	0	0	0	0	0	0	0	0	0	0	0	0	0	0	0	0	0	0	0	34	0	0	0	129	0	43	0	0	0	0	28	15	0	0	0	0	0	0	0	0	0	0	0	0	0
bf20e4381f98c02c5b8f587b5091ae88	0	29	0	0	0	0	0	0	0	14	0	32	0	0	0	0	0	0	0	0	6	0	22	0	0	0	0	0	0	0	0	0	0	0	0	0	0	0	0	0	0	0	0	0	0	0	0	0	0
9a948f7af56e4bc4ce534c80cc6e1b9c	0	0	0	0	0	0	51	0	0	0	0	0	0	0	0	0	0	0	0	0	0	0	0	0	0	0	0	0	0	0	0	66	0	0	0	0	0	0	0	0	0	0	0	0	0	90	41	0	0
3175042f556841e29bbdd12f4c7cae1a	0	0	0	0	0	0	0	21	0	0	0	46	0	0	29	0	26	0	0	0	0	8	37	0	0	0	0	0	0	0	0	0	0	0	0	0	0	0	0	0	0	0	0	0	0	25	0	0	0
2b919dc01180580caa3dbc331d10734c	0	0	0	0	0	0	0	0	0	0	0	0	0	0	0	0	0	0	0	0	0	0	0	0	0	0	0	0	0	0	0	0	0	83	0	0	0	0	0	0	0	0	149	0	0	0	0	0	0
44d4ce9952d098c8db2c87261c0c4b75	0	0	0	0	0	0	0	0	0	0	0	0	0	0	0	0	0	0	0	0	0	0	0	0	0	0	0	0	0	0	0	0	0	0	0	0	164	0	0	0	0	0	0	0	0	0	0	0	0
802a062449d8681b4fd199309a6b50ca	0	0	0	0	0	0	0	0	0	0	0	0	0	0	0	0	0	0	0	0	0	0	0	0	0	0	0	0	0	0	0	0	0	0	0	0	0	0	0	0	0	248	0	0	0	0	0	0	0
62858683fc22378fcc3b92b0971f67ad	0	0	8	0	0	0	0	0	0	0	0	0	0	0	0	0	0	0	0	0	0	0	0	0	0	0	0	75	0	0	41	96	27	0	0	0	0	0	0	0	0	0	0	0	0	0	0	0	0
16908489817e1cfdd163f13938103c93	0	0	0	0	0	0	0	0	82	0	0	0	0	0	0	0	29	0	0	0	36	0	0	0	0	0	0	0	0	0	0	0	0	9	0	15	0	0	0	0	0	0	0	23	0	0	0	0	0
dd518c206c2c9ee69106311638fb47cd	0	0	0	0	0	0	0	0	0	0	192	0	0	0	0	0	0	0	0	0	0	0	0	0	0	0	0	0	0	0	0	0	0	0	0	0	0	0	0	0	0	0	55	0	0	0	0	0	0
ec5be6f3569febe46813a6c9ce56edad	0	0	0	0	0	0	0	0	0	0	0	0	0	0	0	0	0	0	0	0	0	0	0	0	0	0	0	0	0	0	0	0	0	0	0	0	247	0	0	0	0	0	0	0	0	0	0	0	0
d7e33188f24f69240f8a24b9316a1b97	6	12	0	0	0	0	47	0	0	0	0	23	0	0	11	0	0	0	0	0	16	0	21	0	3	0	0	0	0	0	0	0	0	0	0	0	0	0	0	0	0	25	0	0	0	16	14	0	0
1f23309b05a546fe03550b2c1e6ef21a	0	0	0	0	0	62	0	0	0	0	0	0	0	0	0	0	0	0	0	0	0	0	0	0	0	0	0	0	0	0	0	0	0	0	0	0	0	0	0	127	0	0	0	0	0	0	0	0	0
1d028bdc1e803e21c4c16fa301546539	0	0	0	0	0	0	0	0	0	0	0	0	0	0	0	0	0	0	0	0	0	24	3	0	0	0	0	0	0	0	0	12	0	0	0	0	0	0	0	0	0	0	57	0	150	0	0	0	0
c3d661d70e37384efba6519c3120b8ec	0	0	0	0	0	0	0	0	0	0	0	0	0	0	0	0	0	0	0	0	0	0	0	0	0	0	0	0	138	108	0	0	0	0	0	0	0	0	0	0	0	0	0	0	0	0	0	0	0
06f44826c65f8ccf44bd77c6d0036b8a	0	29	0	0	0	0	23	0	0	0	0	0	0	0	0	0	0	0	0	0	0	0	0	0	0	0	0	0	52	0	0	0	0	0	0	0	0	0	0	93	0	0	0	0	0	7	0	33	0
644fb0c78f8d89050bae8a6d7e65b168	0	0	0	0	228	0	0	0	0	0	0	0	0	0	0	0	0	0	0	0	0	0	0	0	0	0	0	0	0	0	0	6	0	11	0	0	0	0	0	0	0	0	0	0	0	0	0	0	0
8ce08ef7fa2a3a0fdc3c36e0f10fe0a9	0	0	0	0	0	0	0	0	0	91	0	0	0	0	0	0	0	0	0	0	0	0	0	0	0	0	0	0	0	67	0	0	0	0	44	0	0	0	0	0	0	0	0	0	0	0	0	0	0
999a314ad881b0b6e34aaa94547855e1	0	0	0	0	0	61	0	0	0	0	0	0	0	0	0	0	0	0	0	0	0	0	0	0	0	0	0	0	0	0	0	0	0	92	0	0	0	0	0	0	0	0	0	77	0	0	0	14	0
bd9107df5338b911012b60d0063fd8b4	0	0	0	0	0	0	0	0	0	0	0	0	0	0	0	0	0	0	0	0	0	0	0	0	0	0	0	0	0	0	0	0	0	0	0	244	0	0	0	0	0	0	0	0	0	0	0	0	0
69f969d547ba20f583e85b3ab4c541a0	0	0	0	0	0	0	0	0	0	0	0	0	0	0	0	0	0	0	0	0	0	0	0	0	0	0	0	0	0	0	0	0	0	0	0	0	0	0	0	244	0	0	0	0	0	0	0	0	0
7b9b0607853ff9d945a3101365f5bf73	0	0	0	0	0	0	0	0	0	0	0	0	0	0	0	0	0	0	0	0	0	0	0	0	0	0	0	0	0	0	0	0	0	0	0	0	0	0	0	0	0	0	0	0	0	0	0	0	0
50d099817c2706671db48f42edfd507d	0	17	24	0	0	0	59	0	0	0	0	0	0	0	0	0	0	0	0	0	0	0	50	0	0	0	0	0	0	0	0	0	0	0	0	0	0	0	0	0	0	0	0	0	0	50	26	0	0
91faaa51b6129f135a1c6dfaddb6a0d7	0	0	0	0	0	0	0	0	0	0	0	31	0	47	0	0	0	0	0	0	0	0	0	0	0	0	0	0	0	0	0	0	0	0	0	0	0	0	0	0	139	0	0	0	0	0	0	0	0
1aae8e3b54995df0b9f1df2cf6e329a2	0	0	0	0	0	0	0	0	0	0	0	0	0	0	0	0	0	0	0	0	0	0	0	0	0	0	0	0	0	0	0	0	0	0	0	31	0	0	0	0	0	0	196	0	0	0	0	0	0
4fb616fecdc7718ccca85bab4086c329	0	0	0	0	0	0	0	0	0	0	0	0	0	0	0	0	0	0	0	0	0	0	0	0	0	0	0	0	0	0	0	0	0	0	0	0	0	0	0	0	0	0	0	0	0	0	0	0	0
08b0c575e98cbe2d8ba3c3b9d4a082fe	32	0	0	0	0	0	0	0	0	0	0	0	0	0	15	0	0	0	0	0	42	19	0	0	33	0	0	0	0	0	0	0	0	0	0	0	20	0	0	0	0	0	0	0	0	53	22	0	0
b641b597e7d9da15ae5a89ecf948dcf6	0	0	0	0	0	14	0	0	0	0	0	0	0	0	0	0	0	0	0	0	0	0	0	0	0	0	0	0	0	0	0	0	0	0	0	0	44	0	0	143	0	27	0	0	0	0	0	0	0
805affd4871012b4bd449bf6aff4b841	0	0	0	0	0	0	31	0	0	0	0	0	24	59	0	0	0	0	0	0	0	15	0	0	0	0	0	0	0	0	0	0	0	0	0	72	0	0	0	0	0	0	0	0	0	32	0	0	0
d3609a15ceaa2f1ba693e8bbfe46728e	0	0	0	0	0	0	0	0	0	0	0	0	0	0	0	0	0	0	0	0	0	0	0	0	0	0	0	0	0	0	0	0	0	0	0	0	0	0	0	0	0	0	0	0	0	0	0	0	0
28b2e00b160d22c74e0186242eabd964	0	0	0	0	239	0	0	0	0	0	0	0	0	0	0	0	0	0	0	0	0	0	0	0	0	0	0	0	0	0	0	0	0	0	0	0	0	0	0	0	0	0	0	0	0	0	0	0	0
4cd5d779f929cd88fbf00449843a7261	0	0	0	0	0	0	0	0	0	0	0	31	0	124	0	0	0	0	0	0	0	0	0	0	0	0	0	0	0	0	0	0	16	0	0	0	0	0	0	0	0	0	0	0	0	44	24	0	0
c5a2d3a7e4ebf45e26db314cd1b98f14	0	0	0	0	0	0	0	0	0	0	0	0	0	0	0	0	0	11	8	30	0	0	0	0	0	0	0	0	0	0	0	0	0	0	0	0	0	0	0	0	0	0	0	0	0	0	0	0	0
794974a8ea469075df834ae222578dae	0	0	0	0	0	0	0	0	0	0	0	0	0	0	0	0	0	0	0	0	0	0	0	0	0	98	0	90	0	0	51	0	0	0	0	0	0	0	0	0	0	0	0	0	0	0	0	0	0
fdf5496d4776dbf2e9a71ee6182363f9	0	0	0	0	0	0	0	0	0	0	0	0	0	0	0	0	0	0	0	0	0	0	0	0	0	0	0	82	0	0	0	0	0	0	0	41	0	0	0	0	0	0	116	0	0	0	0	0	0
1c62955883375fee14a320ed114fce5b	0	0	0	0	0	0	0	0	0	0	0	0	0	0	0	0	0	0	0	0	0	0	0	0	0	0	0	0	117	0	0	0	0	122	0	0	0	0	0	0	0	0	0	0	0	0	0	0	0
fe1c3883e1ed8e7e258382c19568b892	0	0	0	0	0	0	0	0	0	0	0	0	0	0	0	0	0	0	0	0	0	0	0	0	0	0	0	0	70	19	0	0	0	0	0	0	0	0	65	0	0	60	0	0	0	0	0	0	0
41bf1b59b1f8d634800194496863a726	0	0	0	0	0	0	0	0	0	0	0	0	0	0	0	0	0	0	0	0	0	0	0	0	0	0	0	0	0	0	0	0	0	0	0	0	0	0	0	0	0	0	0	0	0	0	0	0	0
0e709d8cd6eab80fe05892be05d19f49	0	0	0	0	0	0	0	0	0	0	0	0	0	0	0	0	0	0	0	0	0	0	0	0	0	0	0	0	238	0	0	0	0	0	0	0	0	0	0	0	0	0	0	0	0	0	0	0	0
088eeb58561e39114283f09b4d511580	0	0	0	0	0	0	0	0	0	0	0	0	0	0	0	0	0	0	0	0	0	0	0	0	0	0	0	0	0	0	0	238	0	0	0	0	0	0	0	0	0	0	0	0	0	0	0	0	0
a225a19d45be368d9feef1e9a63ecdf5	0	0	0	0	0	0	0	0	0	0	0	0	0	0	0	0	0	0	0	0	0	0	0	0	0	0	0	0	0	0	0	0	0	0	0	0	0	0	0	0	0	0	100	0	0	0	0	0	0
f39e84e44a2b7635e4bb6de444f48b01	0	0	0	0	0	0	0	0	0	0	0	0	0	0	0	0	0	0	0	0	0	0	0	0	0	0	0	0	0	0	0	0	0	0	0	0	0	0	0	0	0	0	0	0	0	0	0	0	0
19ca1c6403fbd8a7e40ea050cac0efbb	0	31	0	0	0	0	0	0	0	0	0	0	0	65	0	0	34	0	0	0	0	31	0	0	15	0	0	0	0	0	0	0	0	0	0	0	0	0	0	0	0	0	0	0	0	36	0	25	0
9b78f9422fc33d3541289c9f6df53261	0	0	0	0	0	0	89	0	0	0	0	0	0	0	0	0	0	0	0	0	0	0	0	0	0	0	0	0	0	0	0	0	0	0	0	0	0	0	0	0	0	133	0	0	0	0	0	0	0
7e6c4752d03366346b5f670918b628b6	0	0	0	0	0	0	0	0	0	0	0	0	0	0	0	0	0	0	0	0	0	0	0	0	0	0	0	0	0	0	0	0	0	0	0	0	0	0	0	0	0	0	0	237	0	0	0	0	0
cec7d1ab5a4a18654fa259cc4c285867	0	0	0	0	0	0	0	0	0	0	0	0	0	0	0	0	0	0	0	0	0	0	0	0	0	0	0	0	0	0	0	0	0	0	0	0	0	0	0	0	0	0	0	0	0	0	10	0	0
1df473e62bc0e93feaaa2c6a7c33427f	0	63	32	0	0	0	0	0	0	0	0	0	0	0	0	0	0	0	0	0	42	0	0	0	0	0	0	0	0	0	0	37	0	0	0	0	0	0	0	0	0	0	0	0	0	53	9	0	0
bc157eee90577a4034b6ef515c610f76	0	20	0	0	0	0	0	0	0	0	0	0	0	0	0	0	0	0	0	0	0	0	0	0	49	0	0	0	0	74	0	0	0	0	0	0	0	0	0	0	0	0	0	0	0	0	0	93	0
8251eace4c0455284c8f4542e743efb9	0	0	38	0	0	0	62	0	0	73	0	9	0	0	0	0	0	0	0	0	0	0	0	0	0	0	0	0	0	0	0	0	0	0	0	0	0	0	0	0	0	0	0	0	0	0	54	0	0
09f39e46d30b89f646ace949097634ff	0	0	34	0	4	0	117	0	0	0	0	4	0	0	0	0	0	0	0	0	0	0	8	0	0	0	0	0	0	0	0	0	0	0	0	0	0	0	0	0	61	0	0	0	0	0	0	0	0
3483e2cceba1446575816e72af42d9ed	0	0	14	0	0	0	0	0	0	0	0	0	0	0	0	0	0	0	0	0	0	0	0	0	0	0	0	25	0	0	0	0	0	0	0	0	0	0	0	0	0	0	0	0	197	0	0	0	0
19ff6333f1e9994e72c4ffcd93aaa4d3	0	0	0	0	0	0	62	0	0	0	0	37	0	0	18	0	0	0	0	0	0	0	59	0	19	0	0	0	0	0	0	0	0	0	0	0	0	0	0	0	0	0	0	0	0	0	0	30	0
c352116d9bc66804679299dab2fc7053	0	0	0	0	0	0	0	0	0	0	0	0	0	228	0	0	0	0	0	0	0	0	0	0	0	0	7	0	0	0	0	0	0	0	0	0	0	0	0	0	0	0	0	0	0	0	0	0	0
2060eba045a295435603f46df617bc94	0	0	0	0	0	0	0	0	0	0	0	0	0	0	0	0	0	0	0	0	0	0	0	0	0	0	0	0	0	0	0	0	0	0	0	0	0	0	0	0	0	0	0	0	0	0	0	0	0
689846faa955441ed49ae877222c0ca7	36	0	13	0	0	0	0	0	0	0	0	41	0	6	0	0	0	0	0	0	0	31	0	0	23	0	0	0	0	0	0	0	0	0	0	17	0	0	0	0	0	0	0	0	0	0	0	0	0
46a0da3914660038da6484613f73849b	0	0	0	0	0	0	0	0	234	0	0	0	0	0	0	0	0	0	0	0	0	0	0	0	0	0	0	0	0	0	0	0	0	0	0	0	0	0	0	0	0	0	0	0	0	0	0	0	0
5ee0de83bea755abb51ce1f86d4ba053	0	0	0	0	0	0	0	0	0	0	234	0	0	0	0	0	0	0	0	0	0	0	0	0	0	0	0	0	0	0	0	0	0	0	0	0	0	0	0	0	0	0	0	0	0	0	0	0	0
90c5026952c1a376ad51e57c7267d920	0	0	0	0	0	0	0	0	0	0	0	0	0	0	0	0	0	0	0	0	0	0	0	0	0	0	0	92	71	0	0	0	0	0	0	0	0	71	0	0	0	0	0	0	0	0	0	0	0
2d2a7aaccc9989fc393cbb56f622f477	0	0	0	0	0	0	0	0	0	0	0	0	0	0	0	0	0	0	0	0	0	0	0	0	0	0	0	0	171	63	0	0	0	0	0	0	0	0	0	0	0	0	0	0	0	0	0	0	0
ff77ba08c65a5d418b1e202ed4e4b903	0	0	0	0	0	0	0	0	0	0	0	0	0	0	0	0	0	0	0	0	0	0	0	0	0	0	0	0	0	0	0	0	0	0	0	0	234	0	0	0	0	0	0	0	0	0	0	0	0
687a65fb64eb83c0a4beaf06c76d53e2	0	0	0	0	0	0	0	0	0	0	0	0	0	0	0	0	0	0	0	0	0	0	0	0	0	0	0	0	0	0	0	0	0	0	0	0	0	58	0	0	0	0	0	0	0	0	0	0	0
e0703d021ee0aa82e498350fe5a2c954	0	0	0	0	0	0	0	0	0	0	0	0	0	0	0	0	0	0	0	0	0	0	0	0	0	0	0	0	0	0	0	0	0	0	0	0	0	0	0	0	0	0	0	0	234	0	0	0	0
a1d7f8fb96f03b376073276e47f1c0db	33	0	13	0	0	0	0	0	0	0	0	0	0	0	0	0	0	0	0	0	0	0	0	0	0	0	0	0	0	0	0	0	0	0	0	0	0	0	0	0	0	0	0	0	0	56	0	131	0
eebf68908ce39da3d92dfde8a82e662c	0	0	0	0	0	7	0	0	0	0	0	0	0	0	0	0	0	0	0	0	0	0	0	0	0	0	0	0	37	0	0	0	0	0	0	0	0	0	20	105	0	42	0	0	0	0	0	12	0
c922b7e82de467d4c2eabe204f74b89e	0	0	0	0	0	0	0	0	140	0	0	0	0	0	0	0	0	0	0	0	0	0	0	0	0	0	0	0	93	0	0	0	0	0	0	0	0	0	0	0	0	0	0	0	0	0	0	0	0
8a9cc33ea7e26e763383da1d06d2dd4d	0	0	12	112	0	62	0	0	0	0	0	0	0	0	0	0	0	0	12	0	0	0	0	0	0	0	0	0	0	0	0	0	0	34	0	0	0	0	0	0	0	0	0	0	0	0	0	0	0
f878885a785e863cf77ae37352956a5a	0	0	0	0	0	0	0	0	0	0	0	0	0	0	0	0	0	0	0	0	0	0	0	0	0	0	0	0	0	0	0	0	0	0	0	0	0	64	32	114	0	0	0	0	0	0	0	0	0
ba777c0c8bf72dbcf3117873f55bf246	0	0	0	0	0	0	0	0	0	0	0	0	0	0	0	0	0	0	0	0	0	0	0	0	0	0	0	0	0	0	0	0	0	0	0	0	0	0	0	0	0	0	0	0	0	0	0	0	0
dc17ede78db60d3271752ea911065d5a	0	0	0	0	0	0	0	0	0	0	0	0	0	0	0	0	0	0	0	0	0	0	0	34	0	0	0	103	65	29	0	0	0	0	0	0	0	0	0	0	0	0	0	0	0	0	0	0	0
f8e30a466159f2b8c0f91b687075cffb	0	0	0	0	0	0	0	0	0	0	0	0	0	0	0	0	0	0	0	0	0	0	0	0	13	0	0	158	0	0	0	0	0	0	0	0	0	40	0	0	0	0	0	0	0	9	0	0	0
21021235c84b9641d8fb1b94c5bb3f21	0	0	0	0	0	0	0	0	0	0	0	0	0	0	0	0	0	0	0	0	0	0	0	0	0	0	0	0	0	0	0	0	0	0	0	0	0	0	0	0	0	0	0	0	231	0	0	0	0
d1360c3280c43bf13b2abe8ec8f2cb9b	0	0	0	0	0	0	0	0	0	0	94	21	0	0	0	0	0	0	0	0	0	0	0	0	0	0	0	0	0	0	0	0	0	0	0	0	0	0	0	73	0	0	42	0	0	0	0	0	0
1d2bd26e40c866bdb9f76e710c3b094f	0	6	0	0	0	36	13	0	127	0	0	0	0	0	0	0	0	0	0	0	0	0	0	0	0	0	0	0	0	0	0	0	0	0	0	0	0	21	0	0	0	0	0	0	6	4	0	0	0
07f3590bd79cdbe555c0b7a58bfed0f2	0	0	0	0	0	0	0	0	0	0	0	0	0	0	0	0	0	0	0	0	0	17	0	0	0	0	0	0	0	0	0	0	0	0	0	0	45	0	0	167	0	0	0	0	0	0	0	0	0
f67c527a8dbcaf59e3fefaf00a3535f2	0	0	0	0	0	0	0	0	0	0	0	0	0	0	0	0	0	0	0	0	0	0	0	10	0	0	0	0	0	70	0	0	0	9	0	140	0	0	0	0	0	0	0	0	0	0	0	0	0
d86441c97b5be1769643661d8b00ae2b	0	0	0	0	0	0	0	0	0	0	0	0	0	0	0	0	0	0	0	0	0	0	0	0	0	0	0	0	229	0	0	0	0	0	0	0	0	0	0	0	0	0	0	0	0	0	0	0	0
ee3b42a39273be75c69f6d06c8d3e517	0	0	0	0	0	0	0	0	0	0	0	0	0	0	0	0	0	0	0	0	0	0	0	0	0	0	0	0	0	0	0	0	0	0	0	0	0	0	20	0	0	0	0	0	0	0	0	0	0
fb1e33a183eaf4c11a3dbfb03412956d	0	0	0	0	0	0	0	0	0	0	0	0	0	0	0	0	0	0	51	0	0	0	0	0	0	0	0	0	0	0	88	0	0	0	0	0	0	0	0	0	0	0	0	0	0	0	0	0	0
a65f1f8d8e3225ab0cab065054002045	0	0	0	0	0	0	0	0	0	0	0	0	0	0	0	0	0	0	0	0	0	0	0	0	0	0	0	0	0	0	0	0	0	0	0	0	0	0	0	0	0	0	0	0	0	0	0	0	0
0c64db5589ba0e736f092a25851c3b56	0	0	0	0	0	0	0	18	0	0	0	0	0	0	10	0	0	0	0	0	0	0	32	0	0	0	0	0	0	0	0	0	0	0	0	0	0	0	0	0	62	0	0	61	0	0	44	0	0
c1a2511682e52188154856d643dbcec9	0	0	0	0	0	0	0	0	227	0	0	0	0	0	0	0	0	0	0	0	0	0	0	0	0	0	0	0	0	0	0	0	0	0	0	0	0	0	0	0	0	0	0	0	0	0	0	0	0
1371085f32354f3061d4bf37e64c3f39	0	0	0	0	0	0	0	0	0	0	177	50	0	0	0	0	0	0	0	0	0	0	0	0	0	0	0	0	0	0	0	0	0	0	0	0	0	0	0	0	0	0	0	0	0	0	0	0	0
26a64cd060a86712d42f2e4bcee6b5e0	0	0	0	0	0	0	0	0	0	0	119	0	0	0	0	0	0	0	0	0	0	0	0	0	0	0	0	0	0	0	0	0	0	0	0	0	0	0	0	0	0	0	0	0	0	0	0	0	0
47bacbf8f5ddd3cbf7c8b31787b64c7f	0	0	0	0	0	0	0	0	0	0	0	0	0	0	0	0	0	0	0	0	0	0	0	0	0	0	0	41	90	96	0	0	0	0	0	0	0	0	0	0	0	0	0	0	0	0	0	0	0
e6ce1238023a9c9262f739993c60582f	0	0	0	0	0	0	0	0	0	0	0	0	0	0	0	0	0	0	0	0	0	0	0	0	0	0	0	0	0	0	0	0	0	0	0	0	0	0	0	0	0	0	0	0	227	0	0	0	0
cc38a1b295a3035af34e073669ae950c	0	0	0	0	0	0	0	0	0	0	0	0	0	0	0	0	0	0	0	0	0	0	0	0	0	0	0	0	226	0	0	0	0	0	0	0	0	0	0	0	0	0	0	0	0	0	0	0	0
697fac40392867033bd7175a0e140cbf	0	0	0	0	0	0	0	0	0	0	0	0	0	0	0	0	0	0	0	0	0	0	0	0	0	0	0	0	0	0	0	0	0	0	0	0	56	11	0	0	138	0	0	0	0	0	0	14	0
0951fed0318d9ad49aa922417daf9f81	0	0	0	225	0	0	0	0	0	0	0	0	0	0	0	0	0	0	0	0	0	0	0	0	0	0	0	0	0	0	0	0	0	0	0	0	0	0	0	0	0	0	0	0	0	0	0	0	0
a97fc7d940cfefdb545c91b35e97ef99	0	0	0	175	0	0	29	0	0	0	0	0	0	0	0	0	0	0	0	0	0	0	0	0	0	0	0	0	0	0	0	0	0	0	0	0	0	0	0	0	0	0	0	0	0	0	0	0	0
414dd669dc608b69ae6f2359c28e96d1	0	0	0	0	0	0	0	0	0	0	225	0	0	0	0	0	0	0	0	0	0	0	0	0	0	0	0	0	0	0	0	0	0	0	0	0	0	0	0	0	0	0	0	0	0	0	0	0	0
277a044b4b17c517d5dc039c9bb5687e	0	0	0	0	0	0	0	0	0	0	0	0	0	0	0	0	0	8	0	0	0	0	0	0	0	0	0	0	0	0	0	0	0	0	0	0	0	0	0	124	0	0	93	0	0	0	0	0	0
5ed4faac88a2c8fbc97e86d9f7c597d6	0	0	0	0	0	0	0	0	0	0	0	0	0	0	0	0	0	0	0	0	0	8	34	0	0	0	0	0	129	32	0	0	0	0	22	0	0	0	0	0	0	0	0	0	0	0	0	0	0
7ac306ff662dcb4717c36fe0b5f3514a	0	0	0	0	0	0	0	0	0	0	0	0	0	0	0	0	0	0	0	0	0	0	0	0	0	0	0	125	0	92	0	0	0	0	0	8	0	0	0	0	0	0	0	0	0	0	0	0	0
01ede26edafea4ab1e21d96ff6651a12	0	14	0	0	0	0	0	0	0	0	0	0	0	0	0	0	0	0	0	0	0	0	0	0	0	0	0	0	0	0	0	0	0	0	0	0	0	0	0	163	0	0	0	0	0	0	0	0	0
4f2be047bc593e3b03f7cd7eed413574	0	10	16	30	0	33	28	0	0	0	0	36	0	0	0	0	0	0	0	0	7	0	0	0	0	0	0	0	0	0	0	0	0	0	0	0	0	24	0	0	0	0	0	0	0	32	0	8	0
0f4ebc49aa91ec35d60a664e58b8555b	0	0	0	0	0	48	58	0	0	0	0	0	0	0	0	0	0	0	0	0	0	0	0	0	0	0	0	0	0	0	0	0	0	0	0	0	47	0	0	0	0	40	0	0	0	0	0	0	0
2fcd4a1384cbdce96d98115c9a694d9d	0	0	0	0	0	0	47	0	0	0	0	0	0	0	0	0	0	0	0	0	0	0	0	0	0	0	0	0	0	0	0	0	0	0	0	0	39	66	0	0	0	52	0	0	0	0	0	0	0
ff092d94d1d41903a6e8d4ce65853d81	0	0	0	0	0	0	0	0	0	0	0	0	0	0	0	43	27	41	0	0	0	0	0	0	0	0	0	0	0	0	0	0	0	0	0	0	0	0	0	0	0	0	0	0	0	0	0	0	0
eddc2c73e58dcb6029cbe1404cf57e93	0	0	0	0	0	0	0	0	0	0	0	0	0	0	0	0	0	5	0	0	0	0	0	0	0	0	0	0	0	0	0	0	0	0	0	0	0	0	0	0	0	0	97	0	0	0	0	92	0
edb094e97f8c65ecee4b26e047d4d67e	0	0	0	0	0	0	0	0	0	0	0	0	0	0	0	0	0	0	0	0	0	0	0	0	0	0	0	0	0	0	0	0	0	0	0	0	0	0	0	0	0	0	0	0	224	0	0	0	0
11dee5b84de8fff6f4950058500bca1e	0	0	32	0	0	13	37	0	0	0	0	0	0	0	0	0	0	0	0	0	0	0	0	0	0	0	0	0	0	0	0	0	0	0	0	0	0	0	0	0	0	0	0	0	0	0	27	0	0
69ece91eed93fc9b63d5f94426da4773	0	0	0	0	0	0	47	0	0	0	0	0	0	0	0	0	0	0	0	0	0	0	0	0	0	0	0	0	0	131	0	0	0	0	0	0	0	0	0	0	0	0	0	0	0	0	0	45	0
00b32fff4b9d36bfec4945cd681d7376	0	0	0	0	0	0	0	0	0	26	0	0	0	10	0	23	0	24	0	0	0	0	0	0	0	0	0	0	0	0	0	0	0	0	0	15	31	0	0	0	0	0	0	0	0	0	0	0	0
ad4242823f4cbdc0edf57860b44d1ca9	0	0	0	0	0	0	0	0	0	0	0	0	0	0	0	0	0	0	0	0	0	0	0	0	7	0	0	0	0	0	0	0	0	0	0	0	0	0	0	0	0	0	0	0	216	0	0	0	0
4dcb0c92e462c77e98bf66418dca1851	0	0	0	0	0	0	0	0	0	0	0	0	0	0	0	0	0	0	0	0	0	0	0	0	0	0	0	0	0	0	0	0	0	0	13	0	0	0	0	0	0	0	0	0	0	0	0	0	0
cd4b25a12d4591e062f1d94fbcb0a7a6	57	0	0	0	0	0	88	0	0	0	0	0	0	0	0	0	0	18	0	0	0	0	0	0	32	0	0	0	0	0	0	0	0	0	0	0	0	0	0	0	0	0	0	0	0	27	0	0	0
88f26047434ff4d741f24f61bf91e256	21	0	0	0	0	0	29	0	0	0	0	30	0	0	0	0	0	0	0	0	0	0	0	0	13	0	0	0	0	0	0	0	0	0	0	0	0	0	0	0	0	0	0	0	0	0	26	68	0
4eb81bfe15da336de7048528007bdfa2	0	0	0	0	0	0	9	0	168	0	0	0	0	0	0	0	0	0	0	0	0	0	0	0	0	0	0	0	0	0	0	0	0	0	0	0	0	0	0	0	0	0	0	0	0	0	0	45	0
3cb9c0c09406cc3dc606006a71e3e00b	0	0	0	0	0	0	0	0	0	0	0	0	0	0	0	0	0	0	0	0	0	0	50	0	0	0	0	0	0	0	0	0	0	0	0	0	0	0	0	0	0	0	0	0	0	0	0	56	0
835b2d6138e499160e2745c1fa2c8d53	0	0	0	0	0	0	0	0	0	0	0	0	0	0	0	0	0	0	0	0	0	0	0	0	0	0	0	0	0	0	0	0	0	0	0	0	0	0	0	0	0	0	0	0	0	0	0	0	0
66ff85d6e1edf8c25d8dc4b671f71f84	0	17	0	0	0	0	107	0	0	0	0	0	0	0	0	0	0	0	0	0	0	0	0	0	0	0	0	0	0	0	0	0	0	0	0	0	0	0	0	0	0	0	97	0	0	0	0	0	0
4c87843d9f20ecade05bfb56fcb35ae1	0	0	0	0	207	0	0	0	0	0	0	0	0	0	0	0	0	0	0	0	0	0	0	0	0	0	0	0	0	0	0	0	0	0	0	0	0	0	0	0	14	0	0	0	0	0	0	0	0
af14c867c669a5730504b59aa21bd58e	0	0	0	0	0	0	0	0	0	0	221	0	0	0	0	0	0	0	0	0	0	0	0	0	0	0	0	0	0	0	0	0	0	0	0	0	0	0	0	0	0	0	0	0	0	0	0	0	0
4c2fd2429d10bac6d5b17e80151049fa	0	0	0	0	0	0	0	0	0	0	0	53	0	0	0	0	0	0	0	0	0	0	40	0	0	0	0	0	0	0	0	0	0	0	0	0	55	0	0	0	0	18	0	0	0	0	0	0	0
2501117712349be3ccf84b1782f858ea	0	0	0	0	0	0	0	0	0	0	0	0	0	0	0	0	0	0	0	0	0	0	0	0	0	0	0	0	0	0	0	0	0	0	0	0	0	0	0	0	0	0	0	0	221	0	0	0	0
513d214a0a06224ceca3d11346d90eaa	0	0	0	0	0	0	0	0	0	0	0	0	0	0	0	0	0	0	0	0	0	0	0	0	0	0	0	0	0	0	0	0	0	0	0	0	0	0	0	0	0	0	0	0	0	29	0	0	0
d6de20aea91a9f4a7a4b6746ec5a939f	0	0	0	0	0	0	0	0	0	0	0	0	0	0	0	0	0	0	0	0	0	0	0	0	0	0	0	0	0	0	0	0	0	0	0	0	0	0	0	0	0	0	0	0	0	0	0	0	0
54be3b5f4e3aacc1c08a9618f9f443b6	0	0	0	0	0	0	0	0	0	0	0	0	0	0	0	0	19	6	0	18	0	0	0	0	0	81	0	50	0	0	0	0	0	35	0	0	0	0	0	0	0	0	0	0	0	0	0	0	0
979dc54a57e61c09a6fcfc56b77eb085	0	0	0	0	0	72	0	0	0	0	0	0	0	0	0	0	0	0	0	0	0	0	0	0	0	0	0	0	0	0	0	0	0	0	0	0	0	17	0	67	42	21	0	0	0	0	0	0	0
8b74269c42787ff8b2ae0881f71a0bc6	0	0	0	0	0	0	0	0	0	0	0	0	0	0	0	0	0	0	0	0	0	0	0	0	0	0	0	72	147	0	0	0	0	0	0	0	0	0	0	0	0	0	0	0	0	0	0	0	0
56971496d7b90cd51e53f1e09365a0b0	0	0	0	0	0	0	0	0	0	0	0	0	0	0	0	0	0	0	0	0	0	0	0	0	0	0	0	0	0	0	219	0	0	0	0	0	0	0	0	0	0	0	0	0	0	0	0	0	0
8810a0ea3b5563af46766b443ba57f9a	0	0	0	0	0	0	0	0	0	0	0	0	8	0	0	0	0	0	0	0	0	0	0	0	0	0	0	0	0	0	0	0	0	0	0	0	31	48	0	0	0	73	0	58	0	0	0	0	0
b6a4556096823708712de9fd0c91a95c	0	0	0	0	0	0	0	0	0	0	0	0	0	0	0	0	0	184	0	0	0	0	0	0	0	0	34	0	0	0	0	0	0	0	0	0	0	0	0	0	0	0	0	0	0	0	0	0	0
4af8a22b1fd3b2266b31ae05b3740654	0	0	0	0	0	0	0	0	0	0	0	0	0	0	0	0	0	0	0	4	0	0	0	0	0	0	0	0	0	0	0	0	0	0	0	0	0	0	0	0	0	0	0	0	205	0	0	0	0
23f641222b1297c3bb968e6ef981cb8d	0	0	0	0	0	0	0	0	0	0	0	0	0	0	0	0	0	0	0	0	0	0	0	0	0	0	0	0	180	0	0	0	0	0	0	0	0	0	23	0	0	0	0	0	0	15	0	0	0
b7b58340a0507d6e2b46b04f460c08e3	0	0	0	0	0	0	0	0	0	0	0	0	0	0	0	0	0	0	0	0	0	0	0	0	0	0	0	0	0	46	0	77	0	0	0	0	0	0	0	0	0	0	0	0	0	51	0	44	0
192b6e6ddf4f000c208639fa308e7c0f	0	27	0	0	0	17	1	0	0	0	0	0	0	0	0	0	0	0	0	0	0	0	0	0	0	0	0	0	0	0	0	0	0	0	0	0	0	1	36	0	107	0	0	0	0	0	0	0	0
cf01aafa4d034b61c8ca25dac68ce82d	0	0	0	0	0	0	0	0	0	0	0	0	14	0	37	0	0	0	0	10	0	0	0	0	32	0	0	0	0	0	0	0	0	0	0	0	0	0	0	0	0	0	0	0	0	0	0	48	0
fdbbae95e606d83b198134409e5aabad	0	0	0	0	0	0	0	0	0	0	0	0	0	0	0	0	0	0	0	0	0	0	0	49	0	0	0	65	0	58	0	0	0	18	0	27	0	0	0	0	0	0	0	0	0	0	0	0	0
8962b334312beee2601ecaa799ea8510	0	0	0	0	69	0	19	0	0	0	0	0	0	0	0	0	0	0	0	0	0	0	0	0	0	0	0	0	0	0	0	0	0	0	0	15	0	0	0	0	113	0	0	0	0	0	0	0	0
7a4a5d8d44ce2f7d0a1949113753402d	0	0	0	0	0	0	14	0	0	0	0	0	0	0	0	0	0	0	0	0	0	0	0	0	0	0	0	0	0	0	0	0	0	0	0	0	0	0	0	0	0	0	0	0	191	0	0	0	0
8f1492d2b03c48d06fc20a2c8c275b21	0	0	0	0	0	0	0	0	0	0	0	11	4	29	0	0	0	0	0	0	0	0	0	0	0	0	0	0	0	0	0	0	0	0	0	0	0	0	0	0	0	0	0	0	0	0	0	0	0
4f06d33f91b8e6dd4072dc2fbdecb47c	0	0	0	0	0	0	0	0	0	0	0	0	0	0	0	0	0	0	0	0	0	0	0	0	0	0	0	0	0	0	0	0	0	0	0	0	0	0	0	0	0	0	0	0	0	0	0	0	0
9c02ca21641041b78afa83164ff6bbd1	0	16	0	0	0	93	57	0	0	0	0	0	0	0	0	0	0	0	0	0	0	0	0	0	0	0	0	0	0	0	0	0	0	0	0	0	26	0	23	0	0	0	0	0	0	0	0	0	0
ebd27d39243cc2a7ec2c29f8a108ab93	0	0	35	0	0	0	0	0	0	0	0	0	0	0	0	0	0	0	0	0	0	0	0	0	33	0	0	0	0	117	0	0	0	0	0	0	0	0	0	0	0	0	0	0	0	30	0	0	0
8feab2fe3b03670ac12719d73ed71bd8	0	0	0	0	0	0	0	0	0	0	0	0	0	0	0	0	0	0	0	0	0	0	0	0	0	0	0	0	0	215	0	0	0	0	0	0	0	0	0	0	0	0	0	0	0	0	0	0	0
ad48d88c61786d2fd317b328ced3fbe9	0	0	8	0	0	0	0	0	0	0	0	0	0	0	0	0	0	0	0	0	0	0	0	53	0	0	0	0	0	0	101	11	0	0	27	0	0	0	0	0	0	0	14	0	0	0	0	0	0
0fee0a965ebeccebcd6522a316a63aea	0	0	0	203	0	0	0	0	0	0	0	0	0	0	0	0	0	0	0	0	0	0	0	0	0	0	0	0	0	0	0	0	0	0	0	0	0	0	0	0	0	0	0	0	0	0	0	0	0
d3b249f486b91bb78746fadbe5d3484c	0	0	0	0	0	0	83	0	0	0	0	0	0	0	0	0	0	0	0	0	0	0	0	0	0	0	0	79	0	0	0	0	0	0	0	0	0	0	0	0	0	52	0	0	0	0	0	0	0
2534620eed34aed8c2cdbbb1f8e511cd	0	0	0	0	0	0	0	0	0	0	0	0	0	61	0	0	0	0	0	0	0	0	0	0	0	0	0	0	0	0	0	0	0	0	0	15	0	0	0	0	69	0	0	34	0	35	0	0	0
3e54ed652389fbf104103127263dae5d	0	0	0	0	0	0	0	0	0	0	0	0	0	0	0	0	0	0	0	0	0	0	0	0	0	0	0	0	182	0	0	0	0	0	0	0	0	32	0	0	0	0	0	0	0	0	0	0	0
1403c7e2ec02d1cbd61e40f4370baf8c	0	0	0	0	0	0	0	0	0	0	0	0	0	0	0	0	0	0	0	0	0	0	0	0	0	0	0	0	0	0	0	0	0	0	0	0	0	0	0	0	0	0	20	0	194	0	0	0	0
6cf87920ac3acfad0efb00707987a6ff	39	0	26	0	0	0	0	0	0	0	0	0	0	0	0	5	0	0	0	0	0	0	0	0	0	7	0	0	0	0	0	0	0	0	0	0	0	0	0	0	0	106	0	0	0	26	0	0	0
0d4266344e27b669e934f471cb72c310	0	0	13	0	0	0	56	0	0	0	0	14	0	0	14	0	25	0	0	0	0	0	0	0	11	0	0	0	0	0	0	0	0	0	0	0	0	0	0	0	0	0	0	0	0	0	25	55	0
8e4657d2b8d77d7457d7a029ee48bd70	0	0	0	0	0	0	0	0	213	0	0	0	0	0	0	0	0	0	0	0	0	0	0	0	0	0	0	0	0	0	0	0	0	0	0	0	0	0	0	0	0	0	0	0	0	0	0	0	0
895ff20dca75959c8277e46279b41367	0	0	0	0	0	0	0	0	24	0	0	0	0	0	0	0	0	0	0	0	0	0	0	0	0	0	0	0	0	0	0	0	0	0	0	0	0	0	0	0	0	0	0	116	0	0	0	0	0
fc8802b62767185d98867836dc35b5d9	0	0	0	0	0	0	0	0	0	0	0	0	0	0	0	0	0	0	0	0	0	0	0	0	0	0	0	37	176	0	0	0	0	0	0	0	0	0	0	0	0	0	0	0	0	0	0	0	0
cd6c2412e2ce0083dab642228db22a39	0	0	0	0	0	0	0	0	0	0	0	0	0	0	0	0	0	0	0	0	0	0	0	0	0	0	0	0	118	95	0	0	0	0	0	0	0	0	0	0	0	0	0	0	0	0	0	0	0
0b34630ed49b54828f6abcd433f06ec5	0	0	0	0	0	0	0	0	0	0	0	0	0	0	0	0	0	0	0	0	0	0	0	0	0	0	0	0	0	0	11	0	0	0	0	0	0	0	0	0	0	0	0	0	0	0	0	0	0
1e0bfde3e33fbd4e49a4ab5df3eb0281	0	0	11	0	0	0	0	0	0	0	0	18	0	0	0	0	0	0	0	0	0	0	0	0	0	0	0	0	71	0	0	0	0	0	0	0	0	0	0	0	0	0	107	0	0	0	0	0	0
7612ff6e5bc915a8bd54addcce4f189a	0	0	8	0	0	0	8	0	0	0	0	25	0	0	4	0	22	0	0	0	21	0	20	0	9	0	0	0	0	0	0	0	0	0	0	0	0	0	0	0	0	0	0	0	0	0	11	9	0
fc1be4775b718181d2a7b435b201204c	0	0	0	0	0	12	0	0	0	0	84	0	0	0	0	0	0	0	0	0	0	0	0	0	0	0	12	0	0	0	0	0	0	0	0	0	50	0	0	0	0	22	21	11	0	0	0	0	0
7612f0228abf339c64fa71cdeb28428e	0	0	0	0	0	0	0	117	0	0	0	0	0	0	0	0	0	0	0	0	0	0	0	0	0	0	0	0	0	0	0	0	0	0	0	0	0	0	0	0	0	0	0	0	0	0	0	0	0
5e1c4509a887ef8b21bb671fcdffa9a3	0	0	0	0	0	0	0	0	0	0	0	0	9	0	0	0	49	0	0	8	0	0	0	37	0	8	0	0	0	0	15	0	86	0	0	0	0	0	0	0	0	0	0	0	0	0	0	0	0
21f3a5ac0a35bd622fb2a32c62f1a260	0	0	0	0	0	0	0	0	0	0	0	0	0	0	0	0	0	0	0	0	0	0	0	0	0	0	0	0	0	0	0	0	0	0	0	0	0	0	0	0	0	0	0	0	0	0	0	0	0
3e078e47ed77036985cd313fba8e2680	0	0	0	0	0	6	0	0	0	0	25	0	0	0	0	0	12	4	0	0	0	0	0	0	0	0	0	31	44	23	0	0	0	0	0	0	0	0	0	0	0	0	0	0	0	0	0	0	0
7c5bfd67940c93ee2ad9412d16d6157a	0	0	0	0	0	0	0	0	0	0	0	0	0	0	0	0	0	0	0	0	0	0	0	0	0	0	0	0	0	0	0	0	0	0	0	0	0	0	0	0	0	0	0	0	0	0	0	0	0
1c168f8250792b29aea8dbb4646c8045	23	31	0	0	0	0	0	0	0	0	0	0	0	0	0	0	0	0	0	0	0	0	0	0	0	0	0	0	81	0	0	0	0	0	0	0	31	0	0	39	0	0	0	0	0	5	0	0	0
e1b5ffa4005f983630091d80738fb260	0	0	3	0	0	0	0	8	0	0	0	0	0	0	0	0	0	0	0	0	0	0	0	0	0	0	0	0	0	0	0	0	0	0	0	0	0	0	0	0	0	0	0	0	117	15	0	67	0
14c5851e37c7aa004068cd8a4b634aa3	0	0	0	105	0	0	0	0	0	0	0	72	0	0	0	0	0	0	0	0	0	0	0	0	0	0	0	0	0	0	0	0	0	0	0	0	0	0	0	0	0	22	0	0	0	0	0	0	0
fe5198436427eebee9a8f593210887a5	0	0	0	0	0	0	64	0	0	0	0	0	0	0	0	0	0	0	0	0	0	0	0	0	0	0	0	0	0	0	0	0	0	0	0	0	0	0	0	0	0	0	0	0	146	0	0	0	0
5758f30ef8ab83c9f8d35415ebfbd721	0	0	0	0	0	0	0	0	0	0	0	0	0	2	18	0	0	0	4	0	0	0	14	0	0	0	0	0	0	0	0	0	0	0	0	0	0	0	0	0	0	25	0	0	0	38	0	93	0
439bb5d0ef086fde75ef1fe9e29bf01c	0	0	0	0	0	0	0	0	0	0	0	0	0	0	0	0	0	0	0	50	0	0	40	0	0	0	0	0	0	0	0	0	0	0	0	120	0	0	0	0	0	0	0	0	0	0	0	0	0
d424f8f1556ac3bcfff035221a7776c7	0	0	0	0	0	0	0	0	0	0	0	0	0	0	0	0	0	0	0	0	0	0	0	0	0	0	0	0	0	0	0	0	0	0	0	0	31	0	0	179	0	0	0	0	0	0	0	0	0
357fab6ef298ad8ad6442c7215210305	0	0	0	0	0	0	0	0	0	0	0	0	0	0	0	0	0	0	0	0	0	0	0	0	0	0	0	0	0	0	0	0	0	0	0	0	0	0	0	0	0	0	0	0	0	0	0	0	0
066cf04307a5be39cba652a7a6f25900	0	0	6	0	0	0	0	0	0	0	0	11	0	0	0	0	0	0	0	0	0	0	0	0	0	0	0	0	125	0	0	0	0	0	0	0	18	0	0	0	0	49	0	0	0	0	0	0	0
da2967ba4c29f66fad2b6356ee078b0b	0	0	0	0	6	0	0	0	0	36	0	0	0	0	0	0	35	0	0	0	0	0	0	91	0	0	0	0	0	23	0	0	0	0	0	0	0	0	0	0	0	0	0	0	0	0	0	0	0
ebd9da6f13ad33f36ff59b3c9d861406	0	0	0	0	0	0	0	0	209	0	0	0	0	0	0	0	0	0	0	0	0	0	0	0	0	0	0	0	0	0	0	0	0	0	0	0	0	0	0	0	0	0	0	0	0	0	0	0	0
f3f3d0f70c63be0cfad9580182ff4d24	0	0	0	0	0	0	0	0	0	16	0	0	5	0	0	0	0	0	0	0	0	0	0	0	0	7	0	0	0	0	0	0	16	0	0	0	0	0	0	0	0	0	0	0	0	0	0	0	0
ff4252cba3f5bbcc2e5ac3c4dabd43b2	0	0	0	0	0	0	0	0	0	0	0	0	0	0	0	0	0	0	0	0	0	0	0	0	0	0	0	0	0	0	0	0	0	0	0	0	0	0	0	0	0	0	209	0	0	0	0	0	0
a07122efccffa6ac9845b5ef186b174f	0	21	11	0	0	0	66	0	0	4	0	0	0	0	0	0	0	0	0	0	0	12	26	0	22	0	0	0	0	0	0	0	0	0	0	0	0	0	0	0	0	0	0	0	0	0	0	0	0
ae6b04f9e61c00fd94ae2b78d67049ec	0	8	4	0	0	0	9	0	19	0	0	5	0	0	31	0	19	0	3	0	14	0	15	0	8	0	12	0	0	0	0	0	0	0	0	0	0	11	0	0	0	0	0	0	0	9	10	0	0
112c036cae64f12e5646408ca25ad41c	0	0	0	0	0	0	44	0	0	0	116	48	0	0	0	0	0	0	0	0	0	0	0	0	0	0	0	0	0	0	0	0	0	0	0	0	0	0	0	0	0	0	0	0	0	0	0	0	0
ddda755034725f7babc71cd59f5b8855	0	0	0	0	0	0	0	0	0	0	0	0	0	0	0	0	0	0	0	0	0	0	0	0	0	0	0	208	0	0	0	0	0	0	0	0	0	0	0	0	0	0	0	0	0	0	0	0	0
15081e19a46b084591765fb4b0a7878f	0	0	0	0	0	0	0	0	0	0	0	0	0	0	0	0	0	0	0	0	0	0	0	0	0	0	0	0	208	0	0	0	0	0	0	0	0	0	0	0	0	0	0	0	0	0	0	0	0
611d9e1dbc5d9c4b1ff2b65a2980392c	0	0	0	0	0	0	0	0	0	0	0	0	0	0	0	0	0	0	0	0	0	0	0	0	0	0	0	0	192	0	0	0	0	0	0	0	0	0	0	0	0	0	0	0	0	0	0	0	0
b3d524e3bb8d74a5a3311f0f28a65f5d	0	0	0	0	0	0	0	0	0	0	0	0	0	0	0	0	0	0	0	0	0	0	0	0	0	0	0	0	0	0	0	0	0	0	0	0	53	103	0	24	0	0	0	0	0	13	0	0	0
fa8f0875f69c799164831bd38e03d05b	0	0	0	0	0	0	0	0	0	0	0	0	0	0	0	0	0	0	0	0	0	0	0	0	0	0	0	0	0	0	0	0	0	0	0	0	0	0	0	208	0	0	0	0	0	0	0	0	0
9e82b31573511ad056684212577aebce	0	0	0	0	0	0	0	0	0	0	0	0	0	0	0	0	0	0	0	0	0	0	0	0	0	0	0	0	0	0	0	0	0	0	0	0	0	0	0	0	208	0	0	0	0	0	0	0	0
d69c5ccf00679bb6359a682a935bd8b6	0	17	0	0	0	0	81	0	0	0	0	0	0	0	0	0	0	0	0	0	0	0	0	0	0	0	0	0	0	0	0	0	0	0	0	0	27	65	17	0	0	0	0	0	0	0	0	0	0
5e82d5d908a4b8fbdc50cd10c05f8ca1	0	0	0	0	0	0	0	0	207	0	0	0	0	0	0	0	0	0	0	0	0	0	0	0	0	0	0	0	0	0	0	0	0	0	0	0	0	0	0	0	0	0	0	0	0	0	0	0	0
4fed55807b8eb81fe1cd53f93286963a	0	0	0	0	0	0	0	0	0	0	0	0	0	0	0	0	9	0	0	0	0	0	0	0	0	0	0	0	0	0	0	0	0	0	0	0	0	0	0	0	0	0	0	0	0	27	0	0	0
248a06d122a1f1e77d3b522f05f888a1	0	41	0	0	0	0	0	0	0	0	0	17	0	0	0	0	0	0	0	0	0	32	0	0	76	0	0	0	0	0	0	0	0	0	0	0	0	0	0	0	0	0	0	0	0	0	0	0	0
25d177a316907733123b93b467bce84b	0	30	54	0	0	0	0	26	0	0	0	28	0	0	0	0	0	0	0	0	0	0	0	0	0	0	0	0	0	0	0	0	19	0	0	0	0	0	0	0	0	0	0	0	0	0	0	39	0
480afefdd23b241c10fdad06a96d47b4	0	15	0	0	87	0	0	0	0	0	0	0	0	0	0	0	0	0	0	0	0	0	0	0	0	0	0	0	0	0	0	0	0	0	0	0	0	14	0	52	38	0	0	0	0	0	0	0	0
19b6fbf3bee061b9bf0ae75e6f75cda3	0	0	24	0	0	37	0	0	0	0	0	0	0	0	0	0	0	0	0	0	0	0	0	0	0	0	0	0	0	0	0	0	0	0	0	0	49	15	0	0	50	13	18	0	0	0	0	0	0
791360fc7a82bae4b43c732a4fae338f	0	0	0	0	0	0	36	0	0	0	0	0	0	0	0	0	0	0	0	0	0	0	0	0	45	0	0	0	0	0	0	71	0	0	0	0	0	0	0	0	0	0	0	0	0	0	0	50	0
5cc2e1a0921d27ef2e737fdc15db1b0c	0	0	0	0	0	0	0	0	0	0	169	0	0	0	0	0	0	0	0	0	0	14	0	0	0	0	0	0	0	0	0	7	0	0	0	0	0	0	0	0	0	0	0	0	0	0	0	0	0
610fc1e7166a5f2e9761a6318cbc5b4a	0	0	0	0	0	0	0	0	0	0	0	0	0	0	0	0	0	0	0	0	0	0	0	69	0	0	0	0	0	137	0	0	0	0	0	0	0	0	0	0	0	0	0	0	0	0	0	0	0
41d3180eee01609a6d53d19c09a85607	0	0	0	0	0	0	0	0	0	0	0	0	0	0	0	0	0	0	0	0	0	0	0	0	0	0	0	0	0	0	0	0	0	0	0	0	0	0	0	0	101	0	0	0	0	0	0	0	0
3798015ad0057a257d55627eee624e22	0	0	0	0	0	0	0	0	0	0	0	0	0	0	0	0	0	0	0	0	0	0	0	0	0	0	0	0	0	0	0	0	0	0	0	0	0	0	0	0	0	0	0	0	0	0	0	0	0
eb94f173c59ae83e16ee58a8ba80e859	0	0	0	205	0	0	0	0	0	0	0	0	0	0	0	0	0	0	0	0	0	0	0	0	0	0	0	0	0	0	0	0	0	0	0	0	0	0	0	0	0	0	0	0	0	0	0	0	0
bf889cb052115345fa97415743c8693e	5	16	0	0	0	0	0	0	0	0	0	0	0	0	0	0	0	0	0	2	0	6	22	0	13	0	0	0	0	0	0	0	0	0	0	0	0	84	0	0	0	0	0	0	0	0	0	54	0
24099d3186c1acf7e42e07cae2ff9f04	0	0	0	0	0	0	0	0	0	0	0	0	0	0	0	0	0	0	0	0	0	0	0	0	0	0	0	0	0	0	0	0	0	0	0	0	0	0	0	0	0	0	0	0	204	0	0	0	0
925b60dfe0e513d86ee1dd0e1e121da2	0	0	0	0	0	0	0	0	0	0	0	0	0	0	0	0	0	0	0	0	0	0	0	0	0	0	0	0	203	0	0	0	0	0	0	0	0	0	0	0	0	0	0	0	0	0	0	0	0
2f0303dddd99fb2a07a3fec27626891b	0	0	0	0	0	0	0	0	0	0	0	0	0	0	0	0	0	0	0	0	0	0	0	0	0	0	0	0	0	101	0	0	0	94	8	0	0	0	0	0	0	0	0	0	0	0	0	0	0
758006387813bf70e6ad536fb7bf3f81	0	92	0	0	0	0	0	0	0	0	0	51	0	0	0	0	0	0	0	0	0	0	0	0	0	0	0	0	0	0	0	0	0	0	0	0	0	0	0	0	0	0	0	0	0	0	59	0	0
bd16aa97cedbfe35e51bd4b2c7c6fac5	0	0	17	0	0	0	6	0	0	0	0	18	0	6	0	0	18	0	0	0	0	5	12	0	29	0	0	0	0	0	0	3	0	0	0	0	0	0	0	0	0	26	0	0	0	17	7	0	0
021c5b891400b6d9b57112db2890f06c	0	0	0	0	0	0	0	0	202	0	0	0	0	0	0	0	0	0	0	0	0	0	0	0	0	0	0	0	0	0	0	0	0	0	0	0	0	0	0	0	0	0	0	0	0	0	0	0	0
149c04626825504fd2b0d76be75250ef	0	0	0	0	0	0	0	0	0	0	0	0	0	0	0	14	0	12	0	9	0	0	0	18	0	144	0	0	0	0	0	0	0	4	0	0	0	0	0	0	0	0	0	0	0	0	0	0	0
63bc108a053497cec8caec9ebdac66d0	0	0	0	0	0	0	0	0	0	0	0	0	0	0	0	0	0	0	0	0	0	0	0	0	0	0	0	0	0	0	0	0	0	0	0	0	38	49	0	62	0	23	29	0	0	0	0	0	0
9f43328dcef0dc8a5029f99b60ddd056	0	0	0	0	0	0	0	0	0	0	0	0	0	0	0	0	0	0	0	0	0	0	0	0	0	0	0	0	0	0	0	0	0	0	0	0	0	0	0	0	0	0	201	0	0	0	0	0	0
5fc23c7bc25932d1006c664dc9ffb67c	0	0	0	0	0	0	0	0	0	0	0	0	0	0	0	0	0	0	0	0	0	0	0	0	0	0	0	0	0	0	0	0	0	0	0	0	0	0	0	0	0	0	0	0	0	0	0	0	0
d51eb5efc4261c75580be1f69b0a1e6d	0	0	0	0	5	0	0	45	0	17	0	0	0	0	0	15	0	25	0	39	0	0	0	0	0	41	0	0	0	0	0	0	0	0	0	0	0	0	0	0	0	0	0	0	0	0	0	0	0
364ce0a01432fee9d92f7ee818bf7b7f	0	0	0	0	0	0	0	0	0	0	0	0	0	0	0	0	0	0	0	0	0	0	0	0	0	0	0	94	96	0	0	0	0	10	0	0	0	0	0	0	0	0	0	0	0	0	0	0	0
0d45a4a886084dc4c9c11010f3cc9aab	0	0	0	0	0	0	0	0	0	0	0	0	0	0	0	0	0	0	0	0	0	0	0	0	0	0	0	0	0	0	0	0	200	0	0	0	0	0	0	0	0	0	0	0	0	0	0	0	0
0ec8a04ae050bfaffe6281b3ffeab023	0	0	0	0	0	0	0	0	0	0	0	0	0	0	0	0	0	0	0	0	0	0	0	0	0	0	0	0	0	0	0	0	0	0	77	0	0	62	0	0	0	0	0	0	0	0	0	0	0
e20c1a9b602b186d1a7acba6e6ac5245	0	0	0	0	0	0	0	0	0	0	0	0	0	0	0	0	0	0	0	0	0	0	0	0	0	0	0	0	0	0	0	0	0	0	0	0	0	0	0	0	0	0	0	0	0	0	0	0	0
96f4e9bbe9afc36bd68d545f3e9b736d	0	0	0	0	0	0	0	0	0	44	0	0	0	0	0	0	0	0	0	38	0	0	0	0	0	0	0	0	0	0	0	0	71	0	0	0	0	0	0	0	0	0	0	0	0	0	0	0	0
5502566ecb92a4829a2644792d4f4ee2	0	0	0	0	0	0	0	0	0	0	0	0	0	0	0	0	0	0	13	0	0	0	0	0	0	0	107	0	0	0	0	0	73	6	0	0	0	0	0	0	0	0	0	0	0	0	0	0	0
973e4ee4b82700a3e063789b2fd1b535	0	0	0	0	0	0	0	0	0	0	0	0	0	0	0	0	0	0	0	0	0	0	0	0	0	0	0	93	0	106	0	0	0	0	0	0	0	0	0	0	0	0	0	0	0	0	0	0	0
0d1547897423688facea331880f783d8	0	0	0	0	0	0	0	0	0	0	0	0	0	0	0	0	0	0	0	0	0	0	0	0	0	0	0	0	0	0	0	0	0	0	0	0	0	0	0	199	0	0	0	0	0	0	0	0	0
7b8c25f5c14d7ec17a5d524bd24ff632	0	0	0	0	0	0	0	0	0	0	0	0	0	0	0	0	0	0	0	0	0	0	0	0	0	0	0	0	0	0	0	0	0	0	0	0	0	0	0	0	0	0	0	0	199	0	0	0	0
3f9b11940bf9dcc71a95a324ea4a1d1c	0	0	0	0	0	0	0	0	0	0	0	0	0	0	0	0	0	0	0	0	0	0	0	0	0	0	0	0	0	0	0	0	0	0	0	0	0	0	0	0	0	0	0	0	0	0	0	0	0
4c617c1b4c55a9f067fe4ef61f7227dd	0	17	0	0	0	0	51	0	0	0	0	0	0	0	0	0	0	0	0	0	0	0	0	0	0	0	0	55	0	0	0	0	0	0	0	0	75	0	0	0	0	0	0	0	0	0	0	0	0
9ec161d488ba172afcfdc3199e775f86	0	0	10	0	0	22	0	0	0	3	0	26	0	0	0	0	24	0	5	0	0	0	0	0	0	0	0	0	0	0	0	0	0	0	0	0	0	0	0	0	0	8	0	0	0	4	0	55	0
f4fcf60b036c82daaf60f7c90773d6c3	0	0	0	0	0	0	0	0	0	28	0	0	0	0	0	0	0	0	0	0	0	0	0	0	0	0	0	0	0	0	0	0	0	0	0	0	47	0	15	0	0	24	0	31	0	0	0	53	0
ee0217aec93375dd9a5651e9e449c1aa	0	0	0	0	0	0	0	0	0	12	0	0	0	52	0	0	0	24	0	15	0	0	0	0	0	0	0	0	0	0	0	0	47	0	0	17	0	0	0	0	0	0	0	0	0	0	0	0	0
389b1da6013e61acfa766f911754d8f3	0	0	0	0	0	0	0	0	0	0	0	0	0	0	0	0	0	87	0	0	0	0	0	0	0	0	0	0	0	0	0	0	0	0	0	0	0	0	0	0	0	0	0	0	0	0	0	0	13
a7fc2428386e6b1ca07e390cef24daf1	0	0	0	0	0	0	0	0	0	0	0	0	0	0	0	0	0	0	0	0	0	0	0	0	0	0	0	94	0	104	0	0	0	0	0	0	0	0	0	0	0	0	0	0	0	0	0	0	0
535a7432669850f556238bba1b458c29	0	0	0	0	0	0	0	0	0	0	0	0	0	0	0	0	0	0	0	0	0	0	0	0	0	0	0	0	0	0	0	0	0	198	0	0	0	0	0	0	0	0	0	0	0	0	0	0	0
063f06331b4d6ce31e2cca11a0761931	0	0	0	0	0	0	0	0	0	0	0	0	0	0	0	0	0	0	0	0	0	0	0	0	0	0	0	0	0	0	0	0	0	0	0	0	0	0	0	0	0	0	0	0	0	0	0	0	0
e8e24f630b77ab2c966b96c273008a69	0	0	0	0	0	0	0	0	0	0	0	0	0	0	0	0	0	0	0	0	0	0	0	0	0	0	0	0	0	0	0	0	0	0	0	0	0	0	0	0	0	0	0	0	0	0	0	0	0
29d7ed0881cecc68cb348fead963053e	0	0	0	0	0	0	0	0	0	0	0	0	0	0	0	0	0	0	0	0	0	0	30	0	0	0	0	0	167	0	0	0	0	0	0	0	0	0	0	0	0	0	0	0	0	0	0	0	0
fbbb02f50297d2a00ccd8b6b3dd98edb	0	0	0	0	0	0	0	0	0	0	0	0	0	0	0	0	0	0	0	0	0	0	0	7	0	0	0	92	0	89	0	0	0	0	9	0	0	0	0	0	0	0	0	0	0	0	0	0	0
7e1975b0d21a51973103bee1e425d825	0	0	0	0	0	0	0	0	0	0	0	0	0	0	0	0	0	0	0	0	0	0	0	0	0	0	0	0	197	0	0	0	0	0	0	0	0	0	0	0	0	0	0	0	0	0	0	0	0
d48ca822d15b4092196b63cacb17a55a	0	0	0	0	0	0	0	0	0	0	0	0	0	0	0	0	0	0	0	0	0	0	0	0	0	0	0	0	197	0	0	0	0	0	0	0	0	0	0	0	0	0	0	0	0	0	0	0	0
5e3631beb855b080723de33aa147142c	0	0	0	0	0	0	0	0	0	0	0	0	0	0	0	0	0	0	0	0	0	0	0	0	0	0	0	0	0	0	0	0	0	0	0	0	0	0	0	0	0	0	0	0	0	0	0	0	0
9fdb06e376517d103acda405579f6786	0	0	6	0	0	26	0	0	0	0	0	0	0	0	0	0	0	0	0	0	0	0	0	0	0	0	0	59	0	0	0	0	0	0	0	12	0	28	0	0	0	0	0	0	0	0	8	23	0
9e303cd8657e1f399245cc0146704547	0	0	0	11	0	52	0	0	0	0	0	0	0	0	0	0	0	0	0	0	0	0	0	0	0	0	0	0	0	0	0	0	0	0	0	0	0	17	18	0	9	4	52	0	0	0	0	0	0
17fa60292f79351d35c8cc790484e548	0	0	0	0	0	0	0	0	0	0	0	0	0	149	0	0	0	14	0	0	0	0	0	0	0	0	0	0	0	0	0	0	0	0	0	0	0	0	0	0	0	0	0	0	0	0	0	33	0
0114c5c2cac448e62e6433a2f1052d01	0	0	0	0	0	0	0	0	0	0	0	0	0	4	18	0	0	0	0	0	0	0	14	0	0	0	0	0	0	0	0	0	0	0	0	0	0	0	0	0	62	0	0	0	98	0	0	0	0
c5f6c914dad4354bd017ce812baf1e43	0	0	0	0	0	0	0	0	0	0	0	0	0	0	107	0	55	0	0	0	0	0	0	0	0	0	0	0	0	0	0	0	0	0	0	0	0	0	0	0	0	0	0	0	0	9	0	0	0
4f32e142b3fa9ad0cc0a13dbc48d7e33	0	0	0	0	0	0	0	0	0	0	0	0	0	0	0	0	46	0	0	0	0	0	0	0	0	0	0	0	0	0	0	0	0	0	0	0	0	0	0	0	0	62	0	0	0	0	0	88	0
76c073aa5cf161eabd4e6884642aaf7f	0	0	0	0	0	0	0	0	0	0	0	0	0	0	0	0	0	0	0	0	0	0	0	0	0	0	0	0	196	0	0	0	0	0	0	0	0	0	0	0	0	0	0	0	0	0	0	0	0
904db4cb3733067d9315de4a8a567f6e	0	0	0	0	0	0	0	0	0	0	0	0	0	0	0	0	0	0	0	0	0	0	0	0	0	0	0	0	0	0	0	0	0	0	0	0	0	0	0	0	0	0	196	0	0	0	0	0	0
755acaaca9abce0aee72f76e94439ab7	0	0	0	0	0	0	0	0	0	0	0	0	0	0	0	0	0	0	0	0	0	0	0	0	0	0	0	0	0	0	0	0	0	0	0	0	0	0	0	0	0	0	0	0	196	0	0	0	0
6848c66289a73eac4020e50e8dd8c589	0	0	31	0	0	0	0	0	0	0	0	0	10	0	0	6	0	0	0	0	0	10	16	0	0	0	0	0	0	0	0	0	0	0	0	0	0	13	0	0	80	0	0	0	0	14	0	15	0
f6c7ee4873e23731d71a739b6c418747	0	0	0	0	0	0	60	0	0	0	0	0	0	0	0	0	0	0	0	0	0	0	0	0	0	0	0	0	0	0	0	0	0	0	0	0	0	0	0	0	0	0	0	0	0	0	0	0	0
d3548c61e76c7f5391cf10655310b193	0	0	0	0	0	0	27	0	0	0	0	4	0	0	13	0	0	0	0	0	0	0	0	0	0	0	0	0	0	25	0	17	0	0	0	0	0	0	0	0	0	23	0	0	0	26	10	0	0
e2df26c03c0638a1af8a188baac28c9c	0	0	0	0	0	0	0	0	95	0	0	0	0	0	0	0	0	0	0	0	0	0	0	0	0	0	0	54	0	0	0	0	0	25	0	0	0	0	0	0	0	0	0	0	0	0	0	21	0
296f2a17e66cdb2b0b1433cd473d54c2	0	0	0	0	0	0	0	0	0	0	0	0	0	0	0	0	0	0	0	0	0	0	0	0	0	0	0	0	0	0	0	0	0	0	0	0	0	0	0	0	195	0	0	0	0	0	0	0	0
4f1269be3422082c1cc065229cf64830	0	0	0	0	0	0	0	0	0	0	0	0	0	0	0	0	0	0	0	0	0	0	0	0	0	0	0	0	0	0	0	0	0	0	0	0	0	0	0	0	0	0	0	0	0	0	0	0	0
74be03d5b9341435077c39b4a274ab20	0	0	0	0	0	0	0	0	0	0	0	0	0	0	0	0	0	0	0	0	0	0	0	0	0	0	0	0	0	0	0	0	0	0	0	0	0	0	0	0	0	0	0	0	0	0	0	0	0
2e1f4370044d3245cc5149e1fffff42a	0	0	0	0	0	0	0	0	0	0	0	0	0	0	0	0	0	0	0	0	0	0	0	0	0	0	0	0	0	0	0	0	0	0	0	0	0	0	0	0	0	0	0	0	0	0	0	0	0
318654a7ad3dc9cb26f2fe41ce607a57	0	0	0	0	0	0	0	0	0	21	0	0	0	0	0	0	26	0	0	0	0	57	0	21	0	26	43	0	0	0	0	0	0	0	0	0	0	0	0	0	0	0	0	0	0	0	0	0	0
859063e0a98b3ef47a41433fcf8f890d	0	0	0	0	0	0	0	0	0	0	0	0	7	0	0	0	0	0	0	0	0	0	0	0	7	0	0	0	0	0	0	0	0	0	0	0	0	0	0	0	0	0	180	0	0	0	0	0	0
65828f6a6a8e8edd199eabb98114e3a6	0	0	0	0	0	0	0	0	0	0	0	0	0	137	0	0	0	0	0	0	0	0	0	0	0	0	0	0	0	0	0	0	0	0	0	0	0	57	0	0	0	0	0	0	0	0	0	0	0
576e7d16859233e66fad9a924bc74e42	0	0	0	0	0	0	0	0	0	0	0	0	0	0	0	0	0	0	0	0	0	0	0	0	0	0	0	0	185	0	0	0	0	0	9	0	0	0	0	0	0	0	0	0	0	0	0	0	0
0b7b76eeaa8a25f30ce10b49a62e0800	0	0	0	0	0	0	0	0	0	0	0	0	0	0	0	0	0	0	0	0	0	0	0	0	0	0	0	0	0	194	0	0	0	0	0	0	0	0	0	0	0	0	0	0	0	0	0	0	0
60d24eca9d0e0bed86b09a98533f4a9f	0	0	0	0	0	0	0	0	0	0	0	0	0	0	0	0	0	0	0	0	0	0	0	0	0	0	0	0	0	0	0	0	0	194	0	0	0	0	0	0	0	0	0	0	0	0	0	0	0
3275e28579518f602aff5522db51477f	18	10	0	0	0	0	0	7	0	0	0	32	0	0	0	0	0	0	0	0	61	0	0	0	0	0	0	0	0	0	0	30	0	0	0	0	0	0	0	0	0	0	0	0	0	35	0	0	0
693fe87173b8446cc4e3b68a332aee55	10	0	8	0	0	0	0	0	0	0	0	0	0	0	0	0	0	0	0	0	0	0	9	0	0	0	0	0	0	22	0	0	0	7	0	0	0	28	0	0	0	0	0	43	0	0	0	36	0
37d3f2878296700aad590da03b0b11f5	0	0	0	0	0	0	36	0	0	0	0	42	0	0	0	0	0	0	0	0	0	0	0	0	0	0	0	0	0	0	0	0	0	0	0	0	0	0	0	0	0	0	0	0	0	0	19	96	0
2afa1eeee630acc067fd6b52ccdbc2d9	0	0	0	0	0	0	0	0	0	0	0	0	0	0	0	0	0	0	0	0	0	0	0	0	0	0	0	99	0	94	0	0	0	0	0	0	0	0	0	0	0	0	0	0	0	0	0	0	0
975e5ba8487377f4d4163628f6353738	0	29	0	0	0	0	0	0	0	0	0	15	0	0	12	0	0	0	0	0	68	0	0	0	30	0	0	0	0	0	0	0	0	0	0	0	0	0	0	0	0	0	0	0	0	0	0	0	0
40392476ee62ce3ef8de44a9b92b3505	0	0	16	0	0	0	69	0	0	0	0	0	0	0	0	0	0	0	0	0	0	0	0	0	0	0	0	107	0	0	0	0	0	0	0	0	0	0	0	0	0	0	0	0	0	0	0	0	0
cf74727dddcc6ac5ceb8905829220ffd	0	0	0	0	0	51	116	0	0	0	0	0	0	0	0	0	0	0	0	0	0	0	0	0	0	0	0	0	0	0	0	0	11	0	0	0	0	0	0	0	0	0	0	0	0	0	0	0	0
8850c8b805a4eb9be064ee36884cdf67	0	0	0	0	0	0	34	0	0	0	0	0	0	0	0	0	0	0	0	0	0	0	0	0	0	4	0	0	0	0	0	0	0	0	0	0	0	0	0	0	0	54	0	0	0	0	0	0	0
8170867ec0b84b57a10a4c40134177c6	0	0	0	0	0	0	0	0	0	0	0	0	0	0	0	0	0	0	0	0	0	0	0	0	0	0	0	0	0	15	0	0	0	0	0	0	0	0	0	0	0	0	0	0	0	0	0	0	0
228d958b9240380b7f15c5f655bcf200	0	0	0	0	0	0	0	0	0	0	0	0	0	0	0	0	0	0	0	0	0	0	0	0	0	0	0	0	0	0	0	0	0	0	0	0	0	0	0	192	0	0	0	0	0	0	0	0	0
d3d6750e1dbef6452181355911865208	0	0	0	0	0	0	0	0	0	0	0	0	0	0	0	0	0	0	0	0	0	0	0	0	0	0	0	0	0	0	0	0	0	0	0	0	0	0	0	0	192	0	0	0	0	0	0	0	0
aae280c8e80b21987f188ea49628aeab	0	0	0	0	0	0	0	0	0	0	0	0	0	0	0	0	0	0	0	0	0	0	0	0	0	0	0	0	0	0	0	0	0	0	0	0	0	0	0	0	0	0	192	0	0	0	0	0	0
d842eb7794a021d67ccaa639a8783b77	0	0	0	0	0	27	0	0	0	5	0	0	0	0	0	0	22	0	0	0	0	0	0	0	0	0	0	0	0	0	0	0	0	0	0	0	0	43	0	70	24	0	0	0	0	0	0	0	0
6446e92e3ff4480f966b1dc793f5c233	0	0	0	0	0	0	0	0	0	10	0	0	0	0	0	0	0	5	0	0	0	0	0	158	0	18	0	0	0	0	0	0	0	0	0	0	0	0	0	0	0	0	0	0	0	0	0	0	0
e1f3fb0423251acb38b8df94bf2508c4	0	0	0	0	0	0	0	0	0	0	0	0	0	11	13	0	0	0	7	0	0	0	0	0	0	0	0	0	0	0	0	0	8	0	0	0	0	0	0	0	0	0	0	0	0	0	10	58	0
3e7061e4c240d48b045506718170ce9b	0	0	0	0	0	0	0	0	0	0	0	0	0	0	0	0	18	0	0	0	0	0	0	0	0	0	0	0	0	0	0	0	0	0	0	0	0	0	0	0	0	0	0	0	0	0	0	0	0
c5f6f97a3fe7685a55ba281cafd0d434	39	0	0	0	0	0	31	15	0	0	0	0	0	0	0	0	0	0	0	0	0	0	0	0	0	0	0	0	0	0	0	0	0	0	0	0	0	85	0	0	0	0	0	0	0	18	0	0	0
c56de30abac6df8b92cf570d0ca34924	0	0	0	20	0	0	14	0	0	0	0	0	0	0	0	0	0	0	0	0	0	0	0	0	0	0	0	0	0	0	0	0	0	0	0	0	0	0	0	0	83	0	29	0	0	0	0	15	0
94fb7dfd8f9186e9c48a761aa8305ce5	0	0	0	0	81	0	0	0	0	0	0	0	0	0	0	0	0	0	0	0	0	0	0	0	0	0	0	0	0	0	0	0	0	0	0	0	0	0	0	109	0	0	0	0	0	0	0	0	0
fdc1f5ea7fb665204e06d220ae092fba	0	0	0	0	0	0	0	0	190	0	0	0	0	0	0	0	0	0	0	0	0	0	0	0	0	0	0	0	0	0	0	0	0	0	0	0	0	0	0	0	0	0	0	0	0	0	0	0	0
eefa3517d1bda77dc1ec88694b577fae	0	0	0	0	0	0	0	0	0	38	0	0	0	0	0	0	0	18	0	0	0	0	0	0	0	0	0	0	126	0	8	0	0	0	0	0	0	0	0	0	0	0	0	0	0	0	0	0	0
7f91eecb45c3da659ec62ed7d632560e	0	0	0	0	0	0	0	0	0	0	0	0	0	0	0	0	0	0	0	0	0	0	0	0	0	0	0	0	190	0	0	0	0	0	0	0	0	0	0	0	0	0	0	0	0	0	0	0	0
b1a58bfeddc6612979f176311bd592b5	0	0	0	0	0	0	0	0	0	0	0	0	0	0	0	0	0	0	0	0	0	0	0	0	0	0	0	0	190	0	0	0	0	0	0	0	0	0	0	0	0	0	0	0	0	0	0	0	0
99900ae48ab6e736d398585436bc3ac6	0	0	0	0	0	0	0	0	0	0	0	0	0	0	0	0	0	0	0	0	0	0	0	0	0	0	0	0	0	0	0	0	0	0	0	0	0	0	0	0	0	0	0	0	0	0	0	0	16
45a822c04564dde4aa974e2bb709397d	0	0	0	0	0	0	0	0	189	0	0	0	0	0	0	0	0	0	0	0	0	0	0	0	0	0	0	0	0	0	0	0	0	0	0	0	0	0	0	0	0	0	0	0	0	0	0	0	0
ce1601f98fbae4075d40bf9384d53b67	0	0	0	0	0	0	0	0	0	0	189	0	0	0	0	0	0	0	0	0	0	0	0	0	0	0	0	0	0	0	0	0	0	0	0	0	0	0	0	0	0	0	0	0	0	0	0	0	0
975a1627e460e50ed5c4f453aec90848	0	0	0	0	0	0	0	0	0	0	0	0	0	0	0	0	0	0	0	0	0	0	0	0	0	0	0	0	189	0	0	0	0	0	0	0	0	0	0	0	0	0	0	0	0	0	0	0	0
5f60262cc049e3020449a3d85dce7070	0	0	0	0	0	0	0	0	0	0	0	0	0	0	0	0	0	0	0	0	0	0	0	0	0	0	0	0	0	0	0	52	0	53	0	0	0	0	0	0	0	0	0	0	0	0	0	0	0
aa14e42347bb327f0664776ae7c913fc	0	0	0	0	0	0	0	0	0	0	0	0	0	0	0	0	0	0	0	0	0	0	0	0	0	0	0	0	0	0	0	0	0	189	0	0	0	0	0	0	0	0	0	0	0	0	0	0	0
758efc8e76b804ebdad66d27e392104e	0	0	0	0	0	0	0	0	0	0	0	0	0	0	0	0	0	188	0	0	0	0	0	0	0	0	0	0	0	0	0	0	0	0	0	0	0	0	0	0	0	0	0	0	0	0	0	0	0
90288e9079b226f0215178b7faba844b	0	0	0	0	0	0	0	0	0	0	0	0	0	0	0	0	0	1	0	0	0	0	0	0	0	0	0	0	0	0	0	0	0	0	0	0	0	0	0	0	0	0	107	0	0	0	0	0	0
1d5555cce2931b17cd8bfa9db9d6bc7f	0	0	0	0	0	0	0	0	0	0	0	0	0	0	0	0	0	0	0	0	0	0	0	0	0	0	0	0	112	76	0	0	0	0	0	0	0	0	0	0	0	0	0	0	0	0	0	0	0
6073efe36114c7cb318a2d5248105cdf	0	0	0	0	0	0	0	0	0	0	0	0	0	0	0	0	0	0	0	0	0	0	0	0	0	0	0	0	0	0	0	0	0	0	0	0	0	0	0	188	0	0	0	0	0	0	0	0	0
66c7517e5764494bc43e845b462f5c6a	56	8	0	0	0	0	0	0	0	0	0	0	0	94	0	0	7	0	0	0	0	0	0	0	0	0	0	0	0	0	0	0	22	0	0	0	0	0	0	0	0	0	0	0	0	0	0	0	0
1fc9c4747f389180202614efef4b61bd	0	0	23	0	0	0	14	0	0	0	0	0	0	0	0	0	0	0	0	0	0	0	9	0	20	0	0	0	0	0	0	0	0	0	0	0	0	0	0	0	0	5	0	0	0	0	21	0	0
426776068dcad129431fed3b4b252a6f	0	0	0	0	0	0	0	0	0	119	0	0	0	0	0	0	0	0	0	0	0	0	0	0	0	7	0	0	0	0	0	0	0	0	0	0	0	0	0	0	0	0	0	0	0	0	0	0	0
82ada53698b4a218d872cdd838cc6dc3	0	0	0	0	0	0	0	0	0	106	0	0	0	0	0	5	0	0	0	0	0	0	0	0	0	0	0	0	0	40	0	0	0	0	4	0	0	0	0	0	0	0	0	0	0	0	0	0	0
2c7946b2954b2d2063f9f63925d030bf	0	0	0	0	0	0	0	0	0	0	187	0	0	0	0	0	0	0	0	0	0	0	0	0	0	0	0	0	0	0	0	0	0	0	0	0	0	0	0	0	0	0	0	0	0	0	0	0	0
4e22d8ebc536cbc9617cf42c2dc8889f	0	0	0	0	0	0	0	0	0	0	0	15	0	0	0	0	0	0	0	0	0	0	0	0	0	0	0	0	0	0	0	0	0	0	0	0	0	0	0	0	0	0	0	0	0	0	0	0	0
155ad1ff22a9d0e7dc2bc3c96ae21443	0	0	0	0	0	0	0	0	0	0	0	0	0	0	0	35	0	0	0	0	0	0	0	51	0	0	0	0	0	0	0	0	0	0	69	0	0	0	0	0	0	0	0	0	0	0	0	0	0
831712741ab0dd3f377247b98149f1b8	0	0	0	0	0	0	0	0	0	0	0	0	0	0	0	0	0	0	0	0	0	0	0	0	0	0	0	0	0	187	0	0	0	0	0	0	0	0	0	0	0	0	0	0	0	0	0	0	0
88beb493a36c26996e259f91d70fcadc	0	0	0	0	0	0	0	0	0	0	0	0	0	0	0	0	0	0	0	0	0	0	0	0	0	0	0	0	0	0	0	0	0	0	0	0	0	0	0	187	0	0	0	0	0	0	0	0	0
1436f16242da7a488bbccd940a349cec	0	0	0	0	0	0	0	0	0	0	0	0	0	0	0	0	0	0	0	0	0	0	0	0	0	0	0	0	0	0	0	0	0	0	0	0	0	0	0	0	0	0	0	0	0	0	0	0	0
bb88e3cec2c9fd7dcbfcfa94838648ad	0	15	19	3	6	0	0	0	0	16	0	0	0	0	0	0	0	0	0	0	0	0	0	0	0	54	0	0	0	0	11	0	0	0	27	0	26	0	0	0	0	0	0	0	0	0	0	0	0
c7bd57bef1d894785dffcb176e58ad0a	0	0	0	0	0	0	0	0	186	0	0	0	0	0	0	0	0	0	0	0	0	0	0	0	0	0	0	0	0	0	0	0	0	0	0	0	0	0	0	0	0	0	0	0	0	0	0	0	0
58bd46f6309fdbefc6e5e5046cdc4b37	0	0	0	0	0	0	0	0	0	0	0	0	0	0	0	0	0	0	0	0	0	0	0	0	0	0	0	0	186	0	0	0	0	0	0	0	0	0	0	0	0	0	0	0	0	0	0	0	0
b079fb7de421818550f54b12335f2cc0	0	0	0	0	0	0	0	0	0	0	0	0	0	0	0	0	0	0	0	0	0	0	0	0	0	0	0	0	186	0	0	0	0	0	0	0	0	0	0	0	0	0	0	0	0	0	0	0	0
4076841ec6b417cb1668d390170a939f	18	0	0	0	0	0	56	0	0	0	0	0	0	0	0	0	0	0	0	0	21	0	64	0	16	0	0	0	0	0	0	0	0	0	0	0	0	0	0	0	0	0	0	0	0	0	0	0	0
b948bc2ef16f7408c45eb60fa3c713be	0	0	44	0	0	0	0	0	0	0	0	0	0	0	0	0	0	0	0	0	0	0	0	0	0	0	0	0	0	0	0	136	0	0	0	0	0	0	0	0	0	0	0	0	0	0	0	0	0
76a7fc6c855fa1fa887889c8b4605d2a	0	0	0	0	0	0	49	0	0	0	0	0	0	0	0	0	123	0	0	0	0	0	0	0	0	0	0	0	0	0	0	13	0	0	0	0	0	0	0	0	0	0	0	0	0	0	0	0	0
e969ad248224b8a09e8927f7d8dd9bf1	0	0	0	0	0	0	0	0	0	0	0	0	0	0	0	50	0	135	0	0	0	0	0	0	0	0	0	0	0	0	0	0	0	0	0	0	0	0	0	0	0	0	0	0	0	0	0	0	0
dfb6d35e782636e5277264fddee26195	0	0	0	0	0	0	0	0	0	0	0	0	0	0	0	0	0	0	0	0	0	0	63	0	0	0	0	0	0	0	0	0	0	0	0	0	25	0	5	0	0	57	0	0	0	0	35	0	0
7ef34103a20a246c304a99d915291fc6	0	0	0	0	0	0	0	0	0	0	0	0	0	0	0	0	0	0	0	0	0	0	0	14	0	0	0	0	0	0	0	0	0	0	25	0	0	0	0	0	0	0	0	0	0	0	0	0	0
963f3f82afaad50af27bb3765c610335	0	0	0	0	0	0	0	0	0	0	0	0	0	0	0	0	0	0	0	0	0	0	0	0	0	0	0	0	0	0	0	0	0	0	0	0	0	0	0	0	185	0	0	0	0	0	0	0	0
5e7dc48705898d0b61ed571cc9a484e1	0	0	0	0	0	0	0	0	0	0	0	0	0	0	0	0	0	0	0	0	0	0	0	0	0	0	0	0	0	0	0	0	0	0	0	0	0	0	0	0	0	0	0	0	0	0	0	0	0
3463fc56cf2970ec57fc10d16bc9f943	0	9	67	7	28	73	0	0	0	0	0	0	0	0	0	0	0	0	0	0	0	0	0	0	0	0	0	0	0	0	0	0	0	0	0	0	0	0	0	0	0	0	0	0	0	0	0	0	0
1e76d875c6fa1903783d3cc115ee2bba	0	0	0	0	184	0	0	0	0	0	0	0	0	0	0	0	0	0	0	0	0	0	0	0	0	0	0	0	0	0	0	0	0	0	0	0	0	0	0	0	0	0	0	0	0	0	0	0	0
37b666a60cca502c98666efcb0702a39	0	0	0	0	0	0	0	0	184	0	0	0	0	0	0	0	0	0	0	0	0	0	0	0	0	0	0	0	0	0	0	0	0	0	0	0	0	0	0	0	0	0	0	0	0	0	0	0	0
1d76a46273c9c36ef3c88445e2546d3a	0	0	0	0	0	0	0	0	0	0	184	0	0	0	0	0	0	0	0	0	0	0	0	0	0	0	0	0	0	0	0	0	0	0	0	0	0	0	0	0	0	0	0	0	0	0	0	0	0
2caf878ed1cd7afdeeea50561f1a8859	0	0	0	0	0	0	0	0	0	0	0	58	0	0	22	0	0	0	0	0	0	0	0	0	0	0	0	0	0	0	0	0	0	0	0	0	0	25	0	0	0	0	0	0	0	0	0	0	0
c6badc3bd41d673dba5c513be91367d1	0	0	0	0	0	0	0	0	0	0	0	0	0	0	0	0	0	0	0	0	0	0	0	109	0	0	0	0	75	0	0	0	0	0	0	0	0	0	0	0	0	0	0	0	0	0	0	0	0
157f8562286edaef480c4384553a5303	0	0	0	0	0	0	0	0	0	0	0	0	0	0	0	0	0	0	0	0	0	0	0	0	0	0	0	0	0	143	0	0	0	0	0	0	0	0	0	0	0	41	0	0	0	0	0	0	0
2d734f43cd9c48b4dd57e6086c49e384	0	0	0	0	0	0	0	0	0	0	0	0	0	0	0	0	0	0	0	0	0	0	0	0	0	0	0	0	0	0	0	0	0	0	0	0	78	106	0	0	0	0	0	0	0	0	0	0	0
19b228e4de92b2147f9b00a5fc27a6eb	0	0	0	0	0	0	0	0	0	0	0	0	0	0	0	0	0	0	0	0	0	0	0	0	0	0	0	0	0	0	0	0	0	0	0	0	0	0	0	55	0	0	129	0	0	0	0	0	0
a3a2927ed4dd0ae183cae10a931b2fe7	0	0	0	0	0	0	0	0	0	0	0	0	0	0	0	0	0	0	0	0	0	0	0	0	0	0	0	0	0	0	0	0	0	0	0	0	0	0	0	0	0	0	0	0	0	0	0	0	0
9b5a2c012b3f2f45a0d46b034e3cff7d	0	0	0	0	17	0	0	0	0	83	0	0	0	0	0	0	0	0	0	0	0	0	0	83	0	0	0	0	0	0	0	0	0	0	0	0	0	0	0	0	0	0	0	0	0	0	0	0	0
fcf0f5df455a348e7b46c6164768525d	0	0	0	0	0	25	19	0	0	0	0	18	0	0	0	0	0	0	0	0	0	0	0	0	0	0	0	0	0	0	0	0	0	0	0	0	23	0	0	80	0	0	0	0	0	18	0	0	0
257de40cde03c983c495b9e0723a38c3	0	0	0	0	0	0	0	0	0	0	0	183	0	0	0	0	0	0	0	0	0	0	0	0	0	0	0	0	0	0	0	0	0	0	0	0	0	0	0	0	0	0	0	0	0	0	0	0	0
52a348127561366ef8be0915edc88924	0	0	0	0	0	0	0	0	0	0	0	0	0	9	0	0	0	0	0	0	0	0	0	0	0	0	0	0	0	0	0	0	0	0	0	0	0	0	0	0	0	0	0	0	174	0	0	0	0
ce3c8d6d8aea654a7682688e2bc95ac0	0	0	0	0	0	0	0	0	0	0	0	0	0	0	0	0	0	0	0	0	0	0	0	0	0	0	0	0	0	0	0	0	0	0	0	0	0	0	0	0	0	0	0	0	183	0	0	0	0
1e4d5de4cf9d4feb9952eda4608c15a0	0	0	0	0	0	0	0	0	0	0	0	0	0	0	0	0	0	0	0	0	0	0	0	0	0	0	0	0	0	0	0	0	0	0	0	0	0	0	0	0	0	0	0	0	0	0	0	0	0
a5dc5a4457cdd3a610b9078be79773e0	0	0	0	0	0	0	20	0	0	0	0	0	0	0	15	0	0	0	0	0	0	0	0	0	0	0	0	0	0	0	0	0	0	0	0	0	0	0	0	0	0	0	0	0	0	0	0	84	0
1d7841b7d6682a8ba478c71926ff6584	0	0	0	0	0	0	0	0	0	0	0	0	0	0	0	0	43	0	0	0	0	0	0	0	0	0	0	0	0	0	0	0	0	0	11	0	0	0	0	0	0	0	128	0	0	0	0	0	0
ffe3669a26e10b5832d789f76204b1eb	0	0	0	0	0	0	0	0	0	0	0	0	0	0	0	0	0	0	0	0	0	0	0	0	0	0	0	0	0	0	0	0	0	0	0	0	0	0	0	0	0	0	0	0	0	0	0	0	0
4416db1869c89234859b4a5170a7241e	0	0	25	0	0	0	24	0	0	0	0	0	0	0	0	0	0	0	0	0	0	0	0	0	0	0	0	0	0	0	0	0	0	0	0	0	0	0	0	0	0	0	0	0	0	0	0	0	0
736b84057ba89364dd5080b2e0010eeb	0	0	16	0	0	0	0	0	0	0	0	0	0	0	0	0	0	0	0	0	0	0	0	0	0	0	0	0	0	0	0	0	0	0	0	0	0	0	0	0	0	0	0	0	165	0	0	0	0
49e3c7dc1ba19ceba12e31241eee7e3b	0	0	0	181	0	0	0	0	0	0	0	0	0	0	0	0	0	0	0	0	0	0	0	0	0	0	0	0	0	0	0	0	0	0	0	0	0	0	0	0	0	0	0	0	0	0	0	0	0
e6f8249ebb204b3e58d715cdec647cd9	0	0	0	0	0	0	0	0	0	19	0	0	0	0	0	0	0	0	24	0	0	0	0	0	0	0	0	0	0	0	0	0	67	0	71	0	0	0	0	0	0	0	0	0	0	0	0	0	0
5645d05ff295d0d43ef32bd516fa0490	0	0	0	0	0	0	0	0	0	0	0	0	0	0	23	0	38	0	0	0	0	0	0	0	0	7	0	0	0	0	0	0	0	0	0	0	0	56	0	0	0	0	0	0	0	18	0	0	0
27ac7c90d890f02b605b0ef035a430e7	0	0	0	0	0	0	0	0	0	0	0	0	0	0	0	0	0	0	0	0	0	0	0	18	0	0	0	99	9	55	0	0	0	0	0	0	0	0	0	0	0	0	0	0	0	0	0	0	0
a4a85f661155c9a0a8047931522a6cc0	0	0	0	0	0	0	0	0	0	0	0	0	0	0	0	0	0	0	0	0	0	0	0	0	0	0	0	0	0	149	0	0	0	0	32	0	0	0	0	0	0	0	0	0	0	0	0	0	0
62aa7b254c5702f50eb297dad8228482	0	0	0	0	0	0	0	0	0	0	0	0	0	0	0	0	0	0	0	0	0	0	0	0	0	0	0	0	0	0	0	0	0	0	0	0	0	95	0	0	86	0	0	0	0	0	0	0	0
0b08e18343ca0797d77a02d2f77d8446	0	0	0	0	0	0	0	0	0	0	0	0	0	0	0	0	0	0	0	0	0	0	0	0	0	0	0	0	0	0	0	0	0	0	0	0	0	0	0	0	181	0	0	0	0	0	0	0	0
f0857caaf63bf0b22d4a99d405a7e902	0	0	0	0	0	0	0	0	0	0	0	0	0	0	0	0	0	0	0	0	0	0	0	0	0	0	0	0	0	0	0	0	0	0	0	0	0	0	0	0	0	0	0	0	181	0	0	0	0
e4be28ece6d5977bfbd920a3435e4e57	0	0	0	0	0	0	0	0	0	0	0	0	0	0	0	0	0	0	0	0	0	0	0	0	0	0	0	0	0	0	0	0	0	0	0	0	0	0	0	139	0	0	0	0	0	0	0	0	0
b68b32fe4b5cbaf075dcb3442b4e7964	0	0	0	0	0	0	0	0	0	0	0	0	0	0	0	0	0	0	0	0	0	0	0	0	0	0	0	0	0	0	0	0	0	0	0	0	0	0	0	0	0	0	0	0	0	0	0	0	0
995fe57e86fe757b20e9ef9eab388d33	33	0	23	0	0	0	0	20	0	0	0	0	0	0	0	0	40	0	0	0	0	0	0	0	0	0	0	0	0	0	0	0	0	0	0	30	0	0	0	0	0	0	0	0	0	0	0	0	0
05ab884db890b8c86bcebb56119f32ed	0	0	0	0	0	0	115	0	0	0	0	0	0	0	0	0	39	0	0	0	0	0	0	0	0	0	0	0	0	0	0	25	0	0	0	0	0	0	0	0	0	0	0	0	0	0	0	0	0
4e33054b7765a2d6e5f5af1a716132f9	0	0	0	0	0	0	0	0	0	0	0	0	0	0	0	0	0	0	0	0	0	0	0	0	0	0	0	0	0	0	0	0	0	0	0	0	15	56	0	67	0	0	0	0	0	0	0	0	0
8bb54a4dc6ed3b646e5007fd4a3a90fe	0	23	37	0	0	0	19	0	0	0	0	0	0	38	16	0	0	0	0	0	0	0	0	0	6	3	0	0	0	0	0	0	0	0	0	0	0	0	0	0	0	0	0	0	0	26	0	0	0
0c0e5cfadb332c2e9333c855b3600761	0	0	0	0	30	0	64	0	0	0	0	0	0	0	0	0	0	0	0	0	0	0	0	0	0	0	0	0	0	0	0	0	0	0	0	0	0	0	32	0	0	52	0	0	0	0	0	0	0
14711aa32f60d589cc4472448bd2b3c8	0	0	0	0	0	0	0	20	0	0	0	29	0	0	0	0	0	0	0	0	0	0	0	0	21	0	0	0	0	0	0	0	0	0	0	0	0	0	0	0	0	0	0	0	0	0	0	0	0
012561694f8aff4eb6b194efee50add7	0	0	0	0	0	0	0	0	0	0	101	0	0	0	0	0	0	0	0	0	0	0	0	0	0	0	0	48	0	0	0	0	0	0	7	0	0	0	0	0	0	0	0	0	0	0	0	22	0
0bb9e9f1ba157311d21d67270620f29c	0	0	0	0	0	0	0	0	0	0	0	0	0	0	0	0	0	0	0	0	0	0	0	0	0	0	0	0	0	0	0	0	0	0	0	0	0	0	0	0	0	0	0	0	178	0	0	0	0
b95822be6b631191e087d5f908479df0	0	0	0	0	0	0	0	0	177	0	0	0	0	0	0	0	0	0	0	0	0	0	0	0	0	0	0	0	0	0	0	0	0	0	0	0	0	0	0	0	0	0	0	0	0	0	0	0	0
5bd6c2f26decd089b2a8830961170e89	0	0	0	0	0	0	0	0	0	0	0	0	0	100	0	0	0	0	0	0	0	0	77	0	0	0	0	0	0	0	0	0	0	0	0	0	0	0	0	0	0	0	0	0	0	0	0	0	0
ec86df8fe9fe2e7999a7d0596fe3f8cb	0	0	0	0	0	0	0	0	0	0	0	0	0	0	0	0	0	0	0	0	0	0	41	0	0	0	0	0	76	34	0	0	0	0	0	26	0	0	0	0	0	0	0	0	0	0	0	0	0
3954cde2f3677afa6e2061c8398f96fe	0	0	0	0	0	0	0	0	0	0	0	0	0	0	0	0	0	0	0	0	0	0	0	0	0	0	0	0	0	0	0	0	0	0	30	0	0	0	0	0	0	0	0	0	0	0	0	0	0
062c805a08807b41beb9625738b4732c	0	0	0	0	0	0	0	0	0	0	0	0	0	0	0	0	0	0	0	0	0	0	0	0	0	0	0	0	0	0	0	0	0	0	0	0	0	0	0	0	0	0	0	0	0	0	0	0	0
4227a837a2b512ef8de9d7550762f54b	0	0	0	0	0	0	106	0	0	0	0	0	0	0	0	0	0	0	0	0	0	0	0	0	0	0	0	0	0	40	0	0	0	13	0	0	0	0	0	0	0	0	0	0	0	0	0	0	0
db1b915da2959871e8bf8db04d792319	0	0	0	0	0	0	0	0	0	38	0	0	0	0	0	0	38	0	0	0	0	0	0	0	0	0	0	0	0	0	0	0	0	0	0	0	0	0	0	0	0	0	100	0	0	0	0	0	0
939096c3ecd6d9af0b3e67bbefc0bbda	0	0	0	0	0	0	0	0	0	0	0	0	0	0	0	0	0	0	0	0	0	0	0	0	0	0	0	0	176	0	0	0	0	0	0	0	0	0	0	0	0	0	0	0	0	0	0	0	0
e290c45cae59c9b19afe05b9f61e8ac7	0	0	0	0	0	0	0	0	0	0	0	0	0	0	0	0	0	0	0	0	0	0	0	0	0	0	0	0	0	0	0	0	0	0	0	0	0	0	0	0	0	0	0	0	0	0	0	0	0
a24e924ec8117dca2d89d82a8a8f690e	0	0	9	0	0	29	0	0	0	0	0	0	0	0	0	0	0	0	0	0	0	0	0	0	0	0	0	0	0	0	0	0	0	0	0	0	0	96	0	0	0	0	0	0	0	0	0	0	0
28b39af34bcbd1865025a5288164b8a4	0	0	9	0	0	0	17	0	0	0	0	0	0	0	17	0	34	0	0	0	0	7	14	0	17	0	0	0	0	0	0	0	0	0	0	0	0	0	0	0	0	0	0	0	0	7	14	0	0
f50686e104ab86d9a875f097aa1e4505	0	0	9	0	0	24	0	0	0	0	0	0	0	0	0	0	0	0	0	0	0	47	0	0	31	0	0	0	0	0	0	0	0	0	0	0	0	0	0	0	0	0	0	0	0	0	0	18	0
b47b1efd2c3b8b11d14aabfcbded55da	0	0	0	175	0	0	0	0	0	0	0	0	0	0	0	0	0	0	0	0	0	0	0	0	0	0	0	0	0	0	0	0	0	0	0	0	0	0	0	0	0	0	0	0	0	0	0	0	0
122e5197d62ef1ef22eb132cafc07a6c	0	0	0	0	0	47	0	0	0	0	0	0	0	10	0	0	0	0	0	0	0	0	0	0	0	0	0	0	0	0	0	0	0	0	0	5	0	0	0	0	0	0	47	0	0	0	8	22	0
addddb6d589015282fc35f6a46f24899	0	0	0	0	0	0	24	0	0	0	0	0	0	0	0	0	0	0	0	0	0	0	0	0	0	0	0	0	0	0	0	0	0	0	0	0	11	44	0	0	0	0	0	44	0	0	0	47	0
df6d0de00887e9acfd473c4ce107f422	0	0	0	0	0	0	0	25	0	55	0	0	0	0	0	0	0	0	0	44	0	0	0	0	0	0	0	0	0	0	0	0	0	0	0	0	0	0	0	0	0	0	0	0	0	0	0	0	0
b1b1ee401e4e20b185f2f9a330efbfca	0	0	0	0	0	0	0	0	0	0	0	0	0	0	0	0	0	0	0	0	0	5	0	0	0	0	0	0	0	0	0	0	0	0	0	0	0	0	0	0	0	0	0	0	170	0	0	0	0
2cfb09e832634a8b94326f5325ca66dc	0	0	0	0	0	47	0	0	0	0	0	0	0	0	0	0	0	0	0	0	72	0	0	0	0	0	0	0	0	0	0	0	0	0	0	0	0	0	0	0	0	0	0	0	0	0	55	0	0
5ec7dfa439b87edcc3e543279b21ad31	0	0	0	0	0	0	0	11	0	0	0	0	0	0	0	0	0	0	0	0	0	0	22	0	0	0	0	0	0	0	0	27	0	0	0	0	0	0	0	0	0	0	0	0	114	0	0	0	0
12f536207ed71bd9bd113ce252a826f5	0	0	0	0	0	0	0	0	0	0	0	0	0	0	0	0	0	0	0	0	128	0	0	0	0	0	0	0	0	0	0	0	0	0	0	0	0	46	0	0	0	0	0	0	0	0	0	0	0
b2e9b52267a589e306292cf14f5d197b	0	0	0	0	0	0	0	0	0	0	0	0	0	0	0	0	0	0	0	0	0	0	0	0	0	0	0	0	174	0	0	0	0	0	0	0	0	0	0	0	0	0	0	0	0	0	0	0	0
982f96d4de2d5da6f9bc350c6286cbb2	0	0	0	0	0	0	0	0	0	0	0	0	0	0	0	0	0	0	0	0	0	0	0	0	0	0	0	0	174	0	0	0	0	0	0	0	0	0	0	0	0	0	0	0	0	0	0	0	0
f9d4f2800a8372e1bb15a37e74422776	0	0	0	0	0	0	0	0	0	0	0	0	0	0	0	0	0	0	0	0	0	0	0	0	0	0	0	0	174	0	0	0	0	0	0	0	0	0	0	0	0	0	0	0	0	0	0	0	0
67f29bbdb75129322d3969935644217b	3	8	41	0	0	0	24	7	0	0	0	6	0	0	8	0	0	0	0	0	3	0	0	0	0	0	0	0	0	0	0	0	0	0	0	0	0	0	0	0	0	0	0	0	0	25	4	20	0
c10c0abd7472c7e50dbe53b071010a6d	0	0	9	5	6	0	0	0	0	33	0	0	0	0	0	3	0	0	0	0	0	0	0	11	0	0	4	0	0	43	0	0	0	0	53	0	0	0	0	0	0	0	0	0	0	0	0	0	0
32ca6b02ab2befca37602daf52462ab0	0	0	0	170	3	0	0	0	0	0	0	0	0	0	0	0	0	0	0	0	0	0	0	0	0	0	0	0	0	0	0	0	0	0	0	0	0	0	0	0	0	0	0	0	0	0	0	0	0
e639468aa6d5a3e1312479f3552344bb	0	0	0	0	0	25	0	0	0	8	0	0	0	0	24	0	0	0	0	13	0	0	0	0	0	0	0	0	0	0	0	0	0	0	0	0	0	57	0	0	0	0	0	0	0	18	0	0	0
ae8c45d19b5408645cfa7d3f438df604	0	0	0	0	0	0	0	0	0	0	0	52	0	0	0	0	0	0	0	0	0	0	0	0	0	0	0	0	0	0	0	77	0	0	0	0	0	0	0	0	0	0	0	0	0	44	0	0	0
fe945596b117cf120b585b3cf9763ca1	0	0	0	0	0	0	0	0	0	0	0	0	0	0	0	0	0	19	0	0	0	0	46	0	0	0	0	0	0	15	0	0	0	0	25	0	0	0	0	0	0	0	0	0	0	0	0	0	0
3f79cdced2dc60846391ffda2a042cad	0	0	0	0	0	0	0	0	0	0	0	0	0	0	0	0	0	0	0	0	0	0	0	0	57	0	0	0	0	0	0	0	0	0	0	0	0	0	0	0	0	116	0	0	0	0	0	0	0
8fc213a6a5f149e56a2d2276ace189ef	0	0	0	0	0	0	0	0	0	0	0	0	0	0	0	0	0	0	0	0	0	0	0	0	0	0	0	0	173	0	0	0	0	0	0	0	0	0	0	0	0	0	0	0	0	0	0	0	0
c994bfba05b20edff967fd2ba0634b4a	0	0	0	0	0	0	0	0	0	0	0	0	0	0	0	0	0	0	0	0	0	0	0	0	0	0	0	0	0	0	0	0	0	0	0	0	26	0	0	124	0	0	0	0	0	0	0	0	0
bbcd73811d5fc3994682afebc7b288bb	0	0	0	0	0	0	0	0	0	0	0	0	0	0	0	0	0	0	0	0	0	0	0	0	0	0	0	0	0	0	0	0	0	0	0	0	0	0	0	0	0	87	0	0	0	0	0	86	0
ec47a8e71cf008cd687564e717bf443e	0	0	0	0	0	0	0	0	0	0	0	0	0	0	0	0	0	0	0	0	0	0	0	0	0	0	0	0	0	0	0	0	0	0	0	0	0	0	0	0	0	0	0	0	0	0	0	0	0
275cacd7964e84d2f6de3ecdfa35dbdd	0	0	0	0	0	0	0	0	0	0	0	0	0	0	0	0	0	0	0	0	0	0	0	0	0	0	0	0	0	0	0	0	0	0	0	0	0	0	0	0	0	0	0	0	0	0	0	0	0
107fc6402b07f3f8dfd7f0fff5145852	0	0	38	0	0	0	0	0	0	0	0	0	0	0	2	0	0	0	0	0	0	0	0	0	0	0	0	0	0	0	0	0	0	0	0	0	0	0	0	0	0	0	0	0	0	92	0	0	0
5e6863336d6583bb0ee8a32d8b549d9b	0	0	0	0	0	0	60	0	0	0	0	0	0	0	0	0	0	0	0	0	0	0	0	0	0	0	0	0	27	0	0	0	0	0	0	0	0	0	0	0	48	0	0	0	0	14	0	0	0
2acbc02eb2896978ac511d67f69525d2	0	0	0	0	0	0	0	0	0	0	0	172	0	0	0	0	0	0	0	0	0	0	0	0	0	0	0	0	0	0	0	0	0	0	0	0	0	0	0	0	0	0	0	0	0	0	0	0	0
a8a666342a74c1ba393585cbfee4a8dc	0	0	0	0	0	0	0	0	0	0	0	0	0	0	0	0	0	0	0	0	29	0	9	0	19	0	0	0	0	0	0	0	0	0	0	0	0	0	0	0	0	0	0	0	0	51	0	64	0
8e3b49c71d29a1e0ab1a053bbeeea2e1	0	0	0	0	0	0	0	0	0	0	0	0	0	0	0	0	0	0	0	0	0	0	0	0	0	172	0	0	0	0	0	0	0	0	0	0	0	0	0	0	0	0	0	0	0	0	0	0	0
bd4fc61e021f2c4d33309e9d0114a2ff	0	0	0	0	0	0	0	0	0	0	0	0	0	0	0	0	0	0	0	0	0	0	0	0	0	0	0	0	0	0	0	0	0	0	0	0	0	0	0	0	0	0	172	0	0	0	0	0	0
8eb9004332f2b4575390ec29cc2f7f30	0	0	0	0	0	0	0	0	0	0	0	0	0	0	0	0	0	0	0	0	0	0	0	0	0	0	0	0	0	0	0	0	0	0	0	0	0	0	0	0	0	0	0	0	0	0	0	0	0
e655ef5ff6b20c53e4376a6d224c255a	0	0	0	0	0	0	0	0	0	0	0	0	0	0	0	0	0	0	0	0	0	0	0	0	0	0	0	0	0	0	0	0	0	0	0	0	0	0	0	0	0	0	0	0	0	0	0	0	0
afefce68ae4939ac8c03fb9c8721f164	0	19	0	0	0	75	0	0	0	0	0	0	0	0	0	0	0	0	0	0	0	0	0	0	0	0	0	0	0	0	0	0	0	0	0	10	0	0	0	0	0	0	0	0	0	0	0	67	0
e7f360a6dd3702722b0eeeaf85f937ae	0	0	0	0	0	0	30	0	0	0	0	0	0	0	0	4	0	0	4	0	0	0	0	7	10	0	0	0	0	0	0	0	0	0	0	0	0	38	0	0	78	0	0	0	0	0	0	0	0
3a1f0aafd6fd7292b5d7696f66b4e587	0	0	0	0	0	0	0	0	0	0	0	0	49	0	0	0	0	0	0	17	105	0	0	0	0	0	0	0	0	0	0	0	0	0	0	0	0	0	0	0	0	0	0	0	0	0	0	0	0
5709e7f3fec81676b73e8ea160f13832	0	0	0	0	0	0	0	0	0	0	0	0	0	0	0	0	0	0	7	11	0	0	0	0	0	0	13	0	0	0	0	117	0	0	0	23	0	0	0	0	0	0	0	0	0	0	0	0	0
17e86f6a4a07110aa1728cbb3e9cdb09	0	19	0	0	0	0	0	0	0	0	0	0	0	19	0	0	0	0	0	0	0	0	21	0	0	0	0	0	0	0	0	0	27	0	0	0	0	0	0	0	0	67	0	0	0	17	0	0	0
5f651e559f2040b18f407963fdeb759e	0	0	0	170	0	0	0	0	0	0	0	0	0	0	0	0	0	0	0	0	0	0	0	0	0	0	0	0	0	0	0	0	0	0	0	0	0	0	0	0	0	0	0	0	0	0	0	0	0
a57289f917659741f703d34118588acf	0	0	0	0	0	0	0	0	0	0	140	0	0	0	0	0	0	0	0	0	0	0	0	0	0	0	0	0	0	0	0	0	0	0	0	0	0	0	0	0	0	0	0	0	0	0	30	0	0
033421eed8479c4c6a378c9c6416fb5e	0	0	0	0	0	0	0	0	0	0	0	0	0	0	0	0	0	0	0	0	0	0	0	0	0	0	0	0	170	0	0	0	0	0	0	0	0	0	0	0	0	0	0	0	0	0	0	0	0
4dde944e81ac34dfb3e6715aaf216259	0	0	0	0	0	0	0	0	0	0	0	0	0	0	0	0	0	0	0	0	0	0	0	0	0	0	0	0	0	0	0	0	0	0	0	0	0	0	0	0	0	0	0	0	170	0	0	0	0
d05da45fbdf160bc5f5d01694ea05504	0	155	14	0	0	0	0	0	0	0	0	0	0	0	0	0	0	0	0	0	0	0	0	0	0	0	0	0	0	0	0	0	0	0	0	0	0	0	0	0	0	0	0	0	0	0	0	0	0
e3b6be92936e42b545eddffd3add1511	0	0	0	140	0	0	0	0	0	0	0	0	0	0	0	0	0	0	0	0	0	0	0	0	0	0	0	0	0	0	0	0	0	0	0	0	29	0	0	0	0	0	0	0	0	0	0	0	0
c222493a62b9559a01ffc7159c58dbbf	0	0	0	0	0	0	41	0	0	0	0	0	0	0	0	0	0	0	0	0	0	0	0	0	0	0	0	0	0	0	0	0	0	0	0	0	0	0	57	0	0	0	0	36	0	0	0	0	0
40bb6d06d91d9dd43982673d58a2ddca	0	0	0	0	0	0	32	0	0	0	0	0	0	0	0	0	0	0	0	0	0	0	0	0	0	0	0	0	0	0	0	0	0	0	0	0	0	0	0	0	0	0	82	0	0	0	24	11	0
323c16edcdaab6bb6f75425b36b0b3c3	0	0	0	0	0	0	0	0	0	0	0	0	0	169	0	0	0	0	0	0	0	0	0	0	0	0	0	0	0	0	0	0	0	0	0	0	0	0	0	0	0	0	0	0	0	0	0	0	0
e70fa7877f7acb6a0909160d2823317c	0	0	0	0	0	0	0	0	0	0	0	0	0	29	0	0	0	0	0	3	0	0	0	0	0	0	0	0	0	0	0	0	0	0	0	0	24	93	0	0	0	0	0	0	0	0	0	0	0
7aef800940058989932d68ef423e86d8	0	0	0	0	0	0	0	0	0	0	0	0	0	14	43	68	0	0	0	0	0	0	0	0	0	0	44	0	0	0	0	0	0	0	0	0	0	0	0	0	0	0	0	0	0	0	0	0	0
2c1740253061e860f896be6e6230b40e	0	0	0	0	0	0	0	0	0	0	0	0	0	0	0	0	0	0	0	0	0	0	0	0	0	0	0	33	0	0	0	0	0	0	0	0	0	0	14	0	0	0	0	0	122	0	0	0	0
b7a7e5855f0632616f7f8bb1349fe7b1	0	0	0	0	0	0	0	0	0	0	0	0	0	0	0	0	0	0	0	0	0	0	0	0	0	0	0	0	169	0	0	0	0	0	0	0	0	0	0	0	0	0	0	0	0	0	0	0	0
c62bc0bd793fcd2a6d751fd3e9a682ef	0	0	0	0	0	0	0	0	0	0	0	0	0	0	0	0	0	0	0	0	0	0	0	0	0	0	0	0	137	0	0	0	0	0	0	0	0	0	32	0	0	0	0	0	0	0	0	0	0
bf048911ebc82611a02d7bf374313c96	0	0	0	0	0	0	0	0	0	0	0	0	0	0	0	0	0	0	0	0	0	0	0	0	0	0	0	0	0	0	0	0	0	0	0	0	0	0	0	0	169	0	0	0	0	0	0	0	0
f9064499350c6d039f21e016a91cdc9e	0	0	0	0	0	0	0	0	0	0	0	0	0	0	0	0	0	0	0	0	0	0	0	0	0	0	0	0	0	0	0	0	0	0	0	0	0	0	0	0	0	0	0	0	0	0	0	0	0
699eacb40b10374ecc7d0385fd3e3c2d	0	5	0	0	0	0	0	0	0	0	0	0	0	0	0	0	0	0	0	0	0	0	0	7	0	0	0	0	0	0	0	0	0	0	0	6	0	0	34	0	0	0	0	74	0	0	42	0	0
f25581ed9f9fdc03366654d467b22eef	0	0	11	0	0	0	26	0	0	0	0	34	0	0	0	0	0	0	0	0	0	4	48	0	0	0	0	0	0	0	0	0	0	0	0	0	0	0	0	0	0	0	0	0	0	0	6	0	0
0106f0cc503ae0362a2de89ca3930f7f	0	0	0	150	0	0	0	0	0	0	0	0	0	0	0	0	0	0	0	0	0	0	0	0	0	0	0	0	0	0	0	0	0	0	0	0	0	0	0	0	0	0	0	0	0	0	0	0	0
4f37ad8fc754b62cbb744d5448401e09	0	0	0	0	0	0	0	0	0	0	0	0	0	0	0	168	0	0	0	0	0	0	0	0	0	0	0	0	0	0	0	0	0	0	0	0	0	0	0	0	0	0	0	0	0	0	0	0	0
c8083f2dfc5ce6ee0041a1b0facc5cfb	0	0	0	0	0	0	0	0	0	0	0	0	0	0	0	0	0	0	0	0	0	0	0	0	0	0	0	75	93	0	0	0	0	0	0	0	0	0	0	0	0	0	0	0	0	0	0	0	0
b706c586e76bf2498afb2e12d2f95cab	0	0	0	0	0	0	0	0	0	0	0	0	0	0	0	0	0	0	0	0	0	0	0	0	0	0	0	0	168	0	0	0	0	0	0	0	0	0	0	0	0	0	0	0	0	0	0	0	0
44efc94e5b58a7b77f7adafface77e90	0	0	0	0	0	0	0	0	0	0	0	0	0	0	0	0	0	0	0	0	0	0	0	0	0	0	0	0	168	0	0	0	0	0	0	0	0	0	0	0	0	0	0	0	0	0	0	0	0
719101378bac17e1ccbc81a999595cbc	0	0	0	0	0	0	0	0	0	0	0	0	0	0	0	0	0	0	0	0	0	0	0	0	0	0	0	0	0	0	0	0	0	0	0	0	0	0	0	111	0	42	0	0	0	0	0	0	0
7d9390097091ec97c2307bc17b9f0944	0	0	0	0	0	0	0	0	0	0	0	0	0	0	0	0	0	0	0	0	0	0	0	0	0	0	0	0	0	0	0	0	0	0	0	0	0	0	0	0	168	0	0	0	0	0	0	0	0
9cf4a7c2e4aecec3b643d125bea0138e	0	0	0	0	0	0	0	0	0	0	0	0	0	0	0	0	0	0	0	0	0	0	0	0	0	0	0	0	0	0	0	0	0	0	0	0	0	0	0	0	0	0	0	0	168	0	0	0	0
d1acebdb61953d19257c0a5dfb8b5047	0	0	0	0	0	0	0	0	0	0	0	0	0	0	0	0	0	0	0	0	0	0	0	0	0	0	0	0	0	0	0	0	0	0	0	0	0	0	0	0	0	0	0	0	0	0	168	0	0
a161cf4378ee678583c0b4a459b96978	0	0	0	0	0	0	0	0	0	0	0	0	0	0	0	0	0	0	0	0	0	0	0	0	0	0	0	0	0	0	0	0	0	0	0	0	0	0	0	0	0	0	0	0	0	0	0	0	0
07e3413142f0eea054317222f1546a30	0	0	0	0	0	0	34	0	0	0	0	0	0	0	0	0	35	0	0	0	0	0	0	7	0	0	0	0	0	0	0	0	0	0	0	0	0	0	0	0	86	0	0	0	0	0	0	0	0
991bf5424ed22c283d20ddb3e2d6de25	0	0	0	0	0	0	0	0	0	0	0	0	0	0	0	0	0	0	0	0	57	0	0	0	0	0	0	0	0	0	0	0	0	0	0	0	0	0	0	0	0	0	0	108	0	0	0	0	0
de09acd81361dc02ca00abac74d020d6	0	0	0	0	0	0	0	0	0	0	0	0	0	0	0	0	0	0	0	0	0	0	0	0	56	0	0	0	0	0	0	0	0	0	0	0	0	84	0	0	0	0	0	0	0	0	0	0	0
8222b8a6062c65fc2c17356ad43b4ff3	0	0	0	0	0	0	0	0	0	0	0	0	0	0	0	0	0	0	0	0	0	0	0	0	0	0	0	0	167	0	0	0	0	0	0	0	0	0	0	0	0	0	0	0	0	0	0	0	0
b6fe25ff175884837acf8ee4f41c40c2	0	0	0	0	0	0	0	0	0	0	0	0	0	0	0	0	0	0	0	0	0	0	0	0	0	0	0	0	0	0	0	0	0	167	0	0	0	0	0	0	0	0	0	0	0	0	0	0	0
c2964d80f43f27e93db2cc823077ebae	0	0	0	0	0	0	0	0	0	0	0	0	0	0	0	0	0	0	0	0	0	0	0	0	0	0	0	0	0	0	0	0	0	0	2	0	0	0	0	0	0	0	0	0	0	0	0	0	0
f83275cedcda7cb92abdf6c3ddcfac45	0	12	0	0	0	66	0	0	0	0	0	0	0	0	0	0	0	0	0	0	0	0	0	0	0	0	0	0	0	0	0	0	0	0	0	0	58	0	0	0	0	30	0	0	0	0	0	0	0
b53b5ea6f0e8f6e34ec8129c3f6a28fe	0	0	0	0	0	0	0	0	0	0	0	0	0	0	0	0	0	0	0	0	0	0	0	0	0	0	0	0	166	0	0	0	0	0	0	0	0	0	0	0	0	0	0	0	0	0	0	0	0
d6fb4c88a68f6249ed8d21e75f890d66	0	0	0	0	0	0	0	0	0	0	0	0	0	0	0	0	0	0	0	0	0	0	0	0	0	0	0	0	82	0	0	0	0	0	0	0	0	55	0	0	0	0	0	0	0	0	0	0	0
b5bd497ddf465fd8c99f08440931af64	0	0	0	0	0	0	0	0	0	0	0	0	0	0	0	0	0	0	0	0	0	0	0	0	0	0	0	0	0	0	0	0	0	0	0	0	0	0	0	0	166	0	0	0	0	0	0	0	0
5493b069091aa802df511b344d746b48	37	26	0	0	0	0	0	0	0	0	0	0	0	0	0	0	0	0	0	0	0	14	0	0	59	0	0	0	0	0	0	0	0	0	0	0	0	0	0	0	0	0	0	0	0	29	0	0	0
798a5f86f625229b569e9239e4b6c9f5	0	165	0	0	0	0	0	0	0	0	0	0	0	0	0	0	0	0	0	0	0	0	0	0	0	0	0	0	0	0	0	0	0	0	0	0	0	0	0	0	0	0	0	0	0	0	0	0	0
3ca8cb1edbccedac1dea68ddc7b6f24a	0	0	0	0	0	0	125	0	0	0	0	30	0	0	10	0	0	0	0	0	0	0	0	0	0	0	0	0	0	0	0	0	0	0	0	0	0	0	0	0	0	0	0	0	0	0	0	0	0
97da8e5dd472348c8435543ed2745f2e	0	0	0	0	0	0	11	0	0	0	0	49	5	14	0	7	0	0	0	0	0	0	0	0	0	0	0	0	0	0	0	0	0	0	0	0	13	14	0	0	0	6	0	14	0	0	17	0	0
17ad1ed3bd1cd7f6a44580ab330215af	0	0	0	0	0	0	0	0	165	0	0	0	0	0	0	0	0	0	0	0	0	0	0	0	0	0	0	0	0	0	0	0	0	0	0	0	0	0	0	0	0	0	0	0	0	0	0	0	0
f55481f2d0a5f0615ddc3b40799ad83a	0	0	0	0	0	0	0	0	0	8	47	0	0	0	0	0	60	19	0	31	0	0	0	0	0	0	0	0	0	0	0	0	0	0	0	0	0	0	0	0	0	0	0	0	0	0	0	0	0
2911a907792add786ed84f4ead3a1a33	0	0	0	0	0	0	0	0	0	0	0	0	0	0	0	0	0	0	0	0	38	0	0	0	0	0	0	0	0	0	0	127	0	0	0	0	0	0	0	0	0	0	0	0	0	0	0	0	0
5d9cc78cc189ab1b42b9ed8536d18382	0	0	0	0	0	0	0	0	0	0	0	0	0	0	0	0	0	0	0	0	0	0	0	0	0	0	0	0	0	0	0	0	0	0	0	0	0	45	5	0	115	0	0	0	0	0	0	0	0
1f81ad91cac4a4a52e29ff0b08337789	0	0	0	0	0	0	0	0	0	0	0	0	0	0	0	0	0	0	0	0	0	0	0	0	0	0	0	0	0	0	0	0	0	0	0	0	0	0	0	165	0	0	0	0	0	0	0	0	0
27cff85a03c137be14bb5d65f487e703	0	0	0	0	0	0	0	0	0	0	0	0	0	0	0	0	0	0	0	0	0	0	0	0	0	0	0	0	0	0	0	0	0	0	0	0	0	0	0	0	0	0	0	0	0	0	0	0	0
b6a7f279cc941bb403663748266e9e60	0	48	0	0	0	0	0	0	0	0	0	0	0	7	0	0	0	0	0	0	0	0	0	0	13	0	0	0	0	0	0	54	0	0	0	0	0	0	0	0	0	0	0	0	0	0	0	37	0
d1a394e838e0df65d6596218aa3a0923	0	24	0	0	0	0	0	0	0	0	0	0	0	0	0	0	0	0	0	0	0	0	0	0	0	0	0	0	58	0	0	0	0	0	0	0	17	65	0	0	0	0	0	0	0	0	0	0	0
31ebad8fb572ca9a5b4bd3b56c833b38	0	0	3	0	0	0	0	0	0	0	0	0	0	0	0	0	0	0	0	0	0	0	0	0	0	0	0	0	0	0	0	0	0	0	0	0	0	0	0	161	0	0	0	0	0	0	0	0	0
14490625972cf798af70a96d51fc30a3	0	0	0	0	0	0	0	0	0	16	0	0	0	0	0	0	0	0	0	0	0	0	0	0	0	0	0	82	0	66	0	0	0	0	0	0	0	0	0	0	0	0	0	0	0	0	0	0	0
e09b2d7506df2a62dd75bc5d8ab571bf	0	0	0	0	0	0	0	0	0	0	0	0	0	0	0	0	0	0	0	0	0	0	0	0	0	0	0	0	164	0	0	0	0	0	0	0	0	0	0	0	0	0	0	0	0	0	0	0	0
c7b7e3327d4a35b0c15aab5860cafe98	0	0	0	0	0	0	0	0	0	0	0	0	0	0	0	0	0	0	0	0	0	0	0	0	0	0	0	0	164	0	0	0	0	0	0	0	0	0	0	0	0	0	0	0	0	0	0	0	0
274fde3e4b89d5b72ed615c04ab45c5f	0	0	0	0	0	0	0	0	0	0	0	0	0	0	0	0	0	0	0	0	0	0	0	0	0	0	0	0	0	63	0	0	0	101	0	0	0	0	0	0	0	0	0	0	0	0	0	0	0
b63c75a6cbd7a552350eeb081b92b42a	0	0	0	0	0	0	0	0	0	0	0	0	0	0	0	0	0	0	0	0	0	0	0	0	0	0	0	0	0	0	0	0	0	12	0	25	0	0	0	0	0	0	0	0	127	0	0	0	0
2e4fa4c9b380dcfa4e965e0213d49cc3	0	0	0	0	0	0	0	0	0	0	0	0	0	0	0	0	0	0	0	0	0	0	0	0	0	0	0	0	0	0	0	0	0	0	0	0	0	0	0	0	0	0	164	0	0	0	0	0	0
fcca143f4752750d5803c9470e52c5a8	0	0	0	0	0	0	0	0	0	0	0	0	0	0	0	0	0	0	0	0	0	0	0	0	0	0	0	0	0	0	0	0	0	0	0	0	0	0	0	0	0	0	164	0	0	0	0	0	0
45124b8a8fc3d26691cfe828306fabc9	0	0	0	0	5	0	17	0	0	4	0	0	0	0	0	0	0	0	0	0	0	20	0	0	0	0	0	0	0	0	0	0	0	0	0	0	0	0	0	0	79	0	16	0	0	0	5	0	0
000db849da0a6f841cb10b65860912b9	0	0	0	0	0	0	36	0	74	3	0	50	0	0	0	0	0	0	0	0	0	0	0	0	0	0	0	0	0	0	0	0	0	0	0	0	0	0	0	0	0	0	0	0	0	0	0	0	0
007da31a4db1641584b8cb443cb862a1	0	0	0	0	0	0	0	0	0	0	163	0	0	0	0	0	0	0	0	0	0	0	0	0	0	0	0	0	0	0	0	0	0	0	0	0	0	0	0	0	0	0	0	0	0	0	0	0	0
b58c33e26bddcebeb0d7ff73f0b4bbd7	0	0	0	0	0	0	0	0	0	0	0	0	0	0	6	0	0	0	0	0	0	0	0	0	8	0	0	0	75	0	0	0	0	0	0	0	0	0	0	0	0	0	0	0	0	0	16	0	0
52e7660675dd92b17b858d987fbbc1c7	0	0	0	0	0	0	0	0	0	0	0	0	0	0	0	0	0	0	0	0	0	0	0	10	0	0	0	0	153	0	0	0	0	0	0	0	0	0	0	0	0	0	0	0	0	0	0	0	0
03738fffa487b661e17089135a5a37b9	0	0	0	0	0	0	0	0	0	0	0	0	0	0	0	0	0	0	0	0	0	0	0	0	0	0	0	0	163	0	0	0	0	0	0	0	0	0	0	0	0	0	0	0	0	0	0	0	0
d9394e19977bc92927168a4729706afb	0	0	0	0	0	0	0	0	0	0	0	0	0	0	0	0	0	0	0	0	0	0	0	0	0	0	0	0	0	0	72	0	91	0	0	0	0	0	0	0	0	0	0	0	0	0	0	0	0
5093762c010dc869e6a417d7cdaadbfc	0	0	0	0	0	0	0	0	0	0	0	0	0	0	0	0	0	0	0	0	0	0	0	0	0	0	0	0	0	0	0	0	0	0	0	0	0	0	0	0	163	0	0	0	0	0	0	0	0
0c9e1b8872bf5c4da04cc3f8eed2672a	0	0	0	0	0	0	0	0	0	0	0	0	0	0	0	0	0	0	0	0	0	0	0	0	0	0	0	0	0	0	0	0	0	0	0	0	0	0	0	0	0	0	0	0	163	0	0	0	0
b49b8b20221dd27aa7d6c348d1b64fec	0	0	0	0	0	0	0	0	0	0	0	0	0	0	0	0	0	0	0	0	0	0	0	0	0	0	0	0	0	0	0	0	0	0	0	0	0	0	0	0	0	0	0	0	0	0	0	0	0
d643b2cfc8d64fe2dbb580a1634fc512	21	0	0	0	0	0	0	0	0	14	0	0	0	0	0	0	0	0	0	0	0	0	0	0	0	0	0	0	0	0	0	0	0	0	0	0	0	0	0	0	0	0	0	0	0	24	17	86	0
b9e5397eb167aa5a15fbdf4e545f5e3d	0	4	14	0	0	0	21	0	0	0	0	10	0	14	20	0	13	4	0	0	0	0	0	0	21	0	0	0	0	0	0	0	0	0	0	0	0	0	0	0	0	0	0	0	0	25	0	0	0
bc61c6fdeda0a28403346c30d69cc3ff	0	0	12	0	0	0	0	0	0	0	0	0	0	0	0	0	0	0	0	0	0	0	0	0	0	0	0	0	0	0	0	0	0	0	0	0	0	0	0	0	0	0	0	0	0	0	0	0	0
a40c5d8da53ebe1f05d70a64e5acc8df	0	0	0	0	0	19	0	0	0	0	0	0	0	0	0	0	0	0	0	0	0	0	0	0	0	0	0	0	0	0	0	0	0	0	0	0	0	25	0	0	56	60	0	0	0	0	0	0	0
5dfb7497520040802bdefc3efb33093a	0	0	0	0	0	0	0	0	162	0	0	0	0	0	0	0	0	0	0	0	0	0	0	0	0	0	0	0	0	0	0	0	0	0	0	0	0	0	0	0	0	0	0	0	0	0	0	0	0
473f942a770f58b36be47ae5bc6f982a	0	0	0	0	0	0	0	0	0	0	0	0	0	0	0	0	0	31	0	0	0	0	0	0	0	0	0	0	0	0	0	0	0	0	0	0	0	0	0	0	0	0	0	0	0	46	0	0	0
d42c121d62369e4f5174a038809b6d6e	0	0	0	0	0	0	0	0	0	0	0	0	0	0	0	0	0	0	15	16	0	0	0	0	0	0	0	0	0	0	0	0	0	0	0	0	0	21	0	0	0	0	0	0	0	0	0	0	0
cf3b0b6f0894bfaf5b7a0145a76190b9	0	0	0	0	0	0	0	0	0	0	0	0	0	0	0	0	0	0	0	0	0	0	0	0	0	0	0	0	0	0	0	162	0	0	0	0	0	0	0	0	0	0	0	0	0	0	0	0	0
0db5ca4ba693772e3cbf10cf9ab9078a	0	0	0	0	0	0	0	0	0	0	0	0	0	0	0	0	0	0	0	0	0	0	0	0	0	0	0	0	0	0	0	0	0	0	0	0	0	0	31	0	0	0	0	0	126	0	0	0	0
dcacf4c2167e671660b9af45f89a6447	0	0	0	0	0	0	0	0	0	0	0	0	0	0	0	0	0	0	0	0	0	0	0	0	0	0	0	0	0	0	0	0	0	0	0	0	0	0	0	0	0	0	0	0	162	0	0	0	0
bb3da374aa43746cdc3aab7ca32adc72	32	0	0	0	0	0	35	0	0	0	0	11	0	0	0	0	0	0	0	0	0	0	0	0	0	0	0	0	0	0	0	0	0	0	14	0	0	0	0	0	0	0	63	0	0	0	0	0	0
34d4b3a5099fe740732613de77488f15	0	3	5	0	0	0	23	7	0	0	0	29	0	0	0	0	0	0	0	0	47	10	22	0	0	0	0	0	0	0	0	0	0	0	0	0	0	0	0	0	0	0	0	0	0	0	4	0	0
10572771660652f0f16495ff5481cdcc	0	0	0	161	0	0	0	0	0	0	0	0	0	0	0	0	0	0	0	0	0	0	0	0	0	0	0	0	0	0	0	0	0	0	0	0	0	0	0	0	0	0	0	0	0	0	0	0	0
65269b1f98e0aa93517698fe37a5822e	0	0	0	161	0	0	0	0	0	0	0	0	0	0	0	0	0	0	0	0	0	0	0	0	0	0	0	0	0	0	0	0	0	0	0	0	0	0	0	0	0	0	0	0	0	0	0	0	0
01b7271fb7816083021c9605a21226ca	0	0	0	0	0	48	0	0	0	0	0	0	0	0	0	0	0	0	0	0	0	0	0	0	0	0	0	0	0	0	0	0	0	0	0	25	13	10	0	0	65	0	0	0	0	0	0	0	0
02a604b2718b3cb5a0bcf15c23318332	0	0	0	0	0	28	0	0	0	0	0	0	0	0	0	0	0	0	0	0	0	0	0	0	0	0	0	0	0	0	0	0	0	0	0	0	0	0	0	133	0	0	0	0	0	0	0	0	0
3b8f7b5aa20dfd775fabdac95dca0ed9	0	0	0	0	0	0	0	0	0	0	91	0	0	0	0	0	0	0	0	0	0	0	11	0	0	0	0	0	0	0	0	0	0	0	0	0	0	0	0	0	0	48	0	0	0	0	0	0	0
3e47ef84930506a9a132b3bc2493ae2d	0	0	0	0	0	0	0	0	0	0	0	14	0	0	40	0	0	0	0	0	0	0	0	0	0	0	0	49	0	24	0	0	8	0	8	0	0	0	0	0	0	0	0	0	0	18	0	0	0
1803f97340683074c32cb85e406131ae	0	0	0	0	0	0	0	0	0	0	0	0	0	0	0	0	0	0	0	0	0	0	0	0	0	0	0	0	0	0	0	0	0	0	0	0	0	0	30	0	0	0	89	0	0	0	0	0	0
544c5f0fa88f45b8edf49bd36e530ae7	0	0	0	0	0	0	0	0	0	0	0	0	0	0	0	0	0	0	0	0	0	0	0	0	0	0	0	0	0	0	0	0	0	0	0	0	0	0	0	0	0	161	0	0	0	0	0	0	0
8f451a5abcc59873c9fa34bdc67010e5	0	0	0	0	0	0	0	0	0	0	0	0	0	0	0	0	0	0	0	0	0	0	0	0	0	0	0	0	0	0	0	0	0	0	0	0	0	0	0	0	0	0	0	161	0	0	0	0	0
882c9bbc1301bd2a66b1865cc18504ac	0	31	0	0	0	0	0	0	0	0	0	0	0	0	0	0	0	0	0	0	0	0	0	0	0	4	0	0	0	0	0	0	0	0	0	0	0	0	0	0	0	0	0	0	125	0	0	0	0
d3ffc22ac8e4041c6f6a194e6e7d13a4	0	0	0	0	0	0	60	0	0	0	0	0	0	0	0	0	0	0	0	0	0	0	0	0	0	0	0	0	0	0	0	57	0	0	0	0	0	0	0	0	0	0	0	0	0	29	0	0	0
4356289591219f831f200fdf223e4d00	0	0	0	0	0	0	57	0	0	0	0	0	0	0	0	0	0	0	0	0	0	0	0	0	0	0	0	0	0	0	0	0	0	0	0	0	0	0	0	0	0	103	0	0	0	0	0	0	0
2716d1fa0d0a284a9ef4200d3d14f693	0	0	0	0	0	0	0	0	0	0	0	74	0	0	0	0	0	0	0	0	0	0	0	0	0	0	0	0	0	0	0	0	0	0	0	0	38	0	0	0	0	0	0	0	0	0	0	0	0
32a5417ca7c177db940be5bd1289f9f1	0	0	0	0	0	0	0	0	0	0	0	0	0	0	0	0	0	0	0	0	0	0	0	0	0	0	0	0	160	0	0	0	0	0	0	0	0	0	0	0	0	0	0	0	0	0	0	0	0
e632d3d8e9d825c15a3aca688768d8d6	0	0	0	0	0	0	0	0	0	0	0	0	0	0	0	0	0	0	0	0	0	0	0	0	0	0	0	0	0	160	0	0	0	0	0	0	0	0	0	0	0	0	0	0	0	0	0	0	0
ff226cc65da43041987dadeb157e3afe	0	0	0	0	0	0	0	0	0	0	0	0	0	0	0	0	0	0	0	0	0	0	0	0	0	0	0	0	0	64	0	0	0	0	0	0	0	46	0	0	0	0	40	0	0	0	0	0	0
fb4afe5280725e6765c70d02b6188204	0	0	0	0	0	0	0	0	0	0	0	0	0	0	0	0	0	0	0	0	0	0	0	0	0	0	0	0	0	28	0	12	0	41	0	26	0	53	0	0	0	0	0	0	0	0	0	0	0
c9ccefb01b97e8c12b3f13ecc422fa7c	0	0	0	0	0	0	0	0	0	0	0	0	0	0	0	0	0	0	0	0	0	0	0	0	0	0	0	0	0	0	0	0	0	160	0	0	0	0	0	0	0	0	0	0	0	0	0	0	0
1a5889cc79a2980345b524323f55d32f	0	0	0	0	0	0	0	0	0	0	0	0	0	0	0	0	0	0	0	0	0	0	0	0	0	0	0	0	0	0	0	0	0	0	0	0	29	0	0	0	0	0	0	78	0	28	0	0	0
68e3bb00f93c4813e4cfc42cacb99ac4	0	0	0	0	0	0	0	0	0	0	0	0	0	0	0	0	0	0	0	0	0	0	0	0	0	0	0	0	0	0	0	0	0	0	0	0	0	0	0	160	0	0	0	0	0	0	0	0	0
ffbbdd44246852782113791934100029	0	0	0	0	0	0	0	0	0	0	0	0	0	0	0	0	0	0	0	0	0	0	0	0	0	0	0	0	0	0	0	0	0	0	0	0	0	0	0	0	0	160	0	0	0	0	0	0	0
48a1ea9266b5f6e48ec038b5d4273b0f	0	0	0	0	0	0	0	0	0	0	0	0	0	0	0	0	0	0	0	0	0	0	0	0	0	0	0	0	0	0	0	0	0	0	0	0	0	0	0	0	0	0	0	0	0	26	0	0	0
c6506348bed92830094782e5dc054933	0	0	0	0	0	0	0	0	0	0	0	0	0	0	0	0	0	0	0	0	0	0	0	0	0	0	0	0	0	0	0	0	0	0	0	0	0	0	0	0	0	0	0	0	0	0	0	0	0
8db5c65783c01b709027df7d25f1aac6	0	0	0	0	0	0	0	0	0	0	0	0	0	0	0	0	0	0	0	0	0	0	0	0	0	0	0	0	0	0	0	0	0	0	0	0	0	0	0	0	0	0	0	0	0	0	0	0	0
a9407ab9104196b67e5cb9775969a17f	26	28	0	0	0	0	1	0	0	0	0	0	0	0	0	0	0	0	0	0	0	27	0	0	0	0	0	0	0	0	0	0	0	0	0	0	0	0	0	0	0	0	0	0	0	33	12	0	0
bbdd837fc8008149adab2a523af9ff9b	4	18	0	0	0	30	28	0	0	0	0	0	0	0	0	0	0	0	0	0	0	0	0	0	0	0	0	0	0	0	0	0	10	0	0	0	69	0	0	0	0	0	0	0	0	0	0	0	0
f9d36fa7f5a02e0b2281d00deb3df457	0	13	0	0	0	0	0	0	0	0	0	0	0	0	0	0	0	0	0	0	0	0	0	0	0	0	0	0	0	0	0	0	0	0	0	0	14	34	7	0	91	0	0	0	0	0	0	0	0
74c9236f351f51f6e77babbb5b043ae2	0	0	0	0	0	0	0	0	0	0	0	0	0	0	0	159	0	0	0	0	0	0	0	0	0	0	0	0	0	0	0	0	0	0	0	0	0	0	0	0	0	0	0	0	0	0	0	0	0
71550ab3a98ba5f2c04159a29f209c1a	0	0	0	0	0	0	0	0	0	0	0	0	0	0	0	0	0	0	0	0	0	0	0	0	0	0	0	0	0	159	0	0	0	0	0	0	0	0	0	0	0	0	0	0	0	0	0	0	0
88460d10d1a6ebd6f5be3b6adcd8f12f	0	0	0	0	0	0	0	0	0	0	0	0	0	0	0	0	0	0	0	0	0	0	0	0	0	0	0	0	0	0	0	14	0	0	0	0	0	0	0	0	0	0	0	0	0	0	0	0	0
6bd0bed62558b4ed9e8afb0e8a40c534	0	0	0	0	0	0	0	0	0	0	0	0	0	0	0	0	0	0	0	0	0	0	0	0	0	0	0	0	0	0	0	0	0	0	0	0	0	0	0	0	0	0	159	0	0	0	0	0	0
7ccb610ee7768e63c43e0383bd1e1544	0	0	4	0	0	0	42	0	0	0	0	0	0	0	0	0	0	0	0	0	0	0	37	0	0	0	0	0	0	0	0	0	0	0	0	0	0	0	0	0	0	26	0	0	0	49	0	0	0
93e15c961a4b4300abe45b58b8d0cc11	0	0	0	0	0	0	0	0	0	0	109	12	0	10	0	0	0	0	0	0	0	0	0	0	0	0	0	0	0	0	0	0	0	0	0	0	0	0	0	0	0	0	21	0	0	0	0	0	0
0a17c1580d2a750243902e75d3dfcf62	0	0	0	0	0	0	0	0	0	0	100	0	0	0	0	0	0	0	0	0	0	0	0	0	0	0	0	0	0	0	0	0	0	0	0	0	0	0	0	43	0	0	0	0	0	0	0	0	0
d957e403b9aef80df2e452b827f97fc3	0	0	0	0	0	0	0	0	0	0	0	72	0	47	0	0	0	0	0	0	0	0	39	0	0	0	0	0	0	0	0	0	0	0	0	0	0	0	0	0	0	0	0	0	0	0	0	0	0
a14dfec3e8a00bedbdb19b733b154d51	0	0	0	0	0	0	0	0	0	0	0	0	0	0	0	0	0	0	0	0	0	0	0	16	0	0	0	0	0	142	0	0	0	0	0	0	0	0	0	0	0	0	0	0	0	0	0	0	0
120082072e56b5d01f1e3dacea7f32ea	0	0	0	0	0	0	0	0	0	0	0	0	0	0	0	0	0	0	0	0	0	0	0	0	0	0	0	0	0	0	0	0	0	0	0	0	0	0	0	0	0	0	0	0	158	0	0	0	0
8f0b1c7803461c6c6830f5b4bc7d9371	0	0	0	0	0	0	0	0	0	0	0	0	0	0	0	0	0	0	0	0	0	0	0	0	0	0	0	0	0	0	0	0	0	0	0	0	0	0	0	0	0	0	0	0	158	0	0	0	0
fbc1ed13b52f042d76dd930dfbecdeef	0	5	16	0	0	0	26	0	0	0	0	0	0	0	0	0	0	0	0	0	0	14	0	0	0	0	0	0	0	0	0	0	0	0	0	0	0	0	0	0	0	0	0	0	0	20	0	0	0
aace609f3972b2dc88fbfc7590719bd7	0	0	13	0	0	0	0	0	0	0	0	0	0	0	94	0	0	0	0	0	0	0	0	0	0	0	0	0	0	0	0	0	0	0	0	18	0	0	0	0	0	0	0	0	0	0	0	0	0
5e09e4dec47fd5edc75c19c50452fdeb	0	0	0	0	0	67	0	0	0	0	0	0	0	0	0	0	0	0	0	0	0	0	0	0	0	0	0	0	0	53	0	0	0	0	0	0	0	0	0	0	0	0	0	0	0	0	26	0	0
f76fbf69fa9d2f79778768988bcd099d	0	0	0	0	0	0	0	0	0	157	0	0	0	0	0	0	0	0	0	0	0	0	0	0	0	0	0	0	0	0	0	0	0	0	0	0	0	0	0	0	0	0	0	0	0	0	0	0	0
e0be61d2f82cf2bdc87245279c74996c	0	0	0	0	0	0	0	0	0	0	0	0	0	132	0	0	0	0	0	0	0	0	0	0	0	0	0	0	0	0	0	0	0	0	0	0	0	0	0	0	0	0	0	0	0	0	25	0	0
3d69f40b66a7aa5dabbf4b5593463b13	0	0	0	0	0	0	0	0	0	0	0	0	0	0	5	6	0	0	0	0	0	0	0	0	0	0	0	0	146	0	0	0	0	0	0	0	0	0	0	0	0	0	0	0	0	0	0	0	0
da67a36de5e3a6553a4f5afd4e9bb99f	0	27	0	0	0	0	0	0	0	0	0	0	0	0	0	0	0	0	0	0	0	0	0	0	0	0	0	0	0	0	0	0	0	0	0	0	0	0	18	0	0	0	106	0	0	0	0	0	0
d3c9a3a301a85f4ab88f671030886701	0	24	0	0	0	0	0	0	0	0	0	0	0	0	0	0	0	0	0	0	0	0	0	0	0	0	0	0	0	0	0	0	0	0	0	0	0	0	0	0	0	26	79	0	0	0	0	0	0
f58c27811fd7e95a4096478136632512	0	21	0	0	0	0	0	0	0	0	0	0	0	0	0	0	0	0	0	0	0	0	0	0	0	0	0	0	0	0	0	0	0	0	0	0	0	0	24	111	0	0	0	0	0	0	0	0	0
f68715a408e5ed62bde85df0f4285b1b	0	0	0	0	0	0	43	0	0	0	0	0	0	0	0	0	0	0	0	0	0	0	0	0	0	0	0	0	0	0	0	0	0	0	0	0	0	0	0	0	0	0	0	0	103	0	0	0	0
bdde8a3b66bdb83ea6f28fc3ddb12628	0	0	0	0	0	0	0	0	0	0	0	0	0	0	57	0	0	0	0	0	34	0	0	15	0	0	0	0	0	0	24	0	0	0	0	26	0	0	0	0	0	0	0	0	0	0	0	0	0
d63029e8eb4f662d8c098508d6dcbefc	0	0	0	0	0	0	0	0	0	0	0	0	0	0	0	0	0	0	68	0	0	0	0	0	0	0	0	0	88	0	0	0	0	0	0	0	0	0	0	0	0	0	0	0	0	0	0	0	0
1c1b3d786b554cb9ca3026351f0e08fd	0	0	0	0	0	0	0	0	0	0	0	0	0	0	0	0	0	0	0	0	0	0	0	0	0	0	0	0	0	54	0	0	0	102	0	0	0	0	0	0	0	0	0	0	0	0	0	0	0
527ec724402f6c1b8e9f38b4baffc22e	0	0	0	0	0	0	0	0	0	0	0	0	0	0	0	0	0	0	0	0	0	0	0	0	0	0	0	0	0	0	0	0	0	156	0	0	0	0	0	0	0	0	0	0	0	0	0	0	0
7349dfc86fda9a423dd8afa37cc44df6	0	0	0	0	0	0	0	0	0	0	0	0	0	0	0	0	0	0	0	0	0	0	0	0	0	0	0	0	0	0	0	0	0	0	0	0	0	0	0	0	0	0	0	0	0	0	0	0	0
27d6e8cbd59175e331461eb5004bb2f6	0	0	0	0	0	0	36	0	0	0	0	0	0	0	0	0	0	0	0	0	0	0	0	0	0	0	0	0	0	0	0	0	0	0	0	0	0	0	25	0	61	0	0	19	0	0	0	0	0
5a66c7976d5844fea06f2ddb6f021ec1	0	0	0	0	0	0	0	0	0	0	0	35	0	0	0	0	49	0	0	0	23	0	0	0	0	0	0	0	0	0	0	0	0	0	0	0	0	0	0	0	0	0	0	0	0	0	0	0	0
ec2af984e365f6e3c967d3b9a05d5ded	0	0	0	0	0	0	0	0	0	0	0	0	0	0	0	0	0	0	0	0	0	0	0	0	0	0	0	34	0	76	0	0	0	0	19	26	0	0	0	0	0	0	0	0	0	0	0	0	0
a6bd08bd1dba6d988c422a3dc115561f	0	0	0	0	0	0	0	0	0	0	0	0	0	0	0	0	0	0	0	0	0	0	0	0	0	0	0	0	89	0	0	0	0	0	0	0	40	0	26	0	0	0	0	0	0	0	0	0	0
e134475a72415b0039b610af84c4d670	0	0	0	0	0	0	0	0	0	0	0	0	0	0	0	0	0	0	0	0	0	0	0	0	0	0	0	0	0	155	0	0	0	0	0	0	0	0	0	0	0	0	0	0	0	0	0	0	0
21c8b8767165d8a324b0d1456725484e	0	0	0	0	0	0	0	0	0	0	0	0	0	0	0	0	0	0	0	0	0	0	0	0	0	0	0	0	0	0	0	0	0	155	0	0	0	0	0	0	0	0	0	0	0	0	0	0	0
c6b83a272b9640a733d6ef838f4685a4	0	0	0	0	0	0	0	0	0	0	0	0	0	0	0	0	0	0	0	0	0	0	0	0	0	0	0	0	0	0	0	0	0	0	0	0	0	0	0	0	0	0	155	0	0	0	0	0	0
e71d91fc4fcbd1e8a572e6d07659c0a7	0	0	0	0	0	0	0	0	0	0	0	0	0	0	0	0	0	0	0	0	0	0	0	0	0	0	0	0	0	0	0	0	0	0	0	0	0	0	0	0	0	0	0	0	144	0	0	0	0
e9d6d27df018a3cd93b3a866a0025131	0	0	0	0	0	0	0	0	0	0	0	0	0	0	0	0	0	0	0	0	0	0	0	0	0	0	0	0	0	0	0	0	0	0	0	0	0	0	0	0	0	0	0	0	0	0	0	0	0
2731f25465f239db182fd975bdcb7626	20	12	0	0	0	0	0	0	0	0	0	0	0	0	0	0	0	0	0	0	0	0	0	0	0	0	0	0	0	0	0	0	0	0	0	0	0	0	0	0	0	0	0	0	0	69	36	0	0
11ba37dc22687d987717fa4964a0e2e0	0	0	0	0	0	154	0	0	0	0	0	0	0	0	0	0	0	0	0	0	0	0	0	0	0	0	0	0	0	0	0	0	0	0	0	0	0	0	0	0	0	0	0	0	0	0	0	0	0
f904a5e2b420be0dbedf8ee8c6d19c7d	0	0	0	0	0	0	0	0	154	0	0	0	0	0	0	0	0	0	0	0	0	0	0	0	0	0	0	0	0	0	0	0	0	0	0	0	0	0	0	0	0	0	0	0	0	0	0	0	0
92314fd29198cd2b997f1c0a167432a4	0	0	0	0	0	0	0	0	0	0	0	5	0	0	23	0	79	0	0	0	0	0	0	0	0	0	0	0	32	0	0	0	0	0	0	0	0	0	0	0	0	0	0	0	0	0	0	0	0
02d182320745ce22cbbf0f35c44fb587	0	0	0	0	0	0	0	0	0	0	0	0	0	20	0	0	0	0	0	0	0	0	0	0	20	0	0	0	0	0	0	0	0	0	0	0	0	0	0	0	0	0	0	0	0	0	0	0	0
148489f4970f1fac5427abe063a68c5d	0	0	0	0	0	0	0	0	0	0	0	0	0	0	0	0	0	154	0	0	0	0	0	0	0	0	0	0	0	0	0	0	0	0	0	0	0	0	0	0	0	0	0	0	0	0	0	0	0
ec625c5078a85f1245edc960fad7db5e	0	0	0	0	0	0	0	0	0	0	0	0	0	0	0	0	0	0	0	0	0	0	0	0	0	0	0	0	154	0	0	0	0	0	0	0	0	0	0	0	0	0	0	0	0	0	0	0	0
67f4374a217959dfbefde0a1c53b26ea	0	0	0	0	0	0	0	0	0	0	0	0	0	0	0	0	0	0	0	0	0	0	0	0	0	0	0	0	0	0	0	0	0	52	0	0	0	0	0	0	0	0	0	0	0	0	0	0	0
f99f2f0f5c1505bf35de3e7765123fd3	0	0	0	0	0	0	0	0	0	0	0	0	0	0	0	0	0	0	0	0	0	0	0	0	0	0	0	0	0	0	0	0	0	0	0	0	0	52	0	0	102	0	0	0	0	0	0	0	0
3bf46810eb631a5564acc2cdc0feaa0b	0	0	0	0	0	0	0	0	0	0	0	0	0	0	0	0	0	0	0	0	0	0	0	0	0	0	0	0	0	0	0	0	0	0	0	0	0	0	0	0	0	0	0	0	0	0	0	0	0
d81180c80427609f0cc0b1c3ab687dee	0	0	0	0	0	0	0	0	0	0	0	0	0	0	0	0	0	0	0	0	0	0	0	0	0	0	0	0	0	0	0	0	0	0	0	0	0	0	0	0	0	0	0	0	0	0	0	0	0
01dfb4b463736e62d4304483fcb98e1a	0	34	0	14	0	42	0	0	0	0	0	0	0	0	0	0	0	0	0	0	0	0	0	0	0	0	0	18	24	0	0	0	0	0	0	0	21	0	0	0	0	0	0	0	0	0	0	0	0
804923ed5c7023da78153e3ff230d8f1	0	0	0	0	0	37	0	0	0	0	0	30	0	0	0	0	4	0	8	0	0	11	0	0	22	0	0	0	0	0	0	0	0	0	0	0	0	0	0	0	0	0	0	0	0	37	0	0	0
0bfd797a82653df7f3ec5b5b28b6f375	0	0	0	0	0	22	21	0	0	0	0	0	0	0	0	0	0	0	0	0	0	0	0	0	0	0	0	0	0	0	0	0	0	0	0	0	0	29	0	0	67	0	0	0	0	0	0	14	0
08661e824e63c6a327eb8cb1f8bb3977	0	0	0	0	0	0	0	0	0	0	0	0	0	0	0	0	0	0	0	0	0	0	0	0	0	153	0	0	0	0	0	0	0	0	0	0	0	0	0	0	0	0	0	0	0	0	0	0	0
ab6d40d5905d526730a712757191ead0	0	0	0	0	0	0	0	0	0	0	0	0	0	0	0	0	0	0	0	0	0	0	0	0	0	0	0	0	0	0	0	0	0	0	0	0	0	0	0	0	0	0	153	0	0	0	0	0	0
965bacc43bfd0fead212716d03a1f0d7	0	0	0	0	0	0	0	0	0	0	0	0	0	0	0	0	0	0	0	0	0	0	0	0	0	0	0	0	0	0	0	0	0	0	0	0	0	0	0	0	0	0	0	0	0	0	0	0	0
38afae8eadfa85ff10e0dbbe44d335b4	0	0	0	0	0	0	48	0	0	0	0	26	0	0	11	0	0	0	0	0	0	8	0	0	0	0	0	0	0	0	0	0	0	0	0	0	0	0	0	0	0	0	0	0	0	0	0	59	0
c3e6621b0690cc7ab248a92431f185b4	0	0	0	0	0	0	0	0	0	0	0	0	0	0	0	21	0	82	0	0	0	0	0	49	0	0	0	0	0	0	0	0	0	0	0	0	0	0	0	0	0	0	0	0	0	0	0	0	0
3157701ff4b2e2dfdd854abc26644828	0	0	0	0	0	0	0	0	0	0	0	0	0	0	0	0	0	0	0	0	0	0	0	0	0	0	0	0	152	0	0	0	0	0	0	0	0	0	0	0	0	0	0	0	0	0	0	0	0
9922e7dd930077ff9f37f119e4a50dae	0	0	0	0	0	0	0	0	0	0	0	0	0	0	0	0	0	0	0	0	0	0	0	0	0	0	0	0	0	152	0	0	0	0	0	0	0	0	0	0	0	0	0	0	0	0	0	0	0
52f4179e5fab1bd31cfb9c4f09b096c1	0	0	0	0	0	0	0	0	0	0	0	0	0	0	0	0	0	0	0	0	0	0	0	0	0	0	0	0	0	0	0	0	0	0	0	0	0	0	0	0	0	0	152	0	0	0	0	0	0
7c3a42faf90bfdd268fc7ee6f74e5923	0	0	0	0	0	0	0	0	0	0	0	0	0	0	0	0	0	0	0	0	0	0	0	0	0	0	0	0	0	0	0	0	0	0	0	0	0	0	0	0	0	0	0	0	0	0	0	49	0
197dd2fedf20e3847d23597e8452b54a	0	0	0	0	0	0	0	0	0	0	0	0	0	0	0	0	0	0	0	0	0	0	0	0	0	0	0	0	0	0	0	0	0	0	0	0	0	0	0	0	0	0	0	0	0	0	0	0	0
e13e3cd848f70aced965824d8d03f229	0	21	10	0	0	0	0	0	0	0	0	54	0	0	0	0	0	0	0	0	0	0	53	0	0	0	0	0	0	0	0	0	0	0	0	0	0	0	0	0	0	0	0	0	0	0	0	0	0
dd40e619d0fe96a812226a2db52dbf84	0	0	0	0	9	0	0	0	0	60	0	0	0	0	0	0	0	0	0	0	0	0	0	0	0	0	0	0	0	0	0	70	0	0	0	0	0	0	0	0	0	0	0	0	0	0	0	0	0
5228e64435645427037ee1d943baa5e2	0	0	0	0	0	0	0	0	119	0	0	0	0	0	0	0	0	0	0	0	0	0	32	0	0	0	0	0	0	0	0	0	0	0	0	0	0	0	0	0	0	0	0	0	0	0	0	0	0
8e3021729fe6e0ed51940efa5ca254b0	0	0	0	0	0	0	0	0	0	0	0	0	0	8	35	0	0	0	3	0	0	0	0	0	0	0	0	0	0	0	0	0	0	0	0	0	0	0	0	0	0	0	0	0	0	80	0	0	0
a9004c4d68fd0ac73d85ad955739c488	0	0	0	0	0	0	0	0	0	0	0	0	0	0	0	0	0	0	0	0	0	0	0	0	0	0	0	42	0	97	0	0	0	0	12	0	0	0	0	0	0	0	0	0	0	0	0	0	0
ce32004135fa0f0cacfce19e042501a4	0	0	0	0	0	0	0	0	0	0	0	0	0	0	0	0	0	0	0	0	0	0	0	0	0	0	0	0	151	0	0	0	0	0	0	0	0	0	0	0	0	0	0	0	0	0	0	0	0
9d13d3fd4780428adcd5f7ba359537fa	0	0	0	0	0	0	0	0	0	0	0	0	0	0	0	0	0	0	0	0	0	0	0	0	0	0	0	0	0	0	0	151	0	0	0	0	0	0	0	0	0	0	0	0	0	0	0	0	0
acd29770ba5a1fe40c27a2b886d023fa	0	0	0	0	0	150	0	0	0	0	0	0	0	0	0	0	0	0	0	0	0	0	0	0	0	0	0	0	0	0	0	0	0	0	0	0	0	0	0	0	0	0	0	0	0	0	0	0	0
7faf2bb1874e781baa920873160b94fc	0	0	0	0	0	0	0	0	150	0	0	0	0	0	0	0	0	0	0	0	0	0	0	0	0	0	0	0	0	0	0	0	0	0	0	0	0	0	0	0	0	0	0	0	0	0	0	0	0
898c01a0b7e477f5766f0bd56e8ef017	0	0	0	0	0	0	0	0	150	0	0	0	0	0	0	0	0	0	0	0	0	0	0	0	0	0	0	0	0	0	0	0	0	0	0	0	0	0	0	0	0	0	0	0	0	0	0	0	0
bc9fd7dc981c92e496b916f753beee0b	0	0	0	0	0	0	0	0	0	13	0	0	0	0	0	0	0	0	0	0	0	0	0	11	0	0	0	0	0	126	0	0	0	0	0	0	0	0	0	0	0	0	0	0	0	0	0	0	0
42efa4532d1e2035f93195f29a836e48	0	0	0	0	0	0	0	0	0	0	0	0	0	0	0	0	45	33	0	2	0	0	0	0	0	0	65	0	0	0	0	0	5	0	0	0	0	0	0	0	0	0	0	0	0	0	0	0	0
8d63dace0d672307e40e4eb60ec5b243	0	0	0	0	0	0	0	0	0	0	0	0	0	0	0	0	0	0	0	0	0	0	0	0	0	0	0	0	150	0	0	0	0	0	0	0	0	0	0	0	0	0	0	0	0	0	0	0	0
1692506d8168bf6e39f5e1b8639f1f49	0	0	0	0	0	0	0	0	0	0	0	0	0	0	0	0	0	0	0	0	0	0	0	0	0	0	0	0	150	0	0	0	0	0	0	0	0	0	0	0	0	0	0	0	0	0	0	0	0
1cbada67edcbe729cda39ee449060721	0	0	0	0	0	0	0	0	0	0	0	0	0	0	0	0	0	0	0	0	0	0	0	0	0	0	0	0	150	0	0	0	0	0	0	0	0	0	0	0	0	0	0	0	0	0	0	0	0
e9e86f79ab3e75c60adbf7dd75444c30	0	0	0	0	0	0	0	0	0	0	0	0	0	0	0	0	0	0	0	0	0	0	0	0	0	0	0	0	0	150	0	0	0	0	0	0	0	0	0	0	0	0	0	0	0	0	0	0	0
3c542d91389f49a2296f8bc38b9c8783	0	0	0	0	0	0	0	0	0	0	0	0	0	0	0	0	0	0	0	0	0	0	0	0	0	0	0	0	0	55	0	0	0	0	5	0	0	0	0	0	0	0	0	0	0	0	0	0	0
51bddfebfc24c1f3e83d546e555d264c	0	0	0	0	0	0	0	0	0	0	0	0	0	0	0	0	0	0	0	0	0	0	0	0	0	0	0	0	0	0	0	0	0	0	0	0	0	0	0	0	150	0	0	0	0	0	0	0	0
838f5185fdae69d809fb93a74cf3c929	0	0	0	0	0	0	0	0	0	0	0	0	0	0	0	0	0	0	0	0	0	0	0	0	0	0	0	0	0	0	0	0	0	0	0	0	0	0	0	0	128	0	0	0	0	0	0	0	0
b722b7859d076f0860b02866ee5d7eb5	0	0	0	0	0	0	0	0	0	0	0	0	0	0	0	0	0	0	0	0	0	0	0	0	0	0	0	0	0	0	0	0	0	0	0	0	0	0	0	0	0	0	0	0	150	0	0	0	0
68ea2dfd8f5d13dbdfbe557dda0c01a9	0	62	0	0	0	0	0	0	0	0	0	34	0	0	0	0	0	0	0	0	0	0	0	0	0	0	0	0	0	0	0	0	0	0	0	0	0	0	0	0	0	0	0	0	0	53	0	0	0
9a067fde3c6c7caf325df2f4c1322aab	0	15	0	0	0	0	0	0	0	0	0	0	0	0	0	0	0	0	0	0	0	0	0	0	0	0	0	0	134	0	0	0	0	0	0	0	0	0	0	0	0	0	0	0	0	0	0	0	0
185cde2614158451355869126c7ae537	0	0	0	0	0	41	49	0	0	0	0	0	0	0	0	0	0	0	0	0	0	0	0	0	0	0	0	0	0	40	0	4	0	0	0	0	0	0	0	0	0	0	0	0	0	0	0	0	0
fc66707f5a970271020adc690f2144ce	0	0	0	0	0	0	0	0	0	0	0	0	0	25	0	0	0	0	0	0	0	0	0	0	0	0	0	0	0	0	0	0	0	0	0	0	43	45	0	0	0	0	0	0	0	0	36	0	0
cffe91f6e74dfaf895975a2bbad80f20	0	0	0	0	0	0	0	0	0	0	0	0	0	0	0	0	0	0	0	0	0	149	0	0	0	0	0	0	0	0	0	0	0	0	0	0	0	0	0	0	0	0	0	0	0	0	0	0	0
c9a59977c27fc6b65e6718fb9ae4a869	0	0	0	0	0	0	0	0	0	0	0	0	0	0	0	0	0	0	0	0	0	0	0	0	0	0	0	0	0	131	0	5	0	0	13	0	0	0	0	0	0	0	0	0	0	0	0	0	0
92ab9d7382caea05e6f0bcd58ed0fad5	0	0	0	0	0	0	0	0	0	0	0	0	0	0	0	0	0	0	0	0	0	0	0	0	0	0	0	0	0	66	0	0	0	0	0	0	0	0	0	0	0	0	0	0	0	0	32	0	0
8e4ed9f46dd9d653c6e70b46ec8e6ec3	0	0	0	0	0	0	0	0	0	0	0	0	0	0	0	0	0	0	0	0	0	0	0	0	0	0	0	0	0	0	0	0	0	0	0	0	0	0	0	0	111	38	0	0	0	0	0	0	0
c4e513fbff0414cc6135155eef9e1821	0	0	0	0	0	0	0	0	0	0	0	0	0	0	0	0	0	0	0	0	0	0	0	0	0	0	0	0	0	0	0	0	0	0	0	0	0	0	0	0	104	45	0	0	0	0	0	0	0
533590121283d3c98964f3fef1688f0b	0	0	0	0	0	0	0	0	0	0	0	0	0	0	0	0	0	0	0	0	0	0	0	0	0	0	0	0	0	0	0	0	0	0	0	0	0	0	0	0	0	0	68	0	0	0	0	0	0
9a6fd6c2b2dd08a8d8bd728dc4223b38	0	0	0	0	0	0	0	0	0	0	0	0	0	0	0	0	0	0	0	0	0	0	0	0	0	0	0	0	0	0	0	0	0	0	0	0	0	0	0	0	0	0	0	0	0	0	0	0	0
ad29617167c5886bd39ff672a181b87a	45	0	0	0	0	0	47	0	0	0	0	0	0	0	0	0	0	0	0	0	0	0	0	0	56	0	0	0	0	0	0	0	0	0	0	0	0	0	0	0	0	0	0	0	0	0	0	0	0
18ba5460b3e861e663cc4b60b3657342	0	0	31	0	0	0	0	0	0	0	0	36	0	0	0	0	0	0	0	0	0	3	0	0	0	0	0	0	0	0	0	0	0	0	0	0	0	0	0	0	0	0	0	0	0	0	36	36	0
55ad79db9075894b268546ce1530573d	0	0	0	0	0	0	0	43	0	0	0	0	0	0	0	0	0	0	0	0	0	0	0	0	0	59	0	0	0	0	0	0	0	0	0	0	0	0	0	0	0	0	0	0	0	0	0	0	0
19ec946e3abba2f1abe310e9d1e49e74	0	0	0	0	0	0	0	0	123	0	0	0	0	0	0	0	0	0	0	0	0	0	0	0	0	0	0	0	0	0	0	0	0	0	0	0	0	0	25	0	0	0	0	0	0	0	0	0	0
3e19e2c5b4a7844ce7f409f099e782df	0	0	0	0	0	0	0	0	0	0	0	26	0	0	0	0	0	0	0	0	65	0	57	0	0	0	0	0	0	0	0	0	0	0	0	0	0	0	0	0	0	0	0	0	0	0	0	0	0
eef84d92356d1c0e0396de0b9ba15e14	0	0	0	0	0	0	0	0	0	0	0	0	0	18	0	0	0	0	0	0	0	0	6	0	0	0	0	40	0	0	0	84	0	0	0	0	0	0	0	0	0	0	0	0	0	0	0	0	0
b1ba5fb4e0ad68bb74deb7f3f078861b	0	0	0	0	0	0	0	0	0	0	0	0	0	0	0	0	0	0	0	0	0	0	0	0	0	0	0	0	0	0	0	0	0	0	0	34	0	0	0	0	0	114	0	0	0	0	0	0	0
1ec550d91987918a6229eae7bcf560a3	0	0	0	0	0	0	0	0	0	0	0	0	0	0	0	0	0	0	0	0	0	0	0	0	0	0	0	0	0	0	0	0	0	0	0	0	0	0	0	0	0	0	0	0	0	0	0	0	0
3c040658a69b56fafc24ea319991e69a	0	0	0	0	0	0	0	0	0	0	0	0	0	0	0	0	0	0	0	0	0	0	0	0	0	0	0	0	0	0	0	0	0	0	0	0	0	0	0	0	0	0	0	0	0	0	0	0	0
9077f44a677783efbe0c64f7c73d8fea	26	0	0	0	0	0	0	0	0	0	0	0	0	0	0	0	0	0	0	0	0	0	0	0	0	0	0	0	0	0	0	0	0	0	0	0	0	0	0	0	0	0	0	0	0	0	0	0	0
472aea399d181c55e6be517350c24e96	0	24	0	0	0	36	0	0	0	0	0	0	0	0	0	0	0	0	0	0	0	0	0	0	0	0	0	0	72	0	0	0	0	0	0	0	0	0	0	0	0	0	0	0	0	0	0	0	0
28f854a0fe2f196a6f282d69aec25a01	0	0	8	0	0	0	0	0	0	0	0	0	0	0	0	5	0	0	0	0	40	0	0	0	0	3	0	0	0	0	0	0	0	0	0	0	0	0	0	0	0	0	0	0	0	0	0	91	0
6a4e06f0fa0d43ddbcf89068d4da916d	0	0	0	0	111	0	0	0	0	0	0	0	0	0	0	0	0	0	0	0	0	0	0	0	0	0	0	0	0	0	0	0	0	0	0	0	36	0	0	0	0	0	0	0	0	0	0	0	0
cc1c1ec03aad215361687a6145781f8a	0	0	0	0	0	0	0	0	0	0	0	0	0	0	0	0	0	0	0	0	0	0	0	0	0	0	0	0	0	0	0	0	46	0	0	0	0	0	0	0	0	0	0	0	0	0	0	0	0
e868ac1c65f4d4760f38de90e53ba7f2	0	0	0	0	0	0	0	0	0	0	0	0	0	0	0	0	0	0	0	0	0	0	0	0	0	0	0	0	0	0	0	0	0	0	0	0	0	147	0	0	0	0	0	0	0	0	0	0	0
33eebb84d2cc09e0091f1892bbe0743b	0	0	0	0	0	0	0	0	0	0	0	0	0	0	0	0	0	0	0	0	0	0	0	0	0	0	0	0	0	0	0	0	0	0	0	0	0	0	0	126	0	21	0	0	0	0	0	0	0
827b54ba072fbe3362724d2d9a42f5a7	0	0	0	0	0	0	0	0	0	0	0	0	0	0	0	0	0	0	0	0	0	0	0	0	0	0	0	0	0	0	0	0	0	0	0	0	0	0	0	62	0	0	85	0	0	0	0	0	0
704fdb04986f6a84f16b67ba257c3a37	0	0	31	0	14	0	0	0	0	0	0	0	0	0	0	0	77	0	0	0	0	0	6	0	0	0	0	0	0	0	0	0	0	0	0	0	0	0	0	0	0	0	0	0	0	0	0	0	0
c7ffd147a1b8fca191a411d835193e02	0	0	0	0	0	0	73	0	0	22	0	0	0	0	39	0	0	0	0	0	0	12	0	0	0	0	0	0	0	0	0	0	0	0	0	0	0	0	0	0	0	0	0	0	0	0	0	0	0
988697c62e79f1b26d2f3856ccc11cbd	0	0	0	0	0	0	70	0	0	0	0	0	0	0	0	0	0	0	0	0	0	0	0	0	0	0	0	0	0	0	0	0	0	0	0	0	76	0	0	0	0	0	0	0	0	0	0	0	0
b507120f44b705d05fd66c1434e5d47d	0	0	0	0	0	0	0	0	146	0	0	0	0	0	0	0	0	0	0	0	0	0	0	0	0	0	0	0	0	0	0	0	0	0	0	0	0	0	0	0	0	0	0	0	0	0	0	0	0
4585aaa1eda4391b9cfc5e5f729634da	0	0	0	0	0	0	0	0	0	0	0	0	0	0	0	6	83	12	6	0	0	0	0	0	34	0	0	0	0	0	0	0	0	0	0	0	0	0	0	0	0	0	0	0	0	0	0	0	0
ed602637fbc4ed4d5dac5eafdc3a1d38	0	0	0	0	0	0	0	0	0	0	0	0	0	0	0	5	0	0	0	0	0	141	0	0	0	0	0	0	0	0	0	0	0	0	0	0	0	0	0	0	0	0	0	0	0	0	0	0	0
88621d040724712f66d3ab895d1b8d15	0	0	0	0	0	0	0	0	0	0	0	0	0	0	0	0	0	0	0	0	0	0	0	146	0	0	0	0	0	0	0	0	0	0	0	0	0	0	0	0	0	0	0	0	0	0	0	0	0
264e88f8d034532a7d3e6117640e37d4	0	0	0	0	0	0	0	0	0	0	0	0	0	0	0	0	0	0	0	0	0	0	0	0	0	0	0	0	0	0	0	0	0	0	0	0	0	0	0	0	0	0	0	0	0	0	0	0	0
881fc2ff5398b55bef4260fc07c59aef	0	0	14	0	0	0	31	5	0	0	0	0	0	0	0	0	17	0	0	0	0	11	0	0	0	0	0	0	0	0	0	0	0	0	0	0	0	0	0	0	0	0	0	0	0	36	18	0	0
f936f6c3c615d4fac76aad78590689ca	0	0	0	145	0	0	0	0	0	0	0	0	0	0	0	0	0	0	0	0	0	0	0	0	0	0	0	0	0	0	0	0	0	0	0	0	0	0	0	0	0	0	0	0	0	0	0	0	0
7c5e76abe10b2d97ef796abfe3f277e9	0	0	0	0	0	0	145	0	0	0	0	0	0	0	0	0	0	0	0	0	0	0	0	0	0	0	0	0	0	0	0	0	0	0	0	0	0	0	0	0	0	0	0	0	0	0	0	0	0
3eea85d4ea70e1e2c4df2bb762d70b23	0	0	0	0	0	0	0	26	0	0	0	0	7	0	0	0	0	0	0	0	0	0	105	0	0	0	0	0	0	0	0	0	0	0	0	0	0	0	0	0	0	0	0	0	0	0	0	0	0
93d6d6464d63bce1afd2dcd57a9255f7	0	0	0	0	0	0	0	0	0	0	0	0	0	0	0	0	0	0	0	0	0	0	0	0	0	0	0	0	145	0	0	0	0	0	0	0	0	0	0	0	0	0	0	0	0	0	0	0	0
3412fa5acf9f574c4f9dd7b5d173b67c	0	0	0	0	0	0	0	0	0	0	0	0	0	0	0	0	0	0	0	0	0	0	0	0	0	0	0	0	0	0	0	0	0	0	0	0	0	0	0	0	0	0	0	0	0	0	0	0	0
b5f8299918ec2396b95bcbad173c5d34	0	0	0	0	0	0	0	0	0	0	0	0	0	0	0	0	0	0	0	0	0	0	0	0	0	0	0	0	0	0	0	0	0	0	0	0	0	0	0	0	0	0	0	0	0	0	0	0	0
fa2f8c2d5957233d0b74a4862286ad56	0	13	0	0	0	0	0	0	0	0	0	33	0	0	0	0	0	0	0	0	0	0	0	0	0	0	0	0	0	0	0	0	0	0	0	0	0	0	0	0	0	0	83	0	0	0	0	0	0
5c474535c5e923c66f0bdb3c220e9d5e	0	0	0	0	0	0	10	0	0	0	0	0	0	0	0	0	0	0	0	0	0	0	0	0	0	0	0	30	0	0	0	0	0	0	0	0	37	0	38	0	0	6	0	0	0	0	0	23	0
20bfc30a087822a209a01f524fb7f99b	0	0	0	0	0	0	0	0	0	0	0	0	0	0	0	76	0	0	0	0	0	0	0	0	0	0	0	0	0	0	0	0	0	68	0	0	0	0	0	0	0	0	0	0	0	0	0	0	0
d7ee7b11d05fe2edb7bce5fe0585312d	0	0	0	0	0	0	0	0	0	0	0	0	0	0	0	0	0	19	0	0	0	0	0	0	0	0	0	19	0	0	0	106	0	0	0	0	0	0	0	0	0	0	0	0	0	0	0	0	0
4631b7e70795c7224f93a4dde4aec938	0	0	0	0	0	0	0	0	0	0	0	0	0	0	0	0	0	0	0	0	0	0	0	0	0	0	0	0	144	0	0	0	0	0	0	0	0	0	0	0	0	0	0	0	0	0	0	0	0
e30cf2eb91fa2e0f2bf1b034aaaca6dd	0	0	0	0	0	0	0	0	0	0	0	0	0	0	0	0	0	0	0	0	0	0	0	0	0	0	0	0	0	144	0	0	0	0	0	0	0	0	0	0	0	0	0	0	0	0	0	0	0
297e76c1da2e3131d65259d0c846cd51	0	0	0	0	0	0	0	0	0	0	0	0	0	0	0	0	0	0	0	0	0	0	0	0	0	0	0	0	0	0	0	0	0	0	0	0	37	107	0	0	0	0	0	0	0	0	0	0	0
2e44a8097566b6ffe6bfbb6a0a8066a6	0	0	0	0	0	0	0	0	0	0	0	0	0	0	0	0	0	0	0	0	0	0	0	0	0	0	0	0	0	0	0	0	0	0	0	0	0	65	33	0	0	0	0	0	0	0	25	0	0
527368133a1aaa10236b1655ba46875c	0	0	0	0	0	0	0	0	0	0	0	0	0	0	0	0	0	0	0	0	0	0	0	0	0	0	0	0	0	0	0	0	0	0	0	0	0	0	11	115	0	0	0	0	0	0	0	0	0
f0a3d36fcfe00ef5e799f2b0620bbcfb	0	28	25	0	0	0	45	0	0	0	0	36	0	0	0	0	0	0	0	0	0	0	0	0	0	9	0	0	0	0	0	0	0	0	0	0	0	0	0	0	0	0	0	0	0	0	0	0	0
77ba6556ff41c730175e008fb348c118	0	0	0	5	3	0	0	0	0	32	0	0	0	0	0	0	0	0	0	0	0	0	0	0	0	0	0	0	0	0	0	0	0	0	0	0	0	0	0	0	0	0	0	0	93	0	0	0	0
e3e74cfec7686bce9020ad60de161c55	0	0	0	0	0	0	0	26	0	0	0	0	0	0	38	0	0	0	0	0	0	0	0	0	0	0	0	0	0	0	0	79	0	0	0	0	0	0	0	0	0	0	0	0	0	0	0	0	0
da8477f4edda81818436d76c75d21da9	0	0	0	0	0	0	0	0	0	43	0	0	0	0	0	0	0	0	0	0	0	0	0	0	0	0	0	0	0	0	0	0	0	0	0	0	0	0	0	0	0	0	0	0	0	0	0	0	0
47fa9f5d1a037037e54075de18d98772	0	0	0	0	0	0	0	0	0	11	0	0	0	0	0	0	0	0	0	0	0	0	0	0	0	0	0	0	0	0	0	0	0	0	0	0	0	0	0	0	0	0	0	0	0	0	0	0	0
0f37b45b164995e694542765f64fe549	0	0	0	0	0	0	0	0	0	0	0	0	0	0	0	0	0	0	0	0	0	0	0	0	0	0	0	46	75	11	0	0	0	0	0	11	0	0	0	0	0	0	0	0	0	0	0	0	0
4bc38c8ce382312329475d0d1153ba86	0	0	0	0	0	0	0	0	0	0	0	0	0	0	0	0	0	0	0	0	0	0	0	0	0	0	0	0	143	0	0	0	0	0	0	0	0	0	0	0	0	0	0	0	0	0	0	0	0
65776b1af2da25134babb938a2a6b3b6	0	0	0	0	0	0	0	0	0	0	0	0	0	0	0	0	0	0	0	0	0	0	0	0	0	0	0	0	0	143	0	0	0	0	0	0	0	0	0	0	0	0	0	0	0	0	0	0	0
d5c4338ec1cce4bcecbace5cf6b77cd3	0	0	0	0	0	0	0	0	0	0	0	0	0	0	0	0	0	0	0	0	0	0	0	0	0	0	0	0	0	0	0	0	0	0	0	0	0	0	0	0	0	0	0	0	0	0	0	0	0
92a142070b0b5900dc2528bb557c2ef5	0	0	40	0	0	0	0	0	0	0	0	0	0	0	0	0	0	0	0	0	0	0	0	0	0	0	0	0	0	0	0	0	0	0	0	0	0	0	0	0	0	102	0	0	0	0	0	0	0
bc0e4bd80731c6f1140a6e95bf8da081	0	0	0	0	0	0	0	0	0	0	0	0	0	142	0	0	0	0	0	0	0	0	0	0	0	0	0	0	0	0	0	0	0	0	0	0	0	0	0	0	0	0	0	0	0	0	0	0	0
32c6671a9f75ad6ee84a2f259262b5e6	0	0	0	0	0	0	0	0	0	0	0	0	0	0	0	0	39	0	0	0	0	21	0	0	0	0	0	0	0	0	0	0	0	0	0	0	0	0	0	0	0	0	0	0	0	0	0	79	0
694565885e98f7144cd3535addd9be6b	0	0	0	0	0	0	0	0	0	0	0	0	0	0	0	0	0	0	0	0	0	0	0	0	0	0	0	0	0	0	0	0	142	0	0	0	0	0	0	0	0	0	0	0	0	0	0	0	0
7f7fe9162cd77579ab9b0af9a9897f5e	0	0	0	0	0	0	0	0	0	0	0	0	0	0	0	0	0	0	0	0	0	0	0	0	0	0	0	0	0	0	0	0	0	0	0	0	142	0	0	0	0	0	0	0	0	0	0	0	0
680abe9184723ebdcf40eaca2263d5ac	0	20	0	0	0	0	0	0	0	0	0	0	0	0	0	0	0	0	0	0	0	0	0	0	0	0	0	0	68	0	0	0	0	0	0	0	34	0	19	0	0	0	0	0	0	0	0	0	0
6b45d825d4d91ab5f8cc1ac62e7c4f87	0	0	11	0	0	0	0	0	0	0	0	0	0	0	0	0	0	0	0	0	0	0	0	0	0	0	0	0	0	0	0	0	0	0	0	0	0	21	0	0	105	0	0	0	0	0	0	4	0
85dc5503b7cccc6dfc634a6daa87b1f2	0	0	0	0	0	0	54	0	0	0	0	0	0	0	0	0	0	0	0	0	0	0	0	0	0	0	0	0	0	0	0	0	0	24	0	0	0	0	0	0	0	0	0	0	0	0	0	0	0
0e96412e09d05b96c0732676b7f57f55	0	0	0	0	0	0	0	0	0	0	141	0	0	0	0	0	0	0	0	0	0	0	0	0	0	0	0	0	0	0	0	0	0	0	0	0	0	0	0	0	0	0	0	0	0	0	0	0	0
65644858f632c80ecd9d2bc5f304af62	0	0	0	0	0	0	0	0	0	0	0	0	0	141	0	0	0	0	0	0	0	0	0	0	0	0	0	0	0	0	0	0	0	0	0	0	0	0	0	0	0	0	0	0	0	0	0	0	0
ecf8cfa73412d5a0c67b70947feebfe0	0	0	0	0	0	0	0	0	0	0	0	0	0	0	132	0	0	0	0	0	0	0	0	0	0	0	0	0	0	0	0	0	9	0	0	0	0	0	0	0	0	0	0	0	0	0	0	0	0
67fa45700e8bd8456bac54bfdc9062ad	0	0	0	0	0	0	0	0	0	0	0	0	0	0	0	0	0	0	0	0	0	0	0	8	0	0	0	23	0	110	0	0	0	0	0	0	0	0	0	0	0	0	0	0	0	0	0	0	0
c92c9fdb628916c5fcd65754c7d18b86	0	0	0	0	0	0	0	0	0	0	0	0	0	0	0	0	0	0	0	0	0	0	0	0	0	0	0	141	0	0	0	0	0	0	0	0	0	0	0	0	0	0	0	0	0	0	0	0	0
8e1dcba358617dc87ba3c52ab1b9083f	0	0	0	0	0	0	0	0	0	0	0	0	0	0	0	0	0	0	0	0	0	0	0	0	0	0	0	0	141	0	0	0	0	0	0	0	0	0	0	0	0	0	0	0	0	0	0	0	0
e204cdd74fd1be4d599c457dcf210a97	0	0	0	0	0	0	0	0	0	0	0	0	0	0	0	0	0	0	0	0	0	0	0	0	0	0	0	0	0	0	0	141	0	0	0	0	0	0	0	0	0	0	0	0	0	0	0	0	0
d4270ec5e3ec14a2f36f6c441d0fab3f	0	0	0	0	0	0	0	0	0	0	0	0	0	0	0	0	0	0	0	0	0	0	0	0	0	0	0	0	0	0	0	0	0	141	0	0	0	0	0	0	0	0	0	0	0	0	0	0	0
90b95e42b68abbb3022ca079764358af	0	0	0	0	0	0	0	0	0	0	0	0	0	0	0	0	0	0	0	0	0	0	0	0	0	0	0	0	0	0	0	0	0	0	0	0	0	0	0	134	0	0	0	0	0	0	0	0	0
72ac8bdecffe184f479e61f81360dc91	0	0	0	0	0	0	0	0	0	0	0	0	0	0	0	0	0	0	0	0	0	0	0	0	0	0	0	0	0	0	0	0	0	0	0	0	0	0	0	0	0	0	0	0	0	0	20	0	0
5e05b800dc5d8e107fefb6b65a1193ea	33	14	27	0	0	0	0	0	0	0	0	0	0	0	0	0	6	0	0	0	0	0	0	0	0	0	0	0	0	0	0	0	5	0	0	0	0	0	0	0	0	0	0	0	0	29	0	0	0
92f0d3c18fcb9cbff03ed97934816235	31	0	0	0	0	0	0	0	0	0	0	0	0	0	0	7	0	0	0	0	0	0	0	0	30	0	0	0	0	0	0	0	0	0	0	0	0	0	0	0	0	0	0	0	0	0	0	0	0
2097b45d87699238f8dcb661b2567915	0	19	0	0	0	0	0	13	0	0	0	0	0	0	0	0	0	0	0	0	0	0	0	0	0	0	0	0	0	0	0	10	0	0	0	0	0	0	0	0	0	0	0	0	0	0	0	82	0
26f3d91d56340addeb524ddad2202202	0	0	0	0	0	0	38	0	0	0	0	0	0	0	0	0	0	0	0	0	0	0	0	0	0	0	0	0	0	0	0	0	0	0	0	0	0	0	0	0	0	0	0	0	0	0	0	0	0
20e06c3e276bdc24ef5284d00b561e08	0	0	0	0	0	0	0	0	0	0	0	0	0	0	0	0	0	0	0	0	0	0	0	0	0	0	0	121	19	0	0	0	0	0	0	0	0	0	0	0	0	0	0	0	0	0	0	0	0
7b0810c88e6221e8a5c47f225732af1f	0	0	0	0	0	0	0	0	0	0	0	0	0	0	0	0	0	0	0	0	0	0	0	0	0	0	0	0	0	127	0	0	0	0	13	0	0	0	0	0	0	0	0	0	0	0	0	0	0
8ef5f423ed01e3b23a3535fab4328e5f	0	0	0	0	0	0	0	0	0	0	0	0	0	0	0	0	0	0	0	0	0	0	0	0	0	0	0	0	0	0	0	0	0	34	0	0	0	0	0	0	0	0	0	0	106	0	0	0	0
1fd05af76255e62774a015c4f4716284	0	0	0	0	0	0	0	0	0	0	0	0	0	0	0	0	0	0	0	0	0	0	0	0	0	0	0	0	0	0	0	0	0	0	0	0	0	0	0	0	140	0	0	0	0	0	0	0	0
c442727b943542fa02631b8a35ea5808	0	0	0	0	0	0	0	0	0	0	0	0	0	0	0	0	0	0	0	0	0	0	0	0	0	0	0	0	0	0	0	0	0	0	0	0	0	0	0	0	0	0	0	0	0	0	0	0	0
6f72355380f432656dcc223da7e5216b	0	0	0	0	0	0	0	0	0	0	0	0	0	0	0	0	0	0	0	0	0	0	0	0	0	0	0	0	0	0	0	0	0	0	0	0	0	0	0	0	0	0	0	0	0	0	0	0	0
d066eb281f0f1beaabb6fc3fa86a910c	0	0	0	0	0	0	0	0	0	0	0	0	0	0	0	0	0	0	0	0	0	0	0	0	0	0	0	0	0	0	0	0	0	0	0	0	0	0	0	0	0	0	0	0	0	0	0	0	0
7caf6f7a21c0a398cc92263b34670e70	28	0	0	0	0	0	21	0	0	0	0	0	0	0	19	0	30	0	0	0	0	0	0	0	0	0	0	0	0	0	0	0	0	0	0	0	0	0	0	0	0	0	0	0	0	28	13	0	0
447986603478cdd75b86c9c9dd83dc65	4	0	0	52	0	0	13	0	0	0	0	31	3	0	0	0	0	0	0	0	0	0	0	0	0	2	0	0	0	0	0	0	0	0	0	0	0	0	0	0	0	0	0	0	0	0	0	0	0
960c012371eb855b25307c451a2a86df	0	0	22	0	0	0	0	0	0	0	0	0	0	0	0	0	0	0	0	0	0	0	0	0	0	0	0	0	0	0	0	0	0	0	0	21	0	0	0	0	91	0	0	0	0	0	5	0	0
f948a417e0ea287a31e3a6c9c64b421e	0	0	0	5	0	0	0	0	0	0	0	0	0	0	0	0	0	0	0	0	0	0	0	0	0	0	0	0	0	0	0	13	73	0	0	0	0	0	0	0	0	0	0	0	25	0	0	0	0
0027ef033bf40aa19029200f1bc802cc	0	0	0	0	0	77	0	0	0	0	0	0	0	0	0	0	0	0	0	0	0	0	0	0	0	0	0	0	0	0	0	0	0	0	0	0	0	0	0	0	0	62	0	0	0	0	0	0	0
96ac3cdc57575440d0501225e720febe	0	0	0	0	0	0	0	0	0	0	0	0	0	0	0	0	0	0	0	0	0	0	0	0	0	0	0	0	139	0	0	0	0	0	0	0	0	0	0	0	0	0	0	0	0	0	0	0	0
fa4390e9fe4ff363cc02252511f11ad6	0	0	0	0	0	0	0	0	0	0	0	0	0	0	0	0	0	0	0	0	0	0	0	0	0	0	0	0	139	0	0	0	0	0	0	0	0	0	0	0	0	0	0	0	0	0	0	0	0
8aa9afe84f2bd19e558cbb0ed534ccb2	0	0	0	0	0	0	0	0	0	0	0	0	0	0	0	0	0	0	0	0	0	0	0	0	0	0	0	0	0	0	0	0	0	0	0	0	72	0	67	0	0	0	0	0	0	0	0	0	0
44b6da9c274d7f92e451d62b28fd6157	0	0	0	0	0	0	0	0	0	0	0	0	0	0	0	0	0	0	0	0	0	0	0	0	0	0	0	0	0	0	0	0	0	0	0	0	0	0	0	0	139	0	0	0	0	0	0	0	0
869b7cbeb59ee5152d1ecd87da0717f4	0	0	0	0	0	0	0	0	0	0	0	0	0	0	0	0	0	0	0	0	0	0	0	0	0	0	0	0	0	0	0	0	0	0	0	0	0	0	0	0	0	0	139	0	0	0	0	0	0
25a3d2c740defbcebc10c266d300f928	30	0	0	0	0	0	58	0	0	0	0	0	0	0	0	0	0	0	0	0	0	0	0	0	50	0	0	0	0	0	0	0	0	0	0	0	0	0	0	0	0	0	0	0	0	0	0	0	0
0c04e77e00837aa76203beb6320b7a39	29	14	0	0	0	0	0	0	0	0	0	0	0	0	0	0	21	0	0	0	0	0	0	0	17	0	0	0	0	0	0	0	0	0	0	0	0	0	0	0	0	0	0	0	0	0	0	0	0
1f711df3b99a543df008540c9ef7c77f	22	0	0	0	0	0	23	0	0	0	93	0	0	0	0	0	0	0	0	0	0	0	0	0	0	0	0	0	0	0	0	0	0	0	0	0	0	0	0	0	0	0	0	0	0	0	0	0	0
1dfb753e6bc3a36843665d8ce22b5d60	0	21	0	0	0	0	0	0	0	0	0	0	0	69	0	0	0	0	0	0	0	0	37	0	0	0	0	0	0	0	0	11	0	0	0	0	0	0	0	0	0	0	0	0	0	0	0	0	0
bf0446e4eec1c61e603e366774279737	0	0	0	0	0	0	73	0	0	0	0	0	0	0	0	0	0	0	0	0	0	0	0	0	0	0	0	0	0	0	0	0	0	0	0	0	0	0	0	0	0	0	0	0	0	59	0	0	0
cbb02e1d187081777952f99b59034a39	0	0	0	0	0	0	31	0	0	0	0	0	0	0	35	0	0	0	0	0	0	0	0	0	38	0	0	0	0	0	0	0	0	0	0	0	0	0	0	0	0	0	0	0	0	34	0	0	0
45fec513cd056939bc8a5024b16a5b3d	0	0	0	0	0	0	0	0	0	0	0	73	0	0	0	0	0	0	0	0	0	0	0	0	0	0	0	0	0	0	0	0	0	0	0	0	0	0	0	0	0	0	0	0	0	0	0	65	0
240724b039a7091aeb568e40ca2c417f	0	0	0	0	0	0	0	0	0	0	0	18	0	0	0	0	0	0	0	0	0	0	0	0	0	0	0	0	0	0	0	0	0	0	0	0	0	0	0	0	0	0	0	0	0	0	0	0	0
9391e1a9a0f8e4d449d8c0296673581e	0	0	0	0	0	0	0	0	0	0	0	0	0	138	0	0	0	0	0	0	0	0	0	0	0	0	0	0	0	0	0	0	0	0	0	0	0	0	0	0	0	0	0	0	0	0	0	0	0
27728fb4e7d96c4ebbc7d20a1ce6dcd4	0	0	0	0	0	0	0	0	0	0	0	0	0	125	0	0	0	0	0	0	0	0	0	0	0	0	0	0	0	0	0	0	0	0	0	0	0	0	0	0	0	0	0	0	0	0	0	0	0
83d9e5f84a6ef2619e2fbbc4a4a5fec6	0	0	0	0	0	0	0	0	0	0	0	0	0	0	0	0	0	0	0	0	0	0	0	0	0	0	0	0	135	0	0	0	0	3	0	0	0	0	0	0	0	0	0	0	0	0	0	0	0
77951b9b4bbf53c79bf9810fed80ca90	0	0	0	0	0	0	0	0	0	0	0	0	0	0	0	0	0	0	0	0	0	0	0	0	0	0	0	0	0	0	0	0	0	0	0	0	0	42	0	0	96	0	0	0	0	0	0	0	0
7080950bbc8977707896a4e9e8c556cf	0	61	0	0	0	0	0	0	0	0	0	0	0	0	0	0	0	0	0	0	0	0	0	0	0	0	0	0	0	76	0	0	0	0	0	0	0	0	0	0	0	0	0	0	0	0	0	0	0
52e73ade27f5cece375c25bba5617d3e	0	40	0	0	0	0	0	0	0	51	0	0	0	0	0	0	0	19	0	0	0	0	0	0	0	0	0	0	0	0	0	0	0	0	0	0	0	0	0	0	0	0	0	0	0	0	0	0	0
d9a821183ffddfcb2b43272e011dbc48	0	0	38	0	5	0	0	0	0	6	0	0	0	0	10	0	0	0	0	0	7	0	20	0	19	0	0	0	0	0	0	0	6	0	0	0	0	0	0	0	0	0	0	0	0	0	0	0	0
3ced91c2f5126796c5194f19728c85cb	0	0	0	137	0	0	0	0	0	0	0	0	0	0	0	0	0	0	0	0	0	0	0	0	0	0	0	0	0	0	0	0	0	0	0	0	0	0	0	0	0	0	0	0	0	0	0	0	0
143d7367c43aff49b84e2fed05ab93fe	0	0	0	0	0	0	71	0	0	0	0	0	0	0	0	0	0	0	0	0	0	0	0	0	0	0	0	0	0	0	0	0	0	0	0	0	0	0	0	0	0	0	0	0	0	0	0	66	0
59b23cd9a6642d121985ff8767c5d677	0	0	0	0	0	0	0	0	0	0	137	0	0	0	0	0	0	0	0	0	0	0	0	0	0	0	0	0	0	0	0	0	0	0	0	0	0	0	0	0	0	0	0	0	0	0	0	0	0
da575f1e384978012bb9df06b7ecea22	0	0	0	0	0	0	0	0	0	0	0	0	0	0	0	0	0	11	10	0	0	0	0	15	0	0	0	0	0	0	0	21	0	0	14	0	0	0	0	0	0	0	0	0	0	0	0	0	0
ea88da8cbcc4fcdb639f5d34d5db4eaf	0	0	0	0	0	0	0	0	0	0	0	0	0	0	0	0	0	0	0	0	0	0	0	0	0	0	137	0	0	0	0	0	0	0	0	0	0	0	0	0	0	0	0	0	0	0	0	0	0
c5785d94da159ac239c5a97507eca5c3	0	0	0	0	0	0	0	0	0	0	0	0	0	0	0	0	0	0	0	0	0	0	0	0	0	0	0	59	0	78	0	0	0	0	0	0	0	0	0	0	0	0	0	0	0	0	0	0	0
3ffba41183a8537cf9b3376a8fe32595	0	0	0	0	0	0	0	0	0	0	0	0	0	0	0	0	0	0	0	0	0	0	0	0	0	0	0	0	0	137	0	0	0	0	0	0	0	0	0	0	0	0	0	0	0	0	0	0	0
157b9843969dace3bc9cf1b9a1ff1e79	0	0	0	0	0	0	0	0	0	0	0	0	0	0	0	0	0	0	0	0	0	0	0	0	0	0	0	0	0	0	0	0	0	0	0	0	0	28	35	0	0	74	0	0	0	0	0	0	0
02ae26256ef643d389a78d62b867c543	0	0	0	0	0	0	0	0	0	0	0	0	0	0	0	0	0	0	0	0	0	0	0	0	0	0	0	0	0	0	0	0	0	0	0	0	0	0	137	0	0	0	0	0	0	0	0	0	0
62eee49bae9b2977bde0a2008b564c40	0	0	0	0	0	0	0	0	0	0	0	0	0	0	0	0	0	0	0	0	0	0	0	0	0	0	0	0	0	0	0	0	0	0	0	0	0	0	43	81	0	0	0	0	0	0	0	0	0
faa76e12bf492442162cd048fcf6dc06	0	0	0	0	0	0	0	0	0	0	0	0	0	0	0	0	0	0	0	0	0	0	0	0	0	0	0	0	0	0	0	0	0	0	0	0	0	0	0	0	0	0	0	0	0	0	0	0	0
8ae61d771f729a7a27a76fc9c121d998	0	61	0	0	0	0	0	0	0	0	0	0	0	0	0	0	0	0	0	0	0	18	0	0	0	0	0	0	0	0	0	20	0	0	0	0	0	0	0	0	0	0	0	0	0	0	0	34	0
6ca8beb5c9eec646c7779905d8e8c1c2	0	20	0	0	0	0	0	0	0	0	0	0	0	0	0	0	0	0	0	0	0	0	0	0	0	0	0	0	0	0	0	0	0	0	0	0	0	0	83	0	0	0	0	0	0	0	0	0	0
b32a003de68222af588d971c300bd2ff	0	0	0	0	0	16	0	0	0	0	0	0	0	0	0	0	0	0	0	0	0	0	0	0	0	0	0	0	45	0	0	0	0	0	0	0	47	17	11	0	0	0	0	0	0	0	0	0	0
e639b84897084271ffa758b826ad9075	0	0	0	0	0	0	0	0	0	0	0	0	0	0	0	0	0	0	0	0	0	0	0	0	0	0	0	76	0	0	0	0	0	0	0	0	0	60	0	0	0	0	0	0	0	0	0	0	0
e386539543f57fecf4c88aef495f6649	0	0	0	0	0	0	0	0	0	0	0	0	0	0	0	0	0	0	0	0	0	0	0	0	0	0	0	0	136	0	0	0	0	0	0	0	0	0	0	0	0	0	0	0	0	0	0	0	0
99a10363292778dc0f0e4c3ed9548a1b	0	0	0	0	0	0	0	0	0	0	0	0	0	0	0	0	0	0	0	0	0	0	0	0	0	0	0	0	106	30	0	0	0	0	0	0	0	0	0	0	0	0	0	0	0	0	0	0	0
193a6cfff5c552b15151acf5bd6890c9	0	0	0	0	0	0	0	0	0	0	0	0	0	0	0	0	0	0	0	0	0	0	0	0	0	0	0	0	0	0	0	0	0	0	39	0	0	0	0	0	0	0	0	0	0	0	0	0	0
5a4f7270e5a39a3f3ef9115474afb5ad	0	0	0	0	0	0	0	0	0	0	0	0	0	0	0	0	0	0	0	0	0	0	0	0	0	0	0	0	0	0	0	0	0	0	0	0	0	0	0	0	136	0	0	0	0	0	0	0	0
300aee83d8942dd4b4e0440b6e94ee86	0	0	0	0	0	0	0	0	0	0	0	0	0	0	0	0	0	0	0	0	0	0	0	0	0	0	0	0	0	0	0	0	0	0	0	0	0	0	0	0	0	0	136	0	0	0	0	0	0
9473520683e27171bd8e4a14de70657f	0	0	0	0	0	0	0	0	0	0	0	0	0	0	0	0	0	0	0	0	0	0	0	0	0	0	0	0	0	0	0	0	0	0	0	0	0	0	0	0	0	0	136	0	0	0	0	0	0
da01ff487941b391cb3d95c77070663b	0	0	0	0	0	0	0	0	0	0	0	0	0	0	0	0	0	0	0	0	0	0	0	0	0	0	0	0	0	0	0	0	0	0	0	0	0	0	0	0	0	0	0	0	0	0	0	0	0
3a06a57ea9a5ba8702c1144fd02075a4	0	0	0	0	0	0	0	0	0	0	0	0	0	0	0	0	0	0	0	0	0	0	0	0	0	0	0	0	0	0	0	0	0	0	0	0	0	0	0	0	0	0	0	0	0	0	0	0	0
7772ab45417ce7f94580ca640332faea	0	70	0	0	0	0	0	0	0	0	0	0	0	0	0	0	0	0	0	0	0	0	0	12	0	0	0	53	0	0	0	0	0	0	0	0	0	0	0	0	0	0	0	0	0	0	0	0	0
e03cb5fbc323148ed15381932e6300b5	0	21	0	0	0	0	0	0	0	0	0	0	0	0	0	0	0	0	0	0	0	0	0	0	0	0	0	0	0	0	0	0	0	0	0	0	0	0	29	0	0	0	73	0	0	0	0	0	0
f11e17030bff35150e044794d7b75f86	0	0	0	0	0	0	0	0	0	0	0	0	0	0	0	0	0	24	0	0	0	0	0	0	0	0	0	0	0	0	0	0	0	0	0	0	0	0	0	0	0	0	0	0	0	0	0	0	0
da4de640be15e16c7890c14504bb0de7	0	0	0	0	0	0	0	0	0	0	0	0	0	0	0	0	0	0	35	0	0	0	0	0	67	0	0	0	0	0	33	0	0	0	0	0	0	0	0	0	0	0	0	0	0	0	0	0	0
f63af331a4a14b32942acf53e7b85643	0	0	0	0	0	0	0	0	0	0	0	0	0	0	0	0	0	0	0	0	0	0	0	66	0	0	0	0	0	69	0	0	0	0	0	0	0	0	0	0	0	0	0	0	0	0	0	0	0
02d1ed02d56c8ccc22e0759102f9e5a9	0	0	0	0	0	0	0	0	0	0	0	0	0	0	0	0	0	0	0	0	0	0	0	0	20	0	0	40	0	0	0	0	0	0	0	0	0	0	0	0	0	0	0	0	0	0	0	0	0
88f029247779914f4785266bbdec0535	0	0	0	0	0	0	0	0	0	0	0	0	0	0	0	0	0	0	0	0	0	0	0	0	0	0	0	0	0	0	0	0	0	0	0	0	0	0	25	0	0	0	0	0	0	0	0	0	0
b5eaef04131292e8b496f007468a690a	0	0	26	0	14	0	0	0	0	0	0	9	0	0	0	14	0	4	0	0	0	0	0	0	0	0	0	0	0	0	0	0	0	0	0	0	0	0	59	0	0	0	0	0	0	0	0	0	0
185d26f3f8405a3627d90c0754f439b0	0	0	0	0	0	60	0	0	0	0	0	0	0	0	0	0	0	0	0	0	0	0	0	0	0	0	0	0	0	0	0	0	0	74	0	0	0	0	0	0	0	0	0	0	0	0	0	0	0
7205bc5f64fca03cd3cd92be2f094337	0	0	0	0	0	0	0	40	0	0	0	0	0	0	0	0	0	0	0	0	0	0	0	0	94	0	0	0	0	0	0	0	0	0	0	0	0	0	0	0	0	0	0	0	0	0	0	0	0
8df611fd9288fc586cd9dc33cac931ea	0	0	0	0	0	0	0	0	104	0	0	0	0	0	0	0	0	0	0	0	0	0	0	0	0	0	0	0	0	0	0	0	0	0	0	13	0	0	17	0	0	0	0	0	0	0	0	0	0
da933e2f033747a293b3792e0a3e1a33	0	0	0	0	0	0	0	0	0	69	0	0	0	0	0	0	0	0	0	0	0	0	0	0	0	0	0	0	0	0	0	0	0	0	0	0	0	0	0	0	0	0	0	0	0	0	0	0	0
c7f8a22025b1e0b950af56b9a7044199	0	0	0	0	0	0	0	0	0	24	0	0	0	43	21	0	0	0	0	9	0	0	0	0	0	0	0	0	0	0	0	0	0	0	0	0	0	0	0	0	0	0	0	0	0	37	0	0	0
4243c617b8c1a1d5c23a11130eb459c6	0	0	0	0	0	0	0	0	0	0	0	0	0	0	0	72	0	9	0	0	0	0	0	0	0	0	0	0	0	0	0	0	0	0	53	0	0	0	0	0	0	0	0	0	0	0	0	0	0
43b7e2d6eb735b10d6fb2427e5ad17f7	0	0	0	0	0	0	0	0	0	0	0	0	0	0	0	0	0	0	0	0	0	0	0	110	0	0	0	24	0	0	0	0	0	0	0	0	0	0	0	0	0	0	0	0	0	0	0	0	0
63d507ff92899d635f87f7913536724d	0	0	0	0	0	0	0	0	0	0	0	0	0	0	0	0	0	0	0	0	0	0	0	0	0	0	0	134	0	0	0	0	0	0	0	0	0	0	0	0	0	0	0	0	0	0	0	0	0
60b03bd8fab998e9ed06445d630204e3	0	0	0	0	0	0	0	0	0	0	0	0	0	0	0	0	0	0	0	0	0	0	0	0	0	0	0	0	134	0	0	0	0	0	0	0	0	0	0	0	0	0	0	0	0	0	0	0	0
e7d89fdb3bf7d26b655b50dde2079e4e	0	0	0	0	0	0	0	0	0	0	0	0	0	0	0	0	0	0	0	0	0	0	0	0	0	0	0	0	134	0	0	0	0	0	0	0	0	0	0	0	0	0	0	0	0	0	0	0	0
b79e98c5cbe589c5d925597e01f7bb02	0	0	0	0	0	0	0	0	0	0	0	0	0	0	0	0	0	0	0	0	0	0	0	0	0	0	0	0	134	0	0	0	0	0	0	0	0	0	0	0	0	0	0	0	0	0	0	0	0
0865c41a5633dce7cc5d65b4d0606e4c	0	0	0	0	0	0	0	0	0	0	0	0	0	0	0	0	0	0	0	0	0	0	0	0	0	0	0	0	0	0	0	124	0	0	0	10	0	0	0	0	0	0	0	0	0	0	0	0	0
8254abfb6b8f54799fe75bda2c826395	0	0	0	0	0	0	0	0	0	0	0	0	0	0	0	0	0	0	0	0	0	0	0	0	0	0	0	0	0	0	0	0	0	0	0	0	0	0	0	0	134	0	0	0	0	0	0	0	0
bfd020a9977c449cdd843bb1cc54dc1a	0	0	0	0	0	0	0	0	0	0	0	0	0	0	0	0	0	0	0	0	0	0	0	0	0	0	0	0	0	0	0	0	0	0	0	0	0	0	0	0	0	32	102	0	0	0	0	0	0
8bae231b294d7934ef83a1963878f1a6	0	0	0	0	0	0	0	0	0	0	0	0	0	0	0	0	0	0	0	0	0	0	0	0	0	0	0	0	0	0	0	0	0	0	0	0	0	0	0	0	0	0	0	0	0	0	0	0	0
27f504d22dc8132c7c0137b5e57f72bd	9	51	0	0	0	0	73	0	0	0	0	0	0	0	0	0	0	0	0	0	0	0	0	0	0	0	0	0	0	0	0	0	0	0	0	0	0	0	0	0	0	0	0	0	0	0	0	0	0
09056c468035cd3bc3b5280bb34ba75f	0	28	0	0	0	0	41	0	0	0	0	22	0	32	0	0	0	0	0	0	0	10	0	0	0	0	0	0	0	0	0	0	0	0	0	0	0	0	0	0	0	0	0	0	0	0	0	0	0
e13f4accbdebf339c31d197a1678d27c	0	5	0	0	0	0	45	0	0	0	0	19	0	0	0	0	0	0	0	0	0	0	0	0	0	0	0	0	0	0	0	0	0	0	0	0	11	0	39	0	0	0	0	0	0	0	0	0	0
81c3b1fa23d4a50cf1153e113cba6b0d	0	0	0	0	0	0	60	0	0	0	0	0	0	73	0	0	0	0	0	0	0	0	0	0	0	0	0	0	0	0	0	0	0	0	0	0	0	0	0	0	0	0	0	0	0	0	0	0	0
69ed4c41c1c39c1c83f51865570afdfd	0	0	0	0	0	0	0	0	0	0	133	0	0	0	0	0	0	0	0	0	0	0	0	0	0	0	0	0	0	0	0	0	0	0	0	0	0	0	0	0	0	0	0	0	0	0	0	0	0
06365cc7970f05bfc151581b1d3264c1	0	0	0	0	0	0	0	0	0	0	0	0	0	133	0	0	0	0	0	0	0	0	0	0	0	0	0	0	0	0	0	0	0	0	0	0	0	0	0	0	0	0	0	0	0	0	0	0	0
a471d8e4eaecc506c42bc40d34a063e3	0	0	0	0	0	0	0	0	0	0	0	0	0	0	0	0	0	0	0	0	0	0	0	0	0	0	0	0	0	0	0	113	0	0	0	0	0	0	0	0	0	0	0	0	0	11	0	0	0
02b35941c46f026f1b7fc7c3f2c10a7b	0	0	0	0	0	0	0	0	0	0	0	0	0	0	0	0	0	0	0	0	0	0	0	0	0	0	0	0	0	0	0	0	0	0	0	0	31	0	29	0	0	69	0	0	0	0	0	0	0
971823ca1baf6015b35eb385ddeed5e8	0	0	0	0	132	0	0	0	0	0	0	0	0	0	0	0	0	0	0	0	0	0	0	0	0	0	0	0	0	0	0	0	0	0	0	0	0	0	0	0	0	0	0	0	0	0	0	0	0
59696315b3427f4d586c039990c8a068	0	0	0	0	132	0	0	0	0	0	0	0	0	0	0	0	0	0	0	0	0	0	0	0	0	0	0	0	0	0	0	0	0	0	0	0	0	0	0	0	0	0	0	0	0	0	0	0	0
0414238126804e92c25e53ebb472e077	0	0	0	0	0	0	0	15	0	0	0	43	0	49	0	0	0	0	0	0	0	0	0	0	0	0	0	0	0	0	0	0	0	0	0	0	0	0	0	0	0	0	0	0	0	0	0	0	0
b13bac2b95d603068de78652c16928db	0	0	0	0	0	0	0	0	0	0	0	29	0	0	0	0	0	0	0	0	0	0	0	0	0	0	0	0	0	0	0	0	0	0	0	0	0	44	0	0	0	0	0	0	0	0	59	0	0
adc52f3dfe10db3f09ca0f59b4fa9131	0	0	0	0	0	0	0	0	0	0	0	0	0	0	0	0	0	10	0	0	0	0	0	0	0	0	0	0	0	0	0	0	0	0	0	0	0	0	0	0	0	122	0	0	0	0	0	0	0
d75e3157b88ca799f05fd81be9054a15	0	0	0	0	0	0	0	0	0	0	0	0	0	0	0	0	0	0	0	0	0	0	0	8	0	0	0	83	0	41	0	0	0	0	0	0	0	0	0	0	0	0	0	0	0	0	0	0	0
8ecb996216168a4201907de3f17b7583	0	0	0	0	0	0	0	0	0	0	0	0	0	0	0	0	0	0	0	0	0	0	0	0	0	0	0	0	132	0	0	0	0	0	0	0	0	0	0	0	0	0	0	0	0	0	0	0	0
3b10c1060510cfb46fa50fac0eb29be2	0	0	0	0	0	0	0	0	0	0	0	0	0	0	0	0	0	0	0	0	0	0	0	0	0	0	0	0	0	132	0	0	0	0	0	0	0	0	0	0	0	0	0	0	0	0	0	0	0
60da959fea1b690cf42bd9cef95f12fa	0	0	0	0	0	0	0	0	0	0	0	0	0	0	0	0	0	0	0	0	0	0	0	0	0	0	0	0	0	0	0	0	0	0	0	0	70	62	0	0	0	0	0	0	0	0	0	0	0
0cee0543a3469568213863a715066bcc	0	0	0	0	0	0	0	0	0	0	0	0	0	0	0	0	0	0	0	0	0	0	0	0	0	0	0	0	0	0	0	0	0	0	0	0	0	0	0	104	0	0	0	0	0	0	0	23	0
110689f5d1e4bb86ab94f61304061517	0	0	0	0	0	0	0	0	0	0	0	0	0	0	0	0	0	0	0	0	0	0	0	0	0	0	0	0	0	0	0	0	0	0	0	0	0	0	0	0	0	0	0	0	0	0	0	0	0
6401f2b4679a5849d3de1dd05738ae12	0	0	0	0	0	0	57	0	0	0	0	41	0	0	0	0	0	0	0	0	0	0	0	0	15	0	0	0	0	0	0	0	0	0	0	0	0	0	0	0	0	0	0	0	0	0	0	0	0
668a559e81a2dda1a0f8e8263714f041	0	0	0	0	0	0	0	17	0	0	0	11	0	0	0	0	9	10	0	0	0	0	9	0	0	0	0	0	49	21	0	0	0	0	0	5	0	0	0	0	0	0	0	0	0	0	0	0	0
955d56f001ad2ebff54e485a6ccea186	0	0	0	0	0	0	0	0	131	0	0	0	0	0	0	0	0	0	0	0	0	0	0	0	0	0	0	0	0	0	0	0	0	0	0	0	0	0	0	0	0	0	0	0	0	0	0	0	0
c74b8a7fed74974cd7e7da3bce6e349b	0	0	0	0	0	0	0	0	131	0	0	0	0	0	0	0	0	0	0	0	0	0	0	0	0	0	0	0	0	0	0	0	0	0	0	0	0	0	0	0	0	0	0	0	0	0	0	0	0
b492c86f29470ee54a4a672b97f50443	0	0	0	0	0	0	0	0	0	0	0	0	0	107	0	0	0	0	6	0	0	0	0	0	0	0	0	0	0	0	0	0	0	0	0	0	0	0	0	0	0	0	0	0	0	18	0	0	0
80a643d02b9c75c1bae10fe571a620e8	0	0	0	0	0	0	0	0	0	0	0	0	0	0	0	0	0	0	50	0	0	0	0	0	0	0	0	0	0	0	0	0	0	0	0	0	0	0	0	0	0	0	0	0	0	0	81	0	0
8d27341ccc6e23825402d6acf3f88ead	0	0	0	0	0	0	0	0	0	0	0	0	0	0	0	0	0	0	0	0	0	0	0	0	20	0	0	0	0	0	0	0	0	0	0	0	0	0	0	0	0	0	0	0	0	64	21	0	0
e849bc66b039729dc913ec917d908550	0	0	0	0	0	0	0	0	0	0	0	0	0	0	0	0	0	0	0	0	0	0	0	0	0	0	0	73	0	0	0	0	0	58	0	0	0	0	0	0	0	0	0	0	0	0	0	0	0
c2431b7276f642edf24aa12aed20e894	0	0	0	0	0	0	0	0	0	0	0	0	0	0	0	0	0	0	0	0	0	0	0	0	0	0	0	0	0	131	0	0	0	0	0	0	0	0	0	0	0	0	0	0	0	0	0	0	0
3034099fe6b32a008b75fd6bdcb7d7f5	0	0	0	0	0	0	0	0	0	0	0	0	0	0	0	0	0	0	0	0	0	0	0	0	0	0	0	0	0	0	0	0	0	0	0	0	0	0	0	0	0	0	131	0	0	0	0	0	0
b187e00ca769e63edf7d1050b797190b	0	0	0	0	0	0	0	0	0	0	0	0	0	0	0	0	0	0	0	0	0	0	0	0	0	0	0	0	0	0	0	0	0	0	0	0	0	0	0	0	0	0	0	0	0	0	0	0	0
4482cc30824cb971e019d2eba71c2948	0	10	9	0	0	0	47	0	0	0	0	19	0	0	0	0	0	0	0	0	0	0	31	0	0	0	0	0	0	0	0	0	0	0	0	0	0	0	0	0	0	0	0	0	0	9	0	0	0
a1c7e0359a521d7e2eec1ba7064b0e3d	0	0	28	0	0	0	93	0	0	0	0	0	0	5	0	0	0	0	0	0	0	0	0	0	0	4	0	0	0	0	0	0	0	0	0	0	0	0	0	0	0	0	0	0	0	0	0	0	0
fc0fb35f6761ef89eb1093ec76f5b1b1	0	0	0	0	0	0	0	58	0	0	0	0	0	0	0	5	0	48	0	0	0	0	0	19	0	0	0	0	0	0	0	0	0	0	0	0	0	0	0	0	0	0	0	0	0	0	0	0	0
cfc29427770a96b46a4e1a2772fa2397	0	0	0	0	0	0	0	0	87	0	0	0	0	0	0	0	0	0	0	0	0	0	0	0	0	0	0	0	0	43	0	0	0	0	0	0	0	0	0	0	0	0	0	0	0	0	0	0	0
a35979d8716dba9095f93cc20377caeb	0	0	0	0	0	0	0	0	0	0	130	0	0	0	0	0	0	0	0	0	0	0	0	0	0	0	0	0	0	0	0	0	0	0	0	0	0	0	0	0	0	0	0	0	0	0	0	0	0
98019e7707f98c267b000e191fcefb93	0	0	0	0	0	0	0	0	0	0	0	0	0	0	0	0	0	0	0	0	0	0	0	0	0	0	0	130	0	0	0	0	0	0	0	0	0	0	0	0	0	0	0	0	0	0	0	0	0
30e79d2aba5493c8a97674a1b019b6d8	0	0	0	0	0	0	0	0	0	0	0	0	0	0	0	0	0	0	0	0	0	0	0	0	0	0	0	130	0	0	0	0	0	0	0	0	0	0	0	0	0	0	0	0	0	0	0	0	0
859ba2d3d1625170c2212cc22fbc0c02	0	0	0	0	0	0	0	0	0	0	0	0	0	0	0	0	0	0	0	0	0	0	0	0	0	0	0	0	130	0	0	0	0	0	0	0	0	0	0	0	0	0	0	0	0	0	0	0	0
886e364ce30f5c8067dc4ca43a037d97	0	0	0	0	0	0	0	0	0	0	0	0	0	0	0	0	0	0	0	0	0	0	0	0	0	0	0	0	130	0	0	0	0	0	0	0	0	0	0	0	0	0	0	0	0	0	0	0	0
ce7cc1a7faf3dcbc8677543e9971afed	0	0	0	0	0	0	0	0	0	0	0	0	0	0	0	0	0	0	0	0	0	0	0	0	0	0	0	0	0	0	0	63	0	0	0	0	45	0	0	0	0	0	0	0	0	0	22	0	0
88abb249535c9dece4bb827cf1027cc6	0	0	0	0	0	0	0	0	0	0	0	0	0	0	0	0	0	0	0	0	0	0	0	0	0	0	0	0	0	0	0	0	0	0	0	0	0	0	0	0	0	0	113	0	0	0	17	0	0
385add0b14c231218988f7a9ad27039a	0	0	0	0	0	0	0	0	0	0	0	0	0	0	0	0	0	0	0	0	0	0	0	0	0	0	0	0	0	0	0	0	0	0	0	0	0	0	0	0	0	0	0	0	0	0	0	0	0
7731c68c5479fa93fcc5a0f977c0a8f1	0	0	0	0	0	0	0	0	0	0	0	0	0	0	0	0	0	0	0	0	0	0	0	0	0	0	0	0	0	0	0	0	0	0	0	0	0	0	0	0	0	0	0	0	0	0	0	0	0
6501936bd58169b278d0a9f0d204a8cd	0	0	0	0	0	0	0	30	0	80	0	0	0	0	0	0	0	19	0	0	0	0	0	0	0	0	0	0	0	0	0	0	0	0	0	0	0	0	0	0	0	0	0	0	0	0	0	0	0
e8c36e629d4e18677643ea5b2abf45fd	0	0	0	0	0	0	0	0	0	0	0	0	0	0	0	0	0	0	0	0	0	0	0	18	0	0	0	0	0	111	0	0	0	0	0	0	0	0	0	0	0	0	0	0	0	0	0	0	0
0cf9eb0662a9fff6c5dd63075c1e75ca	0	0	0	0	0	0	0	0	0	0	0	0	0	0	0	0	0	0	0	0	0	0	0	0	0	0	0	75	0	0	0	0	0	54	0	0	0	0	0	0	0	0	0	0	0	0	0	0	0
0dda3c61773891725038a96bb7484972	0	0	0	0	0	0	0	0	0	0	0	0	0	0	0	0	0	0	0	0	0	0	0	0	0	0	0	0	129	0	0	0	0	0	0	0	0	0	0	0	0	0	0	0	0	0	0	0	0
6d4dcfdb5e5739d16d18fec79a022e0f	0	0	0	0	0	0	0	0	0	0	0	0	0	0	0	0	0	0	0	0	0	0	0	0	0	0	0	0	0	0	0	0	0	129	0	0	0	0	0	0	0	0	0	0	0	0	0	0	0
bcb0563b845c766753427719924f4cf3	0	0	0	0	0	0	0	0	0	0	0	0	0	0	0	0	0	0	0	0	0	0	0	0	0	0	0	0	0	0	0	0	0	0	0	0	0	0	0	129	0	0	0	0	0	0	0	0	0
ff9b805c663c0db150e20699683ccc66	0	0	0	0	0	0	0	0	0	0	0	0	0	0	0	0	0	0	0	0	0	0	0	0	0	0	0	0	0	0	0	0	0	0	0	0	0	0	0	0	129	0	0	0	0	0	0	0	0
add1c22850bb6448343d29dc26891d73	0	0	0	0	0	0	0	0	0	0	0	0	0	0	0	0	0	0	0	0	0	0	0	0	0	0	0	0	0	0	0	0	0	0	0	0	0	0	0	0	0	0	0	0	129	0	0	0	0
556b9fb02c08258221f2ae06c612784a	0	0	0	0	0	0	0	0	0	0	0	0	0	0	0	0	0	0	0	0	0	0	0	0	0	0	0	0	0	0	0	0	0	0	0	0	0	0	0	0	0	0	0	0	0	0	0	0	0
123f6ca529c75119a645d8069e155769	0	0	0	0	0	0	0	0	0	0	0	0	0	0	0	0	0	0	0	0	0	0	0	0	0	0	0	0	0	0	0	0	0	0	0	0	0	0	0	0	0	0	0	0	0	0	0	0	0
bda56fc893dbf3571e7e60acb9c4db12	41	0	0	0	0	0	50	0	0	0	0	0	0	0	0	0	4	0	0	0	0	0	0	0	0	0	0	0	0	0	0	0	0	0	0	0	0	0	0	0	0	0	0	0	0	11	0	0	0
acc6e504ed0b2a94d176f59809e0c54e	0	11	0	0	0	0	0	0	0	0	0	0	0	0	0	0	0	0	0	0	0	0	0	0	0	0	0	0	0	0	0	0	0	0	0	0	0	0	0	0	0	0	0	0	0	0	0	0	0
16774601a4599a56e65db9764c4e257d	0	6	0	0	0	0	0	0	0	0	0	17	0	0	0	0	0	0	6	0	1	0	24	0	18	0	0	0	0	0	0	0	0	0	0	0	0	0	0	0	0	0	0	0	0	17	23	16	0
8a1cba2c185e9891c6f2e3023e019408	0	0	0	0	109	0	0	0	0	0	0	0	0	0	0	0	0	0	0	0	0	0	0	0	0	0	0	0	0	19	0	0	0	0	0	0	0	0	0	0	0	0	0	0	0	0	0	0	0
7dcbf0d8ec3707ed4fa8c336ef9e2368	0	0	0	0	0	0	0	0	0	0	0	0	0	0	0	0	0	30	0	0	0	0	0	26	0	0	0	0	0	0	0	0	72	0	0	0	0	0	0	0	0	0	0	0	0	0	0	0	0
b25bc97da94dd1277914d4891e13141d	0	0	0	0	0	0	0	0	0	0	0	0	0	0	0	0	0	0	0	0	98	0	0	0	0	0	0	0	0	0	0	0	0	0	0	0	0	0	0	0	0	0	0	0	0	0	0	30	0
3070857f96cc25f0de85249fe7d8ad17	0	0	0	0	0	0	0	0	0	0	0	0	0	0	0	0	0	0	0	0	0	0	0	13	0	0	0	21	0	94	0	0	0	0	0	0	0	0	0	0	0	0	0	0	0	0	0	0	0
ece8ace458c3dad90acdb59106c7c83c	0	0	0	0	0	0	0	0	0	0	0	0	0	0	0	0	0	0	0	0	0	0	0	0	0	0	0	0	128	0	0	0	0	0	0	0	0	0	0	0	0	0	0	0	0	0	0	0	0
baece8e3400ea562a0b8ae3a4f253c5f	0	0	0	0	0	0	0	0	0	0	0	0	0	0	0	0	0	0	0	0	0	0	0	0	0	0	0	0	0	128	0	0	0	0	0	0	0	0	0	0	0	0	0	0	0	0	0	0	0
2b75ce6a0c8c01e604bcc9cae47b6a5c	0	0	0	0	0	0	0	0	0	0	0	0	0	0	0	0	0	0	0	0	0	0	0	0	0	0	0	0	0	0	0	0	0	0	0	0	0	0	0	128	0	0	0	0	0	0	0	0	0
d63a7bf7a1f26022f431aed3e7c5d3a9	0	0	0	0	0	0	0	0	0	0	0	0	0	0	0	0	0	0	0	0	0	0	0	0	0	0	0	0	0	0	0	0	0	0	0	0	0	0	0	0	128	0	0	0	0	0	0	0	0
1f7b1f8385a853bcd2a2542ce5f408a1	0	0	0	0	0	0	0	0	0	0	0	0	0	0	0	0	0	0	0	0	0	0	0	0	0	0	0	0	0	0	0	0	0	0	0	0	0	0	0	0	128	0	0	0	0	0	0	0	0
9a3065953a5837aec1adcca7cde75cce	0	0	0	0	0	0	0	0	0	0	0	0	0	0	0	0	0	0	0	0	0	0	0	0	0	0	0	0	0	0	0	0	0	0	0	0	0	0	0	0	0	0	0	0	0	0	0	128	0
566fb1371392a8bdeb961ae3634dc7fc	0	0	0	0	0	0	0	0	0	0	0	0	0	0	0	0	0	0	0	0	0	0	0	0	0	0	0	0	0	0	0	0	0	0	0	0	0	0	0	0	0	0	0	0	0	0	0	0	0
e6ee4b9c711acd0bfe10d1793a6eeba6	21	0	0	0	0	0	0	0	0	0	0	0	0	0	0	0	0	0	0	0	0	0	0	0	0	0	0	0	0	0	0	0	0	0	0	0	0	0	0	0	0	0	0	0	0	0	0	106	0
f416cbcf95be8c451ccf3d97d23e8136	0	0	0	0	0	52	0	0	0	0	0	0	0	0	0	0	0	0	0	0	0	0	0	0	0	0	0	0	0	53	0	0	0	0	0	0	0	0	0	0	0	22	0	0	0	0	0	0	0
e321a12659c7a075e1a22e34ebf30573	0	0	0	0	0	0	0	0	0	0	0	0	0	0	10	0	0	0	0	0	33	0	24	0	23	0	0	0	0	0	0	0	0	0	0	0	0	0	0	0	0	0	0	0	0	0	37	0	0
5f40d7677167f8f667ff848052bd5cce	0	0	0	0	0	0	0	0	0	0	0	0	0	0	0	49	0	51	0	0	0	27	0	0	0	0	0	0	0	0	0	0	0	0	0	0	0	0	0	0	0	0	0	0	0	0	0	0	0
c73237dbca104a1e07ac9db9149ebf43	0	0	0	0	0	0	0	0	0	0	0	0	0	0	0	0	0	0	0	0	0	0	0	0	0	0	0	0	127	0	0	0	0	0	0	0	0	0	0	0	0	0	0	0	0	0	0	0	0
9e3836f876e032563d2697a477550bc9	0	0	0	0	0	0	0	0	0	0	0	0	0	0	0	0	0	0	0	0	0	0	0	0	0	0	0	0	127	0	0	0	0	0	0	0	0	0	0	0	0	0	0	0	0	0	0	0	0
098379461a8e2feb56078bf49c087811	0	0	0	0	0	0	0	0	0	0	0	0	0	0	0	0	0	0	0	0	0	0	0	0	0	0	0	0	0	0	0	98	0	0	0	0	0	0	0	0	0	0	0	0	0	0	0	0	0
2ce604b70f52dc6024921760802aacd9	0	0	0	0	0	0	0	0	0	0	0	0	0	0	0	0	0	0	0	0	0	0	0	0	0	0	0	0	0	0	0	0	0	0	0	0	0	0	0	0	0	0	0	0	127	0	0	0	0
3439ac8cf166e685fac4a4cd2f179de5	0	29	0	0	0	0	0	0	0	0	0	0	0	74	0	0	0	0	0	0	0	7	0	0	0	0	0	0	0	0	0	0	0	0	0	16	0	0	0	0	0	0	0	0	0	0	0	0	0
78c4ea97c5629c292f5da55c1d6b17bb	0	0	0	0	0	0	0	5	0	0	0	0	0	0	0	0	0	0	0	0	0	0	0	0	0	0	0	0	0	0	121	0	0	0	0	0	0	0	0	0	0	0	0	0	0	0	0	0	0
454897a60e9907695df5474af16141b3	0	0	0	0	0	0	0	0	0	126	0	0	0	0	0	0	0	0	0	0	0	0	0	0	0	0	0	0	0	0	0	0	0	0	0	0	0	0	0	0	0	0	0	0	0	0	0	0	0
d04c4d00304ebb8d7865d69f9e436a98	0	0	0	0	0	0	0	0	0	26	0	0	0	0	0	0	0	14	0	0	0	0	0	0	0	78	0	0	0	0	0	0	8	0	0	0	0	0	0	0	0	0	0	0	0	0	0	0	0
afa0a5ecbd67ac5cd34c586e6fa50f11	0	0	0	0	0	0	0	0	0	0	0	0	0	126	0	0	0	0	0	0	0	0	0	0	0	0	0	0	0	0	0	0	0	0	0	0	0	0	0	0	0	0	0	0	0	0	0	0	0
2445b35e3ab07f02cd5e83e065ecaa98	0	0	0	0	0	0	0	0	0	0	0	0	0	0	0	0	0	0	0	0	0	0	0	0	0	0	12	0	0	0	0	0	0	0	0	0	0	0	0	66	0	0	0	0	39	0	0	0	0
99203388682db2ab81e6ae60b8fc18d9	0	0	0	0	0	0	0	0	0	0	0	0	0	0	0	0	0	0	0	0	0	0	0	0	0	0	0	0	126	0	0	0	0	0	0	0	0	0	0	0	0	0	0	0	0	0	0	0	0
fc4f44b9a5ed88b11c96a3129e32c254	0	0	0	0	0	0	0	0	0	0	0	0	0	0	0	0	0	0	0	0	0	0	0	0	0	0	0	0	0	96	0	0	0	0	0	0	0	0	0	0	0	0	0	0	0	0	0	0	0
3a478f129d3710b90c6de5208a332305	0	0	0	0	0	0	0	0	0	0	0	0	0	0	0	0	0	0	0	0	0	0	0	0	0	0	0	0	0	0	0	0	0	0	0	0	0	0	0	0	0	0	126	0	0	0	0	0	0
81e80f8a05d0e9be15d2075d33358df2	0	0	0	0	0	0	0	0	0	0	0	0	0	0	0	0	0	0	0	0	0	0	0	0	0	0	0	0	0	0	0	0	0	0	0	0	0	0	0	0	0	0	126	0	0	0	0	0	0
f898a461fb969ba2b8e96a22fd0aa74d	0	0	0	0	0	0	0	0	0	0	0	0	0	0	0	0	0	0	0	0	0	0	0	0	0	0	0	0	0	0	0	0	0	0	0	0	0	0	0	0	0	0	0	0	0	0	0	0	0
a28b7e343ad1d3580883470606b93549	52	27	0	0	0	0	0	0	0	0	0	6	0	0	0	0	0	0	0	0	0	0	0	0	0	0	0	0	0	0	0	0	0	0	0	0	0	0	0	0	0	0	0	0	0	0	40	0	0
472100b0d811e113efa3e21b284fc766	0	0	45	0	0	0	0	0	0	0	0	0	0	0	0	0	0	0	0	0	80	0	0	0	0	0	0	0	0	0	0	0	0	0	0	0	0	0	0	0	0	0	0	0	0	0	0	0	0
c0395fdc44e5159d354cf056b47a0b56	0	0	10	0	0	0	0	10	0	0	0	32	0	0	0	0	24	0	0	0	0	0	0	0	0	0	0	0	0	0	0	46	0	0	0	0	0	0	0	0	0	0	0	0	0	0	0	0	0
44b0a2aa896efd751573f8d45fcb862b	0	0	0	98	0	27	0	0	0	0	0	0	0	0	0	0	0	0	0	0	0	0	0	0	0	0	0	0	0	0	0	0	0	0	0	0	0	0	0	0	0	0	0	0	0	0	0	0	0
03ab4fd706a82632ee09edf4867cc0e5	0	0	0	26	0	0	0	0	0	0	0	0	0	0	0	0	21	0	0	0	0	0	7	0	0	0	0	0	0	0	0	0	0	0	0	0	0	0	0	67	0	4	0	0	0	0	0	0	0
6e5c5b49ecaa8b1283eb227f8f9bd1eb	0	0	0	0	0	0	0	0	125	0	0	0	0	0	0	0	0	0	0	0	0	0	0	0	0	0	0	0	0	0	0	0	0	0	0	0	0	0	0	0	0	0	0	0	0	0	0	0	0
5db8ebca34d5e26b5658c78033eb4295	0	0	0	0	0	0	0	0	0	0	0	0	0	0	0	0	0	0	0	0	0	0	0	0	0	0	0	0	125	0	0	0	0	0	0	0	0	0	0	0	0	0	0	0	0	0	0	0	0
ec19cb04ba4fd39ae12fac427bb6aba0	0	124	0	0	0	0	0	0	0	0	0	0	0	0	0	0	0	0	0	0	0	0	0	0	0	0	0	0	0	0	0	0	0	0	0	0	0	0	0	0	0	0	0	0	0	0	0	0	0
f8c7b29ef460ff94bc6fd385be04bdf4	0	82	0	0	0	0	0	0	0	0	0	0	0	0	0	0	0	0	0	0	0	0	0	0	31	0	0	0	0	0	0	0	11	0	0	0	0	0	0	0	0	0	0	0	0	0	0	0	0
92472e5e61b70648efd4c3f7d7f7e0e2	0	0	0	0	0	0	80	8	0	0	0	0	0	0	0	0	36	0	0	0	0	0	0	0	0	0	0	0	0	0	0	0	0	0	0	0	0	0	0	0	0	0	0	0	0	0	0	0	0
6e5a9b53ad08f7a94cb0f9a0c78fb60d	0	0	0	0	0	0	32	0	0	0	0	48	0	0	0	0	0	0	0	0	0	0	0	0	0	0	0	0	0	0	0	0	0	0	0	0	0	0	0	0	0	21	0	0	0	0	0	23	0
a1e780566c299821515fe5ad2aa48cbe	0	0	0	0	0	0	0	0	0	0	0	0	0	0	0	0	0	0	1	117	0	0	0	0	0	0	0	0	0	0	0	0	0	0	0	0	0	0	0	0	0	0	0	0	0	0	0	0	0
79b96ad56b737f860abfcd73b514d996	0	0	0	0	0	0	0	0	0	0	0	0	0	0	0	0	0	0	0	0	0	0	0	0	0	124	0	0	0	0	0	0	0	0	0	0	0	0	0	0	0	0	0	0	0	0	0	0	0
a5caefb7860c7b87a1d1001f3d328abd	0	0	0	0	0	0	0	0	0	0	0	0	0	0	0	0	0	0	0	0	0	0	0	0	0	124	0	0	0	0	0	0	0	0	0	0	0	0	0	0	0	0	0	0	0	0	0	0	0
d3ad43f196cd87ceac7b12aab420a4bc	0	0	0	0	0	0	0	0	0	0	0	0	0	0	0	0	0	0	0	0	0	0	0	0	0	0	0	0	124	0	0	0	0	0	0	0	0	0	0	0	0	0	0	0	0	0	0	0	0
e24d49ab7ab28c45dcb3f4c2ffd64153	0	0	0	0	0	0	0	0	0	0	0	0	0	0	0	0	0	0	0	0	0	0	0	0	0	0	0	0	124	0	0	0	0	0	0	0	0	0	0	0	0	0	0	0	0	0	0	0	0
1e1edc78dd4081328d57209a92ac5db8	0	0	0	0	0	0	0	0	0	0	0	0	0	0	0	0	0	0	0	0	0	0	0	0	0	0	0	0	0	0	0	0	0	0	0	0	0	0	0	0	124	0	0	0	0	0	0	0	0
d16ace60f3165c9358d2e5085a349855	0	0	0	0	0	0	0	0	0	0	0	0	0	0	0	0	0	0	0	0	0	0	0	0	0	0	0	0	0	0	0	0	0	0	0	0	0	0	0	0	56	0	0	0	68	0	0	0	0
2c5f47ebd45575954307561b49521b8f	0	0	0	0	0	0	0	0	0	0	0	0	0	0	0	0	0	0	0	0	0	0	0	0	0	0	0	0	0	0	0	0	0	0	0	0	0	0	0	0	0	0	0	0	0	0	0	0	0
9a5cde74369b47051c8543ce1128b533	0	91	0	0	0	0	0	12	0	0	0	0	0	0	0	0	0	0	0	0	0	0	0	0	0	0	0	0	0	0	0	0	0	0	0	20	0	0	0	0	0	0	0	0	0	0	0	0	0
6f417d604d6331af74d79d1a1b86552d	0	0	123	0	0	0	0	0	0	0	0	0	0	0	0	0	0	0	0	0	0	0	0	0	0	0	0	0	0	0	0	0	0	0	0	0	0	0	0	0	0	0	0	0	0	0	0	0	0
0d91348c66f3fd36b16e03a79393789f	0	0	0	0	37	0	0	0	0	0	0	0	0	0	0	0	0	0	0	0	0	0	0	0	0	0	0	0	0	0	0	0	0	0	0	0	0	0	0	0	0	0	0	64	0	0	0	0	0
400302c53c301e85475fcb15019b6bf3	0	0	0	0	0	0	16	0	0	0	0	0	0	0	0	0	0	0	0	0	0	0	0	0	0	0	0	0	0	0	0	0	0	0	0	0	0	0	0	0	0	0	107	0	0	0	0	0	0
fe39e82d0d12097241b96159339482f7	0	0	0	0	0	0	0	0	123	0	0	0	0	0	0	0	0	0	0	0	0	0	0	0	0	0	0	0	0	0	0	0	0	0	0	0	0	0	0	0	0	0	0	0	0	0	0	0	0
ff2f6abcaa2b2dea944caf3f2c4e1adb	0	0	0	0	0	0	0	0	0	0	0	0	0	0	0	123	0	0	0	0	0	0	0	0	0	0	0	0	0	0	0	0	0	0	0	0	0	0	0	0	0	0	0	0	0	0	0	0	0
bbdab6b721a97198b7e7405caeadd6a2	0	0	0	0	0	0	0	0	0	0	0	0	0	0	0	0	0	14	0	0	0	0	0	0	0	0	0	0	0	0	0	0	0	0	0	0	0	0	0	0	0	0	0	0	0	0	0	0	0
9a81803c89ca8ee86cd33602a5b6825f	0	0	0	0	0	0	0	0	0	0	0	0	0	0	0	0	0	0	0	0	0	0	0	0	0	0	0	0	123	0	0	0	0	0	0	0	0	0	0	0	0	0	0	0	0	0	0	0	0
54acaa02713a6e1c305ca1caab76938f	0	0	0	0	0	0	0	0	0	0	0	0	0	0	0	0	0	0	0	0	0	0	0	0	0	0	0	0	123	0	0	0	0	0	0	0	0	0	0	0	0	0	0	0	0	0	0	0	0
dcc323752ebda91f52c005254f1f8bd3	0	0	0	0	0	0	0	0	0	0	0	0	0	0	0	0	0	0	0	0	0	0	0	0	0	0	0	0	123	0	0	0	0	0	0	0	0	0	0	0	0	0	0	0	0	0	0	0	0
cf0067dc368995ead3be4504d5a9f4d8	0	0	0	0	0	0	0	0	0	0	0	0	0	0	0	0	0	0	0	0	0	0	0	0	0	0	0	0	109	0	0	0	0	14	0	0	0	0	0	0	0	0	0	0	0	0	0	0	0
e7067343a27e63992d322b1b3ce40d71	0	0	0	0	0	0	0	0	0	0	0	0	0	0	0	0	0	0	0	0	0	0	0	0	0	0	0	0	0	123	0	0	0	0	0	0	0	0	0	0	0	0	0	0	0	0	0	0	0
40ddefa328367763dfe923f8323031bf	0	0	0	0	0	0	0	0	0	0	0	0	0	0	0	0	0	0	0	0	0	0	0	0	0	0	0	0	0	0	0	0	0	0	0	0	0	123	0	0	0	0	0	0	0	0	0	0	0
415cf2c13fb5365b06e78b6bde1f1118	0	0	0	0	0	0	0	0	0	0	0	0	0	0	0	0	0	0	0	0	0	0	0	0	0	0	0	0	0	0	0	0	0	0	0	0	0	0	0	0	123	0	0	0	0	0	0	0	0
434ff11bd5f2ce10be12cb02c5e4c852	0	0	0	0	0	0	0	0	0	0	0	0	0	0	0	0	0	0	0	0	0	0	0	0	0	0	0	0	0	0	0	0	0	0	0	0	0	0	0	0	0	0	0	0	123	0	0	0	0
06976c830935460b44394d24a5ff1263	0	0	33	0	0	0	38	0	0	20	0	0	0	0	0	0	0	0	0	0	0	0	0	0	0	0	0	0	0	0	0	0	0	0	0	0	0	0	0	0	0	0	0	0	0	31	0	0	0
05e184cdb7eb91d922e1c3fef269be94	0	0	0	0	0	0	0	0	0	0	122	0	0	0	0	0	0	0	0	0	0	0	0	0	0	0	0	0	0	0	0	0	0	0	0	0	0	0	0	0	0	0	0	0	0	0	0	0	0
bd1e93a6bbe7649aac799494613542e9	0	0	0	0	0	0	0	0	0	0	0	0	25	0	0	0	0	0	50	0	0	0	0	0	0	41	0	0	0	0	0	0	0	6	0	0	0	0	0	0	0	0	0	0	0	0	0	0	0
39088d8e99ff5907437e01344cdb99e3	0	0	0	0	0	0	0	0	0	0	0	0	0	0	0	0	0	0	0	0	0	0	0	0	0	0	0	122	0	0	0	0	0	0	0	0	0	0	0	0	0	0	0	0	0	0	0	0	0
293aab775f2b46ac65796b6630e8723a	0	0	0	0	0	0	0	0	0	0	0	0	0	0	0	0	0	0	0	0	0	0	0	0	0	0	0	20	102	0	0	0	0	0	0	0	0	0	0	0	0	0	0	0	0	0	0	0	0
a110b40d00cc1c3541e6fb71fc188a4e	0	0	0	0	0	0	0	0	0	0	0	0	0	0	0	0	0	0	0	0	0	0	0	0	0	0	0	0	122	0	0	0	0	0	0	0	0	0	0	0	0	0	0	0	0	0	0	0	0
fd6e684152804e34ac87568ee6e70b8b	0	0	0	0	0	0	0	0	0	0	0	0	0	0	0	0	0	0	0	0	0	0	0	0	0	0	0	0	0	0	0	0	0	0	0	0	0	50	0	72	0	0	0	0	0	0	0	0	0
0c5bc3ab7c3b69e38b6270b1b14836b0	0	0	0	0	0	0	0	0	0	0	0	0	0	0	0	0	0	0	0	0	0	0	0	0	0	0	0	0	0	0	0	0	0	0	0	0	0	0	0	0	0	0	0	122	0	0	0	0	0
400f48f57d2ee7c14baabb78fb34a035	0	0	0	0	0	0	0	0	0	0	0	0	0	0	0	0	0	0	0	0	0	0	0	0	0	0	0	0	0	0	0	0	0	0	0	0	0	0	0	0	0	0	0	0	0	0	0	0	0
645d5d13fb81786a21628c6cccbe2f8a	0	0	0	0	0	0	0	0	0	0	0	0	0	0	0	0	0	0	0	0	0	0	0	0	0	0	0	0	0	0	0	0	0	0	0	0	0	0	0	0	0	0	0	0	0	0	0	0	0
5702c5fc80905d612247a875dde69e85	31	0	0	0	0	0	0	0	0	0	0	0	0	0	0	0	0	0	0	0	0	0	0	0	0	0	0	0	0	0	0	0	0	0	0	0	0	0	0	90	0	0	0	0	0	0	0	0	0
64ab4b4fc94ba58dda7c90da72739f1b	0	5	0	0	0	0	0	0	0	0	0	0	0	0	0	11	50	0	0	0	0	7	0	0	0	0	0	0	0	0	0	0	0	0	0	0	0	0	0	0	0	0	0	0	0	17	0	0	0
21816c73bd3aa17e77c1c11a8f18d9c7	0	0	0	11	0	0	0	0	0	81	0	0	0	0	0	0	0	0	0	0	0	0	0	0	0	0	0	0	0	0	0	0	0	0	0	0	29	0	0	0	0	0	0	0	0	0	0	0	0
ff636963241b4d97e821d59c74499f83	0	0	0	0	0	19	0	0	0	0	0	0	0	0	0	0	0	0	0	0	0	0	0	0	0	0	0	0	0	0	0	0	0	0	0	0	0	0	0	87	0	0	0	15	0	0	0	0	0
a732bfe939d1f44a574cf9cca9a36117	0	0	0	0	0	0	77	0	0	0	0	0	0	0	8	0	0	0	0	0	0	0	0	0	0	0	0	0	0	0	0	0	0	0	0	0	0	0	0	0	0	0	0	0	0	36	0	0	0
5cce87a323f1a6b2c64056e0fb3ac5be	0	0	0	0	0	0	0	0	0	0	0	0	0	0	0	0	0	0	0	0	0	0	15	0	0	0	0	0	0	0	0	0	0	0	0	0	0	0	0	0	106	0	0	0	0	0	0	0	0
567ce113032c39da54d281a7cafb395c	0	0	0	0	0	0	0	0	0	0	0	0	0	0	0	0	0	0	0	0	0	0	0	0	0	0	0	0	110	0	0	0	0	11	0	0	0	0	0	0	0	0	0	0	0	0	0	0	0
53d72a1738c515c682c64d248f1ec347	0	0	0	0	0	0	0	0	0	0	0	0	0	0	0	0	0	0	0	0	0	0	0	0	0	0	0	0	0	0	0	0	0	0	0	0	0	0	0	0	0	0	0	0	121	0	0	0	0
126f6d0c45e81cb45664772ae792005f	0	0	0	0	0	0	0	0	0	0	0	0	0	0	0	0	0	0	0	0	0	0	0	0	0	0	0	0	0	0	0	0	0	0	0	0	0	0	0	0	0	0	0	0	0	0	0	0	0
2318cd58341fe6cc4398552c711bd66f	29	0	0	0	0	13	0	0	0	0	0	0	0	0	0	0	0	13	0	0	0	0	0	0	0	0	0	0	0	0	0	0	0	0	0	0	0	0	0	0	0	0	0	0	0	0	0	0	0
cbcbdeef5338eb66e81650ad47c623ac	0	0	52	0	0	68	0	0	0	0	0	0	0	0	0	0	0	0	0	0	0	0	0	0	0	0	0	0	0	0	0	0	0	0	0	0	0	0	0	0	0	0	0	0	0	0	0	0	0
67814967d6a504d4bdc247ae276c38c5	0	0	7	0	0	0	0	0	0	0	0	58	0	0	0	0	0	0	0	0	0	0	55	0	0	0	0	0	0	0	0	0	0	0	0	0	0	0	0	0	0	0	0	0	0	0	0	0	0
6a5a86509910ab749ba60e5cccf14122	0	0	0	0	0	0	0	0	0	0	0	0	0	0	0	0	0	0	0	0	0	0	0	0	0	0	0	26	0	0	0	0	0	94	0	0	0	0	0	0	0	0	0	0	0	0	0	0	0
362b7b0687f1c7d2fbcbce1992ca2dea	0	0	0	0	0	0	0	0	0	0	0	0	0	0	0	0	0	0	0	0	0	0	0	0	0	0	0	0	120	0	0	0	0	0	0	0	0	0	0	0	0	0	0	0	0	0	0	0	0
ba060156dea8cf6af07feb9acb6b10eb	0	0	0	0	0	0	0	0	0	0	0	0	0	0	0	0	0	0	0	0	0	0	0	0	0	0	0	0	0	0	0	0	0	120	0	0	0	0	0	0	0	0	0	0	0	0	0	0	0
1dae2ddd01d4b5545eec79638bfaa701	0	0	0	0	0	0	0	0	0	0	0	0	0	0	0	0	0	0	0	0	0	0	0	0	0	0	0	0	0	0	0	0	0	0	0	0	0	0	0	0	0	0	120	0	0	0	0	0	0
8b47c541b0421ccb939c79376f09accf	0	0	0	0	0	0	0	0	0	0	0	0	0	0	0	0	0	0	0	0	0	0	0	0	0	0	0	0	0	0	0	0	0	0	0	0	0	0	0	0	0	0	0	0	0	0	0	0	0
0bdd19781c26d9efb9fdc84fbf3b83fe	0	0	11	0	3	0	0	0	105	0	0	0	0	0	0	0	0	0	0	0	0	0	0	0	0	0	0	0	0	0	0	0	0	0	0	0	0	0	0	0	0	0	0	0	0	0	0	0	0
1c77657198c0eb893e285701316ccc07	0	0	0	0	0	0	68	0	0	0	0	0	0	0	0	0	0	0	0	0	0	0	0	0	0	0	0	0	0	0	0	0	0	0	0	0	0	0	51	0	0	0	0	0	0	0	0	0	0
9d85446643d7c4e3408a6729a2a7d22f	0	0	0	0	0	0	19	0	0	0	0	0	0	0	0	2	17	0	0	0	0	0	0	0	0	0	0	0	0	0	0	0	0	0	0	0	0	0	0	0	0	0	0	0	0	0	26	0	0
6ad472f6a7ec28425f1b40dfe611ce99	0	0	0	0	0	0	9	0	0	0	0	0	0	0	0	0	0	0	0	0	0	0	0	0	0	0	0	0	0	0	0	0	0	0	0	0	0	0	22	0	0	0	88	0	0	0	0	0	0
f2f04fbdf4ce306ba5a883120f31e7d3	0	0	0	0	0	0	0	0	0	0	0	18	0	42	0	0	0	0	0	0	0	0	0	0	35	0	0	0	0	0	0	0	0	0	0	0	0	0	0	0	0	0	0	0	0	24	0	0	0
c51050dfb2b8d04ba5f1a24af8f9a3ad	0	0	0	0	0	0	0	0	0	0	0	0	0	119	0	0	0	0	0	0	0	0	0	0	0	0	0	0	0	0	0	0	0	0	0	0	0	0	0	0	0	0	0	0	0	0	0	0	0
fd3cbe9a374786728e85ab9860e79fa4	0	0	0	0	0	0	0	0	0	0	0	0	0	0	0	0	0	0	0	0	0	0	42	0	0	0	0	0	0	0	0	0	0	0	0	0	0	0	0	0	0	0	0	0	0	0	0	41	0
98c3b0abf52a0424c47d9421c1be4961	0	0	0	0	0	0	0	0	0	0	0	0	0	0	0	0	0	0	0	0	0	0	0	0	0	0	0	0	0	0	0	0	0	0	0	0	0	0	35	0	0	76	0	0	0	0	0	0	0
cb791f8b02facf652cace61882db6b40	0	0	0	0	0	0	0	0	0	0	0	0	0	0	0	0	0	0	0	0	0	0	0	0	0	0	0	0	0	0	0	0	0	0	0	0	0	0	0	119	0	0	0	0	0	0	0	0	0
7225fecca03eab49b6c3db57262f7c64	0	0	0	0	0	0	0	0	0	0	0	0	0	0	0	0	0	0	0	0	0	0	0	0	0	0	0	0	0	0	0	0	0	0	0	0	0	0	0	119	0	0	0	0	0	0	0	0	0
e16b84e31af151ac36891fd03fd55715	0	0	0	0	0	0	0	0	0	0	0	0	0	0	0	0	0	0	0	0	0	0	0	0	0	0	0	0	0	0	0	0	0	0	0	0	0	0	0	119	0	0	0	0	0	0	0	0	0
1d08074edaf926ecedeb1aa4b9fd0bc7	0	0	0	0	0	0	0	0	0	0	0	0	0	0	0	0	0	0	0	0	0	0	0	0	0	0	0	0	0	0	0	0	0	0	0	0	0	0	0	0	0	0	0	0	119	0	0	0	0
d012da15b707ca584102f3816ce5f36e	0	0	0	0	0	0	0	0	0	0	0	0	0	0	0	0	0	0	0	0	0	0	0	0	0	0	0	0	0	0	0	0	0	0	0	0	0	0	0	0	0	0	0	0	0	0	0	119	0
81ba281c284a439585580a04823a9a37	0	0	0	0	0	0	0	0	0	0	0	0	0	0	0	0	0	0	0	0	0	0	0	0	0	0	0	0	0	0	0	0	0	0	0	0	0	0	0	0	0	0	0	0	0	0	0	0	0
fa9785fde5e11b882fe6b4ca747f809e	0	0	0	0	0	0	0	0	0	0	0	0	0	0	0	0	0	0	0	0	0	0	0	0	0	0	0	0	0	0	0	0	0	0	0	0	0	0	0	0	0	0	0	0	0	0	0	0	0
2a2a5999a062c00639e17b0d9cdb1a1c	74	0	0	0	0	0	21	0	0	0	0	0	0	0	0	0	0	0	0	0	0	0	0	0	23	0	0	0	0	0	0	0	0	0	0	0	0	0	0	0	0	0	0	0	0	0	0	0	0
00d530c89e907054bcef4a5fe8062bb0	0	19	0	0	0	0	0	0	0	0	0	0	0	0	0	0	0	22	0	0	0	0	0	0	0	0	0	0	0	0	0	0	0	0	43	0	0	0	22	0	0	0	0	0	0	12	0	0	0
0b7544a710d78d33108a3ee276ef94e0	0	0	5	30	0	0	0	0	0	0	0	18	0	0	0	0	0	0	0	0	0	0	0	0	0	0	0	0	0	0	0	0	0	0	0	0	36	0	0	0	0	0	0	13	0	0	0	0	0
3a74e2c5e8ea70f4708f75083377c99e	0	0	0	11	20	0	0	0	0	87	0	0	0	0	0	0	0	0	0	0	0	0	0	0	0	0	0	0	0	0	0	0	0	0	0	0	0	0	0	0	0	0	0	0	0	0	0	0	0
630b1daec76f6aff47118c1c5e510b77	0	0	0	0	118	0	0	0	0	0	0	0	0	0	0	0	0	0	0	0	0	0	0	0	0	0	0	0	0	0	0	0	0	0	0	0	0	0	0	0	0	0	0	0	0	0	0	0	0
c27646a389de68bf3da327ab9383513c	0	0	0	0	0	28	35	0	0	0	0	22	0	0	0	0	0	0	0	0	0	0	0	0	0	0	0	0	0	0	0	0	0	0	0	0	0	0	0	0	0	0	0	0	0	19	0	0	0
f428478c280c528cf7f7b23770820374	0	0	0	0	0	0	118	0	0	0	0	0	0	0	0	0	0	0	0	0	0	0	0	0	0	0	0	0	0	0	0	0	0	0	0	0	0	0	0	0	0	0	0	0	0	0	0	0	0
268f2fc1afc61fb3c4e12e14675c2c58	0	0	0	0	0	0	0	0	0	0	0	18	0	100	0	0	0	0	0	0	0	0	0	0	0	0	0	0	0	0	0	0	0	0	0	0	0	0	0	0	0	0	0	0	0	0	0	0	0
b853c04dd50b4f7195559cbdb996ee65	0	0	0	0	0	0	0	0	0	0	0	0	0	0	0	0	0	0	0	0	118	0	0	0	0	0	0	0	0	0	0	0	0	0	0	0	0	0	0	0	0	0	0	0	0	0	0	0	0
03a224afe9c55b23babc09bab7cff0cf	0	0	0	0	0	0	0	0	0	0	0	0	0	0	0	0	0	0	0	0	0	0	0	10	0	0	0	48	60	0	0	0	0	0	0	0	0	0	0	0	0	0	0	0	0	0	0	0	0
abd80b56ec4c6c0849a123b1d77d5429	0	0	0	0	0	0	0	0	0	0	0	0	0	0	0	0	0	0	0	0	0	0	0	0	0	0	0	85	0	0	0	0	0	0	0	0	0	0	24	0	0	0	0	0	0	0	0	0	0
0a4a16a71c9a4ffb794f24863aa1f5f9	0	0	0	0	0	0	0	0	0	0	0	0	0	0	0	0	0	0	0	0	0	0	0	0	0	0	0	63	0	55	0	0	0	0	0	0	0	0	0	0	0	0	0	0	0	0	0	0	0
48b94fb5e6897f46a136119588d9c623	0	0	0	0	0	0	0	0	0	0	0	0	0	0	0	0	0	0	0	0	0	0	0	0	0	0	0	0	0	0	0	0	0	0	0	0	0	45	0	73	0	0	0	0	0	0	0	0	0
bebf9e6c7de5c916f98cfbb67a232853	0	0	0	0	0	0	0	0	0	0	0	0	0	0	0	0	0	0	0	0	0	0	0	0	0	0	0	0	0	0	0	0	0	0	0	0	0	0	21	0	0	0	0	0	0	0	0	0	0
b5dc850aeef40c97484360c9aaf315c9	0	0	0	0	0	0	0	0	0	0	0	0	0	0	0	0	0	0	0	0	0	0	0	0	0	0	0	0	0	0	0	0	0	0	0	0	0	0	0	0	0	0	0	0	0	0	0	0	0
837d933bd831b1a72cccf4f032546aa4	0	0	8	0	0	0	0	0	0	0	0	0	0	0	0	0	0	0	0	0	0	0	0	0	0	0	0	0	0	0	0	0	0	0	0	0	0	0	0	109	0	0	0	0	0	0	0	0	0
b2e814307050cecf2c21d8bc9cb56ced	0	0	0	117	0	0	0	0	0	0	0	0	0	0	0	0	0	0	0	0	0	0	0	0	0	0	0	0	0	0	0	0	0	0	0	0	0	0	0	0	0	0	0	0	0	0	0	0	0
91c3f962a0fa7c06c68cd014fe6bc9ba	0	0	0	3	4	0	0	27	0	31	0	0	0	0	0	26	0	24	0	0	0	0	0	0	0	0	0	0	0	0	0	0	0	0	0	0	0	0	0	0	0	0	0	0	0	0	0	0	0
89f3dfb1265fe1286b80be5926864bfa	0	0	0	0	117	0	0	0	0	0	0	0	0	0	0	0	0	0	0	0	0	0	0	0	0	0	0	0	0	0	0	0	0	0	0	0	0	0	0	0	0	0	0	0	0	0	0	0	0
68e09ebeba3e97af9639df9ab6cb7fd2	0	0	0	0	0	0	0	0	0	0	0	0	0	117	0	0	0	0	0	0	0	0	0	0	0	0	0	0	0	0	0	0	0	0	0	0	0	0	0	0	0	0	0	0	0	0	0	0	0
1c0dc80eb5364727c2d4928150d4f585	0	0	0	0	0	0	0	0	0	0	0	0	0	109	0	0	0	0	0	0	0	0	0	0	0	0	0	0	0	0	0	0	0	0	0	0	0	0	0	0	0	0	0	0	0	0	0	0	0
21b2f881515d6c295952995fe1889084	0	0	0	0	0	0	0	0	0	0	0	0	0	0	115	2	0	0	0	0	0	0	0	0	0	0	0	0	0	0	0	0	0	0	0	0	0	0	0	0	0	0	0	0	0	0	0	0	0
ea0d40646f1926e944417d5378fda0c0	0	0	0	0	0	0	0	0	0	0	0	0	0	0	0	0	0	0	0	0	9	0	0	4	0	0	0	0	0	0	0	0	0	0	0	0	0	0	0	0	0	0	0	0	98	3	0	0	0
bbf2600d93ed89f9575555ab85157682	0	0	0	0	0	0	0	0	0	0	0	0	0	0	0	0	0	0	0	0	0	0	0	0	0	0	0	0	117	0	0	0	0	0	0	0	0	0	0	0	0	0	0	0	0	0	0	0	0
1a605adfc71a2a2bb803b3aa3730a66c	0	0	0	0	0	0	0	0	0	0	0	0	0	0	0	0	0	0	0	0	0	0	0	0	0	0	0	0	117	0	0	0	0	0	0	0	0	0	0	0	0	0	0	0	0	0	0	0	0
f0850f389061340185646cface29eb1d	0	0	0	0	0	0	0	0	0	0	0	0	0	0	0	0	0	0	0	0	0	0	0	0	0	0	0	0	0	117	0	0	0	0	0	0	0	0	0	0	0	0	0	0	0	0	0	0	0
[truncated: 7,120 more rows]
[truncated: 23 more columns]
