# Supplementary material for: Metabolite-Mediated Responses of Phyllosphere Microbiota to Rust Infection in Two Malus Species
Source: Microbiol Spectr. 2023 Mar 14;11(2):e03831-22. doi: 10.1128/spectrum.03831-22 (PMC10101083; doi:10.1128/spectrum.03831-22)
Supplement: Supplemental file 7 — Table S7. Download spectrum.03831-22-s0007.xlsx, XLSX file, 0.02 MB [file spectrum.03831-22-s0007.xlsx]

## Sheet: Table S7
Table S7 Effects of rust developmental stages on bacterial and fungal community alpha-diversity of non-infected and Gymnosporangium yamadae (Gyy)-infected leaves based on one-way ANOVA and Kruskal-Wallis test.
		Coppurple				Flame
		Gyy-infected		Non-infected		Gyy-infected		Non-infected
		Shannon_index	Richness	Shannon_index	Richness	Shannon_index	Richness	Shannon_index	Richness
Bacterial community	F5,12	0.773	1.363	3.847	0.661	1.013	4.57	3.712	6.185
	p	0.613	0.305	0.0259	0.66	0.452	0.0145	0.0291	0.00465
Fungal community	F5,12	1.604	2.224	chi-squared = 1.538	1.197	3.7	1.7	12.76	6.607
	p	0.233	0.119	0.909	0.367	0.0294	0.209	0.000186	0.00356
