# Supplementary material for: Metabolite-Mediated Responses of Phyllosphere Microbiota to Rust Infection in Two Malus Species
Source: Microbiol Spectr. 2023 Mar 14;11(2):e03831-22. doi: 10.1128/spectrum.03831-22 (PMC10101083; doi:10.1128/spectrum.03831-22)
Supplement: Supplemental file 8 — Table S8. Download spectrum.03831-22-s0008.xlsx, XLSX file, 0.03 MB [file spectrum.03831-22-s0008.xlsx]

## Sheet: Bacteria_AS
Table S8 Differential expression analysis based on generalized linear model (GLM) at the bacterial order level. AS_H represents non-infected leaves of ‘Kelsey’ and AS_R represents Gymnosporangium yamadae (Gyy)-infected leaves of ‘Kelsey’. YQ_H represents non-infected leaves of ‘Flame’ and YQ_R represents Gyy-infected leaves of ‘Flame’.
	contrast	Order	log2FoldChange	padj				contrast	Order	log2FoldChange	padj
AS_R	2_1	Burkholderiales	4.53162	0.0103075			AS_H	2_1	Solirubrobacterales	-3.99236	0.0222994
	3_1	Sphingomonadales	6.59011	1.2e-06				3_1	Rhizobiales	2.99127	0.00862137
		Rhizobiales	4.08836	0.000622782					Xanthomonadales	-3.61252	0.00862137
		Deinococcales	4.155	0.0275498					Myxococcales	3.7223	0.00862137
		Myxococcales	4.26937	0.0275498					Burkholderiales	2.3131	0.0207565
	3_2	Sphingomonadales	4.25298	0.0090317					Aeromonadales	-13.5441	0.0333636
	4_1	Sphingomonadales	5.23907	0.00016203				3_2	Xanthomonadales	-4.15944	0.00422321
		Rhizobiales	4.4266	0.00016203					Rhizobiales	2.91387	0.0123617
		Actinomycetales	3.57747	0.00374434				4_2	Solirubrobacterales	4.99978	0.000882833
		Deinococcales	4.89948	0.00374434				5_1	Myxococcales	3.56491	0.0401276
	5_1	Rhizobiales	6.77742	6.92e-10				5_2	Solirubrobacterales	5.56715	0.000105452
		Sphingomonadales	6.34159	1.84e-06					Burkholderiales	-3.04144	0.00164046
		Deinococcales	6.93365	1.28e-05				5_3	Burkholderiales	-4.05134	1.03192e-05
		Actinomycetales	4.02461	0.000562513					Sphingomonadales	-3.90458	0.00396401
		Myxococcales	4.51815	0.0133324					Solirubrobacterales	4.12824	0.00396401
		Burkholderiales	3.06064	0.0450105					Xanthomonadales	2.98307	0.0393706
		Pseudomonadales	-3.34919	0.0450105				6_1	Rhizobiales	3.38961	0.00305667
		Enterobacteriales	-3.32847	0.0450105					Bifidobacteriales	-6.78549	0.00305667
		Aeromonadales	-11.8639	0.0450105				6_2	Solirubrobacterales	5.71295	6.03031e-05
	5_2	Rhizobiales	5.34031	3.44e-06					Rhizobiales	3.31221	0.00240636
		Deinococcales	6.00651	0.000357589					Burkholderiales	-2.67771	0.00606564
		Sphingomonadales	4.00445	0.00634473					Bifidobacteriales	-4.73808	0.0499522
		Pseudomonadales	-4.34211	0.00724656					Xanthomonadales	-2.79257	0.0499522
	6_1	Rhizobiales	7.62982	1.77e-12				6_3	Burkholderiales	-3.68761	9.84298e-05
		Sphingomonadales	8.82494	4.14e-12					Solirubrobacterales	4.27404	0.00381007
		Actinomycetales	6.72991	7.72e-10					Bifidobacteriales	-5.41815	0.0263771
		Rhodospirillales	3.39501	0.0307544				6_4	Bifidobacteriales	-6.26545	0.0171847
	6_2	Rhizobiales	6.19271	2.74e-08				6_5	Actinomycetales	2.59195	0.0433266
		Sphingomonadales	6.48781	9.31e-07					Sphingomonadales	3.39691	0.0433266
		Actinomycetales	4.8654	2.06e-05					Rhizobiales	2.36703	0.0433266
		Pseudomonadales	-3.6698	0.0353411					Deinococcales	-3.82387	0.0433266
	6_3	Actinomycetales	4.74869	0.0001055
		Rhizobiales	3.54146	0.00510593
		Rhodospirillales	4.08321	0.00679598
		Deinococcales	-3.85543	0.0431268
	6_4	Actinomycetales	3.15245	0.0152534
		Sphingomonadales	3.58587	0.0152534
		Rhizobiales	3.20322	0.0152534
		Deinococcales	-4.59991	0.0152534
	6_5	Deinococcales	-6.63408	0.000135102
		Rhodospirillales	3.683	0.0303604

## Sheet: Bacteria_YQ
	contrast	Order	log2FoldChange	padj				contrast	Order	log2FoldChange	padj
YQ_R	2_1	Burkholderiales	2.92521	0.0137123			YQ_H	2_1	Enterobacteriales	4.51896	0.000109419
	3_1	Bacillales	-5.89285	6.44e-05				3_1	Burkholderiales	3.73721	0.00477632
		Bifidobacteriales	-5.28386	0.00145778					Bifidobacteriales	-4.18842	0.0121779
		Solirubrobacterales	-6.37508	0.00369552				3_2	Burkholderiales	4.54467	0.000122663
		Myxococcales	4.09086	0.00577781					Enterobacteriales	-4.34717	0.000122663
		Rhodospirillales	-4.7775	0.00577781					Rhodospirillales	-5.94933	0.000219737
		Flavobacteriales	-5.98362	0.00694179					Bifidobacteriales	-5.28167	0.00022607
		Acidimicrobiales	-7.07014	0.00694179					Myxococcales	3.90365	0.0121385
		Rhodobacterales	-7.62119	0.00694179					Sphingomonadales	3.24655	0.015104
		Lactobacillales	-3.67528	0.0167719					Bacteroidales	-2.61108	0.022742
		Actinomycetales	-1.84231	0.0222559					Rhodobacterales	-4.52553	0.0480368
	3_2	Bacillales	-4.77127	0.00315599				4_1	Deinococcales	6.25347	0.00155978
		Solirubrobacterales	-5.65692	0.0213741					Bifidobacteriales	-4.60865	0.00417659
		Bifidobacteriales	-3.94446	0.0292065					Actinomycetales	2.78588	0.00643383
		Sphingomonadales	2.27796	0.0329732					Solirubrobacterales	-5.25828	0.00654265
		Acidimicrobiales	-6.24544	0.0329732					Xanthomonadales	-5.06391	0.0116439
		Rhodobacterales	-6.57235	0.0329732					Sphingomonadales	3.11996	0.0158789
		Flavobacteriales	-4.99941	0.0370639					Rhizobiales	2.89711	0.0158789
		Actinomycetales	-1.77169	0.0396784					Rhodobacterales	-5.82545	0.0158789
	4_1	Bacillales	-9.54488	9.42e-09					Myxococcales	3.39678	0.0194929
		Myxococcales	5.12581	0.000902923					Flavobacteriales	-4.21937	0.0194929
		Pseudomonadales	-5.24971	0.000954394				4_2	Enterobacteriales	-6.27517	7.04e-09
		Rhodospirillales	-5.40246	0.00128425					Actinomycetales	4.35439	2.51e-06
		Solirubrobacterales	-4.81202	0.0257477					Deinococcales	7.43811	1.88e-05
	4_2	Bacillales	-8.4233	7.58e-07					Bifidobacteriales	-5.70191	6.33e-05
		Sphingomonadales	2.72162	0.0123355					Myxococcales	5.44086	0.000122782
	5_1	Rhodobacterales	-25.067	1.57e-18					Rhodospirillales	-5.98552	0.000122782
		Bacillales	-12.038	1.04e-11					Sphingomonadales	4.24699	0.000584789
		Bifidobacteriales	-8.60129	1.63e-08					Rhizobiales	3.85618	0.000696771
		Solirubrobacterales	-11.2339	5.8e-07					Solirubrobacterales	-4.65849	0.00883642
		Rhodospirillales	-6.4723	4.87e-05					Bacteroidales	-2.57078	0.0163639
		Flavobacteriales	-9.57542	4.87e-05					Clostridiales	-2.68319	0.0168014
		Acidimicrobiales	-10.7359	9.45e-05					Rhodobacterales	-5.30072	0.0168014
		Lactobacillales	-5.11193	0.000662714					Lactobacillales	-2.45068	0.0248134
		Clostridiales	-4.75157	0.00232793					Burkholderiales	2.21457	0.0393772
		Rhizobiales	2.45218	0.0105551				4_3	Actinomycetales	2.72929	0.0154975
		Bacteroidales	-3.53007	0.0390652					Rhizobiales	3.35742	0.0154975
	5_2	Rhodobacterales	-24.0182	4.88e-17				5_2	Enterobacteriales	-7.0402	3.6e-11
		Bacillales	-10.9165	1.02e-09					Actinomycetales	3.3526	0.000716584
		Bifidobacteriales	-7.26189	3.08e-06					Bifidobacteriales	-4.88463	0.0010862
		Solirubrobacterales	-10.5157	3.46e-06					Deinococcales	5.27014	0.00452873
		Flavobacteriales	-8.59121	0.000372951					Sphingomonadales	3.56313	0.00734899
		Acidimicrobiales	-9.91124	0.00041687					Rhizobiales	3.12671	0.0106987
		Rhizobiales	3.36907	0.000468517					Clostridiales	-2.81654	0.0189063
		Burkholderiales	-2.84755	0.00235945					Bacteroidales	-2.61197	0.0189063
		Lactobacillales	-4.32622	0.0043724					Myxococcales	3.46567	0.0189063
		Rhodospirillales	-4.46283	0.00533409					Lactobacillales	-2.30868	0.0496006
		Sphingomonadales	2.46074	0.00622394				6_1	Sphingomonadales	6.29596	7.28e-07
		Clostridiales	-3.76521	0.0161795					Rhizobiales	5.35777	4.36e-06
	5_3	Rhodobacterales	-17.4458	1.46e-08					Solirubrobacterales	-9.54168	8.46e-06
		Rhizobiales	3.61863	0.000543345					Bifidobacteriales	-6.46247	9e-06
		Bacillales	-6.14519	0.00234682					Xanthomonadales	-7.37332	0.000171303
	5_4	Rhodobacterales	-23.6533	1.59e-16					Actinomycetales	3.26155	0.00037173
		Bifidobacteriales	-5.67836	0.000789898					Flavobacteriales	-6.96168	0.000388035
		Clostridiales	-5.43876	0.00128					Myxococcales	4.26175	0.00295673
		Lactobacillales	-5.12476	0.00128					Lactobacillales	-2.84109	0.0135764
		Solirubrobacterales	-6.42184	0.00976241					Bacillales	-3.64962	0.0226613
		Acidimicrobiales	-7.49175	0.0121527					Rhodobacterales	-4.62	0.0379197
		Pseudomonadales	3.84554	0.0145808				6_2	Sphingomonadales	7.42299	1.71e-09
		Bacteroidales	-4.21515	0.0177119					Rhizobiales	6.31684	2.62e-08
		Myxococcales	-3.40748	0.0185823					Actinomycetales	4.83005	7.08e-08
		Flavobacteriales	-5.60001	0.0208998					Bifidobacteriales	-7.55572	1.19e-07
	6_1	Bifidobacteriales	-10.8022	2.47e-10					Myxococcales	6.30583	6.73e-06
		Bacillales	-8.52085	9.06e-10					Solirubrobacterales	-8.94189	1.88e-05
		Clostridiales	-8.8426	1.79e-08					Clostridiales	-4.55446	4.48e-05
		Lactobacillales	-8.23178	6.32e-08					Enterobacteriales	-4.18753	6.5e-05
		Solirubrobacterales	-8.95635	1.33e-05					Bacteroidales	-4.01842	0.000100688
		Flavobacteriales	-9.86521	2.12e-05					Lactobacillales	-3.74664	0.000598675
		Bacteroidales	-6.69176	6.7e-05					Xanthomonadales	-5.7742	0.00242569
		Rhodobacterales	-8.86773	0.00131296					Flavobacteriales	-5.81155	0.00242569
		Pseudomonadales	-4.39525	0.00260933					Deinococcales	4.08329	0.015695
		Myxococcales	4.16014	0.00260933					Burkholderiales	2.56637	0.0166692
		Sphingomonadales	2.16277	0.0164465					Bacillales	-3.44304	0.0225596
	6_2	Bifidobacteriales	-9.46276	5.71e-08					Rhodospirillales	-2.90722	0.0494643
		Bacillales	-7.39927	1.77e-07					Rhodobacterales	-4.09526	0.0494643
		Clostridiales	-7.85624	8.17e-07				6_3	Rhizobiales	5.81808	8.24e-07
		Lactobacillales	-7.44607	1.29e-06					Actinomycetales	3.20495	0.00111914
		Solirubrobacterales	-8.23818	7.48e-05					Solirubrobacterales	-7.41623	0.00111914
		Flavobacteriales	-8.881	0.000158015					Sphingomonadales	4.17644	0.00129126
		Burkholderiales	-3.33184	0.000301755					Xanthomonadales	-4.5618	0.0456288
		Sphingomonadales	3.24686	0.000301755				6_5	Solirubrobacterales	-8.24975	0.000567125
		Bacteroidales	-5.87193	0.000447873					Xanthomonadales	-7.14939	0.000727858
		Rhodobacterales	-7.81888	0.00479478					Flavobacteriales	-6.39446	0.00306508
	6_3	Actinomycetales	3.29777	0.000179639					Sphingomonadales	3.85985	0.00366528
		Clostridiales	-5.93252	0.000627502					Rhizobiales	3.19013	0.0104965
		Bifidobacteriales	-5.5183	0.00381985					Enterobacteriales	2.85267	0.0145376
		Lactobacillales	-4.5565	0.00804381
		Bacteroidales	-4.79644	0.00931474
	6_4	Clostridiales	-9.52979	2.93e-09
		Lactobacillales	-8.24461	1.2e-07
		Bifidobacteriales	-7.87923	5.01e-06
		Bacteroidales	-7.37684	1.6e-05
		Actinomycetales	2.55244	0.00223094
		Rhodobacterales	-7.45397	0.0125858
		Flavobacteriales	-5.8898	0.0192499
	6_5	Rhodobacterales	16.1993	2.56e-07
		Clostridiales	-4.09103	0.0353762
		Rhodospirillales	4.27879	0.0353762
		Acidimicrobiales	6.92591	0.0353762
