# Supplementary material for: Metabolite-Mediated Responses of Phyllosphere Microbiota to Rust Infection in Two Malus Species
Source: Microbiol Spectr. 2023 Mar 14;11(2):e03831-22. doi: 10.1128/spectrum.03831-22 (PMC10101083; doi:10.1128/spectrum.03831-22)
Supplement: Supplemental file 9 — Table S9. Download spectrum.03831-22-s0009.xlsx, XLSX file, 0.04 MB [file spectrum.03831-22-s0009.xlsx]

## Sheet: Fungi_AS
Table S9 Differential expression analysis based on generalized linear model (GLM) at fungal family level. AS_H represents non-infected leaves of ‘Kelsey’ and AS_R represents Gymnosporangium yamadae (Gyy)-infected leaves of ‘Kelsey’. YQ_H represents non-infected leaves of ‘Flame’ and YQ_R represents Gyy-infected leaves of ‘Flame’.
	contrast	Family	log2FoldChange	padj			contrast	Family	log2FoldChange	padj
AS_H	2_1	Helicobasidiaceae	19.5463	1.41197e-07		AS_R	2_1	Diaporthaceae	17.8996	1.19144e-08
	3_1	Helicobasidiaceae	17.7836	2.94066e-06				Erythrobasidiaceae	5.1736	0.00199109
		Symmetrosporaceae	6.64007	3.26783e-06				Symmetrosporaceae	6.50098	0.00252011
		Mycosphaerellaceae	3.83183	0.0104653				Aureobasidiaceae	2.90309	0.0142803
		Coniothyriaceae	5.91109	0.0104653				Sporidiobolaceae	-3.27795	0.0142803
	3_2	Filobasidiaceae	-3.823	0.000524496				Venturiaceae	8.13418	0.0142803
	4_1	Symmetrosporaceae	7.55618	6.29743e-08			3_1	Symmetrosporaceae	13.0174	2.2592e-11
		Helicobasidiaceae	19.8865	6.29743e-08				Diaporthaceae	17.7064	9.51409e-09
		Erythrobasidiaceae	4.80122	3.43741e-06				Erythrobasidiaceae	7.8808	1.14697e-07
		Mycosphaerellaceae	5.38177	5.52302e-05			3_2	Symmetrosporaceae	6.51642	8.58154e-05
		Diaporthaceae	10.2396	0.0133526			4_1	Erythrobasidiaceae	12.2266	5.38929e-17
	4_2	Erythrobasidiaceae	4.4676	5.94947e-05				Diaporthaceae	20.0582	3.85591e-11
		Filobasidiaceae	-3.53959	0.000976146				Symmetrosporaceae	11.7961	7.60036e-10
		Mycosphaerellaceae	4.48851	0.00158729				Mycosphaerellaceae	5.30044	8.40862e-05
		Symmetrosporaceae	4.00027	0.00673766				Aureobasidiaceae	3.86545	0.000640643
	5_1	Helicobasidiaceae	20.0322	5.84452e-08				Didymellaceae	5.16586	0.00120755
		Symmetrosporaceae	7.02323	6.61329e-07				Sporidiobolaceae	-3.24773	0.0130426
		Coniothyriaceae	7.97362	0.000239693				Dothideaceae	5.30264	0.0132788
		Phaeosphaeriaceae	2.98055	0.00376409				Venturiaceae	7.09486	0.0263234
		Diaporthaceae	10.907	0.00717353			4_2	Erythrobasidiaceae	7.05305	3.36192e-06
	5_2	Phaeosphaeriaceae	3.54172	0.0013132				Mycosphaerellaceae	5.62519	5.07475e-05
		Coniothyriaceae	5.89191	0.0214796				Symmetrosporaceae	5.29514	0.00120135
		Symmetrosporaceae	3.46732	0.0355253				Pleosporaceae	-1.7138	0.0103931
	5_3	Phaeosphaeriaceae	2.73715	0.0389038			4_3	Erythrobasidiaceae	4.34585	0.0226742
	5_4	Coniothyriaceae	7.7859	0.00109228			5_1	Diaporthaceae	21.6759	1.11733e-12
		Mycosphaerellaceae	-3.68568	0.0163609				Symmetrosporaceae	12.3505	1.47126e-10
		Erythrobasidiaceae	-2.93899	0.0163609				Erythrobasidiaceae	8.38389	1.36062e-08
	6_1	Mycosphaerellaceae	7.35095	2.09892e-08				Mycosphaerellaceae	4.96925	0.000268381
		Helicobasidiaceae	20.3135	2.09892e-08				Dothideaceae	7.49665	0.000376033
		Symmetrosporaceae	6.68339	1.82357e-06				Venturiaceae	8.35572	0.010191
		Erythrobasidiaceae	2.98387	0.00851406				Didymellaceae	3.82419	0.0221024
		Diaporthaceae	10.0049	0.0164801				Aureobasidiaceae	2.37126	0.0467078
		Pleosporaceae	-1.83973	0.0349081				Sporidiobolaceae	-2.59703	0.0467078
		Aureobasidiaceae	-1.87528	0.0349081			5_2	Mycosphaerellaceae	5.29399	0.000346063
	6_2	Mycosphaerellaceae	6.45769	2.76426e-06				Symmetrosporaceae	5.84955	0.000358929
		Filobasidiaceae	-3.729	0.00040919				Dothideaceae	5.70408	0.0184186
		Aureobasidiaceae	-2.31663	0.0137695			6_1	Diaporthaceae	23.289	1.3246e-14
		Erythrobasidiaceae	2.65025	0.0261501				Symmetrosporaceae	11.2815	6.81865e-09
		Pleosporaceae	-1.97899	0.027565				Erythrobasidiaceae	7.36917	8.83103e-07
		Dothideaceae	-3.22713	0.0338461				Mycosphaerellaceae	6.02029	5.32653e-06
		Symmetrosporaceae	3.12749	0.0338461				Venturiaceae	8.35014	0.0122316
	6_3	Mycosphaerellaceae	3.51912	0.0413399			6_2	Mycosphaerellaceae	6.34503	5.56445e-06
		Aureobasidiaceae	-2.15347	0.0413399				Symmetrosporaceae	4.78052	0.00696157
	6_5	Mycosphaerellaceae	5.65486	7.66653e-05				Aureobasidiaceae	-2.74498	0.0453865
							6_3	Mycosphaerellaceae	3.92254	0.0248297
								Dothideaceae	-5.78203	0.0248297
								Filobasidiaceae	-2.82012	0.0307565
							6_4	Pleosporaceae	2.12004	0.00177399
								Aureobasidiaceae	-3.70735	0.00177399
								Erythrobasidiaceae	-4.85748	0.00177399
								Dothideaceae	-6.85641	0.00177399
								Didymellaceae	-3.53205	0.0465522
								Filobasidiaceae	-2.43387	0.0465522
								Sporidiobolaceae	2.70902	0.0492006
							6_5	Dothideaceae	-9.05042	5.4191e-05

## Sheet: Fungi_YQ
	contrast	Family	log2FoldChange	padj			contrast	Family	log2FoldChange	padj
YQ_H	2_1	Helicobasidiaceae	7.19073	0.000237354		YQ_R	2_1	Symmetrosporaceae	-6.32903	0.00599289
		Filobasidiaceae	2.79685	0.0111766				Venturiaceae	3.69362	0.0116004
		Bulleribasidiaceae	1.88432	0.0118324				Bulleribasidiaceae	2.06912	0.0435957
		Cladosporiaceae	1.97969	0.0370985				Helotiaceae	2.74236	0.0435957
		Bulleraceae	-3.16016	0.0370985			3_1	Helicobasidiaceae	8.31897	0.000299853
	3_1	Mycosphaerellaceae	2.76844	0.000352913				Mycosphaerellaceae	2.83282	0.00719505
	3_2	Cladosporiaceae	-3.2442	0.000260173			3_2	Symmetrosporaceae	5.4299	0.0205032
		Mycosphaerellaceae	2.91961	0.000260173				Filobasidiaceae	-1.79251	0.0468746
		Venturiaceae	3.54335	0.000830095				Helicobasidiaceae	4.9849	0.0468746
		Aureobasidiaceae	-2.84188	0.0101974			4_1	Venturiaceae	10.2096	4.23608e-18
		Helicobasidiaceae	-4.81032	0.012453				Golubeviaceae	8.52182	1.10365e-09
		Symmetrosporaceae	3.83411	0.0236636				Mycosphaerellaceae	5.29346	1.73733e-09
		Bulleribasidiaceae	-1.63273	0.0243544				Helicobasidiaceae	11.8155	3.9046e-09
		Filobasidiaceae	-2.20131	0.0262247				Symmetrosporaceae	4.26062	0.00403384
		Golubeviaceae	4.6372	0.029532				Filobasidiaceae	-1.88918	0.0176841
		Sporidiobolaceae	2.20049	0.0486189				Helotiaceae	2.86516	0.0176841
	4_1	Pleosporaceae	-3.35073	2.67988e-08				Pleosporaceae	-1.74971	0.0191653
		Golubeviaceae	8.43391	1.39431e-07				Erythrobasidiaceae	3.59233	0.0204401
		Venturiaceae	4.86891	5.19787e-07				Phaeosphaeriaceae	1.8893	0.0369213
		Mycosphaerellaceae	3.05419	2.49166e-05			4_2	Golubeviaceae	11.1162	5.28831e-10
		Aureobasidiaceae	3.69978	0.000184875				Symmetrosporaceae	10.5897	1.24824e-08
		Symmetrosporaceae	4.93256	0.000597045				Venturiaceae	6.51594	3.04598e-08
		Bulleribasidiaceae	1.85833	0.00676551				Helicobasidiaceae	8.48147	3.4079e-05
		Helicobasidiaceae	4.70695	0.0094742				Mycosphaerellaceae	3.70688	3.80737e-05
		Helotiaceae	2.59687	0.0494882				Filobasidiaceae	-2.62674	0.000402981
	4_2	Venturiaceae	6.14581	5.04178e-10				Erythrobasidiaceae	5.39493	0.000402981
		Golubeviaceae	11.2674	1.07522e-08				Trichomeriaceae	4.46548	0.00102736
		Pleosporaceae	-2.68031	8.41811e-06				Pleosporaceae	-2.0107	0.00439375
		Cladosporiaceae	-3.54716	1.68665e-05			4_3	Venturiaceae	8.2813	2.42312e-12
		Symmetrosporaceae	5.97812	8.21646e-05				Golubeviaceae	7.36205	5.8568e-08
		Erythrobasidiaceae	4.26117	0.00139623				Erythrobasidiaceae	5.57694	0.000411463
		Filobasidiaceae	-2.89697	0.0018341				Symmetrosporaceae	5.15975	0.000411463
		Helotiaceae	3.37233	0.00778523				Mycosphaerellaceae	2.46064	0.0131124
		Didymellaceae	1.26381	0.0243243			5_1	Venturiaceae	10.008	2.11083e-17
		Kondoaceae	2.00839	0.047043				Helicobasidiaceae	12.426	1.00335e-09
	4_3	Aureobasidiaceae	4.66112	7.63468e-06				Filobasidiaceae	-4.26817	4.49564e-09
		Golubeviaceae	6.63021	4.30935e-05				Golubeviaceae	7.99431	7.21736e-09
		Pleosporaceae	-1.9928	0.00214272				Mycosphaerellaceae	4.65162	1.11685e-07
		Venturiaceae	2.60245	0.0207244				Helotiaceae	5.15866	2.63618e-06
		Bulleribasidiaceae	1.60674	0.0384273				Erythrobasidiaceae	5.84905	6.30264e-05
	5_1	Venturiaceae	6.49829	1.44855e-11				Phaeosphaeriaceae	3.11976	0.000248238
		Golubeviaceae	10.4216	2.29422e-11				Bulleraceae	2.98819	0.000536578
		Pleosporaceae	-3.53241	1.10338e-09				Symmetrosporaceae	4.5357	0.000928883
		Symmetrosporaceae	6.55555	3.99142e-06				Sporidiobolaceae	-3.38901	0.0069964
		Mycosphaerellaceae	3.18802	7.5078e-06				Aureobasidiaceae	-2.9191	0.0090759
		Helicobasidiaceae	5.68766	0.00154748				Trichomeriaceae	3.24972	0.0142979
		Erythrobasidiaceae	3.99001	0.00197266				Rhynchogastremataceae	2.4057	0.022979
		Bulleribasidiaceae	1.50144	0.0313113				Bulleribasidiaceae	1.64687	0.0386285
	5_2	Venturiaceae	7.77518	6.09391e-16			5_2	Filobasidiaceae	-5.00573	9.07368e-12
		Golubeviaceae	13.2551	7.15879e-12				Golubeviaceae	10.5887	2.1887e-09
		Symmetrosporaceae	7.60111	5.27253e-07				Symmetrosporaceae	10.8647	3.07566e-09
		Pleosporaceae	-2.86198	1.14676e-06				Venturiaceae	6.3144	6.70449e-08
		Mycosphaerellaceae	3.3392	2.45334e-06				Erythrobasidiaceae	7.65165	2.43536e-07
		Erythrobasidiaceae	5.81649	6.18447e-06				Helicobasidiaceae	9.09191	4.7089e-06
		Filobasidiaceae	-3.8898	1.60926e-05				Sporidiobolaceae	-5.11675	3.48971e-05
		Cladosporiaceae	-3.2634	5.82567e-05				Bulleraceae	3.54757	3.48971e-05
		Trichomeriaceae	3.24151	0.000921107				Trichomeriaceae	5.12492	0.000111298
		Didymellaceae	1.18091	0.038528				Mycosphaerellaceae	3.06504	0.000502398
	5_3	Golubeviaceae	8.61794	4.4795e-08				Rhynchogastremataceae	2.7649	0.00982632
		Venturiaceae	4.23183	2.90932e-05				Helotiaceae	2.41629	0.0313949
		Pleosporaceae	-2.17448	0.000574787			5_3	Venturiaceae	8.07976	9.31358e-12
		Trichomeriaceae	3.48676	0.000673158				Erythrobasidiaceae	7.83366	2.49453e-07
		Erythrobasidiaceae	3.91453	0.00396612				Golubeviaceae	6.83454	4.401e-07
		Symmetrosporaceae	3.767	0.014107				Filobasidiaceae	-3.21322	1.69244e-05
	5_4	Aureobasidiaceae	-3.72449	0.000999316				Sporidiobolaceae	-5.19843	3.68632e-05
		Trichomeriaceae	3.50316	0.00124424				Rhynchogastremataceae	4.25849	8.67392e-05
	6_1	Venturiaceae	8.58383	5.0152e-20				Symmetrosporaceae	5.43483	9.60065e-05
		Golubeviaceae	12.5869	2.33731e-16				Helotiaceae	3.56681	0.00156041
		Pleosporaceae	-4.55044	1.27241e-15				Trichomeriaceae	3.68406	0.00719798
		Mycosphaerellaceae	3.70493	1.49554e-07				Bulleraceae	1.95382	0.032605
		Symmetrosporaceae	7.19041	2.44257e-07				Mycosphaerellaceae	1.8188	0.0495928
		Bulleribasidiaceae	2.64578	6.22575e-05				Helicobasidiaceae	4.10701	0.0495928
		Erythrobasidiaceae	4.0868	0.00158359			5_4	Filobasidiaceae	-2.37899	0.00583895
		Sporidiobolaceae	-2.98787	0.0052326				Sporidiobolaceae	-4.07484	0.00583895
		Helicobasidiaceae	3.98161	0.031934			6_1	Golubeviaceae	12.6737	1.60147e-20
		Filobasidiaceae	-1.95013	0.0432835				Venturiaceae	10.0248	9.2336e-18
	6_2	Venturiaceae	9.86073	1.77013e-25				Filobasidiaceae	-4.89607	9.54224e-12
		Golubeviaceae	15.4204	6.78022e-16				Bulleribasidiaceae	4.31608	7.60594e-08
		Pleosporaceae	-3.88001	1.55721e-11				Helicobasidiaceae	10.1534	5.06336e-07
		Symmetrosporaceae	8.23597	2.95698e-08				Pleosporaceae	-3.39544	7.67709e-07
		Mycosphaerellaceae	3.85611	3.33203e-08				Mycosphaerellaceae	3.64576	3.83789e-05
		Filobasidiaceae	-4.74697	1.01193e-07				Symmetrosporaceae	5.03764	0.000251238
		Erythrobasidiaceae	5.91328	3.56513e-06				Rhynchogastremataceae	3.79378	0.000321837
		Cladosporiaceae	-2.39485	0.00486465				Erythrobasidiaceae	4.81497	0.000956381
		Sporidiobolaceae	-2.6049	0.0182713				Didymellaceae	2.40798	0.00253281
	6_3	Golubeviaceae	10.7832	1.42572e-12				Bulleraceae	2.32853	0.00704333
		Venturiaceae	6.31737	2.74053e-11				Sporidiobolaceae	-3.14604	0.0108087
		Pleosporaceae	-3.19251	5.3487e-08				Trichomeriaceae	2.99948	0.0233535
		Sporidiobolaceae	-4.80539	4.60241e-06				Cladosporiaceae	-1.59953	0.0361562
		Bulleribasidiaceae	2.39419	0.00043242			6_2	Golubeviaceae	15.2681	1.06575e-18
		Erythrobasidiaceae	4.01132	0.00233388				Filobasidiaceae	-5.63363	3.71104e-15
		Symmetrosporaceae	4.40186	0.00233388				Symmetrosporaceae	11.3667	4.65443e-10
		Filobasidiaceae	-2.54566	0.0076902				Venturiaceae	6.33116	6.13431e-08
	6_4	Venturiaceae	3.71492	0.000806591				Pleosporaceae	-3.65644	1.01566e-07
		Sporidiobolaceae	-3.51143	0.00343901				Erythrobasidiaceae	6.61757	9.37608e-06
		Golubeviaceae	4.15295	0.018176				Sporidiobolaceae	-4.87378	8.44413e-05
		Aureobasidiaceae	-2.71684	0.018176				Rhynchogastremataceae	4.15298	8.67527e-05
								Trichomeriaceae	4.87468	0.000254368
								Helicobasidiaceae	6.81935	0.000594774
								Bulleraceae	2.88791	0.000736576
								Bulleribasidiaceae	2.24696	0.00533881
								Mycosphaerellaceae	2.05919	0.0214018
							6_3	Golubeviaceae	11.5139	1.67871e-18
								Venturiaceae	8.09652	4.16483e-12
								Filobasidiaceae	-3.84112	1.39092e-07
								Rhynchogastremataceae	5.64657	1.39092e-07
								Erythrobasidiaceae	6.79958	5.25363e-06
								Symmetrosporaceae	5.93677	1.94402e-05
								Pleosporaceae	-2.91526	2.55436e-05
								Sporidiobolaceae	-4.95546	5.41133e-05
								Bulleribasidiaceae	2.65539	0.00110043
								Trichomeriaceae	3.43382	0.0121227
								Didymellaceae	1.86837	0.0238916
								Cladosporiaceae	-1.61792	0.0423377
							6_4	Filobasidiaceae	-3.00689	0.00027567
								Bulleribasidiaceae	2.94301	0.00113437
								Golubeviaceae	4.15188	0.00291644
								Rhynchogastremataceae	3.4136	0.00318444
								Sporidiobolaceae	-3.83187	0.00410568
								Didymellaceae	2.41804	0.00444272
								Pleosporaceae	-1.64574	0.0347994
							6_5	Pleosporaceae	-2.86196	0.000260183
								Golubeviaceae	4.67939	0.000496648
								Helotiaceae	-4.17374	0.000496648
								Bulleribasidiaceae	2.66921	0.00231922
